# Supplementary material for: Copper-Catalyzed Asymmetric Cyclizative Sulfinamidation: Forging Indole-Based Stereogenic Sulfur(IV) Centers and Atropisomeric Chirality
Source: ACS Cent Sci. 2025 Aug 1;11(9):1762–72. doi: 10.1021/acscentsci.5c00909 (PMC12464752; doi:10.1021/acscentsci.5c00909)
Supplement: Supplementary file 2 [file oc5c00909_si_002.zip]

Archive with 4 entries (3 files):
- X-ray/1b.cif
- X-ray/32b.cif
- X-ray/55b.cif
- X-ray/
