# Supplementary material for: Copper-Catalyzed Asymmetric Cyclizative Sulfinamidation: Forging Indole-Based Stereogenic Sulfur(IV) Centers and Atropisomeric Chirality
Source: ACS Cent Sci. 2025 Aug 1;11(9):1762–72. doi: 10.1021/acscentsci.5c00909 (PMC12464752; doi:10.1021/acscentsci.5c00909)
Supplement: Supplementary file 2 [file oc5c00909_si_002.zip › X-ray/1b.cif]

data_cu_szz_fxw_6_0m
_audit_creation_date               2024-10-29
_audit_creation_method
;
Olex2 1.5
(compiled 2024.02.16 svn.r378c4104 for OlexSys, GUI svn.r6928)
;
_shelx_SHELXL_version_number       '2018/3'
_audit_contact_author_address      ?
_audit_contact_author_email        ?
_audit_contact_author_name         ''
_audit_contact_author_phone        ?
_publ_contact_author_id_orcid      ?
_publ_section_references
;
Dolomanov, O.V., Bourhis, L.J., Gildea, R.J, Howard, J.A.K. & Puschmann, H.
 (2009), J. Appl. Cryst. 42, 339-341.

Sheldrick, G.M. (2015). Acta Cryst. A71, 3-8.

Sheldrick, G.M. (2015). Acta Cryst. C71, 3-8.
;
_chemical_name_common              ?
_chemical_name_systematic          ?
_chemical_formula_moiety           'C40 H32 N2 O3 S2'
_chemical_formula_sum              'C40 H32 N2 O3 S2'
_chemical_formula_weight           652.79
_chemical_absolute_configuration   ?
_chemical_melting_point            ?
loop_
  _atom_type_symbol
  _atom_type_description
  _atom_type_scat_dispersion_real
  _atom_type_scat_dispersion_imag
  _atom_type_scat_source
 'C' 'C' 0.0181 0.0091 'International Tables Vol C Tables 4.2.6.8 and 6.1.1.4'
 'H' 'H' 0.0000 0.0000 'International Tables Vol C Tables 4.2.6.8 and 6.1.1.4'
 'N' 'N' 0.0311 0.0180 'International Tables Vol C Tables 4.2.6.8 and 6.1.1.4'
 'O' 'O' 0.0492 0.0322 'International Tables Vol C Tables 4.2.6.8 and 6.1.1.4'
 'S' 'S' 0.3331 0.5567 'International Tables Vol C Tables 4.2.6.8 and 6.1.1.4'

_shelx_space_group_comment
;
The symmetry employed for this shelxl refinement is uniquely defined
by the following loop, which should always be used as a source of
symmetry information in preference to the above space-group names.
They are only intended as comments.
;
_space_group_crystal_system        'monoclinic'
_space_group_IT_number             4
_space_group_name_H-M_alt          'P 1 21 1'
_space_group_name_Hall             'P 2yb'
loop_
  _space_group_symop_operation_xyz
 'x, y, z'
 '-x, y+1/2, -z'

_cell_length_a                     10.6159(2)
_cell_length_b                     9.77340(10)
_cell_length_c                     16.1304(2)
_cell_angle_alpha                  90
_cell_angle_beta                   102.5580(10)
_cell_angle_gamma                  90
_cell_volume                       1633.55(4)
_cell_formula_units_Z              2
_cell_measurement_reflns_used      9955
_cell_measurement_temperature      193.00
_cell_measurement_theta_max        72.30
_cell_measurement_theta_min        6.277
_shelx_estimated_absorpt_T_max     0.812
_shelx_estimated_absorpt_T_min     0.773
_exptl_absorpt_coefficient_mu      1.814
_exptl_absorpt_correction_T_max    0.3241
_exptl_absorpt_correction_T_min    0.1790
_exptl_absorpt_correction_type     multi-scan
_exptl_absorpt_process_details
;
SADABS-2016/2 (Bruker,2016/2) was used for absorption correction.
wR2(int) was 0.1282 before and 0.0651 after correction.
The Ratio of minimum to maximum transmission is 0.5523.
The \l/2 correction factor is Not present.
;
_exptl_absorpt_special_details     ?
_exptl_crystal_colour              colourless
_exptl_crystal_colour_lustre       .
_exptl_crystal_colour_modifier     .
_exptl_crystal_colour_primary      colourless
_exptl_crystal_density_diffrn      1.327
_exptl_crystal_density_meas        ?
_exptl_crystal_density_method      ?
_exptl_crystal_description         plate
_exptl_crystal_F_000               684
_exptl_crystal_size_max            0.15
_exptl_crystal_size_mid            0.13
_exptl_crystal_size_min            0.12
_exptl_transmission_factor_max     ?
_exptl_transmission_factor_min     ?
_diffrn_reflns_av_R_equivalents    0.0275
_diffrn_reflns_av_unetI/netI       0.0274
_diffrn_reflns_Laue_measured_fraction_full  0.997
_diffrn_reflns_Laue_measured_fraction_max  0.997
_diffrn_reflns_limit_h_max         13
_diffrn_reflns_limit_h_min         -13
_diffrn_reflns_limit_k_max         10
_diffrn_reflns_limit_k_min         -12
_diffrn_reflns_limit_l_max         19
_diffrn_reflns_limit_l_min         -19
_diffrn_reflns_number              33505
_diffrn_reflns_point_group_measured_fraction_full  0.966
_diffrn_reflns_point_group_measured_fraction_max  0.955
_diffrn_reflns_theta_full          67.679
_diffrn_reflns_theta_max           72.341
_diffrn_reflns_theta_min           2.806
_diffrn_ambient_temperature        193.00
_diffrn_detector_area_resol_mean   ?
_diffrn_measured_fraction_theta_full  0.997
_diffrn_measured_fraction_theta_max  0.997
_diffrn_measurement_device_type    'Bruker D8 VENTURE'
_diffrn_measurement_method         '\f and \w scans'
_diffrn_radiation_type             CuK\a
_diffrn_radiation_wavelength       1.54178
_diffrn_source                     ?
_diffrn_source_current             1.0
_diffrn_source_power               0.05
_diffrn_source_voltage             50.0
_diffrn_standards_number           0
_reflns_Friedel_coverage           0.805
_reflns_Friedel_fraction_full      0.930
_reflns_Friedel_fraction_max       0.908
_reflns_number_gt                  6105
_reflns_number_total               6163
_reflns_special_details
;
 Reflections were merged by SHELXL according to the crystal
 class for the calculation of statistics and refinement.
 
 _reflns_Friedel_fraction is defined as the number of unique
 Friedel pairs measured divided by the number that would be
 possible theoretically, ignoring centric projections and
 systematic absences. Completness statistics refer to single and
 composite reflections containing twin component 1 only.
;
_reflns_threshold_expression       'I > 2\s(I)'
_computing_cell_refinement         'SAINT V8.40B (?, 2016)'
_computing_data_collection         ?
_computing_data_reduction          'SAINT V8.40B (?, 2016)'
_computing_molecular_graphics      'Olex2 1.5 (Dolomanov et al., 2009)'
_computing_publication_material    'Olex2 1.5 (Dolomanov et al., 2009)'
_computing_structure_refinement    'SHELXL 2018/3 (Sheldrick, 2015)'
_computing_structure_solution      'SHELXT 2018/2 (Sheldrick, 2018)'
_refine_diff_density_max           0.181
_refine_diff_density_min           -0.369
_refine_diff_density_rms           0.056
_refine_ls_abs_structure_details
;
 Refined as an inversion twin.
;
_refine_ls_abs_structure_Flack     0.049(11)
_refine_ls_extinction_coef         .
_refine_ls_extinction_method       none
_refine_ls_goodness_of_fit_ref     1.068
_refine_ls_hydrogen_treatment      mixed
_refine_ls_matrix_type             full
_refine_ls_number_parameters       430
_refine_ls_number_reflns           6163
_refine_ls_number_restraints       1
_refine_ls_R_factor_all            0.0249
_refine_ls_R_factor_gt             0.0246
_refine_ls_restrained_S_all        1.068
_refine_ls_shift/su_max            0.001
_refine_ls_shift/su_mean           0.000
_refine_ls_structure_factor_coef   Fsqd
_refine_ls_weighting_details      
 'w=1/[\s^2^(Fo^2^)+(0.0377P)^2^+0.1519P] where P=(Fo^2^+2Fc^2^)/3'
_refine_ls_weighting_scheme        calc
_refine_ls_wR_factor_gt            0.0634
_refine_ls_wR_factor_ref           0.0635
_refine_special_details
;
 Refined as a 2-component inversion twin.
;
_olex2_refinement_description
;
1. Twinned data refinement
 Scales: 0.951(11)
 0.049(11)
2. Fixed Uiso
 At 1.2 times of:
  All C(H) groups
 At 1.5 times of:
  All C(H,H,H) groups
3.a Aromatic/amide H refined with riding coordinates:
 C3(H3), C4(H4), C6(H6), C7(H7), C8(H8), C14(H14), C15(H15), C16(H16),
 C17(H17), C18(H18), C19(H19), C20(H20), C21(H21), C22(H22), C23(H23), C25(H25),
  C26(H26), C27(H27), C30(H30), C31(H31), C32(H32), C33(H33), C34(H34),
 C36(H36), C37(H37), C38(H38), C39(H39), C40(H40)
3.b Idealised Me refined as rotating group:
 C1(H1A,H1B,H1C)
;
_atom_sites_solution_hydrogens     mixed
_atom_sites_solution_primary       dual
_atom_sites_solution_secondary     ?
loop_
  _atom_site_label
  _atom_site_type_symbol
  _atom_site_fract_x
  _atom_site_fract_y
  _atom_site_fract_z
  _atom_site_U_iso_or_equiv
  _atom_site_adp_type
  _atom_site_occupancy
  _atom_site_site_symmetry_order
  _atom_site_calc_flag
  _atom_site_refinement_flags_posn
  _atom_site_refinement_flags_adp
  _atom_site_refinement_flags_occupancy
  _atom_site_disorder_assembly
  _atom_site_disorder_group
 S1 S 0.75204(4) 0.57558(4) 0.35634(2) 0.02720(10) Uani 1 1 d . . . . .
 C1 C 1.1344(3) 0.4468(4) 0.93970(18) 0.0697(8) Uani 1 1 d . . . . .
 H1A H 1.221529 0.436377 0.929303 0.105 Uiso 1 1 calc R U . . .
 H1B H 1.127279 0.393833 0.990065 0.105 Uiso 1 1 calc R U . . .
 H1C H 1.117931 0.543581 0.949047 0.105 Uiso 1 1 calc R U . . .
 O1 O 0.77732(13) 0.72489(15) 0.36694(8) 0.0373(3) Uani 1 1 d . . . . .
 N1 N 0.59889(14) 0.54307(16) 0.30613(9) 0.0277(3) Uani 1 1 d . . . . .
 H1 H 0.542(2) 0.588(3) 0.3298(14) 0.034(5) Uiso 1 1 d . . . . .
 N2 N 0.72329(14) 0.37522(16) 0.56428(9) 0.0286(3) Uani 1 1 d . . . . .
 O2 O 0.62576(14) 0.22612(17) 0.65714(9) 0.0425(3) Uani 1 1 d . . . . .
 S2 S 0.74691(4) 0.24417(5) 0.63346(3) 0.03218(11) Uani 1 1 d . . . . .
 C2 C 1.0374(2) 0.3955(3) 0.86418(13) 0.0452(5) Uani 1 1 d . . . . .
 O3 O 0.80280(16) 0.13510(16) 0.59566(9) 0.0447(3) Uani 1 1 d . . . . .
 C3 C 1.0760(2) 0.3561(3) 0.79006(14) 0.0447(5) Uani 1 1 d . . . . .
 H3 H 1.164669 0.361317 0.788234 0.054 Uiso 1 1 calc R U . . .
 C4 C 0.98803(19) 0.3099(2) 0.71942(13) 0.0371(4) Uani 1 1 d . . . . .
 H4 H 1.015531 0.283114 0.669580 0.045 Uiso 1 1 calc R U . . .
 C5 C 0.85837(18) 0.3036(2) 0.72293(12) 0.0318(4) Uani 1 1 d . . . . .
 C6 C 0.8176(2) 0.3389(3) 0.79617(13) 0.0407(5) Uani 1 1 d . . . . .
 H6 H 0.729027 0.332336 0.798267 0.049 Uiso 1 1 calc R U . . .
 C7 C 0.9078(2) 0.3838(3) 0.86604(13) 0.0457(5) Uani 1 1 d . . . . .
 H7 H 0.880452 0.407251 0.916508 0.055 Uiso 1 1 calc R U . . .
 C8 C 0.59338(18) 0.5283(2) 0.64309(12) 0.0369(4) Uani 1 1 d . . . . .
 H8 H 0.589152 0.465633 0.687451 0.044 Uiso 1 1 calc R U . . .
 C9 C 0.65485(16) 0.4942(2) 0.57737(11) 0.0289(4) Uani 1 1 d . . . . .
 C10 C 0.65880(15) 0.5853(2) 0.51105(10) 0.0271(3) Uani 1 1 d . . . . .
 C11 C 0.72960(15) 0.51745(18) 0.45632(10) 0.0259(3) Uani 1 1 d . . . . .
 C12 C 0.77123(16) 0.39361(19) 0.48949(10) 0.0265(3) Uani 1 1 d . . . . .
 C13 C 0.85313(17) 0.29640(19) 0.45375(10) 0.0284(4) Uani 1 1 d . . . . .
 C14 C 0.97413(18) 0.3423(2) 0.44560(12) 0.0337(4) Uani 1 1 d . . . . .
 H14 H 1.003902 0.430068 0.466459 0.040 Uiso 1 1 calc R U . . .
 C15 C 1.05125(19) 0.2598(2) 0.40697(13) 0.0419(5) Uani 1 1 d . . . . .
 H15 H 1.133806 0.291054 0.401553 0.050 Uiso 1 1 calc R U . . .
 C16 C 1.0081(2) 0.1326(3) 0.37651(13) 0.0442(5) Uani 1 1 d . . . . .
 H16 H 1.061092 0.076428 0.350164 0.053 Uiso 1 1 calc R U . . .
 C17 C 0.8882(2) 0.0862(2) 0.38406(12) 0.0401(4) Uani 1 1 d . . . . .
 H17 H 0.858891 -0.001464 0.362741 0.048 Uiso 1 1 calc R U . . .
 C18 C 0.81017(18) 0.1678(2) 0.42289(12) 0.0340(4) Uani 1 1 d . . . . .
 H18 H 0.727843 0.135828 0.428288 0.041 Uiso 1 1 calc R U . . .
 C19 C 0.60210(18) 0.7150(2) 0.50961(12) 0.0334(4) Uani 1 1 d . . . . .
 H19 H 0.603992 0.777592 0.464848 0.040 Uiso 1 1 calc R U . . .
 C20 C 0.54340(19) 0.7490(2) 0.57527(13) 0.0407(5) Uani 1 1 d . . . . .
 H20 H 0.505177 0.836792 0.575991 0.049 Uiso 1 1 calc R U . . .
 C21 C 0.53935(19) 0.6568(3) 0.64041(13) 0.0418(5) Uani 1 1 d . . . . .
 H21 H 0.497917 0.683318 0.684497 0.050 Uiso 1 1 calc R U . . .
 C22 C 0.5247(2) 0.9094(2) 0.15488(15) 0.0458(5) Uani 1 1 d . . . . .
 H22 H 0.556986 0.994941 0.178351 0.055 Uiso 1 1 calc R U . . .
 C23 C 0.55712(19) 0.7893(2) 0.20128(12) 0.0360(4) Uani 1 1 d . . . . .
 H23 H 0.610705 0.793577 0.256661 0.043 Uiso 1 1 calc R U . . .
 C24 C 0.51189(17) 0.6634(2) 0.16737(11) 0.0307(4) Uani 1 1 d . . . . .
 C25 C 0.42861(19) 0.6608(2) 0.08692(12) 0.0391(4) Uani 1 1 d . . . . .
 H25 H 0.393967 0.576195 0.063437 0.047 Uiso 1 1 calc R U . . .
 C26 C 0.3965(2) 0.7805(3) 0.04148(14) 0.0475(6) Uani 1 1 d . . . . .
 H26 H 0.340116 0.777325 -0.012997 0.057 Uiso 1 1 calc R U . . .
 C27 C 0.4453(2) 0.9038(3) 0.07440(14) 0.0503(6) Uani 1 1 d . . . . .
 H27 H 0.424677 0.985143 0.042103 0.060 Uiso 1 1 calc R U . . .
 C28 C 0.55897(17) 0.52767(19) 0.21181(11) 0.0285(4) Uani 1 1 d . . . . .
 C29 C 0.67701(17) 0.4744(2) 0.18035(11) 0.0327(4) Uani 1 1 d . . . . .
 C30 C 0.73680(18) 0.5525(2) 0.12814(12) 0.0382(4) Uani 1 1 d . . . . .
 H30 H 0.703096 0.639963 0.109431 0.046 Uiso 1 1 calc R U . . .
 C31 C 0.8464(2) 0.5032(3) 0.10291(15) 0.0499(6) Uani 1 1 d . . . . .
 H31 H 0.886423 0.557163 0.066955 0.060 Uiso 1 1 calc R U . . .
 C32 C 0.8963(2) 0.3771(3) 0.12987(15) 0.0547(7) Uani 1 1 d . . . . .
 H32 H 0.970340 0.343576 0.112223 0.066 Uiso 1 1 calc R U . . .
 C33 C 0.8382(2) 0.2986(3) 0.18315(14) 0.0508(6) Uani 1 1 d . . . . .
 H33 H 0.873048 0.211851 0.202424 0.061 Uiso 1 1 calc R U . . .
 C34 C 0.7294(2) 0.3470(3) 0.20805(12) 0.0416(5) Uani 1 1 d . . . . .
 H34 H 0.690044 0.292917 0.244329 0.050 Uiso 1 1 calc R U . . .
 C35 C 0.44592(17) 0.4248(2) 0.19480(11) 0.0314(4) Uani 1 1 d . . . . .
 C36 C 0.3467(2) 0.4389(2) 0.23792(14) 0.0421(5) Uani 1 1 d . . . . .
 H36 H 0.351871 0.509362 0.279079 0.050 Uiso 1 1 calc R U . . .
 C37 C 0.2403(2) 0.3528(3) 0.22249(16) 0.0509(5) Uani 1 1 d . . . . .
 H37 H 0.173376 0.365592 0.252418 0.061 Uiso 1 1 calc R U . . .
 C38 C 0.2315(2) 0.2498(3) 0.16439(17) 0.0530(6) Uani 1 1 d . . . . .
 H38 H 0.159999 0.188942 0.154855 0.064 Uiso 1 1 calc R U . . .
 C39 C 0.3262(2) 0.2351(3) 0.12034(18) 0.0603(7) Uani 1 1 d . . . . .
 H39 H 0.319271 0.164884 0.078882 0.072 Uiso 1 1 calc R U . . .
 C40 C 0.4337(2) 0.3216(3) 0.13493(15) 0.0467(5) Uani 1 1 d . . . . .
 H40 H 0.498876 0.309411 0.103474 0.056 Uiso 1 1 calc R U . . .

loop_
  _atom_site_aniso_label
  _atom_site_aniso_U_11
  _atom_site_aniso_U_22
  _atom_site_aniso_U_33
  _atom_site_aniso_U_23
  _atom_site_aniso_U_13
  _atom_site_aniso_U_12
 S1 0.02577(19) 0.0343(2) 0.02214(19) 0.00320(15) 0.00653(14) 0.00133(16)
 C1 0.0595(16) 0.091(2) 0.0472(14) 0.0033(14) -0.0131(12) -0.0131(15)
 O1 0.0394(7) 0.0371(8) 0.0344(7) 0.0060(6) 0.0058(5) -0.0085(6)
 N1 0.0263(7) 0.0360(8) 0.0212(7) 0.0007(6) 0.0064(5) 0.0037(6)
 N2 0.0313(7) 0.0328(8) 0.0230(7) 0.0025(6) 0.0085(6) 0.0000(6)
 O2 0.0396(7) 0.0524(9) 0.0353(7) 0.0087(6) 0.0075(6) -0.0149(7)
 S2 0.0383(2) 0.0324(2) 0.0264(2) 0.00467(17) 0.00824(17) -0.00451(17)
 C2 0.0434(11) 0.0506(13) 0.0359(11) 0.0097(9) -0.0038(9) -0.0008(9)
 O3 0.0685(10) 0.0313(7) 0.0356(7) 0.0035(6) 0.0142(7) 0.0024(7)
 C3 0.0305(9) 0.0577(13) 0.0445(11) 0.0136(10) 0.0047(8) 0.0010(9)
 C4 0.0346(9) 0.0439(11) 0.0349(10) 0.0108(8) 0.0123(8) 0.0061(8)
 C5 0.0330(9) 0.0346(9) 0.0280(9) 0.0077(7) 0.0074(7) 0.0017(7)
 C6 0.0354(10) 0.0567(13) 0.0311(10) 0.0027(9) 0.0095(8) 0.0035(9)
 C7 0.0459(11) 0.0605(14) 0.0299(10) -0.0011(9) 0.0068(8) 0.0035(10)
 C8 0.0332(9) 0.0525(12) 0.0270(9) -0.0007(8) 0.0112(7) 0.0017(8)
 C9 0.0261(8) 0.0355(9) 0.0250(8) -0.0024(7) 0.0053(6) -0.0016(7)
 C10 0.0226(7) 0.0347(9) 0.0230(7) -0.0022(7) 0.0028(6) 0.0002(7)
 C11 0.0244(7) 0.0313(9) 0.0217(8) -0.0011(7) 0.0047(6) -0.0012(7)
 C12 0.0263(8) 0.0327(9) 0.0204(7) -0.0001(7) 0.0052(6) -0.0029(7)
 C13 0.0305(8) 0.0323(9) 0.0221(8) 0.0032(7) 0.0052(6) 0.0056(7)
 C14 0.0311(9) 0.0392(10) 0.0296(9) 0.0000(7) 0.0040(7) 0.0030(7)
 C15 0.0297(9) 0.0555(13) 0.0407(10) 0.0039(9) 0.0081(8) 0.0087(9)
 C16 0.0443(11) 0.0521(13) 0.0367(11) -0.0013(9) 0.0100(9) 0.0212(10)
 C17 0.0496(11) 0.0346(10) 0.0346(10) -0.0014(8) 0.0059(8) 0.0104(9)
 C18 0.0351(9) 0.0359(10) 0.0307(9) 0.0003(7) 0.0067(7) 0.0032(8)
 C19 0.0313(9) 0.0390(10) 0.0278(9) -0.0020(7) 0.0016(7) 0.0069(7)
 C20 0.0377(10) 0.0466(12) 0.0353(10) -0.0088(9) 0.0025(8) 0.0149(9)
 C21 0.0345(10) 0.0618(14) 0.0305(9) -0.0089(9) 0.0103(8) 0.0093(10)
 C22 0.0565(13) 0.0390(11) 0.0454(12) 0.0077(9) 0.0186(10) 0.0128(10)
 C23 0.0389(10) 0.0398(10) 0.0303(9) 0.0047(8) 0.0096(7) 0.0080(8)
 C24 0.0283(8) 0.0404(10) 0.0251(8) 0.0046(7) 0.0098(7) 0.0077(7)
 C25 0.0380(10) 0.0502(12) 0.0285(9) 0.0043(9) 0.0059(8) 0.0075(9)
 C26 0.0484(12) 0.0636(15) 0.0299(10) 0.0123(10) 0.0073(9) 0.0175(10)
 C27 0.0642(14) 0.0523(14) 0.0381(11) 0.0197(10) 0.0192(10) 0.0239(11)
 C28 0.0291(8) 0.0354(9) 0.0209(8) 0.0005(7) 0.0051(6) 0.0053(7)
 C29 0.0296(9) 0.0459(11) 0.0216(8) -0.0043(7) 0.0033(7) 0.0081(8)
 C30 0.0342(9) 0.0500(12) 0.0313(9) -0.0071(8) 0.0086(7) 0.0035(8)
 C31 0.0367(10) 0.0727(16) 0.0438(12) -0.0114(11) 0.0164(9) 0.0005(11)
 C32 0.0341(10) 0.0856(19) 0.0432(12) -0.0180(12) 0.0060(9) 0.0185(11)
 C33 0.0476(12) 0.0665(15) 0.0338(10) -0.0066(10) -0.0011(9) 0.0284(11)
 C34 0.0437(11) 0.0524(12) 0.0272(9) -0.0004(8) 0.0047(8) 0.0160(9)
 C35 0.0316(9) 0.0330(10) 0.0269(9) 0.0007(7) 0.0004(7) 0.0061(7)
 C36 0.0362(10) 0.0461(12) 0.0446(11) -0.0126(9) 0.0103(9) -0.0034(9)
 C37 0.0376(11) 0.0598(14) 0.0540(13) -0.0021(11) 0.0072(9) -0.0061(10)
 C38 0.0399(11) 0.0399(12) 0.0696(15) -0.0003(11) -0.0090(10) -0.0018(9)
 C39 0.0516(13) 0.0464(13) 0.0718(17) -0.0260(13) -0.0111(12) 0.0064(11)
 C40 0.0413(11) 0.0533(14) 0.0421(11) -0.0155(10) 0.0020(9) 0.0070(10)

_geom_special_details
;
 All esds (except the esd in the dihedral angle between two l.s. planes)
 are estimated using the full covariance matrix.  The cell esds are taken
 into account individually in the estimation of esds in distances, angles
 and torsion angles; correlations between esds in cell parameters are only
 used when they are defined by crystal symmetry.  An approximate (isotropic)
 treatment of cell esds is used for estimating esds involving l.s. planes.
;
loop_
  _geom_bond_atom_site_label_1
  _geom_bond_atom_site_label_2
  _geom_bond_distance
  _geom_bond_site_symmetry_2
  _geom_bond_publ_flag
 S1 O1 1.4869(16) . ?
 S1 N1 1.6815(15) . ?
 S1 C11 1.7741(17) . ?
 C1 H1A 0.9800 . ?
 C1 H1B 0.9800 . ?
 C1 H1C 0.9800 . ?
 C1 C2 1.500(3) . ?
 N1 H1 0.89(2) . ?
 N1 C28 1.496(2) . ?
 N2 S2 1.6814(15) . ?
 N2 C9 1.412(2) . ?
 N2 C12 1.419(2) . ?
 O2 S2 1.4300(14) . ?
 S2 O3 1.4203(16) . ?
 S2 C5 1.7544(19) . ?
 C2 C3 1.399(3) . ?
 C2 C7 1.387(3) . ?
 C3 H3 0.9500 . ?
 C3 C4 1.382(3) . ?
 C4 H4 0.9500 . ?
 C4 C5 1.391(3) . ?
 C5 C6 1.387(3) . ?
 C6 H6 0.9500 . ?
 C6 C7 1.383(3) . ?
 C7 H7 0.9500 . ?
 C8 H8 0.9500 . ?
 C8 C9 1.400(3) . ?
 C8 C21 1.377(3) . ?
 C9 C10 1.399(3) . ?
 C10 C11 1.439(2) . ?
 C10 C19 1.401(3) . ?
 C11 C12 1.358(3) . ?
 C12 C13 1.486(2) . ?
 C13 C14 1.393(3) . ?
 C13 C18 1.391(3) . ?
 C14 H14 0.9500 . ?
 C14 C15 1.390(3) . ?
 C15 H15 0.9500 . ?
 C15 C16 1.378(4) . ?
 C16 H16 0.9500 . ?
 C16 C17 1.381(3) . ?
 C17 H17 0.9500 . ?
 C17 C18 1.393(3) . ?
 C18 H18 0.9500 . ?
 C19 H19 0.9500 . ?
 C19 C20 1.381(3) . ?
 C20 H20 0.9500 . ?
 C20 C21 1.393(3) . ?
 C21 H21 0.9500 . ?
 C22 H22 0.9500 . ?
 C22 C23 1.395(3) . ?
 C22 C27 1.387(3) . ?
 C23 H23 0.9500 . ?
 C23 C24 1.389(3) . ?
 C24 C25 1.403(3) . ?
 C24 C28 1.538(2) . ?
 C25 H25 0.9500 . ?
 C25 C26 1.383(3) . ?
 C26 H26 0.9500 . ?
 C26 C27 1.372(4) . ?
 C27 H27 0.9500 . ?
 C28 C29 1.541(2) . ?
 C28 C35 1.544(3) . ?
 C29 C30 1.388(3) . ?
 C29 C34 1.397(3) . ?
 C30 H30 0.9500 . ?
 C30 C31 1.399(3) . ?
 C31 H31 0.9500 . ?
 C31 C32 1.375(4) . ?
 C32 H32 0.9500 . ?
 C32 C33 1.393(4) . ?
 C33 H33 0.9500 . ?
 C33 C34 1.385(3) . ?
 C34 H34 0.9500 . ?
 C35 C36 1.390(3) . ?
 C35 C40 1.382(3) . ?
 C36 H36 0.9500 . ?
 C36 C37 1.387(3) . ?
 C37 H37 0.9500 . ?
 C37 C38 1.365(4) . ?
 C38 H38 0.9500 . ?
 C38 C39 1.359(4) . ?
 C39 H39 0.9500 . ?
 C39 C40 1.399(4) . ?
 C40 H40 0.9500 . ?

loop_
  _geom_angle_atom_site_label_1
  _geom_angle_atom_site_label_2
  _geom_angle_atom_site_label_3
  _geom_angle
  _geom_angle_site_symmetry_1
  _geom_angle_site_symmetry_3
  _geom_angle_publ_flag
 O1 S1 N1 111.86(8) . . ?
 O1 S1 C11 105.45(8) . . ?
 N1 S1 C11 94.04(7) . . ?
 H1A C1 H1B 109.5 . . ?
 H1A C1 H1C 109.5 . . ?
 H1B C1 H1C 109.5 . . ?
 C2 C1 H1A 109.5 . . ?
 C2 C1 H1B 109.5 . . ?
 C2 C1 H1C 109.5 . . ?
 S1 N1 H1 111.8(14) . . ?
 C28 N1 S1 122.64(11) . . ?
 C28 N1 H1 114.5(14) . . ?
 C9 N2 S2 122.40(12) . . ?
 C9 N2 C12 108.32(14) . . ?
 C12 N2 S2 129.16(13) . . ?
 N2 S2 C5 105.69(8) . . ?
 O2 S2 N2 104.97(8) . . ?
 O2 S2 C5 107.82(9) . . ?
 O3 S2 N2 107.62(8) . . ?
 O3 S2 O2 120.40(10) . . ?
 O3 S2 C5 109.37(10) . . ?
 C3 C2 C1 120.6(2) . . ?
 C7 C2 C1 121.3(2) . . ?
 C7 C2 C3 118.1(2) . . ?
 C2 C3 H3 119.2 . . ?
 C4 C3 C2 121.6(2) . . ?
 C4 C3 H3 119.2 . . ?
 C3 C4 H4 120.7 . . ?
 C3 C4 C5 118.54(19) . . ?
 C5 C4 H4 120.7 . . ?
 C4 C5 S2 118.53(15) . . ?
 C6 C5 S2 120.21(15) . . ?
 C6 C5 C4 121.23(18) . . ?
 C5 C6 H6 120.5 . . ?
 C7 C6 C5 118.93(19) . . ?
 C7 C6 H6 120.5 . . ?
 C2 C7 H7 119.2 . . ?
 C6 C7 C2 121.5(2) . . ?
 C6 C7 H7 119.2 . . ?
 C9 C8 H8 121.6 . . ?
 C21 C8 H8 121.6 . . ?
 C21 C8 C9 116.88(19) . . ?
 C8 C9 N2 130.44(18) . . ?
 C10 C9 N2 107.92(15) . . ?
 C10 C9 C8 121.63(18) . . ?
 C9 C10 C11 106.42(16) . . ?
 C9 C10 C19 120.24(16) . . ?
 C19 C10 C11 133.32(17) . . ?
 C10 C11 S1 126.96(14) . . ?
 C12 C11 S1 123.17(13) . . ?
 C12 C11 C10 109.72(15) . . ?
 N2 C12 C13 126.66(16) . . ?
 C11 C12 N2 107.56(15) . . ?
 C11 C12 C13 125.78(15) . . ?
 C14 C13 C12 117.37(17) . . ?
 C18 C13 C12 122.83(16) . . ?
 C18 C13 C14 119.62(17) . . ?
 C13 C14 H14 120.0 . . ?
 C15 C14 C13 120.03(19) . . ?
 C15 C14 H14 120.0 . . ?
 C14 C15 H15 120.0 . . ?
 C16 C15 C14 120.05(19) . . ?
 C16 C15 H15 120.0 . . ?
 C15 C16 H16 119.8 . . ?
 C15 C16 C17 120.40(19) . . ?
 C17 C16 H16 119.8 . . ?
 C16 C17 H17 120.0 . . ?
 C16 C17 C18 120.1(2) . . ?
 C18 C17 H17 120.0 . . ?
 C13 C18 C17 119.83(18) . . ?
 C13 C18 H18 120.1 . . ?
 C17 C18 H18 120.1 . . ?
 C10 C19 H19 121.0 . . ?
 C20 C19 C10 117.97(19) . . ?
 C20 C19 H19 121.0 . . ?
 C19 C20 H20 119.5 . . ?
 C19 C20 C21 121.0(2) . . ?
 C21 C20 H20 119.5 . . ?
 C8 C21 C20 122.22(18) . . ?
 C8 C21 H21 118.9 . . ?
 C20 C21 H21 118.9 . . ?
 C23 C22 H22 120.1 . . ?
 C27 C22 H22 120.1 . . ?
 C27 C22 C23 119.8(2) . . ?
 C22 C23 H23 119.6 . . ?
 C24 C23 C22 120.72(18) . . ?
 C24 C23 H23 119.6 . . ?
 C23 C24 C25 118.31(18) . . ?
 C23 C24 C28 122.05(15) . . ?
 C25 C24 C28 119.45(18) . . ?
 C24 C25 H25 119.7 . . ?
 C26 C25 C24 120.6(2) . . ?
 C26 C25 H25 119.7 . . ?
 C25 C26 H26 119.7 . . ?
 C27 C26 C25 120.6(2) . . ?
 C27 C26 H26 119.7 . . ?
 C22 C27 H27 120.0 . . ?
 C26 C27 C22 119.9(2) . . ?
 C26 C27 H27 120.0 . . ?
 N1 C28 C24 112.26(15) . . ?
 N1 C28 C29 107.35(13) . . ?
 N1 C28 C35 106.48(14) . . ?
 C24 C28 C29 110.04(15) . . ?
 C24 C28 C35 108.51(14) . . ?
 C29 C28 C35 112.20(15) . . ?
 C30 C29 C28 121.73(18) . . ?
 C30 C29 C34 118.77(18) . . ?
 C34 C29 C28 119.43(18) . . ?
 C29 C30 H30 119.8 . . ?
 C29 C30 C31 120.4(2) . . ?
 C31 C30 H30 119.8 . . ?
 C30 C31 H31 119.8 . . ?
 C32 C31 C30 120.3(2) . . ?
 C32 C31 H31 119.8 . . ?
 C31 C32 H32 120.1 . . ?
 C31 C32 C33 119.8(2) . . ?
 C33 C32 H32 120.1 . . ?
 C32 C33 H33 120.0 . . ?
 C34 C33 C32 120.0(2) . . ?
 C34 C33 H33 120.0 . . ?
 C29 C34 H34 119.7 . . ?
 C33 C34 C29 120.7(2) . . ?
 C33 C34 H34 119.7 . . ?
 C36 C35 C28 119.40(17) . . ?
 C40 C35 C28 123.38(18) . . ?
 C40 C35 C36 117.13(19) . . ?
 C35 C36 H36 119.1 . . ?
 C37 C36 C35 121.8(2) . . ?
 C37 C36 H36 119.1 . . ?
 C36 C37 H37 119.9 . . ?
 C38 C37 C36 120.1(2) . . ?
 C38 C37 H37 119.9 . . ?
 C37 C38 H38 120.4 . . ?
 C39 C38 C37 119.3(2) . . ?
 C39 C38 H38 120.4 . . ?
 C38 C39 H39 119.4 . . ?
 C38 C39 C40 121.2(2) . . ?
 C40 C39 H39 119.4 . . ?
 C35 C40 C39 120.5(2) . . ?
 C35 C40 H40 119.8 . . ?
 C39 C40 H40 119.8 . . ?

loop_
  _geom_torsion_atom_site_label_1
  _geom_torsion_atom_site_label_2
  _geom_torsion_atom_site_label_3
  _geom_torsion_atom_site_label_4
  _geom_torsion
  _geom_torsion_site_symmetry_1
  _geom_torsion_site_symmetry_2
  _geom_torsion_site_symmetry_3
  _geom_torsion_site_symmetry_4
  _geom_torsion_publ_flag
 S1 N1 C28 C24 -92.90(16) . . . . ?
 S1 N1 C28 C29 28.1(2) . . . . ?
 S1 N1 C28 C35 148.49(12) . . . . ?
 S1 C11 C12 N2 -173.03(12) . . . . ?
 S1 C11 C12 C13 7.5(2) . . . . ?
 C1 C2 C3 C4 -179.3(2) . . . . ?
 C1 C2 C7 C6 178.8(3) . . . . ?
 O1 S1 N1 C28 91.40(15) . . . . ?
 O1 S1 C11 C10 41.46(17) . . . . ?
 O1 S1 C11 C12 -143.51(14) . . . . ?
 N1 S1 C11 C10 -72.55(16) . . . . ?
 N1 S1 C11 C12 102.49(15) . . . . ?
 N1 C28 C29 C30 -114.70(18) . . . . ?
 N1 C28 C29 C34 62.3(2) . . . . ?
 N1 C28 C35 C36 46.0(2) . . . . ?
 N1 C28 C35 C40 -137.54(19) . . . . ?
 N2 S2 C5 C4 -77.43(17) . . . . ?
 N2 S2 C5 C6 104.65(17) . . . . ?
 N2 C9 C10 C11 1.00(19) . . . . ?
 N2 C9 C10 C19 -177.64(15) . . . . ?
 N2 C12 C13 C14 -119.87(19) . . . . ?
 N2 C12 C13 C18 65.1(2) . . . . ?
 O2 S2 C5 C4 170.72(16) . . . . ?
 O2 S2 C5 C6 -7.2(2) . . . . ?
 S2 N2 C9 C8 -1.5(3) . . . . ?
 S2 N2 C9 C10 176.84(12) . . . . ?
 S2 N2 C12 C11 -177.98(13) . . . . ?
 S2 N2 C12 C13 1.5(3) . . . . ?
 S2 C5 C6 C7 179.21(18) . . . . ?
 C2 C3 C4 C5 0.3(3) . . . . ?
 O3 S2 C5 C4 38.16(18) . . . . ?
 O3 S2 C5 C6 -139.75(17) . . . . ?
 C3 C2 C7 C6 -2.0(4) . . . . ?
 C3 C4 C5 S2 -179.69(16) . . . . ?
 C3 C4 C5 C6 -1.8(3) . . . . ?
 C4 C5 C6 C7 1.4(3) . . . . ?
 C5 C6 C7 C2 0.6(4) . . . . ?
 C7 C2 C3 C4 1.6(4) . . . . ?
 C8 C9 C10 C11 179.56(16) . . . . ?
 C8 C9 C10 C19 0.9(3) . . . . ?
 C9 N2 S2 O2 42.76(16) . . . . ?
 C9 N2 S2 O3 172.15(14) . . . . ?
 C9 N2 S2 C5 -71.07(15) . . . . ?
 C9 N2 C12 C11 -2.11(18) . . . . ?
 C9 N2 C12 C13 177.39(16) . . . . ?
 C9 C8 C21 C20 0.8(3) . . . . ?
 C9 C10 C11 S1 173.21(13) . . . . ?
 C9 C10 C11 C12 -2.37(19) . . . . ?
 C9 C10 C19 C20 0.1(3) . . . . ?
 C10 C11 C12 N2 2.76(19) . . . . ?
 C10 C11 C12 C13 -176.74(16) . . . . ?
 C10 C19 C20 C21 -0.7(3) . . . . ?
 C11 S1 N1 C28 -160.18(14) . . . . ?
 C11 C10 C19 C20 -178.06(19) . . . . ?
 C11 C12 C13 C14 59.5(2) . . . . ?
 C11 C12 C13 C18 -115.5(2) . . . . ?
 C12 N2 S2 O2 -141.88(15) . . . . ?
 C12 N2 S2 O3 -12.49(18) . . . . ?
 C12 N2 S2 C5 104.29(16) . . . . ?
 C12 N2 C9 C8 -177.76(19) . . . . ?
 C12 N2 C9 C10 0.63(19) . . . . ?
 C12 C13 C14 C15 -175.34(17) . . . . ?
 C12 C13 C18 C17 174.87(16) . . . . ?
 C13 C14 C15 C16 0.1(3) . . . . ?
 C14 C13 C18 C17 -0.1(3) . . . . ?
 C14 C15 C16 C17 0.0(3) . . . . ?
 C15 C16 C17 C18 -0.2(3) . . . . ?
 C16 C17 C18 C13 0.2(3) . . . . ?
 C18 C13 C14 C15 -0.1(3) . . . . ?
 C19 C10 C11 S1 -8.4(3) . . . . ?
 C19 C10 C11 C12 176.01(18) . . . . ?
 C19 C20 C21 C8 0.2(3) . . . . ?
 C21 C8 C9 N2 176.83(18) . . . . ?
 C21 C8 C9 C10 -1.4(3) . . . . ?
 C22 C23 C24 C25 -2.6(3) . . . . ?
 C22 C23 C24 C28 172.23(18) . . . . ?
 C23 C22 C27 C26 1.5(3) . . . . ?
 C23 C24 C25 C26 2.3(3) . . . . ?
 C23 C24 C28 N1 28.7(2) . . . . ?
 C23 C24 C28 C29 -90.8(2) . . . . ?
 C23 C24 C28 C35 146.12(17) . . . . ?
 C24 C25 C26 C27 -0.1(3) . . . . ?
 C24 C28 C29 C30 7.7(2) . . . . ?
 C24 C28 C29 C34 -175.31(17) . . . . ?
 C24 C28 C35 C36 -75.1(2) . . . . ?
 C24 C28 C35 C40 101.4(2) . . . . ?
 C25 C24 C28 N1 -156.47(16) . . . . ?
 C25 C24 C28 C29 84.04(19) . . . . ?
 C25 C24 C28 C35 -39.1(2) . . . . ?
 C25 C26 C27 C22 -1.8(3) . . . . ?
 C27 C22 C23 C24 0.8(3) . . . . ?
 C28 C24 C25 C26 -172.66(18) . . . . ?
 C28 C29 C30 C31 177.88(18) . . . . ?
 C28 C29 C34 C33 -177.76(19) . . . . ?
 C28 C35 C36 C37 177.3(2) . . . . ?
 C28 C35 C40 C39 -177.5(2) . . . . ?
 C29 C28 C35 C36 163.14(18) . . . . ?
 C29 C28 C35 C40 -20.4(2) . . . . ?
 C29 C30 C31 C32 -0.3(3) . . . . ?
 C30 C29 C34 C33 -0.7(3) . . . . ?
 C30 C31 C32 C33 -0.5(3) . . . . ?
 C31 C32 C33 C34 0.7(4) . . . . ?
 C32 C33 C34 C29 -0.1(3) . . . . ?
 C34 C29 C30 C31 0.9(3) . . . . ?
 C35 C28 C29 C30 128.65(18) . . . . ?
 C35 C28 C29 C34 -54.4(2) . . . . ?
 C35 C36 C37 C38 0.8(4) . . . . ?
 C36 C35 C40 C39 -0.9(3) . . . . ?
 C36 C37 C38 C39 -1.8(4) . . . . ?
 C37 C38 C39 C40 1.5(4) . . . . ?
 C38 C39 C40 C35 -0.1(4) . . . . ?
 C40 C35 C36 C37 0.6(3) . . . . ?

_shelx_res_file
;
TITL cu_szz_fxw_6_0m_a.res in P2(1)
    cu_szz_fxw_6_0m.res
    created by SHELXL-2018/3 at 09:18:31 on 29-Oct-2024
REM Old TITL cu_szz_fxw_6_0m in P2(1)
REM SHELXT solution in P2(1): R1 0.096, Rweak 0.036, Alpha 0.008
REM <I/s> 2.867 for 5 systematic absences, Orientation as input
REM Flack x = 0.093 ( 0.004 ) from 2700 Parsons' quotients
REM Formula found by SHELXT: C39 N3 O3 S2
CELL 1.54178 10.6159 9.7734 16.1304 90 102.558 90
ZERR 2 0.0002 0.0001 0.0002 0 0.001 0
LATT -1
SYMM -X,0.5+Y,-Z
SFAC C H N O S
UNIT 80 64 4 6 4

L.S. 4 0 0
PLAN  2
SIZE 0.12 0.13 0.15
TEMP -80.15
CONF
BOND
list 4
MORE -1
BOND $H
fmap 2 53
acta
TWIN -1 0 0 0 -1 0 0 0 -1 2
REM <olex2.extras>
REM <HklSrc "%.\\cu_szz_fxw_6_0m.hkl">
REM </olex2.extras>

WGHT    0.037700    0.151900
BASF   0.04938
FVAR       0.82092
S1    5    0.752035    0.575580    0.356337    11.00000    0.02577    0.03430 =
         0.02214    0.00320    0.00653    0.00133
C1    1    1.134448    0.446762    0.939696    11.00000    0.05946    0.09110 =
         0.04724    0.00330   -0.01308   -0.01309
AFIX 137
H1A   2    1.221529    0.436377    0.929303    11.00000   -1.50000
H1B   2    1.127279    0.393833    0.990065    11.00000   -1.50000
H1C   2    1.117931    0.543581    0.949047    11.00000   -1.50000
AFIX   0
O1    4    0.777325    0.724891    0.366936    11.00000    0.03936    0.03714 =
         0.03442    0.00596    0.00578   -0.00847
N1    3    0.598891    0.543070    0.306129    11.00000    0.02628    0.03601 =
         0.02125    0.00072    0.00638    0.00365
H1    2    0.542162    0.587908    0.329810    11.00000    0.03392
N2    3    0.723293    0.375221    0.564276    11.00000    0.03130    0.03278 =
         0.02296    0.00253    0.00853    0.00003
O2    4    0.625759    0.226123    0.657141    11.00000    0.03964    0.05239 =
         0.03526    0.00872    0.00752   -0.01494
S2    5    0.746908    0.244169    0.633456    11.00000    0.03833    0.03236 =
         0.02641    0.00467    0.00824   -0.00451
C2    1    1.037389    0.395465    0.864175    11.00000    0.04337    0.05063 =
         0.03592    0.00969   -0.00381   -0.00076
O3    4    0.802796    0.135100    0.595659    11.00000    0.06851    0.03131 =
         0.03563    0.00351    0.01416    0.00239
C3    1    1.075952    0.356143    0.790060    11.00000    0.03047    0.05765 =
         0.04446    0.01363    0.00467    0.00096
AFIX  43
H3    2    1.164669    0.361317    0.788234    11.00000   -1.20000
AFIX   0
C4    1    0.988025    0.309942    0.719423    11.00000    0.03456    0.04391 =
         0.03494    0.01083    0.01226    0.00612
AFIX  43
H4    2    1.015531    0.283114    0.669580    11.00000   -1.20000
AFIX   0
C5    1    0.858372    0.303596    0.722933    11.00000    0.03304    0.03461 =
         0.02800    0.00765    0.00741    0.00172
C6    1    0.817562    0.338909    0.796167    11.00000    0.03541    0.05672 =
         0.03115    0.00273    0.00948    0.00346
AFIX  43
H6    2    0.729027    0.332336    0.798267    11.00000   -1.20000
AFIX   0
C7    1    0.907819    0.383818    0.866036    11.00000    0.04591    0.06049 =
         0.02990   -0.00110    0.00680    0.00353
AFIX  43
H7    2    0.880452    0.407251    0.916508    11.00000   -1.20000
AFIX   0
C8    1    0.593384    0.528252    0.643093    11.00000    0.03325    0.05253 =
         0.02700   -0.00067    0.01116    0.00171
AFIX  43
H8    2    0.589152    0.465633    0.687451    11.00000   -1.20000
AFIX   0
C9    1    0.654851    0.494242    0.577368    11.00000    0.02611    0.03550 =
         0.02505   -0.00238    0.00526   -0.00159
C10   1    0.658804    0.585265    0.511046    11.00000    0.02264    0.03471 =
         0.02301   -0.00221    0.00282    0.00018
C11   1    0.729601    0.517451    0.456320    11.00000    0.02440    0.03129 =
         0.02170   -0.00109    0.00466   -0.00122
C12   1    0.771231    0.393608    0.489493    11.00000    0.02633    0.03273 =
         0.02043   -0.00006    0.00518   -0.00288
C13   1    0.853134    0.296404    0.453750    11.00000    0.03052    0.03225 =
         0.02210    0.00321    0.00516    0.00558
C14   1    0.974126    0.342310    0.445599    11.00000    0.03105    0.03917 =
         0.02959   -0.00005    0.00398    0.00299
AFIX  43
H14   2    1.003902    0.430068    0.466459    11.00000   -1.20000
AFIX   0
C15   1    1.051251    0.259767    0.406969    11.00000    0.02970    0.05548 =
         0.04068    0.00393    0.00814    0.00866
AFIX  43
H15   2    1.133806    0.291054    0.401553    11.00000   -1.20000
AFIX   0
C16   1    1.008068    0.132564    0.376511    11.00000    0.04426    0.05213 =
         0.03672   -0.00125    0.01004    0.02122
AFIX  43
H16   2    1.061092    0.076428    0.350164    11.00000   -1.20000
AFIX   0
C17   1    0.888188    0.086200    0.384056    11.00000    0.04957    0.03456 =
         0.03465   -0.00138    0.00588    0.01037
AFIX  43
H17   2    0.858891   -0.001464    0.362741    11.00000   -1.20000
AFIX   0
C18   1    0.810173    0.167849    0.422890    11.00000    0.03514    0.03593 =
         0.03068    0.00031    0.00673    0.00317
AFIX  43
H18   2    0.727843    0.135828    0.428288    11.00000   -1.20000
AFIX   0
C19   1    0.602104    0.714985    0.509613    11.00000    0.03129    0.03895 =
         0.02776   -0.00203    0.00160    0.00686
AFIX  43
H19   2    0.603992    0.777592    0.464848    11.00000   -1.20000
AFIX   0
C20   1    0.543398    0.749032    0.575266    11.00000    0.03767    0.04662 =
         0.03528   -0.00884    0.00251    0.01493
AFIX  43
H20   2    0.505177    0.836792    0.575991    11.00000   -1.20000
AFIX   0
C21   1    0.539347    0.656752    0.640414    11.00000    0.03451    0.06182 =
         0.03052   -0.00889    0.01029    0.00926
AFIX  43
H21   2    0.497917    0.683318    0.684497    11.00000   -1.20000
AFIX   0
C22   1    0.524723    0.909440    0.154884    11.00000    0.05648    0.03900 =
         0.04537    0.00773    0.01855    0.01278
AFIX  43
H22   2    0.556986    0.994941    0.178351    11.00000   -1.20000
AFIX   0
C23   1    0.557123    0.789268    0.201275    11.00000    0.03886    0.03980 =
         0.03031    0.00475    0.00959    0.00803
AFIX  43
H23   2    0.610705    0.793577    0.256661    11.00000   -1.20000
AFIX   0
C24   1    0.511889    0.663354    0.167367    11.00000    0.02831    0.04040 =
         0.02510    0.00461    0.00984    0.00768
C25   1    0.428606    0.660840    0.086919    11.00000    0.03799    0.05018 =
         0.02854    0.00427    0.00588    0.00750
AFIX  43
H25   2    0.393967    0.576195    0.063437    11.00000   -1.20000
AFIX   0
C26   1    0.396473    0.780505    0.041482    11.00000    0.04845    0.06356 =
         0.02991    0.01227    0.00734    0.01746
AFIX  43
H26   2    0.340116    0.777325   -0.012997    11.00000   -1.20000
AFIX   0
C27   1    0.445278    0.903753    0.074404    11.00000    0.06416    0.05228 =
         0.03813    0.01969    0.01921    0.02395
AFIX  43
H27   2    0.424677    0.985143    0.042103    11.00000   -1.20000
AFIX   0
C28   1    0.558974    0.527665    0.211810    11.00000    0.02911    0.03536 =
         0.02090    0.00051    0.00507    0.00527
C29   1    0.677010    0.474431    0.180353    11.00000    0.02960    0.04594 =
         0.02161   -0.00431    0.00333    0.00811
C30   1    0.736796    0.552518    0.128138    11.00000    0.03416    0.04996 =
         0.03128   -0.00710    0.00861    0.00354
AFIX  43
H30   2    0.703096    0.639963    0.109431    11.00000   -1.20000
AFIX   0
C31   1    0.846353    0.503218    0.102907    11.00000    0.03672    0.07265 =
         0.04380   -0.01139    0.01641    0.00055
AFIX  43
H31   2    0.886423    0.557163    0.066955    11.00000   -1.20000
AFIX   0
C32   1    0.896349    0.377079    0.129873    11.00000    0.03408    0.08562 =
         0.04324   -0.01795    0.00600    0.01846
AFIX  43
H32   2    0.970340    0.343576    0.112223    11.00000   -1.20000
AFIX   0
C33   1    0.838158    0.298594    0.183148    11.00000    0.04764    0.06649 =
         0.03379   -0.00657   -0.00112    0.02841
AFIX  43
H33   2    0.873048    0.211851    0.202424    11.00000   -1.20000
AFIX   0
C34   1    0.729409    0.346965    0.208048    11.00000    0.04370    0.05240 =
         0.02721   -0.00043    0.00471    0.01599
AFIX  43
H34   2    0.690044    0.292917    0.244329    11.00000   -1.20000
AFIX   0
C35   1    0.445925    0.424762    0.194800    11.00000    0.03156    0.03302 =
         0.02693    0.00073    0.00041    0.00606
C36   1    0.346682    0.438868    0.237924    11.00000    0.03621    0.04614 =
         0.04456   -0.01264    0.01026   -0.00339
AFIX  43
H36   2    0.351871    0.509362    0.279079    11.00000   -1.20000
AFIX   0
C37   1    0.240298    0.352808    0.222491    11.00000    0.03755    0.05981 =
         0.05402   -0.00208    0.00719   -0.00612
AFIX  43
H37   2    0.173376    0.365592    0.252418    11.00000   -1.20000
AFIX   0
C38   1    0.231515    0.249754    0.164389    11.00000    0.03985    0.03995 =
         0.06958   -0.00026   -0.00896   -0.00179
AFIX  43
H38   2    0.159999    0.188942    0.154855    11.00000   -1.20000
AFIX   0
C39   1    0.326224    0.235130    0.120338    11.00000    0.05161    0.04641 =
         0.07178   -0.02599   -0.01113    0.00635
AFIX  43
H39   2    0.319271    0.164884    0.078882    11.00000   -1.20000
AFIX   0
C40   1    0.433738    0.321625    0.134933    11.00000    0.04134    0.05325 =
         0.04214   -0.01549    0.00199    0.00696
AFIX  43
H40   2    0.498876    0.309411    0.103474    11.00000   -1.20000
AFIX   0
HKLF 4


REM  cu_szz_fxw_6_0m_a.res in P2(1)
REM wR2 = 0.0635, GooF = S = 1.068, Restrained GooF = 1.068 for all data
REM R1 = 0.0246 for 6105 Fo > 4sig(Fo) and 0.0249 for all 6163 data
REM 430 parameters refined using 1 restraints

END

WGHT      0.0377      0.1519

REM Highest difference peak  0.181,  deepest hole -0.369,  1-sigma level  0.056
Q1    1   0.7270  0.2693  0.7994  11.00000  0.05    0.18
Q2    1   0.4572  1.0830 -0.0056  11.00000  0.05    0.16
;
_shelx_res_checksum                41367
_shelx_hkl_file
;
   1   0   0 1441.16   58.79
  -2   0   0 1245.68   50.09
   2   0   0 1249.47   52.69
  -3   0   0  504.55   20.80
  -3   0   0  487.55   21.00
   3   0   0  511.85   24.70
  -4   0   0  887.91   36.60
   4   0   0  891.21   42.20
  -5   0   0  445.16   22.30
   5   0   0  511.95   28.10
   5   0   0  491.85   20.60
  -5   0   0  470.65   20.60
  -5   0   0  496.55   21.40
  -5   0   0  501.75   21.00
  -6   0   0  958.00   40.30
   6   0   0  944.51   48.70
  -6   0   0  956.60   39.70
   6   0   0  916.91   39.30
   7   0   0  177.88    9.00
  -7   0   0  182.78    9.10
  -7   0   0  168.78   13.40
  -7   0   0  173.68    9.20
   7   0   0  174.18    8.30
   7   0   0  176.88    9.50
   7   0   0  183.18    8.30
  -7   0   0  183.18   10.30
   7   0   0  172.88    8.50
  -7   0   0  189.78    8.60
  -7   0   0  176.48    9.30
  -7   0   0  187.08    9.00
   7   0   0  182.68   23.50
  -7   0   0  179.88    9.70
  -7   0   0  178.48    9.00
   8   0   0  415.16   18.60
   8   0   0  394.26   17.40
   8   0   0  466.25   37.80
  -8   0   0  412.46   17.90
  -8   0   0  395.96   18.40
  -8   0   0  407.06   18.50
   8   0   0  403.26   18.90
  -8   0   0  415.76   18.80
  -8   0   0  398.06   18.60
  -8   0   0  406.56   18.20
  -8   0   0  408.96   20.10
  -8   0   0  405.06   18.10
  -8   0   0  410.56   19.20
   8   0   0  422.76   17.80
  -9   0   0   63.39    4.50
  -9   0   0   63.09    4.60
   9   0   0   58.69    4.50
   9   0   0   61.89    4.80
  -9   0   0   60.09    4.00
   9   0   0   62.09    3.90
  -9   0   0   61.19    4.90
   9   0   0   59.19   23.30
  -9   0   0   64.39    4.30
  10   0   0  420.56   52.49
 -10   0   0  502.35   22.50
 -10   0   0  530.45   23.10
 -10   0   0  495.65   22.10
 -10   0   0  484.25   21.70
  10   0   0  498.05   22.60
  10   0   0  517.35   23.50
 -11   0   0    2.50    1.00
 -11   0   0    4.10    1.00
  11   0   0    4.80    1.40
 -11   0   0    3.70    1.10
 -11   0   0    4.10    1.40
 -12   0   0  165.68    8.10
  12   0   0  162.58    8.00
 -12   0   0  170.18    7.90
   0  -1   0    1.40    0.60
   0  -1   0    0.50    0.10
   1  -1   0 5384.46  214.98
   2  -1   0 3014.30  119.89
   2   1   0 2881.21  120.59
   3  -1   0  925.71   38.90
  -3  -1   0  822.62   35.40
  -3   1   0  844.52   35.10
   3   1   0  868.11   39.70
   4  -1   0   92.99    4.20
  -4  -1   0   78.39    5.40
   4  -1   0   86.19    9.20
  -4  -1   0   82.99    4.50
  -4  -1   0   89.99    4.60
   4  -1   0   88.99    4.50
   4  -1   0   97.19    4.30
  -4  -1   0   85.79    4.70
   4   1   0   88.79    4.30
   4   1   0   92.49    4.50
   4   1   0   95.89    4.50
   4   1   0   84.99    5.40
  -4   1   0   86.69    4.90
   4   1   0   88.89   11.80
  -4   1   0   86.09    5.30
   5  -1   0 1270.87   59.29
  -5  -1   0 1278.97   52.69
   5   1   0 1298.57   60.59
  -5   1   0 1306.17   52.89
  -5   1   0 1280.57   53.39
   6  -1   0   64.69    3.50
  -6  -1   0   59.49    4.20
  -6  -1   0   62.09    4.60
   6  -1   0   62.29    3.40
   6  -1   0   52.59   10.90
  -6  -1   0   59.09    4.50
  -6  -1   0   58.69    3.80
  -6  -1   0   60.99    3.80
  -6  -1   0   57.59    3.70
  -6  -1   0   58.69    3.70
  -6  -1   0   60.89    3.70
   6  -1   0   58.39    3.80
   6   1   0   63.39    3.90
   6   1   0   59.89    3.40
  -6   1   0   57.39    4.10
   6   1   0   61.29    3.50
   6   1   0   71.59   15.30
  -6   1   0   52.79    5.70
  -6   1   0   64.89    4.00
  -6   1   0   60.19    3.80
   6   1   0   60.09    3.70
   6   1   0   63.69    4.00
  -7  -1   0  412.26   17.70
  -7  -1   0  414.76   18.10
   7  -1   0  388.36   18.10
   7  -1   0  448.66   18.10
   7  -1   0  390.66   18.30
  -7  -1   0  422.56   18.10
  -7  -1   0  406.16   19.20
   7  -1   0  390.46   17.00
   7  -1   0  430.36   18.30
  -7  -1   0  419.76   17.70
  -7  -1   0  408.86   18.60
  -7  -1   0  396.66   18.70
  -7  -1   0  403.76   17.90
  -7  -1   0  410.76   18.80
   7  -1   0  413.76   29.70
  -7  -1   0  415.46   18.40
  -7   1   0  385.26   18.00
   7   1   0  373.56   32.60
  -7   1   0  357.36   18.60
   7   1   0  390.66   17.30
  -7   1   0  403.86   17.90
  -7   1   0  377.16   20.50
   7   1   0  396.86   17.90
  -7   1   0  398.06   18.00
   7   1   0  396.46   17.30
   7   1   0  401.46   17.90
  -7   1   0  398.06   18.00
   8  -1   0  409.46   18.90
  -8  -1   0  393.76   18.00
   8  -1   0  388.96   18.30
  -8  -1   0  429.86   18.50
  -8  -1   0  424.86   19.20
   8  -1   0  396.86   17.30
   8  -1   0  394.46   32.10
  -8  -1   0  411.06   18.80
   8  -1   0  400.76   18.70
  -8  -1   0  419.16   19.60
  -8  -1   0  417.46   18.20
   8  -1   0  418.46   17.90
  -8  -1   0  398.96   18.70
  -8   1   0  411.16   18.40
   8   1   0  414.56   18.90
   8   1   0  438.16   42.80
  -8   1   0  416.16   18.30
  -8   1   0  406.36   18.50
   8   1   0  397.76   18.30
   8   1   0  401.36   17.90
  -8   1   0  401.96   19.10
  -8   1   0  408.46   18.50
  -8   1   0  394.36   18.30
   8   1   0  406.06   17.70
   8   1   0  396.76   17.60
  -8   1   0  393.76   17.70
  -9  -1   0   86.09    5.50
   9  -1   0   74.09   20.30
   9  -1   0   86.59    4.70
  -9  -1   0   84.79    5.80
  -9  -1   0   87.29    8.40
   9  -1   0   92.89    6.00
  -9  -1   0   85.79    6.10
  -9  -1   0   83.99    5.80
   9  -1   0   84.79    5.90
  -9  -1   0   88.89    5.30
   9   1   0   50.89   34.40
  -9   1   0   98.69    6.40
  -9   1   0   94.09    5.70
  -9   1   0   90.69    5.70
   9   1   0   85.79    5.00
  -9   1   0   94.89    5.90
  -9   1   0   93.79    5.50
   9   1   0   92.89    5.90
   9   1   0   95.79    6.10
  -9   1   0   98.39    5.60
  10  -1   0   47.20    3.80
 -10  -1   0   44.50    3.30
 -10  -1   0   45.60    3.50
 -10  -1   0   46.30    4.10
  10  -1   0   53.29   22.00
  10  -1   0   41.60    3.90
 -10  -1   0   43.70    3.60
 -10  -1   0   42.90    3.70
 -10   1   0   48.60    4.10
  10   1   0   41.40    3.70
 -10   1   0   44.00    3.20
 -10   1   0   45.40    3.50
  10   1   0   41.30    3.10
  10   1   0   46.90    3.90
 -10   1   0   43.70    3.60
 -10   1   0   47.10    3.70
 -11  -1   0   54.19    3.90
 -11  -1   0   51.29    4.10
 -11  -1   0   48.80    4.50
  11  -1   0   54.49    3.90
 -11  -1   0   53.49    3.40
  11   1   0   61.99    4.10
 -11   1   0   60.79    3.60
 -11   1   0   51.29    5.80
 -11   1   0   62.89    4.00
 -11   1   0   58.89    3.90
  12  -1   0   62.09    3.80
 -12  -1   0   65.59    3.80
 -12  -1   0   66.19    4.00
 -12   1   0   65.09    4.00
  12   1   0   66.29    3.90
 -12   1   0   66.09    4.00
   1  -2   0 1565.04   63.49
  -1  -2   0 1579.14   64.29
   2  -2   0  636.74   27.60
  -2  -2   0  637.04   25.50
   2  -2   0  607.14   25.40
  -3  -2   0  255.87   11.10
  -3  -2   0  261.77   11.20
   3  -2   0  261.77   14.60
   3  -2   0  277.17   11.00
   3  -2   0  240.78   11.00
  -3  -2   0  268.47   11.50
   3   2   0  257.07   11.30
  -3   2   0  254.57   10.90
  -4  -2   0  419.96   18.50
   4  -2   0  443.46   23.20
   4  -2   0  432.66   18.30
  -4  -2   0  444.16   18.60
   4   2   0  463.05   28.50
  -5  -2   0  632.24   26.40
  -5  -2   0  626.04   27.20
   5  -2   0  593.24   25.60
   5  -2   0  632.64   32.40
  -5   2   0  631.44   26.00
   5   2   0  574.94   38.00
  -6  -2   0    8.40    1.30
  -6  -2   0    9.10    1.60
   6  -2   0    4.40    7.00
  -6  -2   0    9.90    2.40
  -6  -2   0    7.90    1.80
   6  -2   0    8.10    1.60
  -6  -2   0    7.10    1.70
   6  -2   0    9.40    1.80
  -6  -2   0    8.50    1.90
   6  -2   0    8.60    1.20
  -6  -2   0    8.40    1.80
  -6  -2   0    8.20    1.50
   6   2   0    8.30    1.30
  -6   2   0    7.90    1.40
   6   2   0   14.00   16.60
   6   2   0    9.20    1.50
   6   2   0    9.30    1.30
   6   2   0    8.60    1.50
  -6   2   0    9.40    1.50
  -7  -2   0  112.09    6.80
  -7  -2   0  106.39    7.10
   7  -2   0  103.99    6.40
  -7  -2   0  109.79    6.90
  -7  -2   0  110.09    6.20
  -7  -2   0  113.99    6.70
  -7  -2   0  113.39    6.30
   7  -2   0  107.69   15.20
   7  -2   0  106.19    5.40
   7  -2   0  113.29    6.60
   7  -2   0  108.59    6.50
  -7  -2   0  115.89    6.60
  -7  -2   0  110.29    6.80
   7   2   0   86.19   27.80
  -7   2   0  114.59    6.30
   7   2   0  108.89    6.30
   7   2   0  110.19    6.10
   7   2   0  114.69    6.30
   7   2   0  114.59    5.80
  -7   2   0  104.89    6.20
   7   2   0  110.49    5.90
   8  -2   0   75.39    4.10
  -8  -2   0   74.29    4.80
  -8  -2   0   79.79    6.10
  -8  -2   0   75.39    4.80
   8  -2   0   86.89    7.30
   8  -2   0   78.09    5.20
  -8  -2   0   75.99    5.40
  -8  -2   0   78.19    5.00
   8  -2   0   72.29   15.20
   8  -2   0   79.59    5.50
  -8  -2   0   81.69    5.70
  -8  -2   0   77.39    5.40
  -8  -2   0   81.29    6.30
  -8   2   0   74.99    5.00
   8   2   0   76.09    4.50
   8   2   0   73.49    5.30
   8   2   0   75.19    4.80
   8   2   0   75.49    5.00
  -8   2   0   75.89    5.00
  -8   2   0   80.39    5.30
   8   2   0   76.19    4.90
  -8   2   0   74.59    5.60
   8   2   0   71.99    4.40
  -8   2   0   68.79    5.00
   9  -2   0   28.70   14.40
  -9  -2   0   26.70    2.40
  -9  -2   0   24.40    2.50
  -9  -2   0   25.30    3.70
  -9  -2   0   23.40    3.00
   9  -2   0   26.20    3.00
   9  -2   0   22.60    2.70
  -9  -2   0   25.90    4.40
   9  -2   0   25.30    2.00
  -9  -2   0   27.20    3.00
  -9  -2   0   28.20    2.70
  -9  -2   0   23.50    2.90
  -9   2   0   23.60    2.80
   9   2   0   22.80    2.60
   9   2   0   23.80    2.40
  -9   2   0   23.20    2.60
   9   2   0   25.20    2.20
  -9   2   0   20.90    2.60
  -9   2   0   23.70    3.00
   9   2   0   25.90    3.00
   9   2   0   25.80    2.30
  -9   2   0   23.70    2.70
 -10  -2   0    4.30    1.50
  10  -2   0    3.70    1.40
 -10  -2   0    4.50    1.40
 -10  -2   0    3.90    1.40
  10  -2   0    9.60   16.10
  10   2   0    5.00    1.50
  10   2   0    5.20    1.50
 -10   2   0    3.80    1.20
 -10   2   0    4.90    1.50
 -10   2   0    3.30    1.10
 -10   2   0    4.30    1.30
  10   2   0    4.90    1.20
 -10   2   0    3.60    1.30
 -10   2   0    5.10    1.60
 -11  -2   0    4.30    1.20
  11  -2   0    5.00    1.20
 -11  -2   0    4.50    1.30
  11   2   0    6.20    1.60
 -11   2   0    5.30    1.10
 -11   2   0    6.70    1.30
 -11   2   0    6.90    1.40
 -11   2   0    8.50    2.00
 -11   2   0    8.20    1.70
 -12  -2   0   46.60    2.80
  12  -2   0   45.00    2.70
 -12  -2   0   43.80    2.90
 -12   2   0   34.20    2.40
 -12   2   0   38.10    2.50
  12   2   0   37.60    2.70
  -1  -3   0 1096.49   43.90
  -1  -3   0 1100.99   45.30
   2  -3   0 1455.65   58.49
  -2  -3   0 1411.56   56.69
  -2  -3   0 1372.16   59.69
  -3  -3   0  130.89    6.20
  -3  -3   0  131.49    6.50
   3  -3   0  128.49    5.90
   3  -3   0  124.39    6.00
  -3  -3   0  128.49   14.50
  -3  -3   0  135.29    6.50
   3  -3   0  136.59    6.10
  -3  -3   0  128.09    6.20
   3   3   0  155.18    6.40
   4  -3   0  151.48    7.40
   4  -3   0  137.19    6.70
   4  -3   0  149.99   11.10
   4  -3   0  157.88    6.70
  -4  -3   0  137.79    7.60
  -4  -3   0  135.79    7.00
  -4  -3   0  149.09    7.30
  -4  -3   0  150.68    7.10
   4  -3   0  133.59    6.80
  -4  -3   0  148.29    8.50
  -4  -3   0  132.59    7.10
   4   3   0  139.69    7.10
   4   3   0  151.98    7.10
  -4   3   0  144.59    6.70
   4   3   0  147.19    6.70
  -5   3   0   94.09    5.20
   5   3   0   96.39    5.40
   5   3   0  100.99    5.10
  -5   3   0  101.59    5.20
   5   3   0   96.59    5.50
   5   3   0   97.89    5.30
   5   3   0   99.89    5.50
  -6  -3   0   75.69    4.80
  -6  -3   0   70.39    4.40
   6  -3   0   73.69    4.90
  -6  -3   0   65.59    4.30
  -6  -3   0   75.19    5.00
   6  -3   0   80.99   11.50
   6  -3   0   66.59    3.80
   6  -3   0   63.89    5.10
  -6  -3   0   66.39    4.40
   6   3   0   73.79    4.40
   6   3   0   68.49    4.50
  -6   3   0   70.09    4.30
   6   3   0   71.09    4.20
   6   3   0   71.09    4.60
   7  -3   0  272.57   13.00
   7  -3   0  278.97   12.00
   7  -3   0  273.37   13.40
  -7  -3   0  282.97   13.90
  -7  -3   0  273.17   13.40
  -7  -3   0  280.67   13.00
  -7  -3   0  286.27   13.60
  -7  -3   0  283.57   13.80
   7  -3   0  261.77   21.90
  -7  -3   0  279.27   13.00
   7  -3   0  286.57   13.80
  -7   3   0  267.57   12.90
   7   3   0  268.07   13.20
   7   3   0  262.57   12.60
   7   3   0  267.07   12.50
  -7   3   0  254.47   12.70
   7   3   0  279.97   13.00
  -7   3   0  272.67   13.00
   7   3   0  271.27   13.10
  -8  -3   0  159.18    9.20
  -8  -3   0  159.68    8.50
  -8  -3   0  166.88    9.20
  -8  -3   0  165.88    9.10
   8  -3   0  166.38    8.80
  -8  -3   0  155.48    8.90
   8  -3   0  163.78    9.30
   8  -3   0  156.08    8.50
   8  -3   0  153.58   18.80
  -8  -3   0  155.88    9.40
   8  -3   0  157.58    7.40
  -8   3   0  157.78    8.60
   8   3   0  158.38    8.10
  -8   3   0  158.28    8.40
  -8   3   0  150.18    8.70
   8   3   0  158.98    8.60
  -8   3   0  162.28    9.90
   8   3   0  160.18    8.00
   8   3   0  160.08    8.50
  -9  -3   0  570.14   26.10
  -9  -3   0  556.34   26.20
   9  -3   0  581.84   24.30
   9  -3   0  514.05   36.40
  -9  -3   0  546.75   25.40
  -9  -3   0  574.34   26.10
   9  -3   0  558.24   25.40
  -9  -3   0  568.94   26.00
  -9  -3   0  547.75   26.70
   9   3   0  605.84   26.00
  -9   3   0  586.94   25.50
   9   3   0  597.74   26.10
   9   3   0  566.94   25.10
  -9   3   0  601.24   25.50
   9   3   0  611.14   25.40
  -9   3   0  651.03   26.40
  -9   3   0  627.24   26.30
   9   3   0  611.04   25.00
  10  -3   0   37.40   23.80
 -10  -3   0   43.50    4.10
  10  -3   0   35.90    2.30
 -10  -3   0   36.40    6.20
 -10  -3   0   37.40    3.40
  10  -3   0   37.40    3.10
 -10  -3   0   34.10    3.00
 -10  -3   0   34.90    3.30
 -10   3   0   36.30    3.20
  10   3   0   38.90    3.40
 -10   3   0   36.50    3.10
 -10   3   0   37.20    3.20
 -10   3   0   36.90    3.10
  10   3   0   36.90    2.70
  10   3   0   33.20    2.70
 -10   3   0   37.00    3.00
 -11  -3   0  317.27   14.00
  11  -3   0  326.27   13.60
 -11  -3   0  333.77   14.10
 -11   3   0  295.97   13.80
  11   3   0  304.47   13.80
 -11   3   0  282.97   13.20
 -11   3   0  293.27   13.40
 -11   3   0  290.47   13.20
 -11   3   0  272.87   13.70
 -12  -3   0    5.20    1.00
 -12  -3   0    4.80    1.00
  12  -3   0    4.00    0.80
  12   3   0    4.80    0.90
  -1  -4   0 1725.03   68.59
  -2  -4   0  689.13   30.60
  -3  -4   0  302.47   13.20
  -3  -4   0  311.47   13.60
  -3  -4   0  290.07   13.00
  -3  -4   0  303.57   18.80
   3  -4   0  306.07   15.10
  -3  -4   0  308.87   12.90
   3  -4   0  303.07   15.20
   3   4   0  307.47   13.20
   3   4   0  303.77   12.90
  -3   4   0  297.57   12.60
  -4  -4   0  325.37   14.90
  -4  -4   0  302.77   14.30
  -4  -4   0  317.77   14.30
   4  -4   0  300.17   17.70
   4  -4   0  302.17   18.40
  -4  -4   0  309.87   15.20
   4   4   0  359.06   14.80
   4   4   0  363.46   14.30
   4   4   0  360.06   14.40
   4   4   0  358.46   15.20
   5  -4   0  128.49   11.60
  -5  -4   0  124.69    6.40
   5  -4   0  109.39    6.70
   5  -4   0  117.49    6.00
  -5  -4   0  117.99    6.50
  -5  -4   0  123.49    7.10
  -5  -4   0  125.49    6.60
  -5  -4   0  119.19    6.80
  -5  -4   0  126.59    6.70
   5   4   0  121.99    6.40
  -5   4   0  115.39    6.10
   5   4   0  119.59    6.50
   5   4   0  117.49    6.50
  -5   4   0  119.19    6.10
   5   4   0  123.09    6.00
  -6  -4   0  313.27   14.40
   6  -4   0  292.47   13.90
   6  -4   0  304.57   14.70
   6  -4   0  318.97   23.60
  -6  -4   0  299.07   14.30
  -6  -4   0  295.27   14.60
  -6  -4   0  270.77   14.00
  -6  -4   0  310.17   15.00
   6  -4   0  294.87   13.40
  -6  -4   0  296.87   14.10
  -6  -4   0  295.37   15.30
   6   4   0  315.37   14.40
  -6   4   0  321.37   14.10
   6   4   0  320.57   14.20
   6   4   0  320.87   14.30
   6   4   0  312.17   14.00
  -6   4   0  314.07   14.70
   6   4   0  319.67   14.40
   7  -4   0  384.26   16.20
   7  -4   0  335.07   23.30
   7  -4   0  315.97   16.80
  -7  -4   0  394.56   19.00
  -7  -4   0  329.67   16.10
  -7  -4   0  337.97   16.80
  -7  -4   0  333.87   16.60
  -7  -4   0  340.47   16.20
  -7   4   0  355.26   16.10
   7   4   0  377.26   16.50
  -7   4   0  326.07   15.70
  -7   4   0  355.36   16.00
   7   4   0  358.26   16.40
   7   4   0  349.87   16.30
   7   4   0  343.17   15.90
   7   4   0  348.67   16.10
  -8  -4   0  154.08    8.90
  -8  -4   0  151.58    8.80
  -8  -4   0  144.99    8.60
   8  -4   0  150.48    8.50
   8  -4   0  150.58    7.10
   8  -4   0  132.59   17.10
   8  -4   0  149.29    7.90
  -8  -4   0  148.59    8.30
  -8  -4   0  146.59    8.80
  -8  -4   0  145.19    8.40
  -8   4   0  153.38    8.00
  -8   4   0  157.08    8.30
   8   4   0  146.19    8.10
   8   4   0  150.18    7.90
   8   4   0  154.78    7.80
  -8   4   0  152.28    8.60
  -8   4   0  156.88    8.40
   8   4   0  154.18    8.40
   9  -4   0   63.19    5.00
  -9  -4   0   55.79    4.40
   9  -4   0   60.19    3.40
  -9  -4   0   54.49    4.30
  -9  -4   0   56.19    5.40
   9  -4   0   58.09   12.00
  -9  -4   0   63.49    4.90
   9   4   0   62.39    4.20
   9   4   0   55.49    4.40
   9   4   0   61.29    4.30
   9   4   0   64.89    4.50
  -9   4   0   66.49    4.50
  -9   4   0   67.79    4.60
  -9   4   0   63.99    4.70
  -9   4   0   64.09    4.20
  10  -4   0  139.09    6.40
 -10  -4   0  131.29    7.30
  10  -4   0  143.69    7.10
 -10  -4   0  148.29    7.70
 -10  -4   0  142.09    7.80
 -10   4   0  138.39    7.60
 -10   4   0  140.39    7.30
  10   4   0  134.49    7.00
  10   4   0  136.49    7.50
 -10   4   0  137.19    7.30
  10   4   0  136.49    7.30
 -10   4   0  133.29    7.90
  10   4   0  150.48    8.40
 -11  -4   0   29.90    2.50
  11  -4   0   30.20    2.10
 -11  -4   0   26.00    2.40
 -11   4   0   28.40    2.50
 -11   4   0   31.00    3.10
 -11   4   0   27.60    2.30
  11   4   0   24.80    2.20
 -12  -4   0   56.69    3.10
 -12  -4   0   57.09    3.10
   0   5   0    3.30    0.80
   0   5   0    2.30    0.60
  -2  -5   0   55.59    3.80
  -2  -5   0   58.09    2.60
   2  -5   0   59.49    3.10
  -2  -5   0   56.79    2.50
  -2  -5   0   52.49    3.50
  -2  -5   0   51.79    3.10
   2   5   0   54.39    3.50
   2   5   0   52.39    3.00
  -2   5   0   53.09    3.50
   2   5   0   51.59    2.90
   2   5   0   52.79    2.90
  -3  -5   0  237.38   10.80
  -3  -5   0  253.37   10.70
  -3  -5   0  251.37   10.60
  -3  -5   0  260.57   15.10
  -3  -5   0  251.67   11.60
  -3  -5   0  253.67   12.00
   3   5   0  243.58   11.00
   3   5   0  241.58   10.80
  -3   5   0  231.98   10.30
   3   5   0  254.37   11.50
   3   5   0  245.98   10.80
   4  -5   0  191.08   10.10
   4  -5   0  199.38   11.70
  -4  -5   0  206.08    9.10
  -4  -5   0  208.98   10.00
  -4  -5   0  189.38   10.00
   4  -5   0  194.78    9.30
   4  -5   0  201.98   10.90
  -4  -5   0  187.18   10.00
  -4  -5   0  216.38    9.50
  -4  -5   0  221.68   13.50
   4   5   0  205.28    9.70
   4   5   0  196.98    9.00
   4   5   0  194.78    9.70
   4   5   0  203.38    9.70
   4   5   0  197.68    9.10
  -4   5   0  206.08    9.00
   5  -5   0  421.06   18.90
   5  -5   0  426.86   17.80
  -5  -5   0  421.06   18.80
  -5  -5   0  418.06   17.80
  -5  -5   0  417.06   18.20
   5  -5   0  415.46   17.80
   5  -5   0  409.86   17.40
   5  -5   0  437.16   21.40
  -5  -5   0  400.46   18.50
  -5  -5   0  427.76   19.10
  -5  -5   0  429.16   18.60
  -5   5   0  405.16   17.80
  -5   5   0  388.26   17.90
   5   5   0  407.26   18.30
   5   5   0  393.16   18.50
   5   5   0  381.66   17.50
   5   5   0  385.36   18.30
   6  -5   0   -8.10   10.70
  -6  -5   0    6.60    1.60
   6  -5   0    6.40    1.30
   6  -5   0    7.20    1.30
  -6  -5   0    6.60    1.90
   6  -5   0   10.20    5.70
  -6  -5   0    8.20    2.10
  -6  -5   0    6.40    1.60
   6  -5   0    7.00    1.10
  -6  -5   0    9.50    1.90
  -6  -5   0    5.40    1.40
   6  -5   0    5.20    1.60
  -6  -5   0    7.10    1.70
   6   5   0    6.40    1.50
  -6   5   0    6.20    1.40
   6   5   0    5.50    1.50
   6   5   0    6.20    1.40
   6   5   0    7.50    1.70
  -6   5   0    6.20    1.40
   6   5   0    8.60    1.80
   7  -5   0  220.38   10.40
  -7  -5   0  222.38   11.80
   7  -5   0  218.58   11.30
  -7  -5   0  222.48   11.60
  -7  -5   0  227.18   10.90
   7  -5   0  220.58   10.00
   7  -5   0  212.68   16.80
  -7  -5   0  196.88   10.50
  -7  -5   0  224.68   11.40
  -7  -5   0  218.58   11.00
   7   5   0  218.18   11.20
   7   5   0  222.58   10.70
  -7   5   0  222.88   10.90
  -7   5   0  196.18   10.40
   7   5   0  217.88   11.20
  -7   5   0  242.68   13.00
   8  -5   0  119.29    6.10
  -8  -5   0  113.99    7.30
   8  -5   0  120.59    6.50
  -8  -5   0  119.19    7.40
  -8  -5   0  128.69    7.30
  -8  -5   0  115.29    7.10
   8  -5   0  130.59   15.00
  -8  -5   0  126.59    7.80
  -8  -5   0  125.19    7.40
  -8  -5   0  121.89    7.60
  -8   5   0  131.29    7.30
   8   5   0  126.29    7.00
  -8   5   0  135.69    7.30
   8   5   0  128.59    7.20
   8   5   0  136.09    6.90
  -8   5   0  132.59    7.60
  -8   5   0  116.19    6.60
   8   5   0  130.09    7.40
  -9  -5   0    4.10    1.40
  -9  -5   0    5.10    1.40
  -9  -5   0    6.00    1.60
   9  -5   0    4.90    1.10
  -9   5   0    8.20    1.90
   9   5   0    7.70    1.70
  -9   5   0    9.50    1.90
  -9   5   0    9.80    1.60
  -9   5   0    7.60    1.60
   9   5   0   10.40    1.70
   9   5   0    9.00    1.80
 -10  -5   0   26.40    2.60
 -10  -5   0   25.70    2.40
  10  -5   0   25.70    2.50
 -10  -5   0   23.90    2.20
  10  -5   0   27.40    2.00
 -10   5   0   23.20    2.30
 -10   5   0   27.00    2.40
  10   5   0   24.70    2.30
 -10   5   0   25.50    2.50
  10   5   0   25.60    2.20
 -10   5   0   27.10    2.50
 -11  -5   0   43.40    2.90
 -11  -5   0   42.80    2.70
 -11   5   0   40.00    2.70
 -11   5   0   41.20    2.60
   0   6   0  562.24   23.90
   0   6   0  567.24   23.80
  -1  -6   0   77.29    5.20
  -1  -6   0   86.99    5.30
  -1  -6   0   88.89    5.00
   1  -6   0   87.69    4.70
  -1   6   0   87.89    5.00
   1   6   0   89.79    4.50
   1   6   0   85.69    4.50
  -1   6   0   85.89    4.80
   1   6   0   88.99    5.00
  -2  -6   0  620.14   25.40
  -2  -6   0  565.14   25.30
   2   6   0  578.44   24.00
   2   6   0  560.94   23.90
   2   6   0  570.14   23.90
  -2   6   0  568.54   24.90
   3  -6   0   94.39    5.20
   3  -6   0   95.09    5.20
  -3  -6   0   88.29    5.70
   3  -6   0   94.79    5.90
  -3  -6   0   90.29    5.90
  -3  -6   0   99.59    5.80
  -3  -6   0  102.99    7.80
   3   6   0   95.49    4.80
   3   6   0   92.99    5.20
   3   6   0   98.29    5.20
  -3   6   0   97.49    5.90
  -3   6   0   96.09    4.40
   3   6   0  101.19    5.60
   3   6   0   94.19    4.80
  -4  -6   0  373.46   17.00
  -4  -6   0  348.57   15.90
   4  -6   0  377.16   17.00
  -4  -6   0  387.56   17.40
  -4  -6   0  375.16   17.40
  -4  -6   0  399.86   17.10
  -4  -6   0  382.86   17.10
   4  -6   0  392.66   15.90
   4  -6   0  381.46   16.20
  -4   6   0  320.67   15.60
  -4   6   0  350.16   15.60
   4   6   0  340.87   16.30
  -4   6   0  359.66   17.90
   4   6   0  351.86   16.50
  -5  -6   0    9.90    1.90
  -5  -6   0   12.10    2.30
  -5  -6   0   10.20    2.00
  -5  -6   0   10.90    1.50
   5  -6   0   18.00    2.90
   5  -6   0   12.50    1.40
   5  -6   0   12.30    2.20
  -5  -6   0   11.80    2.40
  -5  -6   0   11.60    2.30
  -5  -6   0   11.40    1.80
  -5  -6   0   10.70    1.60
  -5   6   0   12.20    1.60
   5   6   0   11.80    1.80
   5   6   0   12.20    1.90
  -5   6   0   11.30    1.50
   5   6   0   12.20    2.20
  -6  -6   0 1248.08   52.59
  -6  -6   0 1281.47   51.09
  -6  -6   0 1243.38   51.49
  -6  -6   0 1214.48   51.79
  -7  -6   0  138.59    7.40
  -7  -6   0  137.59    8.20
  -7  -6   0  129.89    8.10
  -7  -6   0  136.99    7.40
  -7  -6   0  132.49    7.80
  -7  -6   0  133.09    7.40
  -7  -6   0  130.39    7.30
   7  -6   0  136.09    6.80
  -7   6   0  143.69    7.50
   7   6   0  143.19    7.50
   7   6   0  137.39    7.80
   7   6   0  138.59    7.70
   7   6   0  137.59    7.70
  -8  -6   0  298.27   14.30
  -8  -6   0  272.47   14.00
   8  -6   0  293.87   12.60
  -8  -6   0  286.17   13.60
  -8  -6   0  275.37   12.80
  -8  -6   0  285.47   13.40
  -8  -6   0  277.57   16.00
  -8  -6   0  295.07   13.30
   8   6   0  309.77   16.00
   8   6   0  289.57   13.90
   8   6   0  292.07   13.70
  -8   6   0  296.97   14.10
  -8   6   0  286.17   13.60
  -8   6   0  293.67   13.70
   8   6   0  278.57   13.70
   8   6   0  276.37   13.20
   9  -6   0   50.19    2.80
  -9  -6   0   48.10    3.40
  -9  -6   0   49.60    3.70
  -9  -6   0   50.09    4.00
  -9   6   0   50.79    4.60
   9   6   0   48.40    3.50
   9   6   0   49.70    3.50
   9   6   0   51.29    3.80
  -9   6   0   50.09    3.60
  -9   6   0   54.09    5.20
  10  -6   0  151.58    7.10
 -10  -6   0  156.68    8.10
 -10  -6   0  159.48    7.60
 -10   6   0  168.98    8.30
 -10   6   0  171.58    8.00
 -10   6   0  168.68    9.40
 -10   6   0  167.18    7.90
  10   6   0  169.28    7.70
 -11  -6   0    4.00    0.80
 -11   6   0    3.40    0.90
 -11   6   0    3.70    0.70
   0  -7   0    3.20    1.00
   0  -7   0   -0.50    0.60
   0  -7   0    0.90    0.90
   0  -7   0    1.50    0.70
   0   7   0    0.80    0.60
   0   7   0    1.70    0.80
  -1  -7   0  179.68    9.00
   1  -7   0  182.78    9.10
  -1  -7   0  178.78    9.30
  -1  -7   0  186.28    8.80
   1  -7   0  172.08    9.00
  -1  -7   0  178.48    9.40
  -1  -7   0  184.58    9.10
   1  -7   0  185.08    8.60
   1  -7   0  182.68    8.80
   1   7   0  176.68    7.90
   1   7   0  182.38    8.40
  -1   7   0  176.98    9.00
   1   7   0  168.88    8.90
  -1   7   0  178.48    8.90
   2  -7   0  156.38    7.60
  -2  -7   0  157.98    7.70
  -2  -7   0  161.58    8.30
  -2  -7   0  149.19    8.50
  -2  -7   0  152.68    8.30
   2  -7   0  144.59    7.70
  -2  -7   0  154.18    8.00
   2  -7   0  152.78    7.70
   2  -7   0  153.78    7.80
   2   7   0  157.28    8.10
  -2   7   0  150.28    8.10
  -2   7   0  142.79    8.20
   2   7   0  157.18    7.30
   3  -7   0  207.58    9.80
   3  -7   0  206.98   10.00
   3  -7   0  190.18    9.60
  -3  -7   0  203.28   10.50
  -3  -7   0  210.38    9.90
  -3  -7   0  193.58   10.80
  -3  -7   0  214.28   10.70
   3   7   0  210.78   10.00
   3   7   0  224.58   10.00
  -3   7   0  204.18   11.70
  -3   7   0  217.28    9.10
   3   7   0  227.08   10.60
  -3   7   0  211.18   10.70
  -4  -7   0   83.19    5.80
   4  -7   0   83.39    5.40
  -4  -7   0   80.99    5.40
  -4  -7   0   82.29    5.40
  -4  -7   0   76.39    4.50
   4  -7   0   82.09    4.80
  -4  -7   0   80.29    5.40
   4   7   0   76.79    4.90
   4   7   0   81.19    5.50
   4   7   0   81.79    5.20
  -4   7   0   78.39    4.30
  -5  -7   0  164.78    8.70
  -5  -7   0  158.98    9.10
  -5  -7   0  167.58    9.00
   5  -7   0  165.48    7.40
  -5  -7   0  168.98    8.90
   5  -7   0  169.58    7.90
   5   7   0  151.18    8.30
   5   7   0  149.88    8.40
   5   7   0  156.28    8.40
  -5   7   0  149.29    7.80
   5   7   0  149.79    8.70
   5   7   0  148.89    8.30
  -6  -7   0  123.49    7.20
  -6  -7   0  126.79    7.60
  -6  -7   0  125.99    7.70
  -6  -7   0  127.99    6.50
   6  -7   0  134.69    6.60
  -6  -7   0  121.69    7.80
   6   7   0  137.29    7.60
   6   7   0  134.29    7.60
   6   7   0  133.59    7.40
  -6   7   0  130.59    7.30
  -6   7   0  127.49    6.90
   6   7   0  131.19    7.40
   6   7   0  135.29    7.30
   7  -7   0  448.06   18.80
  -7  -7   0  426.86   19.30
  -7  -7   0  439.66   18.90
  -7  -7   0  447.76   20.30
  -7  -7   0  441.76   20.30
  -7  -7   0  447.66   20.30
  -7   7   0  429.26   19.40
   7   7   0  457.85   19.60
  -7   7   0  452.95   19.60
   7   7   0  435.46   19.80
   7   7   0  410.06   19.80
  -8  -7   0    4.50    1.50
  -8  -7   0    3.70    0.90
  -8  -7   0    6.80    1.70
   8  -7   0    4.10    0.90
   8   7   0    3.90    1.20
  -8   7   0    4.10    1.20
  -8   7   0    3.80    1.30
   8   7   0    4.60    1.20
   8   7   0    4.00    1.10
  -8   7   0    4.40    1.20
  -9  -7   0    4.00    1.20
  -9  -7   0    3.50    1.00
   9  -7   0    2.90    0.60
   9   7   0    2.50    0.90
  -9   7   0    2.70    0.90
   9   7   0    2.50    0.90
  -9   7   0    3.20    1.00
  -9   7   0    2.60    0.90
 -10  -7   0   27.20    2.10
  10  -7   0   27.30    1.50
 -10   7   0   27.20    2.00
 -10   7   0   27.90    2.00
   0  -8   0   60.29    4.30
   0  -8   0   58.19    4.30
   0  -8   0   57.39    4.00
   0  -8   0   61.19    3.90
   1  -8   0   93.49    5.60
  -1  -8   0   90.89    5.60
   1  -8   0  100.39    5.40
   1  -8   0   93.29    5.30
  -1  -8   0   97.49    5.40
  -1  -8   0   93.09    6.00
   1  -8   0   97.69    5.70
  -1  -8   0   94.69    5.90
  -1   8   0   93.09    7.30
   1   8   0   94.69    5.70
  -1   8   0   88.59    5.50
  -2  -8   0  439.46   19.80
  -2  -8   0  435.56   20.00
   2  -8   0  446.16   19.10
  -2  -8   0  441.66   19.00
   2  -8   0  419.36   18.90
  -2  -8   0  449.56   19.90
   2  -8   0  432.96   19.00
  -2   8   0  402.76   19.60
   2   8   0  448.86   19.60
  -3  -8   0  199.58    9.50
  -3  -8   0  200.68   10.20
   3  -8   0  211.48    9.60
   3  -8   0  203.48    9.70
  -3  -8   0  208.58   10.50
  -3  -8   0  209.98   10.60
  -3  -8   0  206.08   10.80
   3   8   0  194.58    9.60
   3   8   0  199.68   10.60
  -3   8   0  202.38    9.00
   3   8   0  219.18   10.80
  -3   8   0  175.78   10.40
  -4  -8   0   82.99    5.70
  -4  -8   0   76.59    5.70
   4  -8   0   76.79    4.80
  -4  -8   0   80.19    5.50
  -4  -8   0   77.89    5.40
   4  -8   0   85.39    4.50
   4   8   0   90.29    5.20
   4   8   0   90.09    5.20
   4   8   0   88.49    5.70
   4   8   0   90.09    5.50
  -5  -8   0   18.30    2.90
  -5  -8   0   19.40    2.60
  -5  -8   0   22.10    2.60
   5  -8   0   18.10    2.00
   5  -8   0   16.00    1.60
   5   8   0   18.00    2.20
   5   8   0   18.90    2.30
   5   8   0   17.90    2.20
  -5   8   0   19.50    1.90
   5   8   0   20.10    2.60
  -5   8   0   18.60    2.00
  -6  -8   0   30.30    3.30
  -6  -8   0   29.00    3.20
  -6  -8   0   28.50    2.80
   6  -8   0   32.00    2.50
  -6   8   0   40.60    3.40
   6   8   0   42.80    3.20
  -6   8   0   41.00    3.00
   6   8   0   41.70    3.20
  -7  -8   0  107.09    6.60
  -7  -8   0  107.69    5.80
  -7  -8   0  107.19    6.50
   7  -8   0  113.09    5.50
  -7   8   0  112.99    6.20
  -7   8   0  113.99    6.00
   7   8   0  111.89    6.20
   7   8   0  118.99    7.40
  -7   8   0  114.79    6.50
  -8  -8   0   82.29    4.80
  -8  -8   0   75.19    4.70
  -8  -8   0   75.59    3.90
   8  -8   0   80.19    3.90
   8   8   0   83.09    4.60
  -8   8   0   78.49    4.50
   8   8   0   84.49    4.70
  -8   8   0   76.59    4.70
  -8   8   0   78.69    4.50
  -9  -8   0   15.60    1.70
   9  -8   0   16.10    1.10
  -9  -8   0   16.20    1.60
  -9   8   0   16.90    1.50
  -9   8   0   16.30    1.50
   9   8   0   16.80    1.50
   0  -9   0   -0.30    0.70
   0  -9   0   -0.20    0.60
   0  -9   0   -0.10    0.60
   0  -9   0    0.70    0.80
   1  -9   0  114.49    6.30
  -1  -9   0  116.89    6.70
   1  -9   0  118.09    6.30
   1  -9   0  113.09    6.40
  -1  -9   0  106.39    6.70
   1  -9   0  106.59    6.10
  -1  -9   0  118.19    6.20
  -1  -9   0  112.79    6.70
   1   9   0  132.59    7.00
   1   9   0  131.19    5.70
  -2  -9   0   52.79    4.20
  -2  -9   0   47.30    3.90
   2  -9   0   54.99    3.60
  -2  -9   0   53.19    4.10
   2  -9   0   54.19    4.10
  -2  -9   0   55.39    3.80
   2  -9   0   51.19    3.50
   2   9   0   52.79    4.10
   2   9   0   51.99    3.30
   3  -9   0  235.88   10.40
   3  -9   0  231.58   10.70
  -3  -9   0  231.08   11.70
  -3  -9   0  231.38   11.90
  -3  -9   0  238.48   11.80
   3   9   0  223.38   10.50
   3   9   0  234.38   11.10
   3   9   0  220.48   11.40
  -3   9   0  211.08   10.60
   4  -9   0   16.60    1.50
   4  -9   0   15.00    1.70
  -4  -9   0   15.80    2.30
  -4  -9   0   15.00    2.10
   4   9   0   12.30    1.60
  -4   9   0   14.30    1.50
   4   9   0   14.20    1.80
  -5  -9   0  129.59    6.80
   5  -9   0  132.79    6.20
  -5  -9   0  133.09    7.30
  -5  -9   0  133.09    6.80
   5   9   0  117.89    6.50
  -5   9   0  116.39    6.20
  -5   9   0  115.29    6.20
   5   9   0  112.79    6.40
   5   9   0  118.69    6.50
  -6  -9   0    7.20    1.70
   6  -9   0    5.10    1.00
  -6  -9   0    5.60    1.20
  -6  -9   0    6.30    2.00
   6   9   0    6.10    1.30
   6   9   0    5.50    1.30
  -6   9   0    5.10    1.70
  -6   9   0    4.70    1.20
  -6   9   0    5.80    1.20
  -7  -9   0   32.70    2.70
  -7  -9   0   33.70    2.20
   7  -9   0   33.70    2.10
  -7  -9   0   33.40    2.60
   7   9   0   36.60    2.70
  -7   9   0   33.80    2.40
  -7   9   0   35.60    2.40
   8  -9   0   15.80    1.10
  -8  -9   0   16.00    1.70
  -8   9   0   14.10    1.30
   8   9   0   15.00    1.40
   0 -10   0   49.20    3.50
   0 -10   0   49.60    3.10
   0 -10   0   48.70    3.30
   1 -10   0   16.80    1.70
  -1 -10   0   16.40    2.00
  -1 -10   0   16.90    2.00
  -1 -10   0   16.90    1.60
   1 -10   0   15.50    1.70
   1 -10   0   16.40    1.80
  -2 -10   0   80.59    5.00
  -2 -10   0   79.49    4.80
   2 -10   0   84.69    4.40
  -2 -10   0   80.79    4.20
   2 -10   0   81.29    4.10
   2 -10   0   79.49    4.40
   2  10   0   70.49    4.10
  -3 -10   0    5.60    1.50
  -3 -10   0    5.00    1.30
   3 -10   0    3.90    0.90
   3 -10   0    2.90    0.80
   3  10   0    3.50    0.90
  -4 -10   0  120.69    6.10
   4 -10   0  119.49    5.20
  -4 -10   0  115.09    6.40
   4 -10   0  117.19    5.60
   4  10   0  100.29    5.60
   4  10   0  102.99    5.90
  -5 -10   0   51.89    3.60
   5 -10   0   50.89    2.80
  -5 -10   0   49.30    3.20
   5  10   0   48.10    3.40
   5  10   0   50.79    3.10
   6 -10   0   54.89    2.80
  -6 -10   0   52.99    3.40
  -6 -10   0   53.69    3.00
   6  10   0   47.50    3.00
   7 -10   0   19.90    1.30
  -7 -10   0   16.60    1.50
   0 -11   0    0.30    0.50
   0 -11   0   -0.10    0.40
   0 -11   0    0.10    0.50
   1 -11   0   38.00    2.30
   1 -11   0   36.20    2.10
  -1 -11   0   35.30    2.50
  -1 -11   0   36.20    2.60
  -1 -11   0   33.60    2.50
   1 -11   0   37.50    2.30
   2 -11   0    8.90    1.10
  -2 -11   0    8.90    1.30
  -2 -11   0    8.10    1.20
   2 -11   0    8.30    1.00
   3 -11   0   22.20    1.40
  -3 -11   0   23.40    1.90
  -3 -11   0   22.00    2.00
   3 -11   0   22.50    1.60
  -4 -11   0    5.70    1.00
  -4 -11   0    4.20    0.90
   4 -11   0    4.20    0.70
  -5 -11   0    3.20    0.90
   5 -11   0    3.30    0.60
  -5 -11   0    2.70    0.60
  -1 -12   0    5.30    0.70
  -1 -12   0    6.30    0.70
 -12   0   1    2.90    1.00
 -12   0   1    3.20    0.80
 -12   0   1    2.80    0.90
  12   0  -1    3.10    1.00
 -11   0   1    2.60    0.90
 -11   0   1    2.70    1.10
 -11   0   1    2.20    1.20
 -11   0   1    4.30    1.30
  11   0  -1    2.10    1.00
  10   0  -1   40.50   26.70
  -9   0   1   13.90    2.40
  -9   0   1   14.30    1.90
  -9   0   1   11.80    1.90
   9   0  -1  -10.10   20.20
  -9   0   1   14.60    2.10
  -9   0   1   15.40    2.10
   9   0  -1   12.90    2.30
  -9   0   1   15.60    2.70
   9   0  -1   17.40    2.30
   8   0  -1  508.35   38.30
   8   0  -1  521.35   22.80
  -8   0   1  499.65   22.30
   8   0  -1  520.05   23.10
  -8   0   1  507.35   23.20
  -8   0   1  523.65   22.50
  -8   0   1  514.05   22.50
   8   0  -1  533.35   22.00
  -8   0   1  513.55   24.00
  -8   0   1  510.35   23.40
   8   0  -1  502.55   21.80
  -8   0   1  519.95   22.90
  -8   0   1  507.15   22.70
  -8   0   1  533.55   22.80
  -7   0   1  157.28    8.80
  -7   0   1  161.38    9.20
   7   0  -1  194.08   21.90
  -7   0   1  163.38    8.20
   7   0  -1  144.99    7.70
  -7   0   1  160.18    8.30
   7   0  -1  164.18    8.00
  -7   0   1  158.48    8.50
   7   0  -1  161.88    7.40
  -7   0   1  165.88    8.30
   7   0  -1  156.68    7.70
  -7   0   1  154.98    9.20
  -6   0   1  457.65   19.60
   6   0  -1  480.45   29.30
  -6   0   1  444.56   19.50
   6   0  -1  444.16   19.30
  -6   0   1  457.65   19.60
  -6   0   1  459.55   20.60
  -6   0   1  452.25   20.10
  -6   0   1  431.56   19.70
   5   0  -1 1167.58   53.79
  -5   0   1 1149.78   47.30
  -5   0   1 1135.79   47.70
  -4   0   1 1920.11   77.59
   4   0  -1 1928.01   82.59
  -3   0   1  367.26   15.50
  -3   0   1  366.56   15.70
   3   0  -1  369.66   19.10
   2   0  -1  301.47   15.20
  -1   0   1  142.79    6.00
   1   0  -1  144.79    7.50
   0   0  -1 2899.51  115.99
   1   0   1  461.55   20.50
  -1   0  -1  470.25   18.80
   2   0   1 6947.30  279.07
   3   0   1 1046.80   46.60
  -3   0  -1 1035.90   42.30
  -4   0  -1  845.72   34.10
   4   0   1  810.32   40.00
  -4   0  -1  813.72   34.00
  -5   0  -1  254.87   11.80
  -5   0  -1  259.37   10.90
   5   0   1  249.97   10.80
   5   0   1  249.08   10.80
   5   0   1  256.47   11.40
   5   0   1  251.97   20.40
   5   0   1  244.88   11.20
  -5   0  -1  245.18   11.30
  -5   0  -1  240.98   11.30
   6   0   1    6.70    1.30
  -6   0  -1    7.50    1.10
  -6   0  -1    6.10    1.30
   6   0   1    9.90    1.40
  -6   0  -1    5.30    2.30
  -6   0  -1    6.00    1.40
   6   0   1    8.40    1.30
  -6   0  -1    6.50    1.40
  -6   0  -1    7.60    1.90
  -6   0  -1    7.90    1.40
   7   0   1   13.40    1.80
  -7   0  -1   14.50    2.70
  -7   0  -1   13.50    2.10
  -7   0  -1   13.70    2.10
  -7   0  -1   15.50    1.60
  -7   0  -1   12.70    1.80
  -7   0  -1   14.30    1.90
  -7   0  -1   10.60    3.10
   7   0   1    6.30   13.10
   7   0   1   12.20    2.20
   7   0   1   15.80    1.70
   7   0   1   17.20    1.70
  -7   0  -1   12.80    1.80
  -8   0  -1  235.48   11.30
   8   0   1  252.87   36.10
   8   0   1  226.58   11.30
  -8   0  -1  236.98   11.60
  -8   0  -1  239.28   12.00
  -8   0  -1  243.08   12.50
  -8   0  -1  240.98   11.40
  -8   0  -1  238.88   14.00
  -8   0  -1  239.98   11.60
   8   0   1  245.28   11.90
   8   0   1  198.68   14.50
  -8   0  -1  229.28   11.40
   8   0   1  249.18   11.10
   8   0   1  238.68   11.00
  -9   0  -1    2.70    1.50
   9   0   1    1.60    1.10
  -9   0  -1    2.90    1.10
  -9   0  -1    2.10    0.90
  -9   0  -1    4.10    1.40
   9   0   1    1.30    1.00
  -9   0  -1    2.80    1.30
  -9   0  -1    2.40    1.30
   9   0   1    6.30   22.60
   9   0   1    3.50    1.20
 -10   0  -1   45.30    4.00
 -10   0  -1   42.80    3.70
  10   0   1   91.59   42.70
 -10   0  -1   43.40    3.40
  10   0   1   41.30    3.70
  10   0   1   42.40    3.80
 -10   0  -1   44.50    3.20
 -11   0  -1    1.10    1.00
 -11   0  -1    0.10    0.70
 -11   0  -1    0.50    0.70
  11   0   1    0.60    0.80
 -11   0  -1    0.90    0.60
 -12   0  -1   37.30    2.60
 -12   0  -1   38.20    2.80
  12   0   1   37.30    2.60
 -12  -1   1   82.99    4.60
  12  -1  -1   85.99    4.60
 -12  -1   1   82.29    4.80
 -12   1   1   80.59    4.30
  12   1  -1   82.19    4.70
  11  -1  -1    9.40    1.80
 -11  -1   1    8.90    1.50
 -11  -1   1    9.10    1.40
 -11  -1   1    9.20    1.70
 -11  -1   1    9.70    2.00
 -11   1   1   12.20    1.80
  11   1  -1   10.40    1.90
 -11   1   1   10.10    1.50
 -11   1   1    9.70    1.90
 -11   1   1    9.40    1.50
 -10  -1   1  225.38   10.20
 -10  -1   1  233.88   10.70
  10  -1  -1  174.88   24.60
 -10  -1   1  220.98   10.50
 -10   1   1  191.38   10.30
  10   1  -1  230.08   12.50
 -10   1   1  185.38   10.70
 -10   1   1  191.48   10.00
 -10   1   1  185.38    9.80
 -10   1   1  202.18   10.50
  -9  -1   1   72.99    8.00
   9  -1  -1   73.99    4.10
  -9  -1   1   78.19    4.80
   9  -1  -1   73.19    5.20
   9  -1  -1   73.69    5.20
  -9  -1   1   75.19    5.00
  -9  -1   1   77.09    5.50
  -9  -1   1   66.79    5.30
   9  -1  -1   51.49   16.00
  -9  -1   1   78.39    5.30
  -9   1   1   74.39    4.80
   9   1  -1   73.29    5.10
  -9   1   1   76.39    5.00
  -9   1   1   75.19    5.10
   9   1  -1   68.49    4.30
  -9   1   1   74.89    4.80
   9   1  -1   76.59    5.30
   9   1  -1   75.59   30.20
  -9   1   1   78.99    5.10
  -9   1   1   77.59    5.60
  -8  -1   1  241.58   12.20
   8  -1  -1  264.47   25.30
  -8  -1   1  242.78   12.60
   8  -1  -1  250.47   11.10
  -8  -1   1  241.18   13.50
  -8  -1   1  244.28   11.80
  -8  -1   1  229.68   11.40
  -8  -1   1  242.88   12.10
  -8  -1   1  258.57   13.30
  -8  -1   1  240.98   11.80
   8  -1  -1  250.57   12.40
   8  -1  -1  239.58   12.20
  -8  -1   1  249.18   12.30
  -8   1   1  256.77   12.80
   8   1  -1  250.47   12.00
   8   1  -1  240.88   11.20
  -8   1   1  261.47   12.00
  -8   1   1  258.07   12.20
   8   1  -1  249.97   11.30
  -8   1   1  261.17   12.20
  -8   1   1  256.97   12.30
   8   1  -1  261.37   11.70
   8   1  -1  253.17   12.50
  -7  -1   1   71.59    4.30
  -7  -1   1   72.19    4.60
   7  -1  -1   66.99    4.60
  -7  -1   1   70.69    5.40
   7  -1  -1   68.79    4.70
  -7  -1   1   67.99    4.70
   7  -1  -1   69.99    3.80
  -7  -1   1   73.29    4.40
   7  -1  -1   72.59   13.80
  -7  -1   1   69.39    4.50
  -7  -1   1   70.99    5.50
  -7  -1   1   90.59    7.80
   7  -1  -1   73.39    4.00
  -7  -1   1   71.39    4.40
  -7   1   1   64.39    4.60
   7   1  -1   74.49    4.40
   7   1  -1   71.89    4.60
  -7   1   1   70.79    4.50
   7   1  -1   72.49    4.40
   7   1  -1   49.20   16.50
   7   1  -1   70.79    5.00
  -7   1   1   73.99    4.70
   7   1  -1   73.49    4.00
  -7   1   1   69.29    4.50
   7   1  -1   70.69    4.00
  -7   1   1   67.09    4.50
  -6  -1   1  675.33   27.60
  -6  -1   1  669.33   27.50
  -6  -1   1  688.43   28.10
  -6  -1   1  648.04   27.50
   6  -1  -1  679.53   36.20
  -6  -1   1  691.93   28.70
  -6  -1   1  654.93   28.00
   6   1  -1  603.64   27.50
  -6   1   1  637.54   27.70
   6   1  -1  668.63   38.00
  -6   1   1  632.94   27.60
  -6   1   1  625.14   28.20
  -5  -1   1  291.47   12.90
  -5  -1   1  293.37   13.40
   5  -1  -1  300.77   12.20
  -5  -1   1  283.17   12.60
   5  -1  -1  304.47   18.80
  -5   1   1  287.47   12.70
   5   1  -1  290.07   21.00
  -5   1   1  267.17   12.60
   5   1  -1  291.77   12.70
   5   1  -1  274.97   12.70
   5   1  -1  269.97   12.30
  -5   1   1  285.37   13.10
  -4  -1   1  403.56   17.60
  -4  -1   1  418.56   18.10
  -4  -1   1  416.16   17.70
   4  -1  -1  417.86   22.40
  -4  -1   1  427.56   17.80
  -4  -1   1  419.76   17.70
  -4   1   1  404.26   18.20
   4   1  -1  431.46   17.80
   4   1  -1  420.66   23.70
  -3  -1   1 1929.21   75.69
   3  -1  -1 1923.01   78.99
  -3   1   1 1818.02   75.89
   3   1  -1 1871.11   79.89
  -2  -1   1  460.55   19.40
   2  -1  -1  494.35   21.70
   1  -1  -1 4198.38  167.78
   1  -1   1  908.71   38.40
  -1  -1  -1  940.01   37.10
   2  -1   1 5710.93  230.78
   2   1   1 5761.22  231.48
  -3  -1  -1 1147.29   44.30
   3  -1   1 1127.49   48.30
   3   1   1 1025.10   48.90
  -3   1  -1 1054.39   44.30
   4  -1   1  414.46   22.70
  -4  -1  -1  398.86   16.90
  -4  -1  -1  434.16   17.20
  -4  -1  -1  438.26   17.60
  -4  -1  -1  403.96   16.90
   4   1   1  368.76   17.00
  -4   1  -1  359.56   17.40
   4   1   1  393.96   24.60
  -4   1  -1  372.76   17.20
  -5  -1  -1  564.94   25.20
  -5  -1  -1  562.14   24.40
  -5  -1  -1  579.14   24.70
  -5  -1  -1  536.95   24.80
   5  -1   1  600.14   32.10
   5   1   1  630.34   34.20
  -5   1  -1  598.74   25.00
  -5   1  -1  594.64   25.40
   6  -1   1  208.98   20.20
  -6  -1  -1  219.98   10.50
   6  -1   1  220.38   10.70
  -6  -1  -1  215.28   10.50
  -6  -1  -1  223.08   11.20
  -6  -1  -1  226.68   11.10
   6  -1   1  234.58   10.30
  -6  -1  -1  227.98   10.30
  -6  -1  -1  226.78   11.60
   6  -1   1  245.78   10.30
  -6  -1  -1  221.48   10.60
  -6   1  -1  235.98   10.80
  -6   1  -1  224.38   10.60
  -6   1  -1  241.58   10.60
   6   1   1  224.48   10.80
  -6   1  -1  228.68   11.70
   6   1   1  222.48   10.50
   6   1   1  186.78   25.10
   6   1   1  219.48   10.10
   6   1   1  221.78   10.70
   6   1   1  218.68   10.10
  -6   1  -1  220.28   11.10
   7  -1   1   38.20    2.90
   7  -1   1   41.90    3.40
  -7  -1  -1   35.40    4.50
   7  -1   1   36.50    3.50
  -7  -1  -1   35.20    3.10
  -7  -1  -1   39.70    4.10
  -7  -1  -1   33.90    3.20
  -7  -1  -1   35.70    3.40
   7  -1   1   40.40    2.90
  -7  -1  -1   35.70    2.80
  -7  -1  -1   38.10    3.50
   7  -1   1   34.00   11.70
   7   1   1   48.20    3.40
   7   1   1   49.50    3.50
  -7   1  -1   48.70    2.80
   7   1   1   48.20    3.40
  -7   1  -1   44.40    3.50
   7   1   1   39.10   18.60
  -7   1  -1   46.70    3.50
  -7   1  -1   47.90    3.60
  -7   1  -1   46.50    3.60
  -7   1  -1   49.80    3.50
   7   1   1   45.70    3.80
   7   1   1   46.70    2.90
  -8  -1  -1  170.28    9.30
   8  -1   1  176.68    9.40
  -8  -1  -1  166.28    8.30
  -8  -1  -1  170.18    8.80
  -8  -1  -1  168.08    8.50
  -8  -1  -1  166.98    9.20
  -8  -1  -1  180.08   10.60
   8  -1   1  163.48    7.70
   8  -1   1  159.98    8.70
   8  -1   1  176.28    8.40
   8  -1   1  167.98    9.10
   8  -1   1  119.89   19.90
  -8   1  -1  159.88    8.80
  -8   1  -1  154.88    8.70
   8   1   1  169.18    8.20
  -8   1  -1  162.78    8.80
   8   1   1  168.28    9.80
   8   1   1  155.68   31.90
   8   1   1  165.38    8.80
   8   1   1  162.08    8.30
  -8   1  -1  164.18    8.60
   8   1   1  163.28    8.10
  -8   1  -1  166.08    9.50
   9  -1   1  316.47   15.20
  -9  -1  -1  306.37   14.10
  -9  -1  -1  299.27   16.60
   9  -1   1  325.77   34.00
  -9  -1  -1  304.67   14.40
   9  -1   1  328.37   15.10
  -9  -1  -1  319.77   15.10
  -9  -1  -1  324.67   15.40
  -9  -1  -1  312.27   15.00
  -9   1  -1  311.97   15.40
   9   1   1  304.37   14.90
  -9   1  -1  299.27   14.30
  -9   1  -1  313.97   14.90
  -9   1  -1  304.27   14.60
  -9   1  -1  309.17   14.30
   9   1   1  310.37   14.10
  -9   1  -1  293.87   14.50
   9   1   1  293.07   14.00
  -9   1  -1  304.87   14.60
   9   1   1  313.37   15.10
  10  -1   1   32.50    3.10
 -10  -1  -1   37.20    3.50
 -10  -1  -1   33.30    3.60
 -10  -1  -1   24.00    2.40
 -10  -1  -1   33.40    3.20
  10  -1   1   34.70    3.80
  10  -1   1   35.80   32.30
  10   1   1   27.80    3.00
 -10   1  -1   28.70    3.20
  10   1   1   26.70    2.40
 -10   1  -1   31.00    2.70
  10   1   1   29.80    3.10
 -10   1  -1   30.60    2.80
 -10   1  -1   29.90    2.80
 -10   1  -1   29.00    3.00
 -11  -1  -1   51.49    4.00
 -11  -1  -1   54.09    3.80
  11  -1   1   56.59    3.90
  11   1   1   55.39    3.90
 -11   1  -1   55.59    3.80
 -11   1  -1   54.19    3.30
 -11   1  -1   52.69    3.90
 -11   1  -1   52.99    3.50
  12  -1   1   35.10    2.40
 -12  -1  -1   37.40    2.50
 -12  -1  -1   35.20    2.60
 -12   1  -1   34.60    3.00
 -12   1  -1   32.70    2.50
  12   1   1   33.30    2.50
  12  -2  -1   28.60    2.10
 -12  -2   1   25.80    2.30
 -12  -2   1   25.50    2.10
 -12   2   1   25.60    2.00
  12   2  -1   24.40    2.10
 -11  -2   1   40.20    3.30
 -11  -2   1   40.30    3.20
  11  -2  -1   39.40    3.00
  11   2  -1   33.60    2.90
 -11   2   1   34.10    3.00
 -11   2   1   34.60    2.60
 -11   2   1   32.90    3.60
 -11   2   1   35.90    2.90
 -11   2   1   33.60    3.70
 -11   2   1   34.40    2.70
 -10  -2   1   34.60    3.40
 -10  -2   1   37.00    3.30
 -10  -2   1   37.20    2.90
  10  -2  -1   33.70   15.80
  10  -2  -1   32.30    3.10
 -10  -2   1   34.70    3.00
  10  -2  -1   34.90    2.40
 -10  -2   1   32.80    5.50
 -10  -2   1   36.30    3.50
  10  -2  -1   33.10    3.50
 -10   2   1   42.10    3.30
  10   2  -1   40.60    3.50
  10   2  -1   35.30    2.70
 -10   2   1   40.00    3.30
  10   2  -1   38.90    3.40
 -10   2   1   38.60    3.50
 -10   2   1   40.80    3.20
 -10   2   1   40.20    3.20
 -10   2   1   41.60    3.50
   9  -2  -1  374.56   17.70
  -9  -2   1  366.06   17.20
  -9  -2   1  367.46   18.20
   9  -2  -1  365.36   15.80
   9  -2  -1  376.76   30.70
  -9  -2   1  373.66   17.60
   9  -2  -1  378.36   17.10
  -9  -2   1  361.26   17.20
  -9  -2   1  354.06   16.80
  -9  -2   1  377.66   16.70
  -9  -2   1  379.66   17.00
   9   2  -1  360.26   16.10
   9   2  -1  345.97   16.20
   9   2  -1  376.16   16.40
  -9   2   1  353.66   17.50
  -9   2   1  376.66   17.20
  -9   2   1  363.26   16.80
   9   2  -1  357.56   17.00
  -9   2   1  363.06   16.90
   9   2  -1  362.46   17.20
  -9   2   1  369.66   17.00
  -8  -2   1   28.50    3.50
   8  -2  -1   30.50    3.00
  -8  -2   1   29.50    2.70
  -8  -2   1   27.70    2.60
  -8  -2   1   29.30    2.80
  -8  -2   1   27.10    2.90
   8  -2  -1   30.20   11.10
   8  -2  -1   28.00    2.00
  -8  -2   1   26.20    3.80
   8   2  -1   22.40    2.40
   8   2  -1   20.60    2.70
   8   2  -1   22.10    2.10
   8   2  -1   22.30    2.40
   8   2  -1   22.40    2.40
  -8   2   1   20.40    2.60
  -8   2   1   22.00    2.50
  -8   2   1   25.00    3.10
   8   2  -1   22.20    2.10
  -8   2   1   23.50    2.60
  -8   2   1   21.40    2.50
  -7  -2   1  613.44   27.80
   7  -2  -1  624.34   27.50
  -7  -2   1  642.74   27.80
   7  -2  -1  614.04   27.40
  -7  -2   1  639.24   27.40
   7  -2  -1  625.04   27.70
  -7  -2   1  651.83   27.50
  -7  -2   1  664.23   28.50
   7  -2  -1  622.44   26.30
   7  -2  -1  683.73   37.10
  -7  -2   1  650.43   27.80
  -7  -2   1  631.14   27.70
   7   2  -1  625.54   28.10
  -7   2   1  653.63   27.60
   7   2  -1  582.74   48.70
   7   2  -1  636.44   27.30
  -6  -2   1  102.49    5.60
  -6  -2   1  105.89    5.50
  -6  -2   1  103.79    6.00
   6  -2  -1  117.89   13.30
   6  -2  -1  105.39    5.80
   6  -2  -1  110.99    5.10
  -6  -2   1  106.59    6.30
  -6  -2   1  102.09    5.90
  -6  -2   1   99.59    5.40
   6   2  -1   92.19    5.50
   6   2  -1   86.89    5.00
   6   2  -1   93.49    5.50
  -6   2   1   95.29    5.40
   6   2  -1   92.49    5.20
   6   2  -1   87.79    5.30
  -6   2   1   93.79    5.40
   6   2  -1   95.09   19.70
  -5  -2   1  399.16   18.60
   5  -2  -1  448.16   24.30
  -5  -2   1  425.66   18.80
   5  -2  -1  435.36   17.70
  -5  -2   1  427.76   18.20
   5  -2  -1  418.96   18.40
  -5  -2   1  417.76   18.30
   5   2  -1  415.36   29.00
   5   2  -1  419.26   18.30
   4  -2  -1  522.55   26.30
  -4  -2   1  494.55   22.20
  -4  -2   1  546.85   22.20
   4  -2  -1  555.54   21.70
  -4  -2   1  508.95   22.10
   4   2  -1  551.14   31.10
  -3  -2   1 1281.87   51.19
   3  -2  -1 1216.78   50.99
   3  -2  -1 1306.67   54.19
   2  -2  -1  200.48    8.70
  -2  -2   1  213.48    8.80
   2  -2  -1  216.48   10.80
  -2  -2   1  204.48    8.90
   2  -2  -1  202.98    8.90
   1  -2  -1 1356.36   53.19
   1  -2  -1 1325.77   52.59
  -1  -2   1 1319.07   52.69
  -1  -2   1 1277.77   55.29
   0  -2   1 5046.60  201.38
   1  -2   1 5262.27  210.58
   1  -2   1 5144.79  211.28
  -1  -2  -1 5400.96  211.08
  -2  -2  -1   84.69    3.70
   2  -2   1   84.19    3.90
   2  -2   1   77.69    3.80
   2  -2   1   85.99    6.40
   2  -2   1   83.79    4.20
   2  -2   1   85.89    4.00
  -2  -2  -1   79.89    3.90
  -2  -2  -1   82.49    4.00
  -2  -2  -1   79.09    4.10
  -2  -2  -1   81.89    3.70
   2   2   1   82.49    3.70
   2   2   1   81.29    4.00
   2   2   1   84.19    3.70
  -3  -2  -1 1091.49   44.10
   3  -2   1 1078.89   47.70
  -4  -2  -1   60.99    3.80
  -4  -2  -1   60.39    3.90
   4  -2   1   62.59    3.80
  -4  -2  -1   59.89    3.50
   4  -2   1   64.29    3.50
  -4  -2  -1   61.19    3.50
   4  -2   1   64.99    8.90
  -4  -2  -1   62.99    3.50
   4   2   1   83.79   14.90
  -4   2  -1   61.19    3.50
   4   2   1   65.49    3.50
   4   2   1   63.49    3.50
   4   2   1   65.49    3.60
  -5  -2  -1  450.55   19.90
  -5  -2  -1  507.95   20.60
  -5  -2  -1  495.55   20.80
   5  -2   1  486.35   19.80
  -5  -2  -1  460.35   20.60
   5  -2   1  483.55   26.80
   5  -2   1  471.05   19.80
   5   2   1  410.26   33.60
   5   2   1  457.75   20.10
  -5   2  -1  440.86   19.90
   5   2   1  425.26   20.00
   6  -2   1   15.60    2.00
  -6  -2  -1   17.10    2.50
  -6  -2  -1   15.10    2.10
   6  -2   1   17.40    1.80
  -6  -2  -1   16.00    2.20
  -6  -2  -1   12.70    2.30
  -6  -2  -1   16.40    1.80
   6  -2   1   13.60    7.70
  -6  -2  -1   15.70    1.70
  -6  -2  -1   16.20    1.80
   6  -2   1   14.80    2.00
  -6   2  -1   19.30    2.00
   6   2   1   17.30    1.70
   6   2   1   18.80    2.10
   6   2   1   25.40   18.30
  -6   2  -1   20.30    2.30
   6   2   1   19.20    1.90
   6   2   1   18.50    1.70
  -6   2  -1   18.50    2.00
  -7  -2  -1  136.89    8.00
  -7  -2  -1  139.09    7.30
   7  -2   1  142.19    7.80
  -7  -2  -1  137.19    8.40
  -7  -2  -1  129.29    7.00
   7  -2   1  130.79    7.60
   7  -2   1  132.69    7.60
  -7  -2  -1  131.79    7.20
  -7  -2  -1  141.39    7.90
   7  -2   1  119.69   16.20
  -7  -2  -1  137.09    8.00
   7  -2   1  134.19    6.40
   7  -2   1  149.39    7.20
  -7  -2  -1  135.79    8.10
  -7   2  -1  139.79    7.40
  -7   2  -1  140.79    7.50
   7   2   1  141.49    8.20
  -7   2  -1  124.69    8.30
   7   2   1  140.09    7.30
   7   2   1  130.99    6.80
  -7   2  -1  131.69    7.30
   7   2   1  129.39    7.80
   7   2   1  136.79    6.80
   7   2   1  136.69    7.40
  -7   2  -1  134.99    7.40
   8  -2   1   62.69    4.90
   8  -2   1   66.99   14.60
  -8  -2  -1   59.79    4.90
   8  -2   1   69.79    4.30
  -8  -2  -1   59.49    4.20
  -8  -2  -1   61.69    4.90
   8  -2   1   63.89    4.80
   8  -2   1   60.39    4.70
  -8  -2  -1   63.49    5.80
  -8  -2  -1   61.49    5.50
  -8  -2  -1   59.69    4.90
  -8   2  -1   70.19    4.80
  -8   2  -1   72.29    4.80
  -8   2  -1   71.59    4.70
   8   2   1   68.19    4.20
   8   2   1   69.49    4.60
  -8   2  -1   70.09    5.20
   8   2   1   70.89    4.70
  -8   2  -1   69.49    4.70
   8   2   1   72.29    4.20
  -9  -2  -1   76.79    6.20
  -9  -2  -1   80.39    5.50
  -9  -2  -1   77.89    5.40
   9  -2   1   73.69    3.80
  -9  -2  -1   74.29    5.20
   9  -2   1   75.09    5.10
   9  -2   1   94.29   29.00
   9  -2   1   74.49    5.30
  -9   2  -1   64.89    4.60
  -9   2  -1   63.19    5.10
   9   2   1   64.49    4.80
  -9   2  -1   62.29    4.70
   9   2   1   62.49    4.20
   9   2   1   65.49    4.20
  -9   2  -1   68.99    5.30
   9   2   1   63.59    4.90
   9   2   1   64.79    4.30
  -9   2  -1   67.89    5.30
 -10  -2  -1   16.40    2.30
  10  -2   1   18.50    2.30
  10  -2   1   20.00   22.00
 -10  -2  -1   20.40    2.70
 -10  -2  -1   15.80    5.80
 -10   2  -1   21.10    2.40
 -10   2  -1   22.40    2.80
 -10   2  -1   19.10    2.10
  10   2   1   17.80    2.00
 -10   2  -1   18.50    2.20
 -10   2  -1   20.70    2.40
  10   2   1   21.00    2.50
 -10   2  -1   18.50    2.20
 -11  -2  -1   96.69    5.80
  11  -2   1   91.29    5.40
 -11  -2  -1   95.49    5.70
 -11   2  -1  102.79    5.50
 -11   2  -1   98.59    5.40
  11   2   1   97.99    5.60
 -11   2  -1  101.79    5.80
 -11   2  -1   91.89    4.80
 -11   2  -1   99.09    5.20
  12  -2   1   42.20    2.50
 -12  -2  -1   41.70    2.70
 -12  -2  -1   43.80    2.80
 -12   2  -1   34.50    2.30
  12   2   1   34.80    2.50
 -12  -3   1    1.80    0.80
 -12  -3   1    1.90    0.80
  12  -3  -1    1.40    0.50
 -12   3   1    2.70    0.70
  12   3  -1    2.20    0.70
 -11  -3   1   76.99    4.70
 -11  -3   1   76.79    4.70
  11  -3  -1   71.69    4.20
 -11   3   1   71.89    4.00
 -11   3   1   68.99    4.40
 -11   3   1   71.39    4.20
  11   3  -1   68.29    4.40
 -11   3   1   70.99    4.30
 -11   3   1   71.09    4.50
 -10  -3   1   33.20    2.90
  10  -3  -1   18.80   21.10
 -10  -3   1   38.40    3.40
 -10  -3   1   26.20    5.40
  10  -3  -1   35.30    3.00
 -10  -3   1   37.80    3.40
  10  -3  -1   34.00    2.30
 -10   3   1   36.00    3.10
 -10   3   1   37.40    3.20
  10   3  -1   36.30    2.70
 -10   3   1   38.50    3.00
 -10   3   1   36.90    3.30
  10   3  -1   35.70    3.20
  10   3  -1   36.90    2.80
 -10   3   1   37.70    3.10
   9  -3  -1  207.68   10.60
  -9  -3   1  184.98   13.50
   9  -3  -1  200.98   26.40
  -9  -3   1  195.58   11.60
   9  -3  -1  206.58    9.60
  -9  -3   1  206.18   11.10
  -9  -3   1  205.58   10.70
  -9  -3   1  209.68   11.10
  -9  -3   1  206.68   11.10
   9   3  -1  209.28   10.20
   9   3  -1  216.68   10.80
  -9   3   1  229.68   10.70
   9   3  -1  214.38   11.00
   9   3  -1  226.68   10.50
   9   3  -1  227.68   12.90
  -9   3   1  232.28   12.70
  -9   3   1  215.88   10.70
   9   3  -1  223.18   10.20
  -8  -3   1    8.60    2.40
  -8  -3   1    8.90    1.70
   8  -3  -1    5.30    9.40
  -8  -3   1    7.30    1.90
  -8  -3   1    7.80    1.90
   8  -3  -1    8.00    1.70
  -8  -3   1    7.80    2.10
  -8  -3   1    7.60    1.80
   8  -3  -1    7.50    1.20
   8  -3  -1    8.10    2.00
  -8  -3   1    6.50    1.90
  -8  -3   1    7.40    1.70
   8   3  -1    7.00    1.60
   8   3  -1    7.50    1.50
   8   3  -1    6.10    1.30
   8   3  -1    8.30    1.80
  -8   3   1    6.50    1.60
   8   3  -1    5.00    1.60
  -8   3   1    7.90    1.70
  -8   3   1    8.30    2.00
   8   3  -1    5.50    1.50
  -7  -3   1  293.47   13.70
  -7  -3   1  281.77   13.30
  -7  -3   1  282.57   12.90
   7  -3  -1  316.87   23.20
  -7  -3   1  275.67   13.30
   7  -3  -1  280.47   12.00
   7  -3  -1  299.47   13.80
  -7  -3   1  290.07   13.10
  -7  -3   1  280.77   13.10
  -7  -3   1  264.67   14.60
   7  -3  -1  281.97   13.30
   7  -3  -1  277.97   12.90
  -7  -3   1  296.87   13.50
   7   3  -1  254.67   12.90
   7   3  -1  261.37   13.00
   7   3  -1  244.78   12.60
  -7   3   1  261.87   12.80
  -7   3   1  247.68   12.80
   7   3  -1  257.47   12.50
   7   3  -1  261.27   12.80
   6  -3  -1    0.70    0.80
  -6  -3   1    0.30    0.80
  -6  -3   1    1.20    1.00
  -6  -3   1    0.40    0.80
  -6  -3   1    0.70    1.20
  -6  -3   1    1.90    1.00
  -6  -3   1    1.20    0.70
   6  -3  -1    0.40    5.70
   6  -3  -1    1.10    0.60
   6  -3  -1    0.90    0.80
   6   3  -1    0.50    0.60
  -6   3   1    1.10    0.70
   6   3  -1    0.50    0.70
  -6   3   1    2.30    0.90
   6   3  -1    0.30    0.60
   6   3  -1    1.60    0.80
   5  -3  -1  138.69    7.40
   5  -3  -1  132.69    6.30
  -5  -3   1  141.39    7.50
  -5  -3   1  135.89    7.60
  -5  -3   1  135.19    7.10
  -5  -3   1  139.79    7.10
   5  -3  -1  146.39   12.10
  -5  -3   1  139.29    7.20
   5   3  -1  167.58    7.50
  -4  -3   1   38.40    3.10
   4  -3  -1   38.70    6.00
  -4  -3   1   41.30    2.80
  -4  -3   1   37.30    2.70
  -4  -3   1   42.80    2.90
  -4  -3   1   41.50    4.00
   4  -3  -1   38.50    2.70
   4   3  -1   39.90    2.80
   4   3  -1   39.90    2.80
   4   3  -1   38.70    2.50
  -4   3   1   43.00    2.50
   4   3  -1   38.70    2.50
   4   3  -1   39.30    3.40
  -3  -3   1  277.37   12.20
  -3  -3   1  281.07   20.70
   3  -3  -1  288.77   11.70
  -3  -3   1  295.97   12.00
  -3  -3   1  280.77   12.30
   3  -3  -1  277.37   11.90
   3   3  -1  257.97   12.30
  -2  -3   1  443.76   22.50
   2  -3  -1  461.85   19.70
   2  -3  -1  436.56   18.10
  -2  -3   1  455.45   18.40
  -1  -3   1   27.80    1.80
   1  -3  -1   29.00    1.70
  -1  -3   1   28.00    1.50
  -1  -3   1   25.20    3.90
  -1  -3   1   27.50    1.50
   0  -3   1  495.75   21.00
   1  -3   1  694.03   30.30
  -1  -3  -1  743.83   29.30
   1  -3   1  750.92   30.60
   2  -3   1  405.66   17.30
  -2  -3  -1  408.66   17.00
   2  -3   1  419.46   19.40
   2  -3   1  392.46   19.00
  -2  -3  -1  415.96   20.10
   2   3   1  434.16   17.90
   3  -3   1  585.44   28.90
  -3  -3  -1  639.64   31.40
  -3  -3  -1  647.44   25.80
  -4  -3  -1  311.07   14.90
  -4  -3  -1  336.67   14.30
  -4  -3  -1  337.07   14.20
   4  -3   1  340.37   19.10
  -4  -3  -1  318.97   14.00
  -4  -3  -1  320.67   15.10
  -4  -3  -1  296.57   13.90
   4  -3   1  345.57   13.90
   4  -3   1  321.47   14.70
   4  -3   1  338.67   14.10
   4   3   1  324.37   14.30
   4   3   1  332.37   13.70
   4   3   1  321.37   14.30
  -4   3  -1  302.97   14.50
   4   3   1  310.47   14.30
  -5  -3  -1  172.78    9.00
   5  -3   1  171.18   15.00
   5  -3   1  174.68    8.50
   5  -3   1  165.48    9.40
  -5  -3  -1  170.58    9.60
  -5  -3  -1  177.18    9.50
  -5  -3  -1  176.78    9.10
   5  -3   1  174.38    8.80
   5   3   1  202.08    9.20
  -5   3  -1  209.58    9.00
  -5   3  -1  199.78    9.00
   5   3   1  211.68    9.00
   5   3   1  211.98    9.10
   5   3   1  197.88    9.30
   5   3   1  208.48    9.40
  -6  -3  -1  172.08    9.20
   6  -3   1  183.38    9.60
  -6  -3  -1  201.58    9.60
   6  -3   1  185.08    9.90
  -6  -3  -1  194.58   10.20
  -6  -3  -1  200.78   10.30
   6  -3   1  211.08    9.40
   6  -3   1  184.78    8.80
  -6  -3  -1  187.08    9.90
   6  -3   1  205.78   17.20
  -6  -3  -1  193.98   10.10
  -6  -3  -1  187.08    9.70
   6  -3   1  184.28   10.50
   6   3   1  195.68    9.20
   6   3   1  209.28    9.60
  -6   3  -1  198.38    9.50
   6   3   1  195.18    9.70
  -6   3  -1  192.88    9.50
  -7  -3  -1  126.69    7.00
   7  -3   1  131.69    7.30
  -7  -3  -1  130.79    7.70
   7  -3   1  121.39    7.60
   7  -3   1  130.19   16.80
  -7  -3  -1  128.19    7.60
  -7  -3  -1  130.79    8.00
   7  -3   1  120.49    6.20
  -7  -3  -1  124.79    7.60
  -7  -3  -1  130.99    7.90
   7  -3   1  124.39    7.50
   7   3   1  137.89    7.40
   7   3   1  129.19    7.40
  -7   3  -1  138.19    7.30
   7   3   1  131.09    6.90
   7   3   1  134.69    6.70
   7   3   1  119.59    7.50
  -7   3  -1  134.49    7.30
  -7   3  -1  128.89    7.10
   7   3   1  136.39    7.10
   8  -3   1  192.18   10.10
  -8  -3  -1  193.28   10.30
  -8  -3  -1  186.98   10.90
  -8  -3  -1  184.58   10.50
   8  -3   1  190.38    8.70
  -8  -3  -1  191.98    9.70
   8  -3   1  193.78    9.90
   8  -3   1  173.98   20.70
  -8  -3  -1  192.98   10.40
   8   3   1  184.98   10.20
   8   3   1  189.98    9.40
  -8   3  -1  191.08    9.90
  -8   3  -1  196.88   10.00
   8   3   1  192.38    9.30
   8   3   1  195.78   10.10
  -8   3  -1  192.18    9.80
  -8   3  -1  191.18   10.10
   8   3   1  196.98   10.00
   9  -3   1    6.70   12.40
   9   3   1   12.60    1.70
  -9   3  -1   13.20    2.00
  -9   3  -1   13.20    2.20
   9   3   1   12.10    2.00
   9   3   1   12.10    1.90
  -9   3  -1   12.50    2.00
   9   3   1   11.80    1.70
   9   3   1   12.30    1.90
   9   3   1   13.80    2.50
  -9   3  -1   11.60    2.00
 -10  -3  -1   43.70    3.70
 -10  -3  -1   46.50    3.80
  10  -3   1   35.80   15.30
  10  -3   1   45.30    2.60
 -10  -3  -1   43.10    3.60
  10  -3   1   43.30    3.30
 -10   3  -1   39.40    3.30
 -10   3  -1   41.60    3.30
  10   3   1   40.60    3.00
 -10   3  -1   42.90    3.30
 -10   3  -1   40.70    3.40
  10   3   1   41.80    3.50
 -10   3  -1   39.70    3.20
  10   3   1   40.30    2.80
  11  -3   1  208.38   11.30
 -11   3  -1  207.48    9.40
  11   3   1  202.88    9.80
 -11   3  -1  212.18    9.60
 -11   3  -1  203.88    9.90
 -11   3  -1  203.88    9.50
 -12  -3  -1   27.50    2.10
  12  -3   1   26.70    2.30
 -12  -3  -1   29.30    2.10
 -12  -4   1   55.69    3.40
 -12   4   1   56.99    3.10
  11  -4  -1  143.49    6.40
 -11  -4   1  150.78    7.40
 -11   4   1  137.79    6.80
 -11   4   1  134.29    6.70
  11   4  -1  121.89    6.80
 -11   4   1  125.99    7.00
 -11   4   1  127.69    7.40
 -10  -4   1   63.19    4.20
 -10  -4   1   63.49    4.50
  10  -4  -1   67.59    4.10
  10  -4  -1   59.69   20.80
  10  -4  -1   65.89    3.60
 -10  -4   1   67.49    4.70
 -10   4   1   65.39    4.30
  10   4  -1   68.29    5.00
  10   4  -1   66.29    4.30
 -10   4   1   69.49    4.40
  10   4  -1   64.49    4.00
 -10   4   1   68.39    4.60
  10   4  -1   65.39    5.80
 -10   4   1   66.59    4.60
   9  -4  -1  334.67   15.60
  -9  -4   1  312.47   15.50
  -9  -4   1  328.97   15.70
   9  -4  -1  298.17   23.90
  -9  -4   1  308.07   15.90
  -9  -4   1  321.77   15.50
   9  -4  -1  323.57   15.20
  -9  -4   1  334.67   15.80
   9   4  -1  323.77   14.70
   9   4  -1  344.17   16.30
  -9   4   1  321.97   15.10
  -9   4   1  324.47   15.20
  -9   4   1  319.47   15.00
   9   4  -1  321.37   15.30
   9   4  -1  322.87   15.10
   9   4  -1  303.87   15.20
  -9   4   1  332.47   15.50
   9   4  -1  321.67   14.90
  -8  -4   1   43.10    3.60
  -8  -4   1   37.90    3.70
   8  -4  -1   33.80    9.60
  -8  -4   1   47.20    6.00
  -8  -4   1   43.10    3.70
  -8  -4   1   38.00    3.80
   8  -4  -1   36.30    3.10
  -8  -4   1   39.10    4.10
   8  -4  -1   40.40    2.70
   8   4  -1   41.20    3.50
   8   4  -1   38.70    3.00
  -8   4   1   41.00    3.40
  -8   4   1   40.10    3.40
  -8   4   1   38.70    3.10
   8   4  -1   39.40    3.50
   8   4  -1   37.60    3.30
   8   4  -1   38.30    3.20
  -8   4   1   39.70    3.70
   7  -4  -1  193.78   11.30
  -7  -4   1  182.38    9.60
  -7  -4   1  181.08   10.90
  -7  -4   1  183.18   10.00
  -7  -4   1  188.18   10.10
  -7  -4   1  179.38    9.60
  -7  -4   1  200.08   11.70
   7  -4  -1  185.78    8.60
   7  -4  -1  179.78    9.10
   7  -4  -1  143.59   16.10
  -7   4   1  190.78    9.40
   7   4  -1  196.78    9.30
   7   4  -1  184.28    9.70
   7   4  -1  190.28    9.60
   7   4  -1  184.78    9.50
  -7   4   1  169.08    9.00
  -7   4   1  191.78    9.50
   7   4  -1  187.58    9.70
  -6  -4   1  484.35   22.20
   6  -4  -1  492.65   22.60
  -6  -4   1  462.65   22.00
  -6  -4   1  486.15   22.00
   6  -4  -1  504.85   21.50
  -6  -4   1  532.75   22.90
   6  -4  -1  515.65   22.00
   6  -4  -1  519.55   27.90
  -6  -4   1  517.15   22.50
  -6  -4   1  532.45   23.00
  -6  -4   1  537.75   22.20
  -6  -4   1  530.35   22.50
   6   4  -1  515.15   22.40
   6   4  -1  516.75   22.50
   6   4  -1  505.85   22.00
   6   4  -1  517.25   22.40
   6   4  -1  518.85   25.30
  -6   4   1  489.85   21.90
   5  -4  -1  129.59   11.00
  -5  -4   1  126.49    6.50
  -5  -4   1  121.49    6.70
  -5  -4   1  111.29    6.70
   5  -4  -1  114.49    6.10
  -5  -4   1  116.69    6.90
  -5  -4   1  118.89    7.10
   5  -4  -1  116.89    7.00
  -5  -4   1  117.89    7.10
  -5  -4   1  124.99    6.80
   5   4  -1  143.19    6.90
   5   4  -1  146.99    6.90
  -5   4   1  145.99    6.50
  -4  -4   1  609.84   26.90
  -4  -4   1  624.14   26.60
  -4  -4   1  625.24   26.00
   4  -4  -1  627.34   29.00
   4   4  -1  641.84   28.70
   3  -4  -1   52.39    5.50
  -3  -4   1   63.59    9.70
  -3  -4   1   50.89    3.40
  -3  -4   1   52.89    3.20
   3  -4  -1   60.49    5.00
  -3  -4   1   51.29    3.30
  -3  -4   1   55.19    3.00
  -3  -4   1   60.59    4.70
  -2  -4   1  400.46   17.00
  -1  -4   1 1367.46   54.79
  -1  -4   1 1381.96   56.29
   2  -4   1  876.91   37.80
  -2  -4  -1  903.71   38.70
  -2  -4  -1  924.71   36.40
   3  -4   1    7.50    3.60
   3  -4   1    7.10    1.20
  -3  -4  -1    8.50    1.80
  -3  -4  -1    2.30    6.60
  -3  -4  -1    6.00    1.10
   3  -4   1    4.80    4.20
  -3  -4  -1    4.80    0.90
  -3  -4  -1    7.80    1.40
  -4  -4  -1  308.97   14.10
  -4  -4  -1  296.97   13.00
  -4  -4  -1  318.57   13.50
   4  -4   1  321.17   17.50
  -4  -4  -1  307.27   12.80
   4  -4   1  278.17   18.50
   4  -4   1  319.07   13.10
  -4  -4  -1  309.27   13.50
   4   4   1  295.17   12.60
   4   4   1  288.87   13.30
  -4   4  -1  290.67   12.80
   4   4   1  277.07   13.30
  -4   4  -1  268.27   12.70
   4   4   1  284.47   13.50
   4   4   1  284.17   13.20
  -5  -4  -1  637.24   33.90
  -5  -4  -1  705.53   30.40
   5  -4   1  722.53   29.70
   5  -4   1  690.73   29.20
  -5  -4  -1  710.83   30.00
   5  -4   1  744.43   29.50
   5  -4   1  643.44   31.00
   5  -4   1  732.13   35.40
  -5  -4  -1  762.12   29.70
  -5   4  -1  678.53   29.40
   6  -4   1  128.69    7.10
   6  -4   1  121.79    7.10
   6  -4   1  121.89    5.90
  -6  -4  -1  126.59    6.70
   6  -4   1  127.29   19.40
  -6  -4  -1  123.19    7.20
  -6  -4  -1  133.19    7.20
   6  -4   1  124.39    6.50
  -6  -4  -1  118.09    6.80
  -6  -4  -1  130.59    7.50
  -6   4  -1  113.79    6.40
   6   4   1  104.49    6.30
   6   4   1  101.39    6.50
   6   4   1  101.49    6.30
   6   4   1  103.99    6.10
   6   4   1  105.09    6.60
  -6   4  -1  109.59    6.30
   7  -4   1  382.06   17.80
   7  -4   1  369.86   25.20
  -7  -4  -1  380.36   18.20
  -7  -4  -1  379.96   17.50
   7  -4   1  377.96   17.10
  -7  -4  -1  381.16   17.30
  -7  -4  -1  367.66   17.40
  -7  -4  -1  379.96   17.90
  -7  -4  -1  390.46   18.00
  -7   4  -1  379.86   17.20
   7   4   1  368.86   17.40
   7   4   1  380.06   17.10
  -7   4  -1  372.56   17.20
  -7   4  -1  360.46   17.00
   7   4   1  368.86   17.50
   7   4   1  381.06   17.00
   7   4   1  372.26   16.70
  -8  -4  -1   32.70    4.20
   8  -4   1   36.00   10.50
   8  -4   1   34.30    3.40
   8  -4   1   34.90    3.10
  -8  -4  -1   34.30    3.70
  -8  -4  -1   35.80    3.80
  -8  -4  -1   34.80    3.70
  -8  -4  -1   37.60    3.20
  -8  -4  -1   34.60    3.50
   8  -4   1   35.70    2.50
   8   4   1   41.50    3.60
  -8   4  -1   37.80    3.20
  -8   4  -1   39.50    3.40
   8   4   1   37.00    3.40
   8   4   1   38.00    3.00
   8   4   1   38.00    3.30
   8   4   1   37.50    3.00
  -8   4  -1   40.50    3.50
  -9  -4  -1   42.40    3.90
  -9  -4  -1   41.20    3.90
   9  -4   1   43.10    3.40
   9  -4   1   68.69   13.50
  -9  -4  -1   40.50    3.70
  -9  -4  -1   39.40    5.00
   9  -4   1   43.70    2.70
  -9  -4  -1   41.10    4.00
   9   4   1   40.50    3.60
   9   4   1   42.30    3.30
   9   4   1   45.90    3.60
   9   4   1   45.40    3.50
   9   4   1   43.10    3.60
  -9   4  -1   50.09    3.70
  -9   4  -1   47.30    3.50
  -9   4  -1   44.90    3.70
   9   4   1   44.60    3.20
  -9   4  -1   44.30    3.80
 -10  -4  -1   68.59    4.70
  10  -4   1   63.19    3.90
 -10  -4  -1   67.89    4.50
 -10  -4  -1   59.89    4.20
  10  -4   1   63.49    4.00
 -10  -4  -1   66.59    4.60
  10   4   1   66.59    3.90
 -10   4  -1   65.89    4.40
  10   4   1   60.09    4.20
  10   4   1   59.59    4.10
  10   4   1   60.99    4.00
 -10   4  -1   66.89    4.20
 -11  -4  -1   26.80    2.00
 -11  -4  -1   30.10    2.40
 -11  -4  -1   30.00    2.50
  11  -4   1   31.40    2.00
 -11   4  -1   24.70    2.00
 -11   4  -1   24.20    2.10
 -11   4  -1   24.00    2.20
 -11  -5   1   14.90    1.60
 -11  -5   1   16.90    1.80
 -11   5   1   17.30    1.60
 -11   5   1   17.60    1.90
 -11   5   1   17.80    1.70
 -10  -5   1   50.39    3.50
  10  -5  -1   51.19    2.80
 -10  -5   1   49.50    3.70
 -10  -5   1   48.70    3.30
 -10   5   1   50.69    3.50
 -10   5   1   49.40    3.70
  10   5  -1   50.09    3.30
  10   5  -1   48.20    3.40
 -10   5   1   48.60    3.40
 -10   5   1   46.10    3.50
   9  -5  -1    6.60    1.30
  -9  -5   1    7.10    1.70
  -9  -5   1    7.50    1.90
   9  -5  -1    5.40    1.00
   9  -5  -1  -10.60   10.30
  -9  -5   1    5.10    2.20
  -9  -5   1    5.80    1.40
  -9   5   1    9.90    2.10
  -9   5   1    9.00    1.80
   9   5  -1    8.70    1.70
  -9   5   1    9.40    1.80
   9   5  -1   10.30    1.50
   9   5  -1    7.90    1.70
   8  -5  -1  268.27   11.90
  -8  -5   1  255.27   12.90
  -8  -5   1  254.57   12.50
   8  -5  -1  287.17   19.30
  -8  -5   1  244.68   12.80
  -8  -5   1  267.37   13.20
   8  -5  -1  254.77   11.40
  -8  -5   1  240.68   12.70
  -8  -5   1  271.07   12.70
  -8   5   1  261.27   12.60
   8   5  -1  260.67   12.20
   8   5  -1  266.27   15.90
   8   5  -1  260.17   12.70
   8   5  -1  252.47   12.60
   8   5  -1  257.57   12.50
   7  -5  -1   11.30    1.50
  -7  -5   1    9.10    1.70
   7  -5  -1   10.90    1.50
  -7  -5   1   10.50    1.90
  -7  -5   1    9.30    2.00
   7  -5  -1    6.20    6.30
  -7  -5   1   11.40    2.00
  -7  -5   1    9.80    2.00
  -7  -5   1   13.80    2.60
  -7  -5   1   11.30    2.40
   7  -5  -1   11.20    2.10
   7   5  -1    8.80    1.90
   7   5  -1    7.10    1.60
   7   5  -1    7.60    2.30
   7   5  -1    7.90    1.80
  -7   5   1    9.80    2.70
  -7   5   1    7.90    1.70
   7   5  -1    8.00    1.80
   6  -5  -1 1082.29   45.30
  -6  -5   1 1118.99   46.00
  -6  -5   1 1163.18   45.70
  -6  -5   1 1051.29   45.90
   6  -5  -1 1125.39   46.50
   6  -5  -1 1179.68   49.60
  -6  -5   1 1115.59   46.70
  -6  -5   1 1066.09   46.60
   6   5  -1 1053.59   45.50
  -5  -5   1   19.60    2.40
   5  -5  -1   23.00    6.40
  -5  -5   1   16.00    2.20
   5  -5  -1   12.40    4.10
  -5  -5   1   17.30    2.00
  -5  -5   1   20.50    2.30
   5  -5  -1   16.00    2.20
  -5  -5   1   16.10    2.10
  -5  -5   1   17.30    2.40
   5  -5  -1   17.90    1.80
  -5  -5   1   16.80    2.70
  -5  -5   1   19.00    2.10
   5  -5  -1   17.30    1.60
  -5   5   1   22.90    2.00
   5   5  -1   21.40    2.20
   5   5  -1   20.40    1.90
  -5   5   1   21.40    1.90
   5   5  -1   20.90    2.20
  -4  -5   1  490.95   21.40
  -4  -5   1  496.15   21.80
   4  -5  -1  512.05   20.90
   4  -5  -1  483.85   20.60
  -4  -5   1  473.45   20.60
  -4  -5   1  515.95   20.40
   4  -5  -1  474.25   21.40
  -4  -5   1  511.15   20.80
  -4  -5   1  475.85   21.40
  -4  -5   1  529.05   21.50
  -4  -5   1  451.15   21.50
   4   5  -1  482.95   21.20
   4   5  -1  455.15   20.90
   4   5  -1  462.35   20.50
  -4   5   1  471.95   20.20
   4   5  -1  466.95   20.50
  -3  -5   1  308.67   13.90
  -3  -5   1  314.47   17.90
  -3  -5   1  294.07   12.50
  -3  -5   1  306.47   13.60
  -3   5   1  279.87   12.30
   3   5  -1  287.67   12.90
   3   5  -1  297.17   13.50
   3   5  -1  299.27   12.90
   3   5  -1  295.77   13.10
   2  -5  -1  250.67   10.70
  -2  -5   1  255.77   10.00
  -2  -5   1  242.78   14.00
  -2  -5   1  237.58   11.20
  -2  -5   1  237.98   10.80
   2   5  -1  238.38   10.70
   2   5  -1  233.98   10.40
   2   5  -1  243.08   11.20
   2   5  -1  238.68   10.60
  -2   5   1  234.38   11.00
   1  -5  -1  321.17   13.40
  -1  -5   1  317.17   13.60
   1   5  -1  297.87   13.40
  -1   5   1  302.17   13.40
   1   5  -1  300.47   13.30
   0  -5  -1  382.66   15.60
   0   5  -1  344.07   15.50
   0   5  -1  353.46   15.50
   0   5   1  357.06   15.20
   0   5   1  356.16   15.30
   1  -5   1   50.89    2.80
  -1  -5  -1   47.30    3.30
  -1  -5  -1   48.90    3.10
   1   5   1   46.60    2.90
   1   5   1   45.60    2.50
   1   5   1   43.30    2.50
  -1   5  -1   46.80    3.10
  -1   5  -1   46.20    3.00
  -2  -5  -1  494.35   19.00
  -2  -5  -1  478.15   20.70
  -2   5  -1  429.26   19.60
  -2   5  -1  490.25   20.50
   2   5   1  465.95   19.50
   3  -5   1  209.28   10.10
  -3  -5  -1  214.88   10.50
  -3  -5  -1  220.38    9.30
  -3  -5  -1  212.68    9.10
  -3  -5  -1  220.28   10.10
   3  -5   1  215.78   10.40
   3   5   1  182.58    9.60
   3   5   1  212.38    9.80
  -3   5  -1  201.18   10.10
   3   5   1  204.38    9.50
   3   5   1  199.18    8.90
   3   5   1  206.38    9.00
  -4  -5  -1  310.97   15.30
   4  -5   1  324.37   15.20
   4  -5   1  305.17   17.50
  -4  -5  -1  328.77   15.50
  -4  -5  -1  316.47   15.00
  -4  -5  -1  338.37   13.90
  -4  -5  -1  302.87   14.90
   4  -5   1  321.07   16.90
  -4   5  -1  306.97   13.80
   4   5   1  311.67   14.50
   4   5   1  331.27   14.50
   4   5   1  324.47   14.50
  -4   5  -1  320.37   13.80
   4   5   1  335.17   15.50
  -5  -5  -1  213.78   10.00
  -5  -5  -1  210.08   10.20
  -5  -5  -1  213.78   10.90
  -5  -5  -1  208.88    9.90
   5  -5   1  197.48   10.40
  -5  -5  -1  220.88   10.70
   5  -5   1  200.68    9.40
  -5  -5  -1  199.38   10.20
   5  -5   1  197.68    9.40
   5  -5   1  209.98    9.40
  -5   5  -1  187.08    9.40
   5   5   1  193.08   10.00
   5   5   1  194.48    9.80
   5   5   1  186.18    9.70
   5   5   1  195.58    9.90
   5   5   1  184.98    9.90
  -6  -5  -1  111.29    6.10
   6  -5   1  105.69   12.30
   6  -5   1  102.49    5.20
  -6  -5  -1  123.39   10.00
  -6  -5  -1  109.39    6.30
   6  -5   1  103.89    5.80
  -6  -5  -1  111.19    6.40
  -6  -5  -1  110.99    7.00
  -6  -5  -1  115.59    6.40
  -6  -5  -1  103.19    6.20
   6  -5   1  107.19    5.70
   6   5   1   91.79    6.10
  -6   5  -1   98.89    5.90
   6   5   1   99.09    6.10
  -6   5  -1   98.49    5.90
   6   5   1   97.79    6.40
   6   5   1   95.09    5.90
  -7  -5  -1  188.78    9.90
  -7  -5  -1  170.68    9.50
   7  -5   1  180.78    9.30
  -7  -5  -1  185.78   10.60
   7  -5   1  184.68   10.20
   7  -5   1  183.48    8.90
  -7  -5  -1  180.38    9.90
  -7  -5  -1  182.08    9.90
   7  -5   1  190.98   16.90
  -7  -5  -1  210.68   11.50
  -7  -5  -1  182.58   10.60
   7   5   1  203.48    9.90
   7   5   1  194.58    9.50
   7   5   1  204.68    9.90
  -7   5  -1  196.48    9.80
  -7   5  -1  207.38   10.00
  -7   5  -1  193.98    9.60
   7   5   1  197.28   10.20
   7   5   1  205.48   10.30
  -8  -5  -1  353.86   16.00
  -8  -5  -1  322.77   16.30
  -8  -5  -1  353.46   16.60
  -8  -5  -1  334.67   15.90
  -8  -5  -1  343.57   16.80
   8  -5   1  338.97   16.20
  -8  -5  -1  331.87   15.80
  -8  -5  -1  353.26   16.50
   8  -5   1  354.06   23.30
   8  -5   1  358.96   15.40
   8  -5   1  331.47   14.60
   8   5   1  322.77   15.70
  -8   5  -1  362.66   17.90
   8   5   1  319.07   15.50
  -8   5  -1  344.57   15.90
   8   5   1  351.26   16.10
   8   5   1  328.27   15.90
  -8   5  -1  334.87   15.90
   8   5   1  335.97   15.30
   9  -5   1   98.59    4.80
  -9  -5  -1   91.09    6.00
   9  -5   1   87.09   12.80
  -9  -5  -1   99.69    6.30
  -9  -5  -1   93.49    5.80
   9  -5   1  100.49    5.30
  -9  -5  -1   97.99    6.60
   9   5   1   94.89    5.90
  -9   5  -1  102.79    6.20
   9   5   1   98.89    5.50
  -9   5  -1   98.09    5.90
  -9   5  -1  102.79    6.40
  -9   5  -1   99.69    5.50
 -10  -5  -1   82.29    5.20
 -10  -5  -1   80.79    4.80
  10  -5   1   82.39    4.00
  10  -5   1   89.09    4.30
 -10  -5  -1   83.09    4.90
  10   5   1   75.19    5.40
  10   5   1   89.69    4.70
 -10   5  -1   82.79    5.10
 -10   5  -1   88.69    4.90
 -10   5  -1   86.59    5.10
 -11  -5  -1   29.80    2.10
 -11  -5  -1   29.70    2.30
 -11   5  -1   33.00    2.20
 -11   5  -1   31.70    2.10
 -11  -6   1   13.10    1.40
 -11  -6   1   14.90    1.30
 -11   6   1   14.10    1.50
  10  -6  -1   14.40    1.30
 -10  -6   1   14.10    1.60
 -10  -6   1   13.60    1.80
 -10  -6   1   14.70    1.60
 -10   6   1   19.60    1.90
 -10   6   1   20.10    2.10
  10   6  -1   17.80    1.90
  10   6  -1   19.70    2.40
 -10   6   1   20.10    1.90
 -10   6   1   20.40    1.90
  -9  -6   1    5.70    1.40
  -9  -6   1    7.80    1.80
  -9  -6   1    5.30    1.30
   9  -6  -1    7.00    1.10
   9   6  -1    8.30    2.10
   9   6  -1    6.20    1.50
  -9   6   1    7.30    1.50
  -9   6   1    8.20    1.80
  -9   6   1    6.90    1.50
   8  -6  -1   90.19    4.50
  -8  -6   1   83.59    5.60
  -8  -6   1   84.29    5.60
  -8  -6   1   90.99    5.20
  -8  -6   1   82.39    4.60
  -8  -6   1   86.09    5.30
  -8  -6   1   85.59    5.80
  -8  -6   1   82.79    5.20
   8   6  -1   76.99    5.20
   8   6  -1   78.09    5.30
  -8   6   1   88.09    5.30
  -8   6   1   84.99    5.30
   8   6  -1   87.39    5.50
  -8   6   1   80.19    5.50
   8   6  -1   82.49    5.10
   8   6  -1   79.99    5.30
  -7  -6   1   10.40    1.80
  -7  -6   1    9.60    1.90
  -7  -6   1    9.40    2.10
  -7  -6   1   10.70    2.20
   7  -6  -1   10.00    1.60
  -7  -6   1   11.40    1.90
  -7  -6   1    9.70    2.20
   7   6  -1   11.90    2.10
  -7   6   1   10.80    1.80
  -7   6   1   12.00    1.90
   7   6  -1   10.60    2.00
   7   6  -1   11.10    2.20
   7   6  -1   12.10    2.30
  -6  -6   1  175.48    8.70
   6  -6  -1  178.98    8.40
  -6  -6   1  181.68    9.60
  -6  -6   1  180.28    9.70
  -6  -6   1  168.48    9.50
  -6  -6   1  169.28    8.70
  -6  -6   1  174.78    9.00
  -6  -6   1  169.08    8.40
  -6   6   1  171.48    8.70
   6   6  -1  170.18    9.20
   6   6  -1  178.28   12.00
   6   6  -1  172.08    9.50
   6   6  -1  177.38    9.30
  -6   6   1  168.38    8.60
  -5  -6   1  212.38    9.40
  -5  -6   1  202.08    9.70
  -5  -6   1  204.18   10.60
   5  -6  -1  207.78    9.70
   5  -6  -1  186.68    9.10
  -5  -6   1  201.08   10.30
  -5  -6   1  207.68    9.60
   5  -6  -1  207.68   10.60
  -5  -6   1  208.58   10.60
  -5   6   1  211.08    9.70
   5   6  -1  209.88   10.40
  -5   6   1  200.88    9.70
   5   6  -1  200.38   10.20
   5   6  -1  208.48   10.30
  -4  -6   1    1.60    1.10
  -4  -6   1    3.30    1.10
  -4  -6   1    2.60    0.80
   4  -6  -1    2.60    1.10
   4  -6  -1    2.60    0.90
  -4  -6   1    2.70    0.90
  -4  -6   1    1.40    0.90
  -4  -6   1    1.70    1.00
   4  -6  -1    3.00    1.00
  -4   6   1    2.20    1.10
   4   6  -1    2.80    0.90
   4   6  -1    3.10    1.10
   4   6  -1    2.70    0.90
   4   6  -1    2.50    1.00
  -4   6   1    2.80    0.70
  -3  -6   1   66.09    4.60
  -3  -6   1   71.29    4.70
   3  -6  -1   66.79    4.50
  -3  -6   1   65.09    4.70
   3  -6  -1   79.29    5.10
   3  -6  -1   67.59    4.10
   3   6  -1   75.79    4.80
   3   6  -1   72.59    4.10
   3   6  -1   65.09    4.10
  -3   6   1   71.79    4.70
   3   6  -1   74.79    4.20
  -3   6   1   72.09    3.40
   3   6  -1   69.29    4.00
   2  -6  -1   74.09    4.10
  -2  -6   1   76.79    4.80
  -2  -6   1   75.89    4.50
  -2  -6   1   70.39    4.80
   2  -6  -1   79.29    4.00
   2   6  -1   63.19    3.90
   2   6  -1   63.09    3.70
   2   6  -1   63.09    4.30
  -1  -6   1  168.78    8.20
  -1  -6   1  155.18    8.50
  -1  -6   1  156.38    8.40
   1  -6  -1  162.98    7.90
  -1  -6   1  158.28    8.10
   1   6  -1  178.18    8.10
   1   6  -1  161.98    7.20
  -1   6   1  166.48    8.40
   1   6  -1  179.08    8.30
  -1   6   1  164.68    8.00
   0  -6   1  225.38   10.40
   0  -6   1  258.07   12.60
   0  -6  -1  233.38   10.50
   0   6  -1  226.98   10.60
   0   6   1  215.58   10.10
   0   6  -1  215.68   10.40
   0   6   1  211.88   10.00
  -1  -6  -1  464.55   22.20
  -1  -6  -1  494.85   22.30
   1  -6   1  524.65   21.40
   1  -6   1  495.35   21.60
   1   6   1  511.25   21.00
  -1   6  -1  521.25   22.70
  -1   6  -1  508.65   21.80
   1   6   1  523.75   21.70
   1   6   1  500.65   20.90
   2  -6   1  579.34   24.40
  -2  -6  -1  626.74   27.10
   2  -6   1  589.54   23.70
  -2  -6  -1  599.64   24.80
   2   6   1  541.25   23.60
   2   6   1  567.04   23.50
  -2   6  -1  544.85   23.20
  -2   6  -1  574.64   24.90
   2   6   1  532.05   23.40
  -3  -6  -1    7.60    1.60
  -3  -6  -1   12.70    2.70
  -3  -6  -1    8.60    1.70
  -3  -6  -1    7.60    1.50
  -3  -6  -1    8.90    2.00
   3  -6   1    8.10    1.40
   3   6   1   12.30    1.60
  -3   6  -1   10.10    1.00
   3   6   1    9.10    1.40
  -3   6  -1   10.40    1.80
   3   6   1   10.10    1.40
  -4  -6  -1  223.38   11.50
  -4  -6  -1  215.88   11.50
  -4  -6  -1  223.28   10.00
  -4  -6  -1  211.08    9.90
   4  -6   1  243.48   10.50
  -4  -6  -1  242.18   12.00
   4  -6   1  229.88   10.80
  -4  -6  -1  234.38   12.00
  -4  -6  -1  234.58   11.40
  -4  -6  -1  228.08   10.50
  -4  -6  -1  240.18   10.10
   4  -6   1  244.18   11.80
  -4  -6  -1  239.68   10.30
  -4   6  -1  237.98   10.50
  -4   6  -1  220.88   10.40
   4   6   1  232.78   11.20
   4   6   1  244.18   11.60
  -4   6  -1  222.88   11.80
   4   6   1  237.38   11.10
   4   6   1  233.58   11.10
  -5  -6  -1   13.20    1.90
  -5  -6  -1   14.70    3.10
  -5  -6  -1   11.70    1.60
  -5  -6  -1   14.80    3.30
   5  -6   1   13.30    1.40
  -5  -6  -1   10.20    2.20
   5  -6   1   16.20    2.60
  -5  -6  -1   10.50    2.70
  -5  -6  -1   13.80    2.40
  -5  -6  -1   12.20    1.70
  -5   6  -1   12.00    1.60
   5   6   1   12.50    1.80
  -5   6  -1   12.10    1.60
   5   6   1   11.70    1.90
   5   6   1   12.90    2.00
   5   6   1   10.80    1.80
   6  -6   1  435.56   18.20
  -6  -6  -1  421.26   18.20
  -6  -6  -1  402.06   18.90
   6  -6   1  422.76   19.40
  -6  -6  -1  427.86   19.20
  -6  -6  -1  431.46   19.80
   6  -6   1  421.16   17.80
  -6  -6  -1  402.16   19.70
  -6  -6  -1  417.16   19.90
  -6  -6  -1  443.26   18.70
  -6   6  -1  419.76   19.20
   6   6   1  392.66   19.00
  -6   6  -1  406.46   18.60
   6   6   1  408.46   19.10
   6   6   1  423.36   18.70
   6   6   1  408.56   19.00
  -7  -6  -1    5.00    1.60
  -7  -6  -1    8.00    1.70
  -7  -6  -1    7.10    1.60
  -7  -6  -1    7.80    1.60
   7  -6   1    6.60    1.20
   7  -6   1    9.10    1.20
   7  -6   1    6.30    1.70
  -7  -6  -1    9.20    1.90
  -7  -6  -1    9.10    2.20
  -7  -6  -1    6.90    1.80
  -7  -6  -1    7.20    1.90
   7   6   1    7.40    1.70
   7   6   1    7.70    1.80
   7   6   1    7.30    1.50
   7   6   1    7.40    1.80
  -7   6  -1    7.40    1.70
  -7   6  -1    6.40    1.50
   7   6   1    7.70    1.60
  -7   6  -1    7.30    1.50
   8  -6   1   84.69    4.30
  -8  -6  -1   91.09    5.90
  -8  -6  -1   81.39    4.70
  -8  -6  -1   80.99    5.70
  -8  -6  -1   85.49    5.40
  -8  -6  -1   87.09    5.20
  -8   6  -1   84.99    5.30
  -8   6  -1   81.39    5.30
   8   6   1   81.09    4.90
  -8   6  -1   80.79    4.80
   8   6   1   84.29    5.40
   9  -6   1   28.80    1.90
  -9  -6  -1   30.00    2.50
  -9  -6  -1   28.90    2.90
  -9  -6  -1   28.80    2.80
  -9   6  -1   29.20    2.70
  -9   6  -1   29.50    2.80
   9   6   1   30.20    2.60
   9   6   1   28.00    2.60
   9   6   1   25.60    2.30
  -9   6  -1   27.90    2.60
  10  -6   1   94.29    4.50
 -10  -6  -1   90.19    5.10
 -10  -6  -1   92.89    4.80
 -10  -6  -1   98.09    5.40
 -10   6  -1  111.69    5.80
 -10   6  -1   96.89    5.40
  10   6   1  103.49    5.10
 -10   6  -1  102.39    6.10
 -10   6  -1  103.49    5.60
 -10  -7   1   67.19    3.80
  10  -7  -1   62.59    3.00
 -10   7   1   61.29    3.50
 -10   7   1   63.19    3.50
  10   7  -1   61.19    3.30
  -9  -7   1    5.70    0.80
   9  -7  -1    5.10    1.00
  -9  -7   1    5.60    1.30
   9   7  -1    7.50    1.30
   9   7  -1    6.70    1.40
  -9   7   1    7.30    1.50
  -9   7   1    6.90    1.20
  -9   7   1    6.90    1.40
  -8  -7   1   76.59    4.20
   8  -7  -1   77.49    4.00
  -8  -7   1   68.59    4.50
  -8  -7   1   74.09    5.10
  -8  -7   1   72.89    4.90
  -8   7   1   78.69    5.00
   8   7  -1   80.89    4.90
  -8   7   1   78.49    4.70
   8   7  -1   77.89    4.90
   8   7  -1   76.39    4.60
  -8   7   1   74.59    4.70
  -7  -7   1  145.49    8.00
  -7  -7   1  134.99    7.00
  -7  -7   1  131.89    7.70
   7  -7  -1  136.29    6.50
  -7  -7   1  135.69    6.70
  -7  -7   1  131.89    7.70
  -7   7   1  130.59    7.10
   7   7  -1  128.59    7.40
   7   7  -1  127.09    7.50
  -7   7   1  131.09    7.50
   7   7  -1  125.59    7.40
  -7   7   1  127.89    7.10
   7   7  -1  133.99    7.30
   7   7  -1  129.39    7.30
  -6  -7   1   90.49    6.10
  -6  -7   1   91.59    5.50
   6  -7  -1   93.79    5.00
  -6  -7   1   95.99    6.10
  -6  -7   1   92.59    6.10
  -6  -7   1   91.69    4.90
  -6   7   1   86.19    5.20
   6   7  -1   85.89    5.90
   6   7  -1   86.09    5.50
   6   7  -1   88.79    5.60
   6   7  -1   83.49    5.60
  -5  -7   1   67.69    5.00
  -5  -7   1   73.19    5.20
  -5  -7   1   74.09    5.10
   5  -7  -1   73.79    4.20
  -5  -7   1   72.39    4.80
  -5  -7   1   67.59    4.10
   5   7  -1   66.99    4.70
  -5   7   1   63.39    4.00
   5   7  -1   71.39    5.40
   5   7  -1   62.99    4.90
   5   7  -1   60.29    4.40
  -5   7   1   62.19    4.10
  -4  -7   1  259.27   11.90
  -4  -7   1  253.57   12.90
  -4  -7   1  265.57   12.90
  -4  -7   1  262.97   12.70
   4  -7  -1  267.97   11.50
   4  -7  -1  263.37   11.80
  -4  -7   1  258.27   12.60
   4   7  -1  250.37   12.10
  -4   7   1  248.88   11.40
   4   7  -1  250.07   12.50
   4   7  -1  247.58   12.10
   3  -7  -1  235.68   10.50
   3  -7  -1  216.08   10.30
  -3  -7   1  228.38   11.10
  -3  -7   1  227.58   10.70
   3  -7  -1  230.58   10.50
  -3  -7   1  221.68   11.20
  -3  -7   1  235.18   11.30
   3   7  -1  233.78   11.30
  -3   7   1  214.78   11.10
  -3   7   1  218.68    9.60
   3   7  -1  224.88   10.40
   3   7  -1  215.98   10.50
  -3   7   1  204.08   11.30
  -2  -7   1  593.64   25.00
  -2  -7   1  596.64   24.80
  -2  -7   1  604.74   25.40
   2  -7  -1  556.24   24.80
   2  -7  -1  572.94   24.40
  -2  -7   1  582.84   25.30
  -2  -7   1  593.54   25.60
   2  -7  -1  594.44   24.60
   2  -7  -1  601.04   24.90
   2   7  -1  508.95   25.60
  -2   7   1  558.64   25.20
  -2   7   1  546.25   24.90
   2   7  -1  561.34   24.40
   2   7  -1  616.74   25.40
   1  -7  -1   96.89    5.30
  -1  -7   1   88.79    5.80
  -1  -7   1   96.79    5.40
   1  -7  -1   98.89    5.30
  -1  -7   1   92.09    5.70
  -1  -7   1   90.69    5.50
   1  -7  -1   92.99    5.60
   1  -7  -1   94.39    5.60
   1   7  -1  100.29    5.80
  -1   7   1   92.89    5.20
  -1   7   1   95.89    5.40
   1   7  -1   97.89    5.20
   1   7  -1   97.59    5.40
   0  -7  -1  120.49    6.40
   0  -7  -1  126.49    6.20
   0  -7   1  124.69    6.40
   0  -7  -1  116.79    6.70
   0  -7   1  125.89    6.70
   0  -7   1  117.39    6.70
   0  -7  -1  113.49    6.70
   0  -7   1  126.39    6.30
   0   7   1  105.79    5.90
   0   7   1  115.79    6.20
   0   7  -1  113.79    6.40
   0   7   1  109.99    5.80
   0   7  -1  112.79    6.30
   1  -7   1  157.38    8.00
   1  -7   1  158.38    8.10
  -1  -7  -1  159.18    8.50
  -1  -7  -1  155.28    8.60
  -1  -7  -1  166.88    8.20
   1  -7   1  156.88    9.30
  -1  -7  -1  155.78    7.70
  -1  -7  -1  153.58    9.60
   1  -7   1  165.18    8.00
  -1   7  -1  157.08    8.20
   1   7   1  148.59    6.90
  -1   7  -1  147.69    8.20
   1   7   1  160.18    8.00
  -2  -7  -1   45.10    3.10
  -2  -7  -1   47.40    3.70
   2  -7   1   48.40    3.40
  -2  -7  -1   48.00    3.90
  -2  -7  -1   45.90    3.50
  -2  -7  -1   42.80    3.90
   2  -7   1   46.50    2.90
   2  -7   1   46.90    3.40
   2  -7   1   44.90    3.50
   2  -7   1   46.80    3.30
   2   7   1   50.89    3.00
   2   7   1   53.19    3.60
  -2   7  -1   51.59    2.60
  -2   7  -1   51.89    4.00
  -3  -7  -1  244.28   11.30
   3  -7   1  227.38   10.10
  -3  -7  -1  208.58   10.10
   3  -7   1  224.38   11.00
  -3  -7  -1  238.68   12.60
   3  -7   1  211.58   12.00
  -3  -7  -1  229.38   11.10
   3  -7   1  241.78   10.40
  -3  -7  -1  199.38   12.40
   3   7   1  208.78   10.40
   3   7   1  214.08   10.40
  -3   7  -1  209.98   11.10
  -3   7  -1  210.78   10.10
   3   7   1  215.78   10.70
   3   7   1  224.58   11.20
   4  -7   1   43.70    3.40
   4  -7   1   46.70    3.20
  -4  -7  -1   44.70    3.90
   4   7   1   60.39    4.30
   4   7   1   59.49    4.00
   4   7   1   60.89    4.00
  -4   7  -1   60.29    3.40
  -5  -7  -1   88.59    5.70
   5  -7   1   88.49    5.80
   5  -7   1   90.69    4.60
  -5  -7  -1   87.19    5.90
  -5  -7  -1   84.99    6.10
   5  -7   1   86.39    4.90
  -5  -7  -1   92.89    5.80
  -5   7  -1   85.99    5.00
   5   7   1   85.59    5.60
  -5   7  -1   82.09    4.90
   5   7   1   80.59    5.30
   5   7   1   87.99    5.40
   5   7   1   81.79    5.20
   6  -7   1   66.29    4.90
  -6  -7  -1   67.39    3.90
   6  -7   1   66.59    3.70
  -6  -7  -1   63.69    5.00
  -6  -7  -1   66.69    4.80
  -6  -7  -1   66.79    5.30
  -6  -7  -1   66.39    4.70
   6  -7   1   65.49    4.00
  -6   7  -1   65.29    4.30
   6   7   1   68.19    4.50
   6   7   1   61.39    4.40
   6   7   1   65.99    4.70
   6   7   1   64.29    4.60
   6   7   1   64.89    4.60
  -6   7  -1   68.49    4.40
   7  -7   1   73.99    4.10
  -7  -7  -1   70.59    4.60
  -7  -7  -1   72.79    5.40
  -7  -7  -1   73.39    4.20
  -7  -7  -1   68.59    5.20
   7   7   1   78.59    5.10
  -7   7  -1   74.09    4.80
  -7   7  -1   77.49    4.80
   7   7   1   77.59    5.00
   7   7   1   77.29    4.70
  -8  -7  -1    1.70    1.10
  -8  -7  -1    2.40    0.80
   8  -7   1    2.20    0.70
  -8  -7  -1    1.60    1.00
  -8   7  -1    0.90    0.80
   8   7   1    0.70    0.80
   8   7   1    1.70    1.20
  -9  -7  -1   10.80    1.60
   9  -7   1   11.90    1.00
  -9  -7  -1   11.60    1.60
   9   7   1    9.70    2.20
   9   7   1    9.30    1.40
  -9   7  -1    8.50    1.40
  -9   7  -1    9.10    1.40
  -9   7  -1    9.90    1.50
  10  -7   1   20.50    1.20
 -10  -7  -1   23.10    2.00
 -10  -7  -1   24.60    1.90
 -10   7  -1   25.10    2.00
 -10   7  -1   24.00    1.90
  -9  -8   1   44.40    2.90
  -9  -8   1   41.70    2.70
   9  -8  -1   45.10    2.30
   9   8  -1   45.20    2.80
  -9   8   1   46.80    2.80
  -9   8   1   43.80    2.70
  -8  -8   1   15.70    2.00
  -8  -8   1   16.30    1.90
  -8  -8   1   16.90    1.30
   8   8  -1   16.90    1.90
  -8   8   1   14.60    1.80
  -8   8   1   16.90    1.80
   8   8  -1   17.30    1.80
  -8   8   1   15.50    1.70
  -7  -8   1  170.38    9.10
   7  -8  -1  171.88    8.00
  -7  -8   1  165.48    8.30
  -7  -8   1  165.78    9.00
   7   8  -1  176.68    8.80
  -7   8   1  183.08    8.60
   7   8  -1  177.88    8.80
  -7   8   1  180.28    9.30
   7   8  -1  191.38    9.10
  -6  -8   1   52.09    4.20
  -6  -8   1   51.59    3.80
   6  -8  -1   51.89    3.30
  -6  -8   1   52.99    4.30
   6   8  -1   57.89    4.00
   6   8  -1   57.79    4.00
  -6   8   1   60.79    3.80
   6   8  -1   59.89    4.10
  -5  -8   1  106.79    6.60
  -5  -8   1   93.39    6.30
  -5  -8   1   98.19    6.00
  -5  -8   1  113.39    7.10
   5  -8  -1   96.09    5.40
   5   8  -1  105.29    6.10
   5   8  -1  101.79    6.50
  -5   8   1   98.99    5.50
  -5   8   1   98.89    5.40
   5   8  -1  100.39    5.90
   5   8  -1  100.69    6.70
   4  -8  -1  157.08    7.50
  -4  -8   1  159.78    9.00
   4  -8  -1  152.58    7.80
  -4  -8   1  163.88    8.70
  -4  -8   1  160.08    7.90
  -4  -8   1  156.98    8.60
  -4  -8   1  147.09    8.80
   4   8  -1  160.78    8.30
   4   8  -1  165.88    9.10
  -4   8   1  170.48    7.70
   4   8  -1  161.48    8.20
   4   8  -1  158.48    8.70
  -3  -8   1  227.48   10.60
  -3  -8   1  234.78   11.50
  -3  -8   1  219.98   11.40
  -3  -8   1  227.08   11.00
  -3  -8   1  221.58   11.10
   3  -8  -1  230.38   10.30
   3  -8  -1  225.58   10.40
  -3   8   1  208.58    9.60
   3   8  -1  203.28   10.30
   3   8  -1  213.08   11.20
  -2  -8   1   99.19    6.40
   2  -8  -1  106.79    5.70
   2  -8  -1   97.99    5.80
   2  -8  -1  102.19    5.80
  -2  -8   1  100.29    6.30
  -2  -8   1  104.49    6.30
  -2  -8   1  107.49    5.90
   2   8  -1  110.09    5.50
   2   8  -1  106.19    6.30
  -1  -8   1  454.75   19.40
  -1  -8   1  436.96   19.60
  -1  -8   1  457.75   20.00
   1  -8  -1  438.16   19.60
  -1  -8   1  456.05   19.80
   1  -8  -1  430.16   19.50
   1  -8  -1  448.36   19.30
   1  -8  -1  462.05   19.20
   1   8  -1  414.96   19.80
   1   8  -1  400.76   18.40
   0  -8  -1  167.98    9.00
   0  -8  -1  177.98    9.10
   0  -8   1  169.88    8.80
   0  -8  -1  169.08    8.70
   0  -8   1  167.48    8.50
   0  -8  -1  177.48    8.40
   0  -8   1  171.28    8.90
   0  -8   1  182.88    8.70
   0   8  -1  171.28    9.00
   0   8  -1  159.18    8.60
   0   8  -1  168.98    7.60
   0   8   1  172.28    8.60
   0   8   1  162.08    8.50
  -1  -8  -1  149.79    8.10
  -1  -8  -1  151.18    8.40
   1  -8   1  153.08    7.80
  -1  -8  -1  150.98    8.30
   1  -8   1  143.89    7.40
   1  -8   1  155.08    8.00
   1  -8   1  148.59    7.80
  -1  -8  -1  150.78    7.50
   1   8   1  154.58    7.00
  -1   8  -1  141.19    6.80
   1   8   1  160.78    8.20
   1   8   1  157.98    7.90
  -1   8  -1  148.59    8.10
   2  -8   1   19.30    2.10
  -2  -8  -1   20.10    2.70
   2  -8   1   21.00    2.20
   2  -8   1   18.50    2.20
  -2  -8  -1   18.70    2.60
  -2  -8  -1   21.50    2.00
   2   8   1   28.40    2.50
  -2   8  -1   25.30    1.60
   2   8   1   26.00    2.10
  -2   8  -1   24.60    2.70
   2   8   1   25.90    2.60
  -3  -8  -1  177.78    9.20
  -3  -8  -1  182.48    9.60
   3  -8   1  184.68    8.60
   3  -8   1  177.28    8.80
  -3  -8  -1  173.98    9.80
  -3  -8  -1  176.78    9.60
  -3   8  -1  180.78    8.10
   3   8   1  178.88    9.00
   3   8   1  179.38    9.20
  -3   8  -1  163.48    9.70
   3   8   1  175.68    9.40
   3   8   1  171.78    9.90
   4  -8   1   64.69    3.80
  -4  -8  -1   63.29    5.10
  -4  -8  -1   60.39    4.70
   4  -8   1   62.49    4.10
  -4  -8  -1   62.29    4.60
  -4  -8  -1   58.99    4.70
   4   8   1   74.69    4.90
  -4   8  -1   69.49    4.00
   4   8   1   72.19    4.60
   4   8   1   68.69    4.40
   4   8   1   71.69    4.60
   5  -8   1  105.09    7.40
   5  -8   1  112.99    5.50
  -5  -8  -1  120.09    8.50
  -5  -8  -1  111.89    6.80
  -5   8  -1  110.59    6.00
   5   8   1  113.89    6.40
   5   8   1  111.39    6.40
   5   8   1  105.49    6.30
  -5   8  -1  112.79    6.10
  -6  -8  -1    7.60    1.80
  -6  -8  -1   10.70    1.90
  -6  -8  -1   10.50    2.10
   6  -8   1   11.10    1.40
   6   8   1   11.50    3.10
   6   8   1   10.80    1.60
  -6   8  -1   10.20    1.50
  -6   8  -1   10.00    1.50
   6   8   1   11.40    1.80
  -7  -8  -1   62.59    4.40
   7  -8   1   62.89    3.40
  -7  -8  -1   59.99    3.80
  -7  -8  -1   60.49    4.50
   7   8   1   62.49    3.90
  -7   8  -1   62.99    4.00
  -7   8  -1   66.39    4.10
   7   8   1   63.19    4.30
   7   8   1   63.49    4.20
  -8  -8  -1   29.50    2.60
   8  -8   1   29.00    1.80
  -8  -8  -1   30.30    2.50
  -8   8  -1   28.40    2.30
  -8   8  -1   29.90    2.90
   8   8   1   28.80    2.40
   8   8   1   28.10    2.30
  -9  -8  -1   22.50    1.70
   9  -8   1   21.10    1.30
  -9  -8  -1   19.60    1.60
  -9   8  -1   17.50    1.60
  -9   8  -1   17.30    1.50
   9   8   1   17.20    1.50
   8  -9  -1   25.00    1.50
  -8  -9   1   25.70    2.20
   8   9  -1   26.70    1.90
  -8   9   1   24.60    1.80
   7  -9  -1   32.80    2.00
  -7  -9   1   32.20    2.60
  -7  -9   1   32.10    2.60
  -7  -9   1   33.30    2.20
  -7   9   1   27.90    2.20
   7   9  -1   30.30    2.40
   7   9  -1   31.50    2.40
  -7   9   1   31.10    2.30
   6  -9  -1    1.80    0.70
  -6  -9   1    2.00    1.00
  -6  -9   1    2.90    1.10
  -6  -9   1    2.40    0.90
  -6   9   1    1.70    0.90
  -6   9   1    1.80    0.70
   6   9  -1    4.20    1.60
   6   9  -1    3.30    1.00
   6   9  -1    2.40    0.90
  -5  -9   1   54.49    3.60
   5  -9  -1   53.69    3.10
  -5  -9   1   55.99    4.00
  -5  -9   1   55.09    3.80
  -5   9   1   41.00    3.40
   5   9  -1   46.70    3.30
   5   9  -1   45.00    3.50
  -5   9   1   46.20    3.00
   5   9  -1   44.80    3.30
  -5   9   1   45.70    3.50
   4  -9  -1   19.80    1.90
  -4  -9   1   21.40    2.40
  -4  -9   1   20.10    2.50
   4   9  -1   20.70    2.30
   4   9  -1   21.20    2.00
  -4   9   1   21.60    1.80
  -3  -9   1  251.67   12.70
   3  -9  -1  250.97   11.40
  -3  -9   1  267.57   14.30
  -3  -9   1  249.88   11.40
   3  -9  -1  252.87   11.20
   3   9  -1  249.18   12.50
   3   9  -1  224.58   12.10
   3   9  -1  251.47   11.40
   3   9  -1  248.18   11.50
   2  -9  -1   53.09    4.00
  -2  -9   1   49.90    3.70
   2  -9  -1   47.20    3.30
  -2  -9   1   44.40    3.80
  -2  -9   1   47.60    3.80
   2  -9  -1   45.90    3.20
  -2  -9   1   53.59    3.50
   2   9  -1   42.90    3.80
   2   9  -1   47.20    4.10
   2   9  -1   45.90    3.00
   1  -9  -1   87.49    5.10
  -1  -9   1   87.39    5.30
   1  -9  -1   96.99    4.90
  -1  -9   1   87.39    5.00
  -1  -9   1   82.89    5.20
  -1  -9   1   85.59    5.40
   1  -9  -1   86.79    5.10
   1  -9  -1   81.79    4.90
   1   9  -1   77.99    4.20
   1   9  -1   75.99    5.30
   1   9  -1   70.09    5.10
   0  -9  -1   52.79    3.40
   0  -9   1   56.59    3.90
   0  -9   1   50.89    3.60
   0  -9  -1   51.29    3.70
   0  -9  -1   54.09    4.00
   0  -9  -1   49.99    3.80
   0  -9   1   52.89    3.70
   0  -9   1   47.70    3.50
  -1  -9  -1  158.68    8.80
  -1  -9  -1  172.88    9.20
   1  -9   1  168.98    8.50
  -1  -9  -1  176.08    8.20
   1  -9   1  167.68    8.40
   1  -9   1  169.88    8.60
  -1  -9  -1  170.68    9.00
   1   9   1  189.48    8.60
   2  -9   1   15.90    2.00
  -2  -9  -1   16.20    2.50
  -2  -9  -1   16.10    2.20
   2  -9   1   16.60    1.90
  -2  -9  -1   14.80    2.20
   2   9   1   15.60    1.60
   3  -9   1  207.38    9.60
  -3  -9  -1  192.88   10.50
  -3  -9  -1  196.48   10.70
   3  -9   1  197.38    9.90
  -3  -9  -1  192.58   10.80
   3   9   1  230.68   10.30
   3   9   1  210.28   10.70
  -3   9  -1  225.48    9.50
   3   9   1  217.58   10.20
   3   9   1  219.88   10.00
   4  -9   1   57.89    3.30
  -4  -9  -1   57.99    4.30
  -4  -9  -1   58.79    4.60
   4  -9   1   57.09    3.60
   4   9   1   60.79    4.00
   4   9   1   58.29    3.90
  -4   9  -1   57.19    3.50
   4   9   1   54.39    3.70
   5  -9   1   24.80    1.80
   5  -9   1   23.40    2.10
  -5  -9  -1   24.40    2.50
  -5  -9  -1   25.40    2.90
  -5  -9  -1   25.60    2.40
  -5   9  -1   30.80    2.30
  -5   9  -1   29.60    2.20
   5   9   1   23.80    3.00
   5   9   1   31.80    3.70
  -6  -9  -1   57.49    4.20
   6  -9   1   57.79    3.20
  -6  -9  -1   60.29    3.70
  -6  -9  -1   55.09    3.60
  -6   9  -1   56.29    3.50
   6   9   1   54.69    3.70
   6   9   1   58.09    3.70
  -7  -9  -1   29.90    2.30
  -7  -9  -1   29.40    2.10
  -7  -9  -1   30.80    2.70
   7  -9   1   28.60    1.90
   7   9   1   37.50    2.60
  -7   9  -1   36.50    2.40
   7   9   1   37.90    3.50
  -8  -9  -1   10.20    1.90
   8   9   1    9.60    1.20
  -7 -10   1    3.00    0.50
  -7 -10   1    2.70    0.70
   7  10  -1    2.90    0.80
  -6 -10   1    8.60    1.30
   6 -10  -1   10.90    1.00
  -6 -10   1    8.70    1.10
   6  10  -1    7.40    1.10
  -5 -10   1    8.20    1.50
  -5 -10   1    9.20    1.30
   5 -10  -1    7.70    1.00
  -4 -10   1   73.29    4.50
   4 -10  -1   71.59    3.70
  -4 -10   1   71.39    4.20
   4  10  -1   61.19    3.70
  -3 -10   1   29.20    2.50
  -3 -10   1   32.70    2.30
  -3 -10   1   30.90    2.80
   3 -10  -1   32.80    2.30
   3  10  -1   27.80    2.60
   3  10  -1   31.10    2.20
  -2 -10   1   23.00    2.40
   2 -10  -1   26.10    2.10
   2 -10  -1   24.50    2.00
  -2 -10   1   23.70    2.30
  -2 -10   1   25.80    2.10
   2 -10  -1   26.50    2.00
   2  10  -1   28.70    1.90
   1 -10  -1  105.89    5.60
  -1 -10   1  110.69    5.60
  -1 -10   1  100.89    5.90
   1 -10  -1  107.49    5.40
  -1 -10   1  101.79    5.70
   1 -10  -1  107.29    5.70
   0 -10   1    4.20    1.00
   0 -10   1    4.10    1.00
   0 -10   1    5.60    1.30
   0 -10  -1    3.40    0.90
   0 -10  -1    3.50    1.00
   0 -10  -1    5.00    1.30
  -1 -10  -1  126.99    7.00
  -1 -10  -1  125.59    6.20
   1 -10   1  133.29    6.70
   1 -10   1  136.09    6.70
  -1 -10  -1  136.19    7.20
   1 -10   1  132.79    6.50
   2 -10   1   23.10    1.90
  -2 -10  -1   22.60    2.50
   2 -10   1   23.70    1.70
  -2 -10  -1   22.90    2.40
   2 -10   1   23.40    2.10
  -3 -10  -1   35.20    2.90
   3 -10   1   35.20    2.50
  -3 -10  -1   36.20    3.20
   3 -10   1   34.30    2.30
   3  10   1   37.30    2.50
  -4 -10  -1   19.10    2.30
   4 -10   1   18.60    1.70
   4 -10   1   17.90    1.40
  -4 -10  -1   16.50    1.90
   4  10   1   17.20    1.70
   4  10   1   16.30    1.60
  -5 -10  -1   77.89    4.80
  -5 -10  -1   79.29    4.50
   5 -10   1   80.09    4.00
   5  10   1   79.79    4.40
   5  10   1   79.19    4.30
   6 -10   1    5.70    0.80
  -6 -10  -1    4.00    0.80
  -6 -10  -1    4.60    1.10
   6  10   1    4.00    0.90
  -7 -10  -1   12.20    1.30
   7 -10   1   13.70    1.00
  -5 -11   1   16.10    1.40
   5 -11  -1   17.60    1.20
   4 -11  -1   25.10    1.60
  -4 -11   1   25.90    2.10
  -4 -11   1   26.50    1.90
  -3 -11   1   12.30    1.40
   3 -11  -1   12.00    1.10
  -3 -11   1   11.70    1.50
  -2 -11   1   89.89    4.80
   2 -11  -1   88.89    4.30
  -2 -11   1   80.89    4.10
  -2 -11   1   87.39    4.50
   2 -11  -1   89.09    4.20
  -1 -11   1   30.20    2.00
   1 -11  -1   30.50    1.90
  -1 -11   1   31.10    2.30
   1 -11  -1   29.80    2.00
   1 -11  -1   29.80    1.90
  -1 -11   1   28.00    2.10
   0 -11   1   41.60    2.50
   0 -11  -1   39.40    2.50
   0 -11  -1   40.50    2.60
   0 -11  -1   36.50    2.20
   0 -11   1   39.60    2.40
   0 -11   1   39.10    2.60
  -1 -11  -1   19.10    1.80
   1 -11   1   20.70    1.60
  -1 -11  -1   18.00    1.70
   1 -11   1   21.00    1.70
   1 -11   1   19.50    1.40
  -2 -11  -1   43.40    2.90
   2 -11   1   44.20    2.70
   2 -11   1   47.60    2.50
  -2 -11  -1   43.20    3.00
   3 -11   1    6.60    0.90
  -3 -11  -1    7.80    1.30
   3 -11   1    7.00    0.80
  -3 -11  -1    7.40    1.40
  -4 -11  -1   16.30    1.50
  -4 -11  -1   15.80    1.60
   4 -11   1   17.60    1.30
  -5 -11  -1    3.20    0.60
   5 -11   1    4.30    0.60
  -5 -11  -1    4.30    0.90
  -1 -12   1    0.40    0.30
  -1 -12   1    0.30    0.40
   0 -12   1   22.50    1.40
  -1 -12  -1    8.50    0.90
  -1 -12  -1    7.90    1.10
 -13   0   2    3.90    1.00
  13   0  -2    3.90    0.70
 -12   0   2   34.20    2.40
  12   0  -2   35.70    2.70
 -12   0   2   33.60    2.40
 -12   0   2   35.10    2.80
 -11   0   2   31.10    2.70
  11   0  -2   30.50    2.80
 -11   0   2   26.00    2.80
 -11   0   2   30.20    3.10
 -11   0   2   28.90    2.50
  10   0  -2  264.77   12.90
 -10   0   2  257.27   12.30
 -10   0   2  261.87   12.70
  10   0  -2  245.88   12.90
 -10   0   2  267.67   14.00
  10   0  -2  222.78   31.90
 -10   0   2  273.47   14.90
  -9   0   2  203.28   10.30
   9   0  -2  204.88   10.80
  -9   0   2  207.88   10.70
  -9   0   2  208.98   10.70
  -9   0   2  210.58   12.40
  -9   0   2  215.78   10.50
  -9   0   2  213.88   11.20
   9   0  -2  225.28   28.10
  -8   0   2   48.30    4.50
  -8   0   2   50.09    3.70
  -8   0   2   50.59    3.80
  -8   0   2   48.20    3.80
   8   0  -2   49.99    3.20
   8   0  -2   54.59    4.10
   8   0  -2   47.40    3.70
  -8   0   2   54.19    3.70
  -8   0   2   49.10    4.20
  -8   0   2   41.80    6.20
   8   0  -2   49.80    3.10
   8   0  -2   30.20   14.70
   7   0  -2  192.98    9.00
   7   0  -2  205.18    8.90
  -7   0   2  189.98   10.70
   7   0  -2  207.58    9.60
  -7   0   2  204.28    9.80
  -7   0   2  184.08   10.20
  -7   0   2  200.48   10.60
   7   0  -2  198.18   22.20
  -7   0   2  202.18    9.70
   7   0  -2  201.38    8.80
  -7   0   2  193.88    9.80
  -7   0   2  187.98    9.60
   7   0  -2  192.58    9.10
  -6   0   2  165.38    8.50
   6   0  -2  170.58   17.50
  -6   0   2  155.88    8.60
   6   0  -2  157.28    7.70
  -6   0   2  163.08    7.80
   6   0  -2  148.59    7.60
  -6   0   2  155.38    7.70
   6   0  -2  159.58    7.60
   6   0  -2  161.28    7.20
   6   0  -2  161.38    7.20
  -6   0   2  161.78    7.90
   5   0  -2   20.80    1.50
  -5   0   2   20.30    1.90
   5   0  -2   19.80    1.50
  -5   0   2   22.10    2.60
   5   0  -2   19.80    1.70
   5   0  -2   20.30    1.80
  -5   0   2   19.80    2.30
   5   0  -2   20.30    1.90
   5   0  -2   20.80    7.60
  -5   0   2   18.70    1.70
   4   0  -2 1082.49   47.60
  -4   0   2 1008.10   42.50
  -3   0   2  118.39    5.90
   3   0  -2  118.39    9.70
  -3   0   2  118.39    5.70
   3   0  -2  123.39    5.60
   3   0  -2  117.99    5.60
  -3   0   2  123.89    5.60
   3   0  -2  123.59    5.50
  -2   0   2  121.69    5.50
   2   0  -2  120.39    7.90
  -2   0   2  115.89    5.30
   1   0  -2   51.49    4.40
   1   0  -2   46.60    2.20
  -1   0   2   48.10    2.30
  -1   0   2   47.20    2.20
  -1   0   2   47.50    2.20
   0   0   2  648.24   26.00
   1   0   2  797.12   34.00
  -1   0  -2  795.82   32.00
   2   0   2  107.29    4.80
   2   0   2  107.59    8.50
  -2   0  -2  111.49    4.70
   2   0   2  114.69    4.90
  -2   0  -2  109.99    5.20
  -2   0  -2  107.59    5.10
   2   0   2  108.39    5.00
  -3   0  -2  831.72   33.90
   3   0   2  822.92   38.50
  -4   0  -2   77.49    4.30
   4   0   2   79.49    3.80
  -4   0  -2   69.79    4.00
   4   0   2   72.69   10.00
   4   0   2   74.69    4.00
   4   0   2   73.39    3.70
   4   0   2   70.19    4.10
  -4   0  -2   74.49    3.60
  -4   0  -2   74.39    4.40
  -4   0  -2   74.19    4.60
  -5   0  -2    8.70    2.10
  -5   0  -2   11.20    1.50
  -5   0  -2    7.90    1.50
   5   0   2    7.70    1.00
   5   0   2    1.40    8.60
  -5   0  -2   10.40    1.00
   5   0   2    7.80    1.00
   5   0   2   10.20    1.40
  -5   0  -2    8.50    1.80
  -5   0  -2    7.80    1.40
   5   0   2    7.70    1.20
  -6   0  -2   17.20    1.90
  -6   0  -2   17.20    1.90
   6   0   2    7.80   10.40
  -6   0  -2   16.10    2.70
  -6   0  -2   18.10    2.20
   6   0   2   17.10    1.90
  -6   0  -2   15.00    2.10
   6   0   2   17.30    1.60
   6   0   2   16.60    1.60
  -6   0  -2   16.70    1.50
  -6   0  -2   18.20    2.00
  -6   0  -2   16.90    2.50
  -7   0  -2  191.98    9.60
  -7   0  -2  193.98    8.80
  -7   0  -2  191.88    9.60
   7   0   2  193.08   27.20
   7   0   2  181.48    9.60
   7   0   2  202.28    9.20
   7   0   2  187.58    9.10
  -7   0  -2  183.18   10.90
   7   0   2  192.08   10.10
   7   0   2  190.18    9.70
  -7   0  -2  176.28   10.80
  -7   0  -2  197.78   10.10
  -7   0  -2  187.88    9.40
  -7   0  -2  190.78    9.90
   7   0   2  196.98    9.10
   8   0   2   40.90   20.40
   8   0   2   51.19    3.60
  -8   0  -2   51.39    4.30
   8   0   2   48.90    3.80
   8   0   2   47.80    4.00
  -8   0  -2   59.29    7.10
   8   0   2   51.79    4.30
  -8   0  -2   53.49    4.30
   8   0   2   51.59    3.60
  -8   0  -2   53.99    4.00
  -8   0  -2   55.59    3.80
   9   0   2   51.89    4.30
   9   0   2   48.40    3.60
  -9   0  -2   48.00    3.80
   9   0   2   49.30    4.10
  -9   0  -2   52.29    4.50
  -9   0  -2   52.89    3.70
  -9   0  -2   51.69    4.20
  -9   0  -2   49.99    4.10
 -10   0  -2   71.39    4.50
 -10   0  -2   73.79    4.60
 -10   0  -2   75.59    5.40
 -10   0  -2   77.49    5.10
  10   0   2   75.89    5.10
 -10   0  -2   74.79    4.90
 -11   0  -2    0.70    0.80
  11   0   2    0.70    0.80
 -11   0  -2    0.70    1.00
  12   0   2   12.10    1.40
 -12   0  -2   12.10    1.40
 -12   0  -2   11.40    1.30
 -12  -1   2   38.30    3.10
  12  -1  -2   42.10    3.00
 -12  -1   2   38.70    3.40
 -12  -1   2   41.10    2.90
 -12   1   2   50.99    3.50
 -12   1   2   48.50    3.50
 -12   1   2   48.60    2.70
 -12   1   2   50.99    3.00
 -12   1   2   51.39    2.90
  12   1  -2   52.49    3.30
 -11  -1   2    9.60    1.80
  11  -1  -2   12.40    2.00
 -11  -1   2    9.30    2.00
 -11  -1   2    9.70    1.60
 -11  -1   2   10.40    1.50
 -11   1   2   12.50    2.10
 -11   1   2   11.80    1.80
 -11   1   2   11.90    1.60
  11   1  -2   11.60    1.90
 -11   1   2   12.80    1.70
  10  -1  -2   39.40    3.90
  10  -1  -2   39.10   18.00
 -10  -1   2   31.40    3.10
 -10  -1   2   32.50    4.40
 -10  -1   2   33.80    4.20
 -10  -1   2   34.40    2.90
 -10   1   2   37.70    5.00
 -10   1   2   31.60    2.70
 -10   1   2   34.30    3.20
 -10   1   2   31.10    2.90
 -10   1   2   31.40    2.90
  10   1  -2   27.30    4.00
  10   1  -2   30.30    3.20
  -9  -1   2  101.79    8.70
   9  -1  -2   86.39   17.30
  -9  -1   2  108.39    6.50
  -9  -1   2  103.49    6.50
   9  -1  -2  103.19    5.40
  -9  -1   2  108.59    6.90
  -9  -1   2  101.69    6.00
  -9  -1   2  106.59    6.30
   9  -1  -2   88.89    7.30
  -9  -1   2  102.69    6.20
   9  -1  -2  104.89    6.40
  -9   1   2   99.49    5.90
  -9   1   2  107.79    6.40
  -9   1   2  106.99    6.20
  -9   1   2  102.09    6.20
   9   1  -2   98.99    6.40
  -9   1   2  109.99    6.20
   9   1  -2  107.59    6.50
  -9   1   2  110.39    6.30
   9   1  -2   93.89   29.40
   9   1  -2  100.79    5.40
  -9   1   2  104.39    6.80
  -8  -1   2  422.76   19.50
  -8  -1   2  413.66   18.50
   8  -1  -2  399.86   18.00
  -8  -1   2  384.56   17.20
   8  -1  -2  409.76   18.10
  -8  -1   2  399.86   17.50
   8  -1  -2  401.46   16.90
  -8  -1   2  405.06   17.80
  -8  -1   2  392.26   17.80
  -8  -1   2  418.36   18.90
   8  -1  -2  408.46   36.40
  -8  -1   2  397.36   17.90
  -8  -1   2  401.06   18.00
  -8   1   2  376.26   18.40
  -8   1   2  386.86   17.90
   8   1  -2  369.86   17.10
  -8   1   2  388.36   17.80
   8   1  -2  366.56   17.70
  -8   1   2  367.36   17.70
   8   1  -2  383.16   17.60
   8   1  -2  378.06   38.30
   8   1  -2  387.66   18.20
   8   1  -2  367.16   16.80
  -8   1   2  390.36   17.60
   7  -1  -2  293.67   13.20
  -7  -1   2  278.97   13.20
  -7  -1   2  289.57   13.20
  -7  -1   2  271.97   12.70
  -7  -1   2  280.17   13.60
  -7  -1   2  286.47   13.00
   7  -1  -2  250.47   22.10
   7  -1  -2  266.47   12.40
   7  -1  -2  281.87   13.30
  -7  -1   2  272.77   13.90
  -7   1   2  282.37   13.00
   7   1  -2  278.97   12.30
   7   1  -2  277.47   12.80
   7   1  -2  271.77   13.40
  -7   1   2  299.67   13.20
  -7   1   2  285.97   12.90
   7   1  -2  280.97   12.70
  -7   1   2  267.47   13.40
   7   1  -2  240.78   28.20
   7   1  -2  289.77   12.40
  -6  -1   2  681.93   30.20
   6  -1  -2  662.43   26.30
  -6  -1   2  635.14   26.90
   6  -1  -2  614.14   34.00
  -6  -1   2  637.24   26.80
  -6  -1   2  631.44   26.80
  -6  -1   2  653.93   27.30
  -6  -1   2  645.94   27.80
  -6   1   2  582.74   27.40
   6   1  -2  620.04   36.30
   5  -1  -2 1181.68   52.69
  -5  -1   2 1140.59   46.90
  -5  -1   2 1131.09   46.90
  -5   1   2 1100.19   47.40
  -5   1   2 1129.09   46.90
   5   1  -2 1184.38   54.49
  -4  -1   2   16.20    1.50
  -4  -1   2   16.60    1.80
  -4  -1   2   15.50    1.40
  -4  -1   2   16.60    1.50
   4  -1  -2   16.30    1.10
   4  -1  -2   17.70    5.20
   4  -1  -2   16.30    1.40
   4  -1  -2   16.50    1.00
  -4  -1   2   16.00    1.90
   4   1  -2   17.20    7.30
  -3  -1   2  251.57   10.90
   3  -1  -2  268.27   13.90
  -3  -1   2  255.07   10.70
  -3  -1   2  245.48   10.80
  -3   1   2  243.18   10.70
   3   1  -2  254.57   15.20
  -3   1   2  228.78   10.50
   3   1  -2  237.48   10.60
   2  -1  -2 9236.28  384.06
   2   1  -2 9999.00  385.06
  -1  -1   2  100.39    5.10
   1  -1  -2  118.59    6.30
  -1  -1   2  109.99    5.00
  -1  -1   2  117.19    4.90
  -1  -1   2  113.39    5.00
  -1   1   2  122.59    4.90
   0  -1   2  473.05   18.70
   0  -1  -2  454.45   19.70
  -1  -1  -2 1107.29   43.70
   1  -1   2 1070.29   45.50
   2  -1   2 7686.63  312.37
   2   1   2 7878.11  313.07
  -3  -1  -2  378.16   15.70
  -3  -1  -2  380.76   16.00
  -3  -1  -2  381.76   16.30
   3  -1   2  389.96   20.50
   3   1   2  357.36   21.40
  -3   1  -2  363.46   16.00
   4  -1   2 1892.11   81.69
  -4  -1  -2 1978.20   75.89
   4   1   2 1812.42   82.59
  -4   1  -2 1809.32   75.89
  -5  -1  -2  245.88   11.70
  -5  -1  -2  270.37   12.20
   5  -1   2  250.87   11.80
   5  -1   2  276.57   11.50
  -5  -1  -2  264.17   11.40
   5  -1   2  273.57   20.20
  -5  -1  -2  270.37   12.60
   5  -1   2  268.07   11.50
  -5  -1  -2  257.77   12.20
  -5  -1  -2  225.98   12.00
   5   1   2  252.57   11.30
   5   1   2  252.37   11.90
  -5   1  -2  254.17   11.70
  -5   1  -2  269.67   12.50
  -5   1  -2  257.07   11.70
  -5   1  -2  270.97   11.00
  -5   1  -2  260.07   12.70
   5   1   2  257.67   24.10
   5   1   2  260.17   11.90
  -5   1  -2  233.58   11.70
   5   1   2  255.87   11.30
  -6  -1  -2  488.45   21.60
  -6  -1  -2  486.15   22.20
   6  -1   2  530.15   32.50
  -6  -1  -2  511.85   22.40
  -6  -1  -2  521.95   21.40
  -6  -1  -2  487.45   21.80
  -6  -1  -2  500.25   21.80
   6  -1   2  470.85   22.20
  -6  -1  -2  497.45   22.90
  -6  -1  -2  497.65   22.50
   6  -1   2  533.65   21.60
  -6   1  -2  508.65   22.80
  -6   1  -2  492.75   22.00
   6   1   2  509.55   35.80
   6   1   2  512.05   22.00
   6   1   2  496.75   21.90
  -6   1  -2  524.75   22.00
  -6   1  -2  514.05   21.90
  -6   1  -2  528.85   20.90
  -6   1  -2  499.15   22.10
   7  -1   2   62.59    4.50
   7  -1   2   65.79    4.50
   7  -1   2   63.19    4.70
   7  -1   2   58.99    3.40
  -7  -1  -2   70.99    7.40
   7  -1   2   69.29    4.10
  -7  -1  -2   66.99    4.90
  -7  -1  -2   67.09    4.30
  -7  -1  -2   68.79    6.80
  -7  -1  -2   60.49    4.00
  -7  -1  -2   64.39    4.70
   7  -1   2   58.49   14.50
  -7  -1  -2   64.09    3.90
   7   1   2   63.49    3.80
   7   1   2   67.39    4.90
  -7   1  -2   65.49    4.60
  -7   1  -2   63.79    4.30
  -7   1  -2   61.39    5.20
   7   1   2   63.59    4.30
  -7   1  -2   65.99    4.60
   7   1   2   64.79    4.40
   7   1   2   65.79    3.90
   7   1   2   62.89    4.30
   7   1   2   59.09   20.30
  -8  -1  -2  547.15   26.60
  -8  -1  -2  557.04   25.60
  -8  -1  -2  564.24   26.10
   8  -1   2  541.35   25.10
   8  -1   2  530.15   25.00
  -8  -1  -2  553.64   25.20
  -8  -1  -2  531.55   24.40
   8  -1   2  452.45   38.80
   8  -1   2  562.94   24.40
  -8  -1  -2  534.35   25.30
  -8  -1  -2  522.05   24.10
   8   1   2  596.84   25.10
  -8   1  -2  572.34   25.10
   8   1   2  600.14   25.50
   8   1   2  625.14   26.50
  -8   1  -2  588.44   24.90
  -8   1  -2  579.24   24.80
   8   1   2  580.94   24.30
  -8   1  -2  584.64   24.70
   8   1   2  564.94   24.30
  -8   1  -2  593.44   25.10
  -9  -1  -2   22.20    3.00
   9  -1   2   11.90   25.40
  -9  -1  -2   19.20    2.60
  -9  -1  -2   18.20    2.60
   9  -1   2   17.90    2.50
   9  -1   2   20.90    2.70
   9  -1   2   20.10    2.10
   9   1   2   19.90    2.50
   9   1   2   19.60    2.10
  -9   1  -2   20.00    2.80
  -9   1  -2   16.20    2.10
  -9   1  -2   19.60    4.00
  -9   1  -2   21.10    2.50
  -9   1  -2   17.00    2.50
   9   1   2   17.70    2.00
  -9   1  -2   19.00    2.60
  -9   1  -2   17.80    2.20
   9   1   2   18.90    2.70
 -10  -1  -2  134.09    8.00
  10  -1   2   83.19   27.70
 -10  -1  -2  129.99    7.60
 -10  -1  -2  132.49    7.70
  10  -1   2  135.79    7.70
 -10   1  -2  142.09    7.40
  10   1   2  134.39    7.10
 -10   1  -2  138.59    8.00
 -10   1  -2  143.19    7.70
  10   1   2  135.39    7.70
 -11  -1  -2   35.10    3.50
  11  -1   2   34.00    2.80
 -11  -1  -2   31.90    2.80
 -11   1  -2   34.80    3.00
 -11   1  -2   36.20    3.80
 -11   1  -2   31.00    2.50
 -11   1  -2   32.60    2.50
 -12  -1  -2   65.09    3.80
 -12  -1  -2   68.69    4.10
  12  -1   2   64.29    3.70
 -12   1  -2   71.19    3.90
 -12   1  -2   70.09    3.80
  12   1   2   76.29    4.20
 -12  -2   2   11.10    1.50
  12  -2  -2    9.60    1.30
 -12  -2   2   11.10    1.40
 -12   2   2   12.70    1.90
 -12   2   2   12.00    1.40
  12   2  -2   14.50    1.50
 -11  -2   2    2.60    1.10
 -11  -2   2    2.20    1.10
  11  -2  -2    2.20    0.90
 -11  -2   2    3.20    1.10
 -11  -2   2    3.70    0.90
 -11   2   2    0.00    1.30
 -11   2   2    1.10    0.70
 -11   2   2    1.80    0.90
 -11   2   2    0.50    0.90
  11   2  -2    2.00    1.00
 -11   2   2    0.80    0.70
 -11   2   2    0.80    0.80
 -10  -2   2  159.28    8.50
 -10  -2   2  158.78    8.90
  10  -2  -2  157.98    7.50
  10  -2  -2  146.29    8.90
  10  -2  -2  152.58   20.10
 -10  -2   2  167.68    8.80
 -10  -2   2  146.69   10.60
  10  -2  -2  159.38    8.50
 -10  -2   2  162.48    8.20
 -10   2   2  158.38    8.20
 -10   2   2  171.28    8.40
 -10   2   2  166.58    8.60
 -10   2   2  159.98    8.30
  10   2  -2  156.68    8.70
 -10   2   2  145.99    8.60
  10   2  -2  165.58    8.70
 -10   2   2  171.98    8.80
  10   2  -2  150.78    7.80
  -9  -2   2  331.27   14.70
   9  -2  -2  315.57   13.80
   9  -2  -2  327.87   15.60
  -9  -2   2  330.67   15.10
  -9  -2   2  326.27   15.20
   9  -2  -2  322.77   14.90
  -9  -2   2  339.97   15.60
  -9  -2   2  320.17   16.00
  -9  -2   2  315.57   14.90
   9  -2  -2  302.47   27.10
  -9  -2   2  330.27   15.10
  -9   2   2  304.87   14.60
   9   2  -2  306.77   14.20
  -9   2   2  303.07   14.60
   9   2  -2  307.17   15.10
   9   2  -2  299.47   14.80
  -9   2   2  301.97   15.30
  -9   2   2  297.37   14.60
  -9   2   2  310.87   14.90
   9   2  -2  290.17   13.90
  -9   2   2  315.37   15.00
  -8  -2   2  121.39    7.90
  -8  -2   2  123.09    7.10
  -8  -2   2  119.89    7.10
  -8  -2   2  121.49    7.80
   8  -2  -2  121.99    6.00
   8  -2  -2  124.39    7.30
  -8  -2   2  122.19    7.30
  -8  -2   2  124.59    7.00
  -8  -2   2  108.99    7.70
   8  -2  -2  108.99   15.70
  -8  -2   2  125.19    6.80
   8  -2  -2  125.89    8.30
  -8   2   2  128.79    6.90
   8   2  -2  121.89    7.20
  -8   2   2  123.69    6.90
   8   2  -2  121.29    6.20
   8   2  -2  116.89    6.70
  -8   2   2  119.59    7.00
   8   2  -2  123.19    6.70
   8   2  -2  123.79    6.80
   8   2  -2  118.19    6.30
  -8   2   2  116.19    9.20
  -8   2   2  124.49    6.90
  -7  -2   2  536.45   23.20
  -7  -2   2  490.35   22.30
  -7  -2   2  473.35   22.20
   7  -2  -2  490.55   22.10
  -7  -2   2  522.55   23.10
   7  -2  -2  498.65   21.10
  -7  -2   2  504.75   22.10
   7  -2  -2  474.35   29.90
  -7  -2   2  508.85   22.60
  -7  -2   2  503.85   22.20
   7  -2  -2  539.65   22.80
   7   2  -2  510.65   22.60
  -7   2   2  462.85   22.00
   7   2  -2  568.04   43.20
  -7   2   2  521.05   22.00
   7   2  -2  523.55   21.80
  -7   2   2  499.35   22.50
   7   2  -2  492.65   22.00
  -6  -2   2   17.70    2.30
  -6  -2   2   16.80    2.50
  -6  -2   2   18.20    1.90
   6  -2  -2   15.00    7.00
  -6  -2   2   17.80    2.10
  -6  -2   2   17.40    1.80
   6  -2  -2   19.50    2.00
  -6   2   2   16.70    1.80
  -6   2   2   16.90    1.80
   6   2  -2   17.80    1.80
   6   2  -2   18.20    1.90
   6   2  -2   20.20   16.50
   6   2  -2   14.90    1.80
   6   2  -2   16.40    1.90
   5  -2  -2  360.46   15.40
   5  -2  -2  366.06   20.80
  -5  -2   2  363.16   15.30
  -5  -2   2  362.76   15.80
  -5  -2   2  364.06   15.30
  -5  -2   2  331.97   15.50
  -5  -2   2  325.57   15.00
   5   2  -2  340.87   15.30
  -5   2   2  346.57   15.10
   5   2  -2  347.37   25.40
   5   2  -2  346.57   15.30
  -5   2   2  313.07   15.10
  -4  -2   2  335.27   15.00
  -4  -2   2  326.57   14.70
  -4  -2   2  341.47   14.70
   4  -2  -2  349.17   18.70
   4   2  -2  369.26   23.90
  -3  -2   2  311.67   13.80
  -3  -2   2  306.27   13.80
  -3  -2   2  329.67   13.70
   3  -2  -2  320.97   16.40
   3  -2  -2  300.77   13.60
   3   2  -2  335.47   20.60
  -3   2   2  329.17   13.50
  -3   2   2  339.47   14.00
   3   2  -2  337.67   13.80
  -2  -2   2  520.25   21.30
   2  -2  -2  535.25   23.00
   2  -2  -2  511.75   21.20
   1  -2  -2 1630.24   62.89
  -1  -2   2 1523.25   65.39
   0  -2  -2  951.80   36.20
   0  -2   2  853.61   38.10
   0  -2  -2  913.31   36.20
   0  -2   2  904.61   36.40
   1  -2   2 1161.48   47.80
   1  -2   2 1045.20   47.60
  -1  -2  -2 1201.58   45.90
  -1  -2  -2 1169.28   46.00
  -2  -2  -2 1110.79   44.40
   2  -2   2 1089.59   47.30
   3  -2   2  226.48   10.20
   3  -2   2  211.38   10.40
  -3  -2  -2  218.98    9.70
  -3  -2  -2  233.28   10.10
  -3  -2  -2  234.08   10.20
  -3  -2  -2  240.38   10.50
   3  -2   2  229.08   14.20
   3  -2   2  231.88   10.50
   3   2   2  258.67   22.40
  -4  -2  -2  628.54   26.30
   4  -2   2  641.74   32.30
  -4  -2  -2  640.24   27.20
  -4  -2  -2  651.93   26.70
  -4   2  -2  633.34   27.10
   4   2   2  632.24   36.60
  -4   2  -2  620.04   26.50
   5  -2   2 1165.88   53.19
  -5  -2  -2 1177.78   45.80
  -5  -2  -2 1106.49   45.30
  -5   2  -2 1022.20   45.30
   5   2   2 1047.10   57.59
   6  -2   2  156.88   18.30
   6  -2   2  212.78    9.50
  -6  -2  -2  206.68   10.20
  -6  -2  -2  187.78    9.30
   6  -2   2  204.38   10.00
  -6  -2  -2  204.48    9.30
  -6  -2  -2  203.88   10.50
   6  -2   2  188.88   10.00
   6   2   2  182.88    9.50
   6   2   2  160.78   28.20
  -6   2  -2  188.68    9.50
  -6   2  -2  196.28    9.70
   6   2   2  197.28   10.20
  -6   2  -2  194.88    9.60
  -6   2  -2  185.08    9.50
   6   2   2  194.78    9.20
   6   2   2  192.08    9.80
   6   2   2  191.68    9.00
   7  -2   2  307.57   15.20
   7  -2   2  341.07   14.90
  -7  -2  -2  312.37   14.50
   7  -2   2  322.87   15.50
  -7  -2  -2  332.47   15.80
  -7  -2  -2  330.67   15.60
   7  -2   2  322.07   15.30
   7  -2   2  310.27   13.80
  -7  -2  -2  324.47   15.70
   7   2   2  315.97   14.40
  -7   2  -2  317.07   15.40
   7   2   2  317.17   14.30
   7   2   2  308.47   15.50
   7   2   2  332.77   15.20
   7   2   2  325.67   14.90
  -7   2  -2  307.57   14.90
   7   2   2  337.07   15.10
  -7   2  -2  333.47   15.00
  -7   2  -2  333.17   15.10
   8  -2   2  122.29    7.50
  -8  -2  -2  119.39    8.30
   8  -2   2  117.79    7.20
  -8  -2  -2  121.79    7.60
  -8  -2  -2  128.49    7.60
   8  -2   2  111.79    6.70
  -8  -2  -2  111.99    8.00
   8  -2   2  110.29   18.80
  -8  -2  -2  128.09    7.80
   8  -2   2  123.79    7.30
   8  -2   2  111.59    6.30
  -8  -2  -2  115.19    6.40
   8   2   2  122.49    7.50
  -8   2  -2  126.69    7.20
   8   2   2  130.39    7.20
   8   2   2  120.49    6.40
  -8   2  -2  123.99    7.10
  -8   2  -2  120.99    7.00
   8   2   2  125.59    7.00
  -8   2  -2  128.99    7.20
   8   2   2  123.09    6.60
   9  -2   2  162.38    7.40
  -9  -2  -2  171.58    9.30
   9  -2   2  173.68    8.80
  -9  -2  -2  176.48    9.50
  -9  -2  -2  181.98    9.60
  -9  -2  -2  169.48   10.80
   9  -2   2  158.78   22.30
  -9  -2  -2  172.68   10.50
   9  -2   2  176.98    9.10
   9  -2   2  165.08    9.30
  -9   2  -2  155.38    8.50
   9   2   2  148.59    8.30
  -9   2  -2  158.68    9.20
   9   2   2  156.68    8.20
  -9   2  -2  159.88    8.80
   9   2   2  162.98    8.30
  -9   2  -2  151.78    8.60
   9   2   2  162.08    9.10
  -9   2  -2  158.78    8.70
 -10  -2  -2   59.69    4.50
  10  -2   2   56.09    4.10
  10  -2   2   77.39   24.30
 -10  -2  -2   56.39    4.30
 -10  -2  -2   55.79    4.20
 -10   2  -2   52.79    4.00
 -10   2  -2   52.39    3.70
 -10   2  -2   55.69    4.40
  10   2   2   52.99    3.70
 -10   2  -2   53.39    3.90
 -10   2  -2   55.59    3.70
  10   2   2   54.59    4.20
 -11  -2  -2  134.59    7.40
  11  -2   2  130.79    6.70
 -11  -2  -2  110.79    6.90
 -11   2  -2  118.09    7.30
 -11   2  -2  118.39    6.80
  11   2   2  127.99    6.60
 -11   2  -2  130.79    6.60
 -12  -2  -2   16.40    1.50
 -12  -2  -2   16.70    1.60
  12  -2   2   15.00    1.40
 -12   2  -2   13.80    1.30
  12   2   2   14.00    1.40
  12  -3  -2   24.60    1.80
 -12  -3   2   26.30    2.20
 -12  -3   2   27.50    2.10
 -12   3   2   29.40    2.10
  12   3  -2   25.90    2.00
 -11  -3   2   10.10    1.90
  11  -3  -2    9.00    1.50
 -11  -3   2   13.20    2.20
 -11   3   2   13.30    1.80
 -11   3   2   11.70    1.60
 -11   3   2   14.50    1.60
 -11   3   2   12.50    1.80
  11   3  -2   12.90    1.80
  10  -3  -2   95.59    5.60
  10  -3  -2   92.69    4.80
 -10  -3   2   95.69    5.90
 -10  -3   2   91.89    6.00
  10  -3  -2   75.89   15.40
 -10   3   2   99.59    5.70
 -10   3   2  100.79    6.00
 -10   3   2   95.59    5.70
 -10   3   2   93.99    5.30
  10   3  -2   90.99    5.20
  10   3  -2   91.79    5.80
 -10   3   2   98.59    5.90
  -9  -3   2    9.10    1.80
  -9  -3   2   11.80    2.40
  -9  -3   2   10.40    1.90
  -9  -3   2   10.10    2.10
   9  -3  -2   10.20    1.40
   9  -3  -2   12.30    2.20
  -9  -3   2   12.80    2.80
  -9  -3   2   11.00    2.20
  -9  -3   2    9.80    1.90
  -9  -3   2   10.50    2.00
  -9   3   2   15.70    2.20
   9   3  -2   15.10    1.80
  -9   3   2   15.30    2.10
  -9   3   2   16.40    2.40
   9   3  -2   16.20    2.10
   9   3  -2   16.20    2.30
  -9   3   2   15.10    1.90
   9   3  -2   15.40    2.00
   9   3  -2   14.60    1.70
   9   3  -2   16.90    2.20
   8  -3  -2   99.19    5.80
   8  -3  -2   99.89    6.40
  -8  -3   2  101.09    6.30
  -8  -3   2   97.19    6.70
  -8  -3   2  101.49    6.10
   8  -3  -2   92.99   13.50
  -8  -3   2   95.59    6.00
  -8  -3   2  102.69    6.30
  -8  -3   2   97.79    6.20
  -8  -3   2   99.59    6.50
  -8  -3   2  100.29    5.90
   8  -3  -2  100.99    5.00
   8   3  -2   89.59    5.50
  -8   3   2   90.69    5.80
  -8   3   2   89.89    5.60
  -8   3   2   96.99    5.90
   8   3  -2   90.39    5.90
   8   3  -2   93.09    5.70
  -8   3   2   95.99    6.10
   8   3  -2   98.39    5.90
   8   3  -2   89.79    6.00
   8   3  -2   96.79    5.90
   7  -3  -2    3.80    0.90
  -7  -3   2    4.30    1.30
  -7  -3   2    4.00    1.80
  -7  -3   2    5.50    1.40
  -7  -3   2    5.10    1.50
   7  -3  -2    4.90    1.30
   7  -3  -2   -3.40   11.00
  -7  -3   2    4.90    1.40
  -7  -3   2    4.80    1.50
  -7  -3   2    4.80    1.50
   7   3  -2    8.80    2.40
  -7   3   2    7.80    1.60
   7   3  -2    6.20    1.40
  -7   3   2    6.50    1.40
   7   3  -2    5.60    1.40
   7   3  -2    7.00    1.60
  -7   3   2    7.90    1.60
   6  -3  -2    9.30    1.20
   6  -3  -2    6.40    1.30
  -6  -3   2    7.80    1.60
  -6  -3   2    6.10    1.50
  -6  -3   2    7.00    1.40
   6  -3  -2    1.90    5.40
   6  -3  -2    5.60    1.40
  -6  -3   2    5.00    1.50
  -6  -3   2    6.50    1.50
  -6  -3   2    8.10    1.70
   6  -3  -2    7.90    1.60
  -6  -3   2    5.30    1.40
  -6  -3   2    8.00    1.70
  -6   3   2    5.40    1.30
   6   3  -2    6.40    1.40
   6   3  -2    9.20    1.70
  -6   3   2    6.30    1.30
   6   3  -2    7.60    1.50
  -5  -3   2  311.77   13.80
   5  -3  -2  309.77   13.90
  -5  -3   2  289.87   13.80
  -5  -3   2  324.27   13.70
   5  -3  -2  334.07   18.70
  -5  -3   2  300.47   14.10
  -5  -3   2  324.27   14.10
   5   3  -2  299.17   13.70
   5   3  -2  299.27   13.60
   5   3  -2  297.57   13.70
  -5   3   2  303.67   13.40
   5   3  -2  301.27   13.50
   5   3  -2  285.97   13.60
  -5   3   2  292.17   13.40
  -4  -3   2  602.14   25.30
   4  -3  -2  620.04   28.30
   4  -3  -2  594.84   24.50
  -4  -3   2  604.34   24.90
   4  -3  -2  568.34   24.80
   4   3  -2  565.84   24.90
   3  -3  -2  149.19    6.90
   3  -3  -2  151.58    6.80
  -3  -3   2  149.88    7.20
  -3  -3   2  148.49    7.30
  -3  -3   2  155.28    7.00
  -3  -3   2  155.48    7.20
  -3  -3   2  154.68   17.30
   3   3  -2  161.48    7.40
  -3   3   2  163.28    6.70
  -2  -3   2   76.39    3.70
  -2  -3   2   76.29    3.80
   2  -3  -2   76.69    3.50
  -2  -3   2   77.19    4.10
  -2  -3   2   66.69    8.40
   2  -3  -2   80.39    5.00
   2  -3  -2   74.99    3.70
  -2  -3   2   78.39    4.00
   2  -3  -2   78.39    3.50
  -2  -3   2   74.99    4.00
   2   3  -2   72.79    3.70
   2   3  -2   78.69    3.90
   2   3  -2   78.79    3.80
  -1  -3   2  321.57   16.70
  -1  -3   2  349.27   13.60
  -1  -3   2  318.27   14.00
  -1  -3   2  331.57   14.10
   0  -3   2 1793.02   73.39
  -1  -3  -2 1117.39   44.50
  -1  -3  -2 1152.08   44.70
   1  -3   2 1130.89   46.60
   1  -3   2 1052.09   46.50
  -2  -3  -2  913.11   38.10
   2  -3   2  907.91   39.90
  -2  -3  -2  944.81   40.10
   3  -3   2  678.93   32.00
   3  -3   2  641.54   32.00
  -3  -3  -2  689.83   27.90
  -3  -3  -2  689.03   34.30
  -4  -3  -2  315.07   14.10
   4  -3   2  319.97   13.90
  -4  -3  -2  311.07   13.70
   4  -3   2  319.37   19.00
   4  -3   2  320.67   13.70
  -4  -3  -2  307.17   13.70
  -4  -3  -2  315.97   13.20
  -4   3  -2  310.37   13.40
  -4   3  -2  293.97   13.40
   4   3   2  298.67   13.50
   4   3   2  302.47   14.30
   4   3   2  308.77   13.80
   4   3   2  309.67   13.60
   5  -3   2  574.04   31.00
   5  -3   2  618.54   24.00
   5  -3   2  569.94   23.90
  -5  -3  -2  547.35   23.80
  -5  -3  -2  538.95   24.50
   5   3   2  550.64   23.90
  -5   3  -2  488.35   23.30
  -5   3  -2  545.75   23.50
   6  -3   2   83.19    5.30
   6  -3   2   84.79    4.70
  -6  -3  -2   90.19    5.70
   6  -3   2   91.29    5.70
  -6  -3  -2   83.69    5.80
  -6  -3  -2   87.09    5.90
   6  -3   2   88.99    5.70
  -6  -3  -2   91.39    5.90
   6  -3   2   81.19    5.60
  -6  -3  -2   81.99    5.60
   6  -3   2   88.49   12.80
   6   3   2   83.49    5.40
   6   3   2   85.49    5.40
   6   3   2   80.49    4.70
   6   3   2   87.99    5.00
  -6   3  -2   85.49    5.10
   6   3   2   83.99    4.90
  -6   3  -2   83.39    5.20
  -6   3  -2   80.59    5.00
  -7  -3  -2  331.57   16.30
  -7  -3  -2  341.17   16.20
   7  -3   2  339.77   15.60
  -7  -3  -2  335.77   16.20
  -7  -3  -2  339.67   16.20
   7  -3   2  335.07   16.00
  -7  -3  -2  332.07   15.00
   7  -3   2  318.97   14.10
   7  -3   2  326.87   15.70
   7  -3   2  359.86   25.90
  -7  -3  -2  331.07   15.80
   7   3   2  290.87   15.60
  -7   3  -2  327.67   15.20
  -7   3  -2  309.97   15.00
  -7   3  -2  324.77   15.20
   7   3   2  338.07   15.20
   7   3   2  335.07   15.50
  -7   3  -2  329.97   15.30
   7   3   2  324.77   15.50
   7   3   2  331.27   14.70
   7   3   2  314.27   14.80
  -8  -3  -2   81.39    6.30
   8  -3   2   79.69    5.30
   8  -3   2   80.69    5.50
  -8  -3  -2   76.79    5.60
   8  -3   2   76.39   14.70
  -8  -3  -2   83.39    6.00
   8  -3   2   77.89    4.10
  -8  -3  -2   83.99    5.80
   8   3   2   75.39    5.40
   8   3   2   74.39    5.10
   8   3   2   78.99    4.70
  -8   3  -2   74.69    5.10
   8   3   2   74.89    5.30
  -8   3  -2   75.79    5.20
  -8   3  -2   77.29    5.10
   8   3   2   73.99    5.00
   8   3   2   78.29    4.80
   9  -3   2   23.00    1.70
  -9  -3  -2   23.70    4.00
  -9  -3  -2   21.80    2.90
   9  -3   2   18.40   14.00
  -9  -3  -2   18.00    4.70
   9   3   2   25.40    2.60
   9   3   2   26.30    2.90
   9   3   2   24.60    2.50
  -9   3  -2   25.60    2.80
   9   3   2   29.30    4.30
   9   3   2   20.10    3.20
  -9   3  -2   24.70    2.60
  -9   3  -2   26.10    2.70
 -10  -3  -2    8.10    1.80
  10  -3   2    8.90    1.70
 -10  -3  -2    5.10    1.50
 -10  -3  -2    6.20    1.50
 -10   3  -2    9.50    1.80
 -10   3  -2    7.80    1.70
  10   3   2    9.10    1.90
 -10   3  -2    8.20    1.50
  10   3   2    5.30    1.00
  10   3   2    9.40    1.90
 -10   3  -2    8.70    1.70
 -10   3  -2    6.80    1.40
 -11  -3  -2   11.80    1.70
  11  -3   2   13.30    1.50
 -11  -3  -2   13.30    1.70
 -11  -3  -2   13.10    1.80
 -11   3  -2   12.60    1.50
 -11   3  -2   14.00    1.60
  11   3   2   13.30    1.60
 -11   3  -2   12.10    1.30
 -11   3  -2   12.50    1.40
 -12  -3  -2   17.60    1.50
  12  -3   2   16.70    1.20
 -12  -3  -2   17.80    1.50
 -12  -4   2   23.10    1.80
 -12  -4   2   23.40    2.10
 -12   4   2   22.90    1.70
  11  -4  -2  168.18    8.20
 -11  -4   2  185.68   10.70
 -11   4   2  183.68    9.30
 -11   4   2  186.28    8.80
 -11   4   2  189.88    8.70
 -11   4   2  182.98    9.00
  10  -4  -2    7.50    1.20
  10  -4  -2    6.50    1.30
 -10  -4   2    7.00    1.60
 -10  -4   2    7.20    1.70
  10  -4  -2   -6.90   10.80
 -10   4   2    8.90    1.80
  10   4  -2    7.00    1.60
  10   4  -2    7.60    1.40
 -10   4   2    8.60    2.00
 -10   4   2    8.30    1.90
  10   4  -2    7.40    1.70
  10   4  -2    7.30    1.30
 -10   4   2    7.50    1.60
  -9  -4   2  413.46   18.90
  -9  -4   2  397.66   18.90
  -9  -4   2  415.56   19.00
  -9  -4   2  388.36   19.20
   9  -4  -2  405.86   27.20
   9  -4  -2  433.56   18.30
  -9  -4   2  396.66   18.90
   9  -4  -2  424.76   17.50
   9   4  -2  382.76   18.30
  -9   4   2  416.06   18.60
   9   4  -2  425.66   18.70
   9   4  -2  401.16   18.00
  -9   4   2  413.56   18.70
  -9   4   2  416.76   19.00
   9   4  -2  428.56   18.50
   9   4  -2  397.36   18.60
   8  -4  -2    3.60    1.00
  -8  -4   2    1.70    1.10
  -8  -4   2    1.80    1.10
   8  -4  -2    2.40    1.00
  -8  -4   2    1.00    1.10
  -8  -4   2    2.40    1.90
   8  -4  -2   11.20    7.70
  -8  -4   2    1.70    1.10
  -8  -4   2    3.90    1.50
   8   4  -2    2.70    1.20
  -8   4   2    3.00    1.30
   8   4  -2    2.80    1.20
   8   4  -2    3.30    1.30
  -8   4   2    2.20    1.10
  -8   4   2    2.30    1.10
   8   4  -2    3.60    2.30
   8   4  -2    4.00    1.80
   8   4  -2    3.20    1.10
  -7  -4   2  437.96   19.70
  -7  -4   2  437.46   19.20
   7  -4  -2  438.26   18.20
  -7  -4   2  463.55   20.10
   7  -4  -2  427.26   18.80
  -7  -4   2  446.26   19.50
   7  -4  -2  446.86   25.50
  -7  -4   2  426.06   19.40
  -7  -4   2  426.86   19.10
  -7  -4   2  455.45   19.60
  -7  -4   2  401.16   19.30
  -7  -4   2  441.76   19.90
   7   4  -2  408.96   19.10
   7   4  -2  396.76   19.10
   7   4  -2  409.56   18.80
  -7   4   2  407.76   19.00
   7   4  -2  407.36   19.20
  -7   4   2  412.46   19.00
  -6  -4   2  197.88    9.30
  -6  -4   2  164.68    9.30
  -6  -4   2  187.18    9.70
  -6  -4   2  184.48    9.50
  -6  -4   2  200.78    9.90
  -6  -4   2  192.58    9.90
   6  -4  -2  184.68    9.70
  -6  -4   2  185.48    9.60
   6  -4  -2  180.28    9.00
  -6  -4   2  170.98    9.20
   6  -4  -2  195.88   14.60
   6  -4  -2  185.78    8.60
  -6  -4   2  194.38    9.60
   6   4  -2  193.68    9.50
   6   4  -2  184.38    9.20
  -6   4   2  190.68    9.20
  -6   4   2  190.68    9.20
   6   4  -2  191.48    9.50
  -5  -4   2  229.88   10.80
  -5  -4   2  212.98   11.00
   5  -4  -2  219.88   14.30
  -5  -4   2  215.98   10.80
   5  -4  -2  209.78   10.90
  -5  -4   2  229.68   10.40
  -5  -4   2  220.98   11.20
  -5  -4   2  213.88   10.80
  -5  -4   2  230.38   11.00
   5   4  -2  272.87   11.10
  -4  -4   2    7.10    1.40
  -4  -4   2    8.60    1.40
  -4  -4   2    8.20    1.30
  -4  -4   2   -7.90   16.80
   4  -4  -2    6.80    0.90
   4  -4  -2    7.70    1.30
  -4  -4   2    9.80    1.50
  -4  -4   2    6.30    1.40
  -4  -4   2    7.30    1.20
   4  -4  -2    6.40    3.20
   4   4  -2    9.20    1.20
   4   4  -2    8.90    1.30
   4   4  -2    8.80    1.40
  -4   4   2    9.60    1.30
   4   4  -2   10.30    1.20
  -3  -4   2  320.17   21.80
  -3  -4   2  310.47   13.90
  -3  -4   2  328.57   14.20
   3  -4  -2  328.67   13.00
   3  -4  -2  333.37   14.70
  -3  -4   2  317.27   13.50
   3   4  -2  316.97   13.80
   3   4  -2  310.47   13.70
   3   4  -2  317.47   13.80
  -3   4   2  296.87   13.70
  -2  -4   2  310.17   13.30
  -2  -4   2  311.17   17.60
  -2  -4   2  295.57   13.20
   2   4  -2  294.97   12.80
  -1  -4   2  115.69    5.70
  -1  -4   2  118.49    5.80
  -1  -4   2  120.39    5.20
  -1  -4   2  107.89    8.70
   1  -4  -2  113.69    5.60
  -1  -4   2  123.29    5.30
   0  -4   2  407.66   18.70
   0  -4   2  421.76   18.10
   1  -4   2  910.51   39.70
  -1  -4  -2  972.70   37.80
  -1  -4  -2  947.71   37.70
  -2  -4  -2  104.99    5.20
  -2  -4  -2  111.59    5.60
  -2  -4  -2  107.89    5.00
   2  -4   2  106.89    8.50
  -2  -4  -2  108.29    5.20
   2  -4   2  111.79    5.60
   2  -4   2  106.59    8.40
  -2  -4  -2  105.19    4.90
   2  -4   2  106.39    4.80
  -2   4  -2  112.79    4.90
  -2   4  -2  112.59    5.70
   2   4   2  105.99    5.00
   2   4   2  110.19    5.30
   3  -4   2  292.87   17.30
  -3  -4  -2  322.87   14.10
  -3  -4  -2  327.77   13.70
   3  -4   2  311.87   17.40
  -3  -4  -2  318.37   14.70
  -4  -4  -2  108.19    5.70
  -4  -4  -2  116.79    6.10
   4  -4   2  114.09    5.90
   4  -4   2  121.79   11.20
  -4  -4  -2  109.89    5.90
  -4  -4  -2  113.89    6.60
   4   4   2  104.79    5.80
   4   4   2  107.69    5.80
  -4   4  -2  102.39    5.30
  -4   4  -2  106.69    5.30
   4   4   2  106.49    5.60
   4   4   2  107.89    5.70
   4   4   2  102.39    5.80
   5  -4   2  391.86   16.00
  -5  -4  -2  414.36   17.00
   5  -4   2  386.86   17.40
   5  -4   2  420.26   23.50
  -5  -4  -2  415.36   16.80
   5  -4   2  387.96   16.90
  -5  -4  -2  413.56   17.30
   5  -4   2  412.66   16.80
   5  -4   2  368.06   16.30
  -5  -4  -2  349.17   16.90
  -5  -4  -2  409.66   17.80
  -5   4  -2  335.87   16.20
   5   4   2  350.76   16.40
   5   4   2  337.77   16.50
   5   4   2  346.07   16.30
  -5   4  -2  338.87   16.20
   5   4   2  330.37   16.60
   5   4   2  327.47   16.80
  -6  -4  -2   91.39    6.20
   6  -4   2   95.29    5.00
   6  -4   2   91.99    4.90
  -6  -4  -2   92.29    5.80
  -6  -4  -2   95.89    6.20
  -6  -4  -2   94.19    5.90
   6  -4   2   90.99    6.10
   6  -4   2   92.99    5.60
  -6  -4  -2   91.99    5.50
  -6  -4  -2   97.39    6.50
   6  -4   2   87.49   12.10
  -6  -4  -2   87.39    5.70
  -6   4  -2   94.59    5.50
   6   4   2   91.19    5.20
   6   4   2   94.29    5.50
   6   4   2   94.49    5.90
   6   4   2   96.09    5.90
  -6   4  -2   92.79    5.50
   6   4   2   99.89    5.50
  -7  -4  -2   83.49    6.30
  -7  -4  -2   76.49    5.80
   7  -4   2   64.29   12.70
   7  -4   2   79.29    5.80
  -7  -4  -2   76.79    5.20
   7  -4   2   78.09    5.30
  -7  -4  -2   81.69    5.30
  -7  -4  -2   79.39    6.00
   7  -4   2   81.29    4.60
  -7  -4  -2   84.29    6.10
  -7  -4  -2   79.09    5.70
   7   4   2   97.59    6.00
   7   4   2   98.69    5.30
   7   4   2  100.19    5.50
   7   4   2  100.99    5.60
  -7   4  -2  102.29    5.70
   7   4   2   98.69    5.90
  -7   4  -2   99.49    5.70
  -8  -4  -2   30.40    3.60
   8  -4   2   17.50   13.80
  -8  -4  -2   31.20    3.30
  -8  -4  -2   28.80    2.80
  -8  -4  -2   30.70    5.40
   8  -4   2   29.80    3.30
  -8  -4  -2   30.70    3.60
   8  -4   2   30.30    2.20
  -8  -4  -2   30.30    3.50
   8  -4   2   32.30    3.00
   8   4   2   31.30    3.00
   8   4   2   34.20    3.30
   8   4   2   33.80    3.40
   8   4   2   31.80    2.70
   8   4   2   31.20    2.80
  -8   4  -2   33.00    3.00
  -8   4  -2   32.30    3.10
  -8   4  -2   32.40    3.30
  -9  -4  -2  115.79    7.60
   9  -4   2  130.99   16.80
  -9  -4  -2  120.59    6.90
  -9  -4  -2  115.89    6.60
   9  -4   2  120.09    6.10
  -9  -4  -2  119.79    7.00
   9   4   2   94.89    5.90
   9   4   2   92.39    6.30
   9   4   2   91.89    5.60
  -9   4  -2   93.79    5.90
  -9   4  -2   96.69    5.90
   9   4   2   97.99    6.10
  -9   4  -2   94.39    6.20
  -9   4  -2   93.69    6.10
 -10  -4  -2    7.70    1.70
 -10  -4  -2    6.80    1.70
 -10  -4  -2    6.70    1.50
  10  -4   2    7.00    0.90
  10  -4   2    6.50    1.30
 -10   4  -2    9.00    1.90
  10   4   2    8.20    1.70
  10   4   2    7.90    1.30
 -10   4  -2    8.40    1.40
 -10   4  -2    9.60    1.80
 -10   4  -2    7.50    1.60
  11  -4   2   63.29    3.40
 -11  -4  -2   61.69    3.90
 -11  -4  -2   60.99    3.80
 -11   4  -2   70.09    3.50
 -11   4  -2   71.39    3.70
 -11  -5   2   10.20    1.40
  11  -5  -2    9.20    0.90
 -11  -5   2    9.50    1.30
 -11   5   2    9.60    1.40
 -11   5   2   10.40    1.40
 -11   5   2    9.00    1.30
  10  -5  -2   82.59    5.60
 -10  -5   2   87.79    5.40
  10  -5  -2   84.59    4.70
 -10  -5   2   82.59    5.50
 -10   5   2  109.39    5.60
 -10   5   2  103.29    5.70
 -10   5   2  105.69    5.90
  10   5  -2  103.59    5.30
 -10   5   2  106.29    5.60
  10   5  -2  102.59    5.50
  -9  -5   2    2.10    1.10
  -9  -5   2    2.80    1.10
   9  -5  -2    2.90    0.80
   9  -5  -2    5.40    8.20
  -9  -5   2    2.50    2.10
  -9  -5   2    4.10    1.60
   9  -5  -2    3.70    1.00
  -9  -5   2    1.90    1.00
  -9   5   2    2.30    1.10
   9   5  -2    2.80    1.20
   9   5  -2    2.40    0.90
  -9   5   2    1.50    1.10
   9   5  -2    3.10    1.20
  -9   5   2    1.40    1.00
  -8  -5   2  153.38    8.70
   8  -5  -2  162.68    7.50
  -8  -5   2  153.78    8.70
   8  -5  -2  172.68   15.00
  -8  -5   2  160.48    8.70
  -8  -5   2  151.48    8.50
   8  -5  -2  159.58    7.70
  -8  -5   2  155.08    8.80
  -8  -5   2  159.48    8.40
   8   5  -2  152.38    8.60
   8   5  -2  163.88    8.30
  -8   5   2  159.88   10.90
  -8   5   2  146.09   10.10
  -8   5   2  158.68    8.40
   8   5  -2  161.98    8.50
   8   5  -2  150.18    8.40
   7  -5  -2  183.58    8.40
  -7  -5   2  176.28    9.00
  -7  -5   2  183.28    9.70
   7  -5  -2  182.88   14.10
  -7  -5   2  182.78    9.70
  -7  -5   2  164.38    9.40
   7  -5  -2  183.78    8.50
  -7  -5   2  178.58    9.20
  -7  -5   2  174.58    9.40
   7   5  -2  172.88    9.30
   7   5  -2  172.58    9.40
   7   5  -2  174.48    9.10
   7   5  -2  180.18    9.50
  -7   5   2  175.58    9.10
  -7   5   2  181.28    9.20
  -6  -5   2  146.19    8.00
   6  -5  -2  144.39    6.80
   6  -5  -2  139.99    6.80
  -6  -5   2  147.59    7.30
  -6  -5   2  149.88    8.20
  -6  -5   2  141.79    7.90
  -6  -5   2  144.49    7.50
   6  -5  -2  149.09   11.20
  -6  -5   2  133.59    7.80
  -6  -5   2  150.08    7.60
  -6  -5   2  137.89    7.40
   6   5  -2  113.89    7.40
  -6   5   2  113.99    6.90
  -5  -5   2   11.80    2.30
  -5  -5   2    9.80    1.60
  -5  -5   2   11.70    1.60
  -5  -5   2   11.00    2.00
   5  -5  -2   15.50    3.80
  -5  -5   2   11.00    1.90
  -5  -5   2   12.00    1.90
   5  -5  -2   11.00    2.00
   5  -5  -2    8.50    5.30
  -5  -5   2   12.00    1.60
   5  -5  -2   10.30    1.30
   5  -5  -2   11.60    1.40
  -5  -5   2   10.00    2.00
  -5  -5   2   11.00    1.60
  -5   5   2   11.00    1.40
   5   5  -2   10.10    1.90
   5   5  -2   11.10    1.70
  -5   5   2    9.60    1.30
   5   5  -2   10.10    1.40
   5   5  -2   10.30    1.50
   5   5  -2    8.30    1.70
   4  -5  -2  249.38   11.30
  -4  -5   2  230.38   11.80
   4  -5  -2  241.08   12.00
  -4  -5   2  243.98   11.60
  -4  -5   2  236.98   11.60
  -4  -5   2  249.68   11.10
  -4  -5   2  265.67   12.20
  -4  -5   2  260.77   11.40
  -4  -5   2  228.48   11.90
   4   5  -2  262.97   11.50
   4   5  -2  270.47   12.20
   4   5  -2  265.77   11.70
   4   5  -2  260.47   11.60
   4   5  -2  258.87   11.80
  -4   5   2  260.17   11.00
  -3  -5   2  135.49    6.10
  -3  -5   2  119.49   14.20
  -3  -5   2  122.29    6.60
  -3  -5   2  139.49    7.20
  -3  -5   2  136.29    6.30
  -3  -5   2  132.49    8.30
   3   5  -2  146.39    7.20
   3   5  -2  138.19    6.70
   3   5  -2  139.89    6.60
  -3   5   2  134.49    5.90
   3   5  -2  128.49    6.70
  -2  -5   2  732.33   30.40
  -2  -5   2  686.53   30.30
  -2  -5   2  752.32   29.50
  -2  -5   2  753.62   32.70
  -1  -5   2  255.47   12.40
  -1  -5   2  265.47   12.50
   1  -5  -2  276.07   12.30
  -1  -5   2  280.87   12.60
   1   5  -2  291.87   12.50
  -1   5   2  300.27   12.40
   1   5  -2  300.07   12.60
  -1  -5  -2    2.40    0.80
  -1  -5  -2    1.30    0.70
   1  -5   2    2.00    0.60
  -1   5  -2    2.10    0.80
   1   5   2    2.00    0.50
  -1   5  -2    2.20    0.80
   1   5   2    1.60    0.40
   2  -5   2  197.78    8.10
  -2  -5  -2  200.08    9.00
  -2  -5  -2  195.88    9.50
  -2   5  -2  152.28    8.90
  -3  -5  -2  149.49    7.10
   3  -5   2  174.38    8.50
  -3  -5  -2  156.68    7.10
  -3  -5  -2  150.28    6.90
  -3  -5  -2  168.18    7.40
  -3  -5  -2  144.79    8.20
  -3  -5  -2  146.69    7.60
   3  -5   2  147.89    9.90
   3   5   2  141.39    7.20
  -3   5  -2  158.38    8.00
  -3   5  -2  142.09    6.80
   3   5   2  142.69    7.30
   3   5   2  149.49    7.70
   4  -5   2  790.92   33.30
  -4  -5  -2  804.92   33.30
  -4  -5  -2  760.12   32.90
   4  -5   2  772.22   35.60
  -4  -5  -2  810.82   31.70
   4  -5   2  793.82   31.60
  -4  -5  -2  750.22   32.00
   4  -5   2  777.22   31.90
  -4   5  -2  733.63   31.50
  -4   5  -2  753.52   32.70
   4   5   2  744.13   32.20
  -4   5  -2  676.03   31.30
   5  -5   2   79.99    4.80
  -5  -5  -2   82.19    4.90
   5  -5   2   79.19    4.60
  -5  -5  -2   84.49    6.00
   5  -5   2   82.29   11.00
  -5  -5  -2   83.99    5.70
  -5  -5  -2   80.79    5.20
  -5  -5  -2   83.99    5.20
   5  -5   2   84.29    5.70
  -5  -5  -2   77.79    5.40
  -5  -5  -2   81.69    5.10
   5  -5   2   82.59    4.40
   5   5   2   86.99    5.00
   5   5   2   86.69    5.00
  -5   5  -2   86.39    4.80
  -5   5  -2   84.29    4.80
   5   5   2   84.59    5.20
   5   5   2   85.09    5.30
   5   5   2   84.89    5.30
   6  -5   2   39.60    2.80
  -6  -5  -2   44.00    3.40
   6  -5   2   35.70    8.50
  -6  -5  -2   39.70    3.40
  -6  -5  -2   40.30    3.50
  -6  -5  -2   41.10    4.00
  -6  -5  -2   41.60    4.00
  -6  -5  -2   40.30    3.60
   6  -5   2   41.30    3.80
   6  -5   2   41.60    2.60
  -6  -5  -2   40.90    3.60
   6   5   2   31.50    3.00
   6   5   2   30.30    3.20
  -6   5  -2   33.30    3.00
  -6   5  -2   33.40    3.00
   6   5   2   32.30    2.90
   6   5   2   34.00    3.30
   6   5   2   32.20    2.80
   7  -5   2   80.39    4.70
  -7  -5  -2   89.59    6.00
   7  -5   2   88.19    4.80
   7  -5   2   93.49   12.50
   7  -5   2   92.09    5.30
  -7  -5  -2   81.59    5.40
  -7  -5  -2   92.29    5.80
  -7  -5  -2   89.49    5.90
  -7  -5  -2   92.99    6.40
  -7  -5  -2   86.79    5.60
  -7  -5  -2   88.29    6.50
   7  -5   2   92.59    6.20
   7   5   2   92.69    5.90
   7   5   2   92.79    5.30
   7   5   2   97.09    6.00
  -7   5  -2   91.29    5.50
  -7   5  -2   91.89    5.60
   7   5   2   86.89    5.40
  -7   5  -2   93.69    5.70
   7   5   2   87.19    5.40
  -8  -5  -2  149.69    8.30
   8  -5   2  165.28    8.80
   8  -5   2  147.09   17.80
  -8  -5  -2  154.78    9.10
  -8  -5  -2  148.89    8.00
  -8  -5  -2  162.48    9.00
   8  -5   2  161.98    7.20
   8   5   2  150.18    8.60
   8   5   2  125.09    7.80
  -8   5  -2  130.79    7.70
  -8   5  -2  130.19    7.60
   8   5   2  123.69    7.90
  -8   5  -2  131.69    7.80
   9  -5   2    7.90    1.00
   9  -5   2    8.40    1.40
  -9  -5  -2    7.10    1.60
  -9  -5  -2    9.40    2.00
  -9  -5  -2    8.30    1.90
  -9  -5  -2    5.90    1.60
  -9   5  -2   11.20    1.70
   9   5   2    9.70    1.70
   9   5   2    9.10    1.60
   9   5   2    9.40    1.70
  -9   5  -2   11.20    2.10
  -9   5  -2   10.20    1.80
  -9   5  -2    8.90    1.80
  10  -5   2   33.20    2.10
 -10  -5  -2   34.20    2.90
 -10  -5  -2   33.10    2.70
 -10  -5  -2   31.10    2.60
  10  -5   2   30.60    1.80
 -10   5  -2   32.90    2.60
 -10   5  -2   33.60    2.80
  10   5   2   32.60    3.10
 -10   5  -2   31.20    3.10
 -10   5  -2   33.90    2.70
 -11  -5  -2    6.70    1.20
 -11  -6   2    9.20    0.80
 -11  -6   2    9.20    1.20
 -11   6   2    8.40    1.00
 -11   6   2    7.70    1.00
 -10  -6   2   63.39    3.60
 -10  -6   2   55.79    4.00
 -10  -6   2   64.29    4.10
  10  -6  -2   63.59    3.20
 -10   6   2   58.39    3.90
  10   6  -2   55.89    3.70
 -10   6   2   62.29    3.80
 -10   6   2   60.79    3.90
  10   6  -2   59.09    3.60
 -10   6   2   62.99    3.80
  -9  -6   2    7.70    1.50
  -9  -6   2    7.20    1.80
  -9  -6   2    7.90    1.50
   9  -6  -2    8.50    1.10
   9   6  -2    7.40    1.50
   9   6  -2    8.10    1.40
  -9   6   2    6.10    1.50
   9   6  -2    8.00    1.70
  -9   6   2    8.00    1.60
  -9   6   2    7.20    1.50
  -8  -6   2  114.99    7.10
   8  -6  -2  118.49    5.80
  -8  -6   2  110.99    6.50
  -8  -6   2  119.49    7.10
  -8  -6   2  107.59    6.60
  -8  -6   2  110.79    5.80
  -8  -6   2  117.39    6.60
  -8  -6   2  116.49    6.40
  -8   6   2  115.79    6.60
   8   6  -2  110.49    6.70
   8   6  -2  119.89    6.70
  -8   6   2  115.59    6.90
   8   6  -2  112.19    6.80
   8   6  -2  120.09    6.60
   8   6  -2  116.89    6.70
  -8   6   2  124.89    6.70
   7  -6  -2  104.29    5.50
  -7  -6   2  103.39    5.80
  -7  -6   2  112.99    6.80
  -7  -6   2  102.09    6.10
  -7  -6   2  100.49    6.50
  -7  -6   2  102.79    6.00
  -7  -6   2  105.49    6.70
   7   6  -2  106.49    6.50
   7   6  -2  104.09    6.30
   7   6  -2  107.79    6.30
   7   6  -2  109.29    6.50
  -7   6   2  104.09    6.50
   7   6  -2  107.29    6.60
  -7   6   2  107.59    6.10
  -7   6   2  105.29    6.10
  -6  -6   2   76.29    5.30
  -6  -6   2   76.99    5.40
  -6  -6   2   78.09    5.40
  -6  -6   2   77.39    4.90
  -6  -6   2   81.19    4.80
   6  -6  -2   82.59    4.40
  -6  -6   2   80.79    4.60
  -6  -6   2   76.99    4.70
   6   6  -2   75.49    6.00
   6   6  -2   65.79    4.80
  -6   6   2   69.59    4.60
  -6   6   2   73.49    4.60
   6   6  -2   74.19    5.10
  -5  -6   2   80.29    4.50
  -5  -6   2   74.99    4.50
   5  -6  -2   80.09    4.50
  -5  -6   2   77.19    5.00
  -5  -6   2   79.79    5.30
  -5  -6   2   78.89    4.40
  -5  -6   2   83.49    5.50
  -5  -6   2   71.69    5.20
   5   6  -2   78.29    5.00
  -5   6   2   76.99    4.40
   5   6  -2   73.49    4.60
   5   6  -2   79.89    5.00
   5   6  -2   78.29    5.20
  -5   6   2   75.59    4.50
  -4  -6   2   12.50    1.90
   4  -6  -2   11.80    1.50
  -4  -6   2   15.20    2.60
  -4  -6   2   11.80    1.50
  -4  -6   2   13.40    2.00
  -4  -6   2   12.20    1.50
  -4  -6   2   12.30    1.50
   4  -6  -2   11.70    1.50
  -4  -6   2   -0.60    7.80
  -4  -6   2    9.10    1.70
  -4  -6   2   13.20    1.40
  -4   6   2   13.10    1.30
   4   6  -2   12.80    1.60
   4   6  -2   13.10    1.60
   4   6  -2   11.90    1.90
   4   6  -2   13.00    1.70
  -3  -6   2   18.40    1.90
  -3  -6   2   15.40    2.10
  -3  -6   2   17.30    2.10
  -3  -6   2   17.90    1.30
  -3  -6   2   20.90    4.60
  -3  -6   2   17.60    1.30
  -3  -6   2   17.60    2.10
  -3  -6   2   20.40    1.90
   3  -6  -2   19.00    1.80
  -3  -6   2   18.90    2.20
   3   6  -2   17.80    1.90
   3   6  -2   16.00    1.80
   3   6  -2   21.40    2.60
  -3   6   2   18.90    2.10
   3   6  -2   17.30    1.70
   3   6  -2   18.20    1.80
  -2  -6   2   77.09    6.60
  -2  -6   2   69.19    4.50
  -2  -6   2   74.19    4.20
  -2  -6   2   78.99    4.70
   2  -6  -2   76.89    4.10
   2  -6  -2   72.99    4.10
   2   6  -2   73.39    4.20
   2   6  -2   68.99    4.60
   2   6  -2   70.29    3.90
  -2   6   2   69.99    3.60
  -2   6   2   70.49    4.40
   2   6  -2   71.49    4.30
   1  -6  -2   92.79    5.00
  -1  -6   2   85.69    4.90
  -1  -6   2   88.19    5.10
  -1  -6   2   88.99    5.20
  -1  -6   2   87.49    5.30
  -1  -6   2   86.79    5.40
  -1   6   2   89.39    4.70
  -1   6   2   97.99    4.90
   1   6  -2   95.49    5.10
  -1   6   2   92.49    4.90
   1   6  -2   94.29    5.00
   1   6  -2   96.19    5.20
   0  -6   2   36.60    2.60
   0  -6   2   35.10    2.80
   0  -6  -2   37.20    4.00
   0  -6   2   34.40    2.90
   0  -6  -2   37.10    2.70
   0  -6   2   36.40    3.20
   0   6   2   38.40    2.30
   0   6  -2   37.90    2.80
   0   6  -2   37.50    2.90
   0   6  -2   36.40    2.10
   0   6   2   39.60    2.60
   0   6   2   36.30    2.30
   1  -6   2  107.29    6.00
  -1  -6  -2  102.89    6.40
  -1  -6  -2  106.39    6.40
  -1  -6  -2  114.49    6.00
   1  -6   2  107.39    5.40
  -1   6  -2  109.29    5.00
   1   6   2  108.59    4.90
  -1   6  -2  110.49    6.00
  -1   6  -2  114.49    6.20
   1   6   2  114.19    5.70
  -2  -6  -2   80.29    5.20
   2  -6   2   79.39    4.00
  -2  -6  -2   75.99    5.20
   2  -6   2   75.09    4.60
  -2  -6  -2   79.89    4.90
  -2  -6  -2   71.89    5.70
   2  -6   2   74.49    5.40
  -2   6  -2   83.79    5.00
   2   6   2   81.99    4.20
  -2   6  -2   78.99    5.10
   2   6   2   85.49    4.60
  -2   6  -2   85.19    3.90
   2   6   2   86.89    5.00
   3  -6   2  111.49    6.60
  -3  -6  -2  106.59    6.60
   3  -6   2  105.59    5.90
  -3  -6  -2  106.79    6.20
  -3  -6  -2  117.39    6.90
   3  -6   2  115.09    5.80
   3  -6   2  111.89    7.00
  -3  -6  -2  103.99    6.80
  -3  -6  -2  119.59    8.60
   3   6   2  111.09    5.80
  -3   6  -2   98.59    5.30
  -3   6  -2  113.69    6.70
   3   6   2  107.69    5.90
   3   6   2  110.79    5.90
   3   6   2  119.09    6.40
  -3   6  -2  112.89    5.30
   4  -6   2  104.59    5.90
  -4  -6  -2  114.29    7.20
  -4  -6  -2  114.79    5.30
  -4  -6  -2  101.89    6.60
   4  -6   2  107.09    6.70
   4  -6   2  109.79    5.60
  -4  -6  -2  106.59    6.60
  -4  -6  -2  108.79    7.00
  -4  -6  -2  109.79    5.40
  -4  -6  -2  105.09    5.70
  -4  -6  -2  111.29    6.40
   4   6   2  110.99    6.40
   4   6   2  115.09    6.10
  -4   6  -2  108.39    5.60
   4   6   2  111.89    6.30
   4   6   2  113.49    6.20
  -4   6  -2  112.19    5.60
   4   6   2  113.69    6.20
  -5  -6  -2    8.80    1.40
  -5  -6  -2    7.70    1.50
  -5  -6  -2    8.40    1.80
   5  -6   2    8.20    1.40
  -5  -6  -2    9.00    2.40
  -5  -6  -2    8.20    2.20
   5  -6   2    9.00    2.20
  -5  -6  -2   10.80    3.00
   5  -6   2    6.80    1.10
  -5  -6  -2    6.40    1.70
   5   6   2    9.00    1.70
  -5   6  -2    7.50    1.50
   5   6   2    5.60    1.40
   5   6   2    7.70    1.50
  -5   6  -2    7.30    1.40
   5   6   2    7.10    1.70
   5   6   2    7.30    1.70
  -6  -6  -2   33.70    3.60
  -6  -6  -2   35.30    3.80
   6  -6   2   34.00    2.50
  -6  -6  -2   34.80    3.20
   6  -6   2   32.80    2.60
  -6  -6  -2   37.20    3.10
  -6  -6  -2   35.60    3.00
  -6  -6  -2   34.00    3.30
   6  -6   2   35.50    3.60
  -6  -6  -2   32.60    3.80
  -6  -6  -2   33.20    3.10
   6  -6   2   35.30    2.40
   6   6   2   34.10    3.30
   6   6   2   35.20    3.00
  -6   6  -2   35.50    3.00
  -6   6  -2   33.60    3.00
   6   6   2   32.10    3.00
   6   6   2   34.00    2.90
   7  -6   2   12.50    1.50
  -7  -6  -2   11.30    2.50
  -7  -6  -2   13.30    2.20
  -7  -6  -2   11.00    1.90
  -7  -6  -2   10.10    1.80
  -7  -6  -2    9.40    2.20
   7  -6   2   10.80    2.20
  -7  -6  -2   13.30    2.70
  -7  -6  -2   13.70    2.80
  -7  -6  -2   11.80    2.20
  -7   6  -2   12.00    1.90
   7   6   2   13.30    2.10
   7   6   2   11.80    1.70
   7   6   2   13.80    1.90
   7   6   2   13.70    2.20
   7   6   2   12.00    1.80
  -7   6  -2   16.60    2.90
  -7   6  -2   13.30    1.90
  -8  -6  -2   57.49    4.70
   8  -6   2   59.89    3.30
   8  -6   2   55.99    4.30
  -8  -6  -2   64.69    5.00
  -8  -6  -2   59.39    3.70
   8  -6   2   63.99    3.30
  -8  -6  -2   62.09    4.70
  -8  -6  -2   63.09    4.10
  -8   6  -2   61.69    4.00
   8   6   2   61.19    4.40
   8   6   2   58.89    3.90
   8   6   2   60.49    4.40
  -8   6  -2   64.29    4.30
  -8   6  -2   59.29    4.30
  -9  -6  -2   13.60    2.00
   9  -6   2   13.00    1.20
  -9  -6  -2   11.40    2.00
  -9  -6  -2   12.70    1.80
   9   6   2   13.10    1.80
  -9   6  -2   14.00    1.80
  -9   6  -2   14.00    1.80
  -9   6  -2   13.60    1.90
  -9   6  -2   15.10    1.60
   9   6   2   14.40    1.80
 -10  -6  -2   25.80    2.10
  10  -6   2   27.10    1.50
 -10  -6  -2   27.40    1.80
 -10  -6  -2   27.70    2.30
 -10   6  -2   27.50    2.10
  10   6   2   26.70    1.90
 -10   6  -2   28.00    2.10
 -10  -7   2   62.49    3.60
  10  -7  -2   61.09    2.90
 -10   7   2   53.99    3.30
 -10   7   2   55.89    3.30
  10   7  -2   56.19    3.20
  -9  -7   2   26.40    1.90
  -9  -7   2   28.10    2.60
  -9  -7   2   24.90    2.20
   9  -7  -2   29.10    2.00
  -9   7   2   28.40    2.40
  -9   7   2   30.50    2.40
  -9   7   2   27.50    2.30
  -9   7   2   28.10    2.50
   9   7  -2   28.60    2.40
   9   7  -2   28.50    2.30
  -8  -7   2  226.78   10.30
  -8  -7   2  219.38   10.90
  -8  -7   2  226.78   11.30
  -8  -7   2  227.78   10.20
   8  -7  -2  228.78   10.00
   8   7  -2  220.68   10.90
  -8   7   2  224.88   11.10
  -8   7   2  226.78   10.80
  -8   7   2  226.38   10.70
   8   7  -2  224.88   10.80
   8   7  -2  228.28   10.90
  -7  -7   2   30.10    2.50
   7  -7  -2   32.00    2.40
  -7  -7   2   31.40    2.60
  -7  -7   2   30.70    2.10
  -7  -7   2   29.20    2.40
  -7  -7   2   29.00    3.20
  -7  -7   2   28.30    3.00
  -7  -7   2   28.50    3.10
  -7   7   2   36.90    2.90
   7   7  -2   35.20    3.10
   7   7  -2   36.10    3.10
   7   7  -2   33.50    3.30
   7   7  -2   35.10    3.00
  -7   7   2   34.20    3.10
   7   7  -2   34.20    3.20
  -7   7   2   36.60    2.90
  -6  -7   2  168.18    7.80
  -6  -7   2  172.38    7.80
  -6  -7   2  167.58    9.00
  -6  -7   2  182.78    9.70
  -6  -7   2  169.98    7.80
   6  -7  -2  180.28    8.50
  -6  -7   2  171.48    9.60
  -6  -7   2  180.98    8.70
  -6  -7   2  177.58    9.90
  -6  -7   2  175.78    8.50
  -6   7   2  192.98    9.00
   6   7  -2  196.18   10.10
   6   7  -2  194.48    9.80
  -5  -7   2   35.90    3.60
  -5  -7   2   33.50    3.40
  -5  -7   2   34.60    3.20
  -5  -7   2   35.90    2.90
  -5  -7   2   35.50    2.50
   5  -7  -2   33.40    2.70
  -5  -7   2   34.40    3.40
   5   7  -2   37.10    3.50
  -5   7   2   36.20    2.70
  -5   7   2   39.00    2.80
   5   7  -2   38.20    3.20
   5   7  -2   40.90    3.20
  -4  -7   2  559.64   26.10
  -4  -7   2  598.64   25.90
   4  -7  -2  602.14   25.10
  -4  -7   2  604.74   26.00
  -4  -7   2  616.14   26.50
   4   7  -2  586.94   25.50
  -4   7   2  583.14   24.70
   4   7  -2  589.54   26.10
   4   7  -2  585.84   25.40
   3  -7  -2  308.07   13.90
  -3  -7   2  308.27   14.60
   3  -7  -2  311.77   13.90
  -3  -7   2  313.27   14.80
  -3  -7   2  292.97   14.40
  -3  -7   2  293.27   14.80
  -3  -7   2  322.47   14.40
   3   7  -2  311.07   14.80
   3   7  -2  308.07   14.10
   3   7  -2  326.97   14.00
  -3   7   2  316.97   15.50
  -3   7   2  312.57   13.10
   3   7  -2  311.47   14.10
  -2  -7   2  194.88   10.30
  -2  -7   2  211.48   10.30
  -2  -7   2  195.68   10.40
  -2  -7   2  188.18   10.40
  -2  -7   2  204.28   10.70
   2  -7  -2  198.98   10.20
  -2  -7   2  201.48   10.30
   2  -7  -2  203.18    9.90
   2  -7  -2  213.08    9.90
  -2   7   2  237.68   10.40
  -2   7   2  233.38   10.60
   2   7  -2  238.88   10.50
   2   7  -2  240.88   10.30
  -1  -7   2  144.29    7.50
  -1  -7   2  137.79    7.20
   1  -7  -2  137.09    7.50
  -1  -7   2  132.99    7.50
   1  -7  -2  132.89    7.00
   1  -7  -2  146.49    6.90
  -1  -7   2  139.49    7.30
   1  -7  -2  132.19    7.30
  -1   7   2  134.29    6.70
   1   7  -2  135.09    6.40
  -1   7   2  135.69    6.70
   1   7  -2  140.49    7.10
   1   7  -2  128.59    7.10
  -1   7   2  132.89    6.70
   0  -7   2  915.71   37.50
   0  -7   2  870.91   38.60
   0  -7  -2  910.11   37.80
   0  -7   2  918.31   37.30
   0  -7  -2  927.51   36.80
   0  -7  -2  888.21   37.70
   0  -7   2  929.41   37.40
   0   7   2  873.21   36.80
   0   7  -2  841.12   37.40
   0   7   2  887.81   37.00
   0   7  -2  861.11   37.30
   0   7  -2  852.81   36.10
   1  -7   2  153.18    8.60
   1  -7   2  144.99    7.60
  -1  -7  -2  146.69    8.20
  -1  -7  -2  141.29    7.20
  -1  -7  -2  143.29    8.20
  -1  -7  -2  152.58    7.80
   1  -7   2  142.49    7.10
   1  -7   2  146.09    7.70
   1  -7   2  145.69    7.50
  -1   7  -2  153.78    8.00
   1   7   2  158.18    7.80
   1   7   2  139.19    6.50
  -1   7  -2  140.89    6.50
   1   7   2  154.38    7.40
   2  -7   2 1272.27   52.89
  -2  -7  -2 1229.38   51.89
   2  -7   2 1321.57   53.79
   2  -7   2 1282.97   52.09
  -2  -7  -2 1251.97   52.59
  -2   7  -2 1246.98   53.39
  -2   7  -2 1311.87   53.19
   3  -7   2  149.09    8.00
  -3  -7  -2  140.79    7.70
  -3  -7  -2  131.69    7.60
   3  -7   2  138.69    6.70
  -3  -7  -2  132.59    8.10
   3  -7   2  141.19    7.90
   3  -7   2  137.69    7.40
  -3  -7  -2  142.39    9.80
   3   7   2  136.59    7.20
  -3   7  -2  138.79    6.50
   3   7   2  135.79    7.10
   3   7   2  142.49    7.40
   3   7   2  139.09    7.20
  -3   7  -2  134.29    7.90
   3   7   2  140.39    7.70
  -4  -7  -2   86.49    5.90
  -4  -7  -2   94.19    6.10
   4  -7   2   88.59    5.40
  -4  -7  -2   84.59    6.10
   4  -7   2   87.49    6.10
   4  -7   2   88.29    5.10
   4   7   2  101.89    5.90
   4   7   2  108.19    5.90
  -4   7  -2  100.89    5.20
   4   7   2  110.29    6.20
   4   7   2  105.99    5.90
   4   7   2  104.89    5.70
  -4   7  -2  106.39    5.30
  -4   7  -2  102.49    6.60
  -5  -7  -2   17.40    2.80
  -5  -7  -2   18.30    2.60
  -5  -7  -2   16.20    2.40
  -5  -7  -2   17.80    2.80
   5  -7   2   16.10    1.90
   5  -7   2   19.20    2.60
  -5  -7  -2   17.50    2.30
   5  -7   2   18.50    1.70
   5   7   2   18.70    2.10
   5   7   2   18.10    2.10
   5   7   2   16.90    2.20
   5   7   2   17.70    2.20
   5   7   2   14.10    2.10
  -5   7  -2   17.70    2.00
  -5   7  -2   17.30    2.00
  -6  -7  -2  114.19   10.00
  -6  -7  -2  118.59    7.00
   6  -7   2  123.09    7.40
   6  -7   2  119.79    6.20
  -6  -7  -2  113.59    7.70
  -6  -7  -2  127.79    7.70
   6   7   2  121.19    7.00
   6   7   2  117.89    7.00
   6   7   2  118.69    6.80
  -6   7  -2  119.39    6.60
   6   7   2  119.49    6.50
  -6   7  -2  119.29    6.60
  -7  -7  -2    9.60    1.30
  -7  -7  -2   10.50    2.10
   7  -7   2   10.10    1.30
  -7  -7  -2   10.80    1.80
  -7  -7  -2   10.40    2.40
  -7   7  -2   11.00    1.70
   7   7   2   10.30    1.90
  -7   7  -2   10.10    1.50
  -7   7  -2   11.00    2.50
   7   7   2   11.20    1.90
   7   7   2   10.70    1.60
  -8  -7  -2   61.79    3.30
   8  -7   2   63.39    3.30
  -8  -7  -2   66.29    4.50
  -8  -7  -2   62.19    3.60
  -8  -7  -2   58.39    4.50
   8   7   2   66.99    4.40
   8   7   2   63.79    4.00
  -8   7  -2   66.19    4.20
  -8   7  -2   66.49    4.50
  -8   7  -2   63.39    4.20
   9  -7   2    5.20    0.70
  -9  -7  -2    5.50    1.30
  -9  -7  -2    5.10    1.30
  -9   7  -2    7.10    1.70
  -9   7  -2    5.10    1.50
   9   7   2    5.50    1.20
  -9   7  -2    4.70    1.50
   9   7   2    5.10    1.50
 -10  -7  -2   48.80    2.90
 -10   7  -2   49.50    2.80
 -10   7  -2   50.29    2.90
   9  -8  -2   57.89    3.10
  -9  -8   2   61.59    3.80
  -9   8   2   66.19    3.60
   9   8  -2   70.89    3.70
  -9   8   2   68.99    3.70
   8  -8  -2   10.80    1.20
  -8  -8   2    8.60    1.00
  -8  -8   2   10.00    1.50
  -8   8   2   10.10    1.40
   8   8  -2   11.10    1.60
  -8   8   2   10.40    1.40
  -8   8   2   10.60    1.60
   8   8  -2   10.30    1.50
  -7  -8   2  112.49    5.40
  -7  -8   2  107.59    6.20
   7  -8  -2  113.39    5.10
  -7  -8   2  110.79    6.10
   7   8  -2   92.49    5.70
   7   8  -2   96.09    5.70
   7   8  -2   93.59    5.60
  -7   8   2   94.49    5.40
  -7   8   2   90.29    5.70
   6  -8  -2   12.90    1.50
  -6  -8   2   14.80    1.90
  -6  -8   2   14.90    2.20
  -6  -8   2   14.20    2.20
  -6   8   2   16.10    1.70
  -6   8   2   13.60    1.90
   6   8  -2   13.90    1.90
   6   8  -2   16.30    2.10
  -6   8   2   16.50    2.30
   6   8  -2   15.30    1.90
   5  -8  -2  184.48    9.20
  -5  -8   2  188.08   10.60
  -5  -8   2  178.58   10.20
  -5  -8   2  183.58   10.40
  -5  -8   2  186.18    9.90
  -5   8   2  209.48    9.50
   5   8  -2  214.68   10.90
   5   8  -2  213.78   10.00
   5   8  -2  205.98    9.90
   5   8  -2  203.88   10.50
  -5   8   2  212.98    9.40
  -4  -8   2   75.99    4.60
  -4  -8   2   71.89    5.30
  -4  -8   2   72.39    4.90
  -4  -8   2   70.99    4.80
   4  -8  -2   72.59    4.30
  -4  -8   2   69.39    5.10
   4   8  -2   69.69    5.00
   4   8  -2   71.09    4.50
  -4   8   2   70.49    4.00
  -3  -8   2   72.99    4.60
  -3  -8   2   68.19    5.10
  -3  -8   2   70.59    4.80
   3  -8  -2   73.19    4.30
  -3  -8   2   67.59    5.00
   3  -8  -2   72.79    4.20
  -3  -8   2   73.09    4.90
   3   8  -2   71.69    4.30
   3   8  -2   74.09    5.20
   2  -8  -2  401.66   18.10
   2  -8  -2  414.76   17.80
  -2  -8   2  408.16   18.70
  -2  -8   2  403.66   18.40
  -2  -8   2  425.66   18.30
  -2  -8   2  395.26   18.60
   2  -8  -2  416.36   18.10
   2   8  -2  392.16   17.50
   2   8  -2  413.76   18.90
   1  -8  -2  489.05   21.10
  -1  -8   2  498.65   21.40
  -1  -8   2  515.05   21.40
   1  -8  -2  489.85   21.40
  -1  -8   2  467.45   21.20
   1  -8  -2  485.35   21.50
   1  -8  -2  510.05   20.80
  -1  -8   2  492.05   21.60
   1   8  -2  465.05   20.30
   1   8  -2  440.26   21.20
   1   8  -2  464.25   21.70
   0  -8   2  121.89    6.80
   0  -8  -2  124.09    7.00
   0  -8  -2  115.59    6.50
   0  -8   2  116.69    6.30
   0  -8  -2  121.49    6.10
   0  -8   2  122.99    6.60
   0  -8  -2  118.79    6.90
   0  -8   2  120.79    6.60
   0   8   2  114.39    6.20
   0   8   2  115.99    6.10
   0   8  -2  115.99    5.60
   0   8  -2  111.39    6.60
  -1  -8  -2  331.97   15.90
  -1  -8  -2  335.67   15.10
   1  -8   2  343.27   15.70
  -1  -8  -2  335.77   16.30
   1  -8   2  342.47   15.70
  -1  -8  -2  342.67   16.50
   1  -8   2  335.17   15.50
   1   8   2  334.37   14.80
   1   8   2  393.76   16.90
  -1   8  -2  354.76   14.60
   1   8   2  373.26   15.90
  -1   8  -2  342.97   16.20
  -2  -8  -2   50.59    4.40
  -2  -8  -2   49.60    3.90
  -2  -8  -2   54.99    4.30
   2  -8   2   53.99    3.60
   2  -8   2   48.90    3.30
   2  -8   2   49.60    3.60
   2   8   2   50.19    3.30
  -2   8  -2   51.79    2.90
   2   8   2   53.79    3.60
   2   8   2   41.70    5.00
  -2   8  -2   53.29    4.70
  -3  -8  -2   28.50    3.40
  -3  -8  -2   28.40    3.00
   3  -8   2   32.70    2.80
  -3  -8  -2   30.30    3.30
  -3  -8  -2   33.30    2.90
   3  -8   2   31.00    2.60
   3   8   2   40.40    2.90
  -3   8  -2   40.70    2.50
   3   8   2   40.70    3.30
   3   8   2   43.40    3.10
   3   8   2   37.40    3.00
   4  -8   2    4.60    1.30
  -4  -8  -2    4.60    1.50
  -4  -8  -2    6.50    2.10
  -4  -8  -2    4.50    1.40
  -4  -8  -2    6.20    1.70
   4  -8   2    5.90    1.10
   4   8   2    4.50    1.20
  -4   8  -2    4.90    1.10
   4   8   2    6.10    1.40
   4   8   2    4.20    1.30
  -4   8  -2    5.30    1.20
   5  -8   2  208.78    9.90
   5  -8   2  209.98    9.50
  -5  -8  -2  194.78   10.60
  -5  -8  -2  199.58   10.80
  -5  -8  -2  207.08   11.50
  -5  -8  -2  199.78   10.80
   5   8   2  224.08   10.70
   5   8   2  219.68   10.70
  -5   8  -2  231.98   10.40
  -5   8  -2  220.08   10.20
   5   8   2  217.58   10.70
   5   8   2  219.08   10.30
  -6  -8  -2    7.10    1.50
   6  -8   2    7.80    1.30
   6  -8   2    7.70    1.00
  -6  -8  -2    7.70    2.00
  -6  -8  -2    8.80    1.90
   6   8   2    8.90    1.80
  -6   8  -2    8.80    1.40
   6   8   2   10.40    1.70
  -6   8  -2    9.40    1.50
   6   8   2    8.70    1.50
  -7  -8  -2    7.30    1.70
   7  -8   2    7.40    1.00
  -7   8  -2    4.70    1.20
  -7   8  -2    4.90    1.20
   7   8   2    5.90    1.40
  -8  -8  -2    8.80    1.70
  -8  -8  -2    8.00    1.30
   8  -8   2    8.20    0.90
  -8  -8  -2    8.30    0.90
  -8   8  -2    8.00    1.50
  -8   8  -2    6.90    1.40
  -8   8  -2    7.40    1.20
   9  -8   2   40.00    2.00
  -9  -8  -2   41.10    2.40
  -9  -8  -2   39.90    2.50
   9   8   2   44.80    2.70
  -9   8  -2   45.90    2.70
  -9   8  -2   41.10    2.60
   8  -9  -2   25.30    1.60
   8   9  -2   28.60    2.00
  -8   9   2   24.80    1.80
  -7  -9   2    3.60    1.00
   7  -9  -2    3.60    0.80
  -7  -9   2    3.20    0.70
  -7  -9   2    3.60    1.10
  -7   9   2    2.50    0.70
   7   9  -2    2.10    0.80
  -7   9   2    2.40    0.80
   7   9  -2    2.70    0.90
  -7   9   2    3.40    0.90
   6  -9  -2   19.40    1.60
  -6  -9   2   19.20    2.10
  -6  -9   2   17.60    2.10
  -6  -9   2   19.60    1.90
  -6   9   2   18.90    1.70
   6   9  -2   18.70    1.90
   6   9  -2   21.10    2.40
   6   9  -2   20.20    2.00
   5  -9  -2   58.19    3.30
  -5  -9   2   58.19    3.80
  -5  -9   2   54.09    4.00
   5   9  -2   56.59    3.70
   5   9  -2   55.79    3.90
   5   9  -2   56.19    3.70
  -5   9   2   55.39    3.30
  -4  -9   2   82.69    5.00
  -4  -9   2   84.39    4.70
  -4  -9   2   83.19    5.40
   4  -9  -2   85.59    4.50
  -4   9   2   75.99    4.40
   4   9  -2   81.79    4.70
  -3  -9   2   20.30    2.60
   3  -9  -2   19.80    1.80
  -3  -9   2   22.10    2.50
   3  -9  -2   21.50    2.00
  -3  -9   2   18.20    2.60
  -3  -9   2   18.40    2.00
   3   9  -2   20.40    2.60
   3   9  -2   22.30    2.10
   3   9  -2   19.90    2.40
   3   9  -2   22.20    2.00
   2  -9  -2  122.39    6.40
  -2  -9   2  112.19    6.40
  -2  -9   2  123.99    6.50
  -2  -9   2  109.39    6.60
   2  -9  -2  129.99    7.50
  -2  -9   2  108.79    6.70
   2   9  -2  109.79    5.80
   2   9  -2  106.59    7.80
   1  -9  -2  228.08    9.90
  -1  -9   2  213.98   10.30
  -1  -9   2  228.08   10.40
  -1  -9   2  196.78   10.30
   1  -9  -2  200.68   10.20
  -1  -9   2  219.98   10.60
   1  -9  -2  214.68   10.40
   1  -9  -2  213.98   10.30
   1   9  -2  203.38    9.40
   1   9  -2  197.48   10.80
   0  -9   2  138.39    7.20
   0  -9  -2  144.09    7.50
   0  -9   2  146.29    7.40
   0  -9  -2  141.79    6.80
   0  -9  -2  135.09    7.60
   0  -9   2  143.39    7.50
   0  -9  -2  140.49    7.70
   0   9  -2  120.59    7.60
   0   9  -2  134.29    6.40
   1  -9   2   12.60    1.60
  -1  -9  -2   10.20    2.00
  -1  -9  -2   13.70    1.90
   1  -9   2   13.90    2.10
  -1  -9  -2   13.10    2.30
   1  -9   2   11.20    1.70
  -1   9  -2    9.50    2.10
  -1   9  -2    9.60    1.10
  -2  -9  -2  147.29    9.60
   2  -9   2  133.09    6.30
  -2   9  -2  126.19    6.00
   2   9   2  118.89    7.00
   2   9   2  122.79    6.70
   3  -9   2   21.50    2.20
  -3  -9  -2   23.30    2.60
  -3  -9  -2   19.60    2.70
   3  -9   2   23.30    2.00
  -3  -9  -2   20.30    2.60
   3   9   2   19.20    2.00
  -3   9  -2   20.40    1.80
   3   9   2   19.80    2.00
   4  -9   2    3.80    0.90
  -4  -9  -2    2.30    1.10
  -4  -9  -2    3.20    1.30
   4  -9   2    2.80    0.90
   4   9   2    3.30    1.10
   4   9   2    3.60    1.00
   4   9   2    3.40    1.10
  -4   9  -2    3.70    1.00
  -4   9  -2    3.30    0.90
  -5  -9  -2    4.10    1.40
   5  -9   2    6.70    1.00
  -5  -9  -2    5.80    1.50
   5  -9   2    5.20    1.00
   5   9   2    4.30    1.20
  -5   9  -2    5.50    1.20
   5   9   2    5.50    1.30
   5   9   2    4.30    1.10
  -5   9  -2    4.70    1.10
   6  -9   2   29.90    1.80
   6  -9   2   30.50    2.00
  -6  -9  -2   32.90    2.30
  -6  -9  -2   29.00    2.90
  -6  -9  -2   31.40    2.90
  -6   9  -2   29.60    2.30
   6   9   2   28.50    2.50
  -6   9  -2   28.70    3.30
  -7  -9  -2   32.10    2.10
  -7  -9  -2   31.10    2.70
   7  -9   2   33.10    1.90
   7   9   2   34.10    2.50
  -7   9  -2   32.50    2.30
   7   9   2   31.00    2.50
   8  -9   2    1.20    0.30
  -8  -9  -2    1.30    0.60
   8   9   2    1.20    0.50
  -7 -10   2  108.29    5.20
  -7 -10   2  106.49    4.80
   7  10  -2  114.99    5.20
  -6 -10   2   73.39    4.10
  -6 -10   2   73.49    3.80
   6 -10  -2   75.99    3.60
   6  10  -2   70.99    3.90
   5 -10  -2   68.09    3.60
  -5 -10   2   73.49    4.40
  -5 -10   2   70.69    4.00
   5  10  -2   75.59    4.00
  -4 -10   2   50.19    2.80
  -4 -10   2   44.80    3.40
  -4 -10   2   48.80    3.20
   4 -10  -2   47.30    2.80
   4  10  -2   48.30    3.00
   4  10  -2   48.40    3.90
  -3 -10   2   28.00    2.20
   3 -10  -2   27.40    2.00
  -3 -10   2   27.20    2.30
  -3 -10   2   27.30    2.50
   3  10  -2   26.10    2.00
   3  10  -2   27.40    2.00
   2 -10  -2   29.70    2.20
  -2 -10   2   27.90    2.50
   2 -10  -2   31.60    2.20
  -2 -10   2   30.90    2.40
   2 -10  -2   29.20    2.10
  -2 -10   2   28.50    2.40
   2  10  -2   26.90    1.90
  -1 -10   2   18.30    2.00
   1 -10  -2   18.10    1.90
   1 -10  -2   19.50    1.70
  -1 -10   2   19.20    1.90
   1 -10  -2   19.40    1.90
  -1 -10   2   16.70    1.80
   0 -10   2   52.79    3.30
   0 -10   2   52.79    3.40
   0 -10  -2   47.90    3.50
   0 -10  -2   48.80    3.50
   0 -10  -2   50.39    2.90
   0 -10   2   50.19    3.40
  -1 -10  -2  136.89    7.40
  -1 -10  -2  140.29    7.50
   1 -10   2  142.99    7.00
   1 -10   2  139.69    7.10
   1 -10   2  143.39    6.70
   2 -10   2   72.99    4.20
   2 -10   2   76.19    4.30
  -2 -10  -2   74.79    4.90
   2 -10   2   73.89    4.00
  -2 -10  -2   69.39    4.70
  -3 -10  -2   63.99    4.20
   3 -10   2   65.29    3.40
   3 -10   2   61.69    3.60
  -3 -10  -2   60.39    4.30
   3  10   2   56.09    3.50
  -4 -10  -2    0.80    0.70
  -4 -10  -2    1.20    1.00
   4 -10   2    1.00    0.50
   4 -10   2    1.00    0.60
   4  10   2    1.60    0.70
  -5 -10  -2   47.90    3.10
   5 -10   2   48.90    2.70
  -5 -10  -2   43.40    3.40
   5 -10   2   45.10    2.30
  -6 -10  -2    3.30    0.70
   6 -10   2    3.70    0.60
  -6 -10  -2    3.10    0.90
   6  10   2    3.60    0.90
  -5 -11   2   10.40    1.30
  -5 -11   2    7.60    1.40
   5 -11  -2    9.60    0.80
   4 -11  -2  104.99    5.00
  -4 -11   2   97.89    4.80
  -4 -11   2   96.39    5.00
  -3 -11   2    2.10    0.70
   3 -11  -2    1.80    0.50
  -3 -11   2    1.60    0.60
  -3 -11   2    1.90    0.60
  -2 -11   2   69.29    3.70
  -2 -11   2   69.99    3.90
   2 -11  -2   69.39    3.30
  -2 -11   2   68.39    3.50
   2 -11  -2   68.29    3.30
   1 -11  -2    1.40    0.60
  -1 -11   2    1.60    0.70
  -1 -11   2    1.10    0.50
  -1 -11   2    1.10    0.60
   1 -11  -2    1.30    0.60
   0 -11  -2   70.39    3.80
   0 -11   2   66.79    3.70
   0 -11   2   69.09    3.70
   0 -11   2   68.19    3.50
   0 -11  -2   65.39    3.70
  -1 -11  -2    0.90    0.70
   1 -11   2    1.20    0.40
   1 -11   2    0.90    0.50
  -1 -11  -2    1.10    0.70
   1 -11   2    0.30    0.50
  -2 -11  -2   71.49    4.10
   2 -11   2   73.09    3.50
   2 -11   2   68.59    3.70
  -2 -11  -2   68.89    4.00
  -3 -11  -2    5.10    1.10
   3 -11   2    4.90    0.70
  -3 -11  -2    4.90    1.10
   3 -11   2    5.80    0.90
  -4 -11  -2   26.90    2.10
   4 -11   2   28.50    1.70
  -4 -11  -2   29.90    2.10
   0 -12   2    0.70    0.40
 -13   0   3    2.20    0.60
 -12   0   3   17.90    1.70
 -12   0   3   18.10    2.00
  12   0  -3   20.50    1.90
 -12   0   3   16.90    1.80
 -12   0   3   19.60    1.70
 -11   0   3   40.90    3.50
  11   0  -3   39.00    3.30
 -11   0   3   41.20    3.10
 -11   0   3   40.20    3.10
 -11   0   3   42.00    3.40
 -10   0   3   49.00    3.60
  10   0  -3   44.90   24.00
  10   0  -3   46.90    3.90
  10   0  -3   44.70    3.80
 -10   0   3   47.40    3.80
 -10   0   3   48.80    4.20
 -10   0   3   47.60    4.50
   9   0  -3  256.67   12.50
  -9   0   3  253.37   12.10
  -9   0   3  243.28   12.10
  -9   0   3  241.68   12.20
  -9   0   3  247.98   13.80
   9   0  -3  223.08   31.50
  -9   0   3  239.28   11.90
  -9   0   3  250.67   12.80
  -9   0   3  248.08   12.20
   9   0  -3  284.07   13.40
  -8   0   3  553.74   23.60
  -8   0   3  576.04   24.00
   8   0  -3  534.45   24.00
   8   0  -3  539.65   23.70
  -8   0   3  539.05   24.40
  -8   0   3  491.25   24.60
  -8   0   3  522.05   23.70
   8   0  -3  547.75   23.00
  -8   0   3  561.74   24.40
   8   0  -3  575.64   36.60
  -8   0   3  540.15   23.50
   7   0  -3   12.20    1.40
   7   0  -3   10.60    1.30
  -7   0   3   10.10    2.10
  -7   0   3    6.80    2.50
   7   0  -3   12.20    1.60
  -7   0   3   11.40    1.60
   7   0  -3   13.10    1.20
  -7   0   3   11.60    1.70
  -7   0   3   10.50    1.60
  -7   0   3    8.80    1.90
   7   0  -3    8.90   10.40
   7   0  -3   10.20    1.00
  -7   0   3   14.40    2.80
  -6   0   3  763.72   32.10
   6   0  -3  776.92   41.00
  -6   0   3  771.32   32.60
   6   0  -3  729.03   31.30
   6   0  -3  754.92   31.40
  -5   0   3 3048.40  124.99
   5   0  -3 3164.28  131.09
   4   0  -3   16.40    1.50
  -4   0   3   22.40    1.70
   4   0  -3   19.90    1.50
  -4   0   3   19.30    1.90
   4   0  -3   19.90    1.70
  -4   0   3   18.10    1.60
   4   0  -3   19.40    5.50
  -4   0   3   20.90    2.00
   3   0  -3 2817.82  113.99
  -3   0   3 2704.93  110.39
   2   0  -3 6468.05  259.77
   1   0  -3   82.39    5.70
  -1   0   3   77.79    3.50
  -1   0   3   70.09    3.40
  -1   0   3   76.19    3.50
  -1   0   3   69.49    3.50
   1   0  -3   76.89    3.40
   1   0  -3   76.39    3.40
   0   0  -3 2229.58   90.69
  -1   0  -3   61.89    3.10
  -1   0  -3   61.59    3.20
   1   0   3   68.09    3.20
   1   0   3   70.09    6.40
  -1   0  -3   63.39    3.00
   1   0   3   66.29    3.10
   2   0   3 3258.47  133.79
   3   0   3  362.06   17.30
  -3   0  -3  426.96   17.20
  -3   0  -3  416.86   17.50
   4   0   3   50.79    9.80
   4   0   3   48.30    3.20
  -4   0  -3   47.30    3.20
  -4   0  -3   50.89    3.70
  -4   0  -3   52.19    2.60
  -4   0  -3   56.59    3.80
   5   0   3    5.10    1.10
  -5   0  -3    6.00    1.30
  -5   0  -3    5.70    1.50
   5   0   3    7.80    1.10
  -5   0  -3    8.30    0.90
  -5   0  -3    4.20    1.20
   5   0   3    9.60    8.90
  -5   0  -3    3.30    1.70
   5   0   3    6.50    1.40
   5   0   3    6.30    1.30
  -5   0  -3    8.00    1.90
   6   0   3  238.78   26.00
   6   0   3  249.58   11.20
  -6   0  -3  250.97   10.70
   6   0   3  239.68   11.10
   6   0   3  242.38   11.60
  -6   0  -3  236.98   11.50
   6   0   3  244.68   11.40
  -6   0  -3  238.48   12.70
  -6   0  -3  243.88   12.00
  -6   0  -3  242.38   11.50
   6   0   3  231.58   12.00
  -6   0  -3  272.67   13.60
   6   0   3  242.68   11.50
  -7   0  -3   32.10    2.90
   7   0   3   30.90    2.90
  -7   0  -3   35.30    5.60
  -7   0  -3   35.40    3.40
  -7   0  -3   30.60    2.80
  -7   0  -3   34.00    3.30
   7   0   3   34.10    2.70
   7   0   3   21.40   18.50
  -7   0  -3   32.20    2.90
   7   0   3   33.70    2.70
   7   0   3   32.50    3.00
  -7   0  -3   33.70    4.70
  -8   0  -3  704.93   30.20
   8   0   3  693.23   29.40
   8   0   3  703.63   30.40
   8   0   3  691.63   52.49
  -8   0  -3  724.53   30.50
  -8   0  -3  640.94   32.50
   8   0   3  668.23   30.00
  -8   0  -3  677.43   29.20
   8   0   3  697.13   29.50
  -8   0  -3  690.63   29.60
   9   0   3   69.09    5.10
   9   0   3   57.69   31.90
  -9   0  -3   64.69    4.40
  -9   0  -3   67.99    5.30
   9   0   3   66.69    4.40
  -9   0  -3   68.79    4.20
   9   0   3   64.79    4.90
  -9   0  -3   65.49    4.90
  -9   0  -3   66.59    5.00
  10   0   3    7.70    1.70
 -10   0  -3    9.30    2.00
 -10   0  -3    8.50    1.80
 -10   0  -3    9.80    2.10
  11   0   3    2.00    1.00
 -11   0  -3    3.30    1.20
 -11   0  -3    2.50    1.10
  12   0   3    1.40    0.90
 -12   0  -3    1.50    0.80
 -12   0  -3    1.80    0.70
 -13  -1   3   37.50    2.30
 -12  -1   3   19.00    1.80
 -12  -1   3   19.60    2.10
  12  -1  -3   18.60    1.90
 -12  -1   3   21.30    1.80
  12   1  -3   21.70    2.00
 -12   1   3   26.90    2.60
 -12   1   3   23.20    2.40
 -12   1   3   24.40    2.30
 -11  -1   3   22.80    2.20
 -11  -1   3   21.60    2.50
 -11  -1   3   22.50    2.30
  11  -1  -3   20.60    2.30
  11   1  -3   21.70    2.40
 -11   1   3   19.30    2.30
 -11   1   3   19.80    2.10
 -11   1   3   22.70    2.20
 -11   1   3   21.70    2.50
 -10  -1   3    4.60    2.10
 -10  -1   3    1.40    1.20
  10  -1  -3   -0.70   16.50
  10  -1  -3    2.40    1.20
 -10  -1   3    4.40    1.50
 -10  -1   3    3.20    1.20
  10  -1  -3    2.50    1.20
  10   1  -3    3.00    1.10
 -10   1   3    2.40    1.00
 -10   1   3    3.50    1.20
 -10   1   3    2.80    1.00
 -10   1   3    3.70    1.40
  10   1  -3    4.70    1.70
   9  -1  -3   82.59    4.30
  -9  -1   3   76.39    7.60
  -9  -1   3   78.79    5.10
  -9  -1   3   82.79    4.90
  -9  -1   3   83.19    6.00
   9  -1  -3   76.79   17.20
   9  -1  -3   89.59    7.90
  -9  -1   3   81.79    5.20
  -9  -1   3   81.39    5.50
   9  -1  -3   82.09    5.20
  -9   1   3   61.89    4.60
   9   1  -3   64.09    4.90
  -9   1   3   66.39    4.90
  -9   1   3   66.19    4.60
  -9   1   3   59.39    5.00
  -9   1   3   63.09    4.60
   9   1  -3   69.29    6.10
  -9   1   3   60.49    4.60
   9   1  -3   61.79   25.30
   8  -1  -3  220.58   10.60
   8  -1  -3  215.38    9.50
  -8  -1   3  212.08   10.30
  -8  -1   3  207.28   10.10
   8  -1  -3  187.88   29.30
  -8  -1   3  206.88   10.40
  -8  -1   3  222.28   11.50
  -8  -1   3  202.08    9.80
   8  -1  -3  208.88   10.50
  -8  -1   3  201.18   10.30
  -8  -1   3  205.98   11.60
  -8  -1   3  205.18   10.80
   8   1  -3  205.38    9.50
   8   1  -3  172.88   23.60
   8   1  -3  197.88   10.50
  -8   1   3  200.88   10.10
  -8   1   3  206.48   10.10
  -8   1   3  197.28   10.80
  -8   1   3  199.48   10.30
  -8   1   3  209.68   10.10
   8   1  -3  204.88   10.10
  -8   1   3  198.68   10.20
   8   1  -3  201.28    9.60
   8   1  -3  197.18    9.40
  -7  -1   3   24.40    2.30
   7  -1  -3   26.60    2.40
  -7  -1   3   25.60    2.50
  -7  -1   3   29.00    2.60
  -7  -1   3   23.40    2.30
   7  -1  -3   26.40    2.60
  -7  -1   3   28.00    3.70
   7  -1  -3   36.90   10.40
  -7  -1   3   25.10    2.50
  -7  -1   3   24.60    2.20
  -7  -1   3   28.30    3.10
   7   1  -3   25.40    2.00
   7   1  -3   26.30    2.30
  -7   1   3   25.20    2.40
   7   1  -3   25.30    2.70
   7   1  -3   26.00    2.30
   7   1  -3   33.40   14.00
  -7   1   3   27.70    2.60
  -7   1   3   28.60    2.50
   7   1  -3   28.10    2.10
  -6  -1   3  848.52   35.20
   6  -1  -3  825.22   42.10
  -6  -1   3  867.71   35.80
  -6  -1   3  810.92   34.70
  -6  -1   3  792.32   35.00
   6  -1  -3  838.32   34.00
  -6   1   3  851.41   35.50
   6   1  -3  893.31   45.20
   5  -1  -3 1262.67   56.29
  -5  -1   3 1244.78   50.59
   5   1  -3 1307.57   57.89
  -5   1   3 1191.08   51.09
  -5   1   3 1199.58   50.69
   4  -1  -3  417.16   21.90
  -4  -1   3  418.36   17.80
  -4  -1   3  423.06   17.80
  -4  -1   3  417.06   18.10
  -4  -1   3  409.16   17.60
   4  -1  -3  404.46   17.00
  -4   1   3  434.96   17.80
   4   1  -3  438.86   23.70
  -3  -1   3  378.76   16.90
   3  -1  -3  392.96   19.70
  -3  -1   3  363.06   16.80
  -3  -1   3  364.16   16.50
   3   1  -3  439.26   21.50
  -3   1   3  406.36   16.60
  -3   1   3  442.06   17.00
  -2  -1   3 1667.43   65.69
   2   1  -3 1609.14   68.79
   1  -1  -3 1994.90   77.29
   1   1  -3 1794.12   77.89
   0  -1  -3  636.34   27.30
   0  -1   3  631.74   25.70
   0   1  -3  640.44   27.80
   1  -1   3 2153.98   88.59
  -1   1  -3 2170.08   86.39
   2  -1   3 8495.65  341.37
  -3  -1  -3 1208.38   47.90
   3  -1   3 1156.38   52.69
  -3   1  -3 1191.28   48.00
   3   1   3 1141.19   53.99
   4  -1   3 1651.53   70.79
  -4  -1  -3 1645.64   64.19
   4   1   3 1475.55   71.89
  -4   1  -3 1521.35   64.19
  -5  -1  -3  459.55   19.10
   5  -1   3  482.05   19.50
  -5  -1  -3  462.95   20.10
  -5  -1  -3  430.06   19.50
  -5  -1  -3  434.46   19.50
   5  -1   3  470.05   28.80
  -5  -1  -3  470.85   20.60
   5  -1   3  416.56   19.40
  -5  -1  -3  452.15   20.20
   5   1   3  445.66   19.70
   5   1   3  457.35   19.80
  -5   1  -3  443.06   20.30
  -5   1  -3  449.76   20.70
  -5   1  -3  455.45   19.80
   5   1   3  477.05   32.50
  -5   1  -3  466.35   19.70
  -6  -1  -3  562.34   24.50
  -6  -1  -3  588.64   25.40
  -6  -1  -3  615.64   24.30
  -6  -1  -3  601.94   26.10
   6  -1   3  560.44   25.40
   6  -1   3  598.54   35.60
  -6  -1  -3  558.44   24.60
   6   1   3  579.94   42.40
  -6   1  -3  577.14   24.90
  -6   1  -3  580.64   25.10
   6   1   3  543.45   24.80
  -6   1  -3  560.64   25.70
  -6   1  -3  587.34   25.50
   6   1   3  563.74   25.60
  -7  -1  -3  127.59    7.40
   7  -1   3  134.49    7.10
   7  -1   3  134.89    6.80
  -7  -1  -3  130.89    8.30
  -7  -1  -3  133.39    7.70
  -7  -1  -3  123.39    6.70
  -7  -1  -3  123.69    6.10
   7  -1   3  121.49    7.20
   7  -1   3  133.29    7.30
  -7  -1  -3  126.89    6.60
   7  -1   3  128.79    7.50
   7  -1   3  106.39   18.60
  -7  -1  -3  133.19    8.50
  -7   1  -3  115.09    6.90
   7   1   3  111.89    6.40
  -7   1  -3  119.29    6.80
   7   1   3  119.19    6.90
  -7   1  -3  113.59    7.10
  -7   1  -3  121.19    7.10
   7   1   3  119.19   26.00
   7   1   3  119.99    6.90
   7   1   3  115.79    7.40
   7   1   3  115.69    6.40
   7   1   3  117.19    6.70
  -8  -1  -3   88.19    6.00
  -8  -1  -3   81.59    8.00
   8  -1   3   77.79   19.70
  -8  -1  -3   80.49    6.90
   8  -1   3   82.39    6.30
   8  -1   3   82.59    5.90
  -8  -1  -3   94.09    8.70
   8  -1   3   85.99    5.30
   8  -1   3   89.49    5.70
  -8   1  -3   95.89    6.00
   8   1   3   88.29    5.20
   8   1   3   85.99    5.20
  -8   1  -3   85.09    6.30
   8   1   3   93.09    6.10
   8   1   3   91.69    5.30
  -8   1  -3   88.89    5.80
  -8   1  -3   89.99    5.60
  -8   1  -3   87.69    5.60
   8   1   3   96.39    6.30
   9  -1   3   63.79   25.30
  -9  -1  -3   90.59    6.20
  -9  -1  -3   96.19    6.50
  -9  -1  -3   87.89    9.60
   9  -1   3   89.59    5.60
   9  -1   3  100.49    6.30
  -9  -1  -3   90.69    6.10
   9  -1   3   95.99    5.70
   9  -1   3   86.69    6.10
  -9   1  -3   97.39    6.50
  -9   1  -3   96.09    5.70
  -9   1  -3   95.59    6.10
   9   1   3   92.39    5.50
   9   1   3   91.59    6.20
  -9   1  -3   93.99    5.40
  -9   1  -3   98.19    6.20
  -9   1  -3   98.29    5.50
   9   1   3   87.79    5.50
  10  -1   3   20.40    2.50
 -10  -1  -3   22.60    2.60
 -10  -1  -3   20.00    2.70
 -10  -1  -3   22.00    2.60
 -10   1  -3   20.70    2.40
 -10   1  -3   22.10    2.70
 -10   1  -3   24.80    2.10
  10   1   3   21.90    2.60
  11  -1   3    8.70    1.90
 -11  -1  -3    8.90    1.70
 -11  -1  -3    7.20    1.60
 -11  -1  -3    8.60    1.60
 -11   1  -3    5.60    1.30
  11   1   3    6.60    1.40
 -11   1  -3    6.20    1.40
 -12  -1  -3   48.90    3.20
  12  -1   3   57.09    3.50
 -12  -1  -3   48.60    2.90
 -12   1  -3   44.50    2.70
  12   1   3   44.50    2.80
 -12  -2   3    5.30    1.10
 -12  -2   3    5.00    1.20
 -12   2   3    3.40    0.90
  12   2  -3    3.30    0.90
 -12   2   3    2.10    0.80
 -11  -2   3   32.80    2.80
 -11  -2   3   36.10    3.00
 -11  -2   3   32.60    3.10
  11  -2  -3   31.80    2.80
 -11  -2   3   33.70    2.70
 -11   2   3   42.50    3.60
 -11   2   3   36.40    2.80
 -11   2   3   36.70    3.10
  11   2  -3   39.50    3.10
 -11   2   3   36.40    2.70
 -11   2   3   36.10    2.90
  10  -2  -3  114.19   18.80
 -10  -2   3  136.99    7.80
 -10  -2   3  134.49    7.50
 -10  -2   3  129.69    7.80
 -10  -2   3  123.79   10.10
  10  -2  -3  127.69    6.80
 -10  -2   3  137.99    8.60
  10  -2  -3  119.29    7.90
  10  -2  -3  133.39    7.70
 -10   2   3  143.99    7.30
 -10   2   3  153.68    7.90
  10   2  -3  158.68    8.10
 -10   2   3  160.08    8.20
 -10   2   3  150.28    7.70
 -10   2   3  154.88    7.70
  10   2  -3  144.69    8.10
 -10   2   3  144.19    8.00
   9  -2  -3  252.77   10.80
  -9  -2   3  251.57   12.10
  -9  -2   3  261.87   11.80
   9  -2  -3  256.37   11.90
   9  -2  -3  225.58   24.20
   9  -2  -3  258.47   12.60
  -9  -2   3  245.58   12.00
  -9  -2   3  214.18   14.70
  -9  -2   3  243.68   13.00
  -9  -2   3  261.07   12.40
  -9   2   3  236.18   11.60
  -9   2   3  231.58   11.50
   9   2  -3  239.58   12.00
  -9   2   3  225.78   11.30
   9   2  -3  226.98   11.00
   9   2  -3  214.88   10.80
  -9   2   3  223.38   12.10
  -9   2   3  224.88   11.60
  -9   2   3  232.48   11.90
   9   2  -3  225.68   11.70
  -8  -2   3   67.49    5.60
  -8  -2   3   70.99    5.00
  -8  -2   3   76.99    7.70
  -8  -2   3   67.79    4.90
  -8  -2   3   66.59    4.80
   8  -2  -3   69.09    5.00
  -8  -2   3   74.79    4.90
   8  -2  -3   72.89    4.10
  -8  -2   3   71.89    5.30
   8  -2  -3   53.29   11.70
  -8  -2   3   69.99    5.00
  -8   2   3   83.49    5.20
   8   2  -3   77.99    4.40
  -8   2   3   77.89    4.90
  -8   2   3   81.39    5.00
  -8   2   3   78.29    4.80
   8   2  -3   76.29    5.20
   8   2  -3   79.29    4.70
   8   2  -3   80.89    4.50
   8   2  -3   79.99    4.90
   8   2  -3   82.89    4.90
  -7  -2   3  349.27   15.80
  -7  -2   3  355.66   16.40
  -7  -2   3  341.77   16.70
  -7  -2   3  347.77   16.10
   7  -2  -3  362.26   16.20
   7  -2  -3  345.37   15.00
   7  -2  -3  316.67   23.50
  -7  -2   3  327.37   16.00
  -7  -2   3  365.66   17.70
  -7  -2   3  353.06   16.10
   7  -2  -3  343.77   16.00
  -7  -2   3  345.77   16.20
  -7   2   3  358.76   16.00
   7   2  -3  335.27   16.30
   7   2  -3  354.96   15.80
  -7   2   3  349.57   15.80
   7   2  -3  346.97   15.40
   7   2  -3  352.06   15.60
   7   2  -3  375.26   16.00
  -7   2   3  355.46   16.80
   7   2  -3  328.27   35.60
   7   2  -3  357.66   15.80
   7   2  -3  361.96   16.20
   6  -2  -3  122.69    6.60
  -6  -2   3  125.79    6.80
  -6  -2   3  120.29    6.60
  -6  -2   3  112.49    6.60
  -6  -2   3  120.29    6.40
   6  -2  -3  121.39   13.20
  -6  -2   3  122.29    7.10
   6   2  -3  122.99    6.50
   6   2  -3  138.69   20.30
   6   2  -3  131.19    6.80
   6   2  -3  132.69    6.60
  -6   2   3  125.39    6.60
  -6   2   3  126.29    6.50
   6   2  -3  127.59    6.60
  -6   2   3  126.69    6.50
  -5  -2   3  182.08    8.70
  -5  -2   3  176.78    8.90
   5  -2  -3  187.78    9.10
  -5  -2   3  169.58    8.60
  -5  -2   3  185.48    9.10
   5  -2  -3  181.78   13.70
   5   2  -3  178.48    8.80
   5   2  -3  185.38    8.70
   5   2  -3  175.48    8.60
  -5   2   3  183.38    8.50
   5   2  -3  195.58   21.40
  -5   2   3  190.18    8.80
   5   2  -3  185.28    8.70
  -4  -2   3  632.74   26.00
   4  -2  -3  607.54   29.70
   4   2  -3  634.64   33.80
   3  -2  -3  421.56   18.40
  -3  -2   3  450.65   18.40
  -3  -2   3  413.46   18.50
   3  -2  -3  454.15   21.10
  -3  -2   3  443.36   18.60
   3   2  -3  461.75   24.50
  -3   2   3  452.65   18.60
  -2  -2   3  287.97   12.40
  -2  -2   3  278.37   12.60
   2  -2  -3  299.47   12.40
   2  -2  -3  296.47   14.30
  -2  -2   3  289.87   12.70
   2   2  -3  328.17   12.60
   1  -2  -3 1214.28   49.80
  -1  -2   3 1213.28   48.60
   1  -2  -3 1207.38   48.50
  -1  -2  -3 1123.39   45.90
   1  -2   3 1150.88   48.40
  -1  -2  -3 1160.38   46.00
  -2  -2  -3  115.09    5.90
  -2  -2  -3  117.99    5.70
   2  -2   3  110.79    5.90
   2  -2   3  118.69    9.00
  -2  -2  -3  115.19    5.70
   2   2   3  132.49    5.80
   2   2   3  125.49    5.70
  -2   2  -3  126.89    5.50
   2   2   3  136.19    5.60
   2   2   3  128.79    5.70
   3  -2   3 1090.89   49.20
  -3  -2  -3 1109.69   44.70
   3   2   3 1082.49   52.49
  -4  -2  -3  952.40   39.20
   4  -2   3 1057.99   56.39
  -4  -2  -3  975.30   40.10
   4   2   3  881.71   51.09
  -5  -2  -3  756.62   31.20
  -5  -2  -3  687.13   30.40
   5  -2   3  744.63   39.10
  -5  -2  -3  771.82   31.80
  -5   2  -3  707.03   30.80
   5   2   3  755.32   48.80
   6  -2   3 1043.70   52.39
  -6  -2  -3 1022.20   42.60
  -6  -2  -3 1046.50   42.40
   6  -2   3 1010.20   42.70
   6  -2   3  974.60   42.10
  -6  -2  -3 1008.80   42.90
  -6   2  -3  925.31   41.70
  -7  -2  -3  127.09    8.40
   7  -2   3  121.29    7.60
   7  -2   3  107.09   17.70
   7  -2   3  123.99    7.60
  -7  -2  -3  119.59    6.70
  -7  -2  -3  136.49   10.40
   7  -2   3  134.79    7.40
  -7  -2  -3  124.09    7.80
   7  -2   3  127.49    7.70
   7  -2   3  117.19    6.10
  -7  -2  -3  123.39    8.00
   7   2   3  141.19    6.90
   7   2   3  147.99    7.50
  -7   2  -3  149.49    7.70
   7   2   3  144.59    7.70
   7   2   3  139.29    7.50
   7   2   3  130.99    7.90
   7   2   3  140.69    7.10
  -7   2  -3  138.69    7.50
  -7   2  -3  140.49    7.40
  -7   2  -3  142.49    7.60
   8  -2   3   12.70    1.30
   8  -2   3   13.10    2.40
   8  -2   3   16.20    2.60
   8  -2   3   13.50    2.00
   8  -2   3   12.50    2.40
  -8  -2  -3   14.10    3.00
   8  -2   3   10.90   13.80
  -8  -2  -3   14.40    2.70
  -8  -2  -3   11.30    2.20
  -8  -2  -3   12.80    3.60
  -8  -2  -3   13.60    2.70
  -8   2  -3   14.30    2.10
   8   2   3   13.10    1.90
  -8   2  -3   15.40    2.20
  -8   2  -3   14.10    2.40
   8   2   3   15.50    2.80
   8   2   3   12.90    2.00
  -8   2  -3   14.40    2.90
  -8   2  -3   14.30    2.60
  -8   2  -3   13.00    2.10
   8   2   3   13.40    1.80
   8   2   3   13.30    2.10
  -9  -2  -3   26.00    3.50
   9  -2   3   29.30    3.50
  -9  -2  -3   24.00    3.00
   9  -2   3    4.30   17.20
  -9  -2  -3   26.10    3.70
   9   2   3   19.30    2.20
   9   2   3   21.40    2.10
  -9   2  -3   22.20    2.50
   9   2   3   20.90    2.60
  -9   2  -3   22.70    2.40
  -9   2  -3   21.70    2.50
  -9   2  -3   24.60    3.50
  -9   2  -3   23.20    2.60
  -9   2  -3   18.40    2.80
  10  -2   3  185.88    9.60
 -10  -2  -3  181.08    9.80
 -10  -2  -3  190.18   10.00
 -10  -2  -3  187.78    9.80
 -10   2  -3  193.98    9.70
 -10   2  -3  184.18    9.00
  10   2   3  194.38    9.80
  10   2   3  191.18    9.80
 -10   2  -3  189.38   10.50
 -10   2  -3  206.68   11.00
 -10   2  -3  189.98    9.10
 -11  -2  -3  116.39    6.10
 -11  -2  -3  120.09    6.20
 -11  -2  -3  108.89    5.90
  11  -2   3  118.59    6.00
 -11   2  -3  114.29    5.90
 -11   2  -3  105.59    6.00
 -11   2  -3  104.19    5.40
  11   2   3  111.99    6.00
 -12  -2  -3   19.50    1.60
  12  -2   3   20.00    1.40
 -12  -2  -3   20.10    1.60
 -12   2  -3   14.40    1.60
  12   2   3   16.80    1.50
 -12  -3   3   46.80    2.90
 -12  -3   3   46.30    3.10
 -12   3   3   46.40    2.90
 -11  -3   3   56.09    4.20
  11   3  -3   77.29    4.50
 -11   3   3   76.29    4.60
 -11   3   3   71.59    4.40
 -10  -3   3   92.69    5.70
  10  -3  -3   91.79   15.40
 -10  -3   3   95.89    6.00
 -10  -3   3   95.69    5.90
  10  -3  -3   91.89    5.40
 -10  -3   3  100.79    6.90
  10  -3  -3   94.49    4.90
 -10   3   3   96.19    5.60
 -10   3   3   99.69    6.00
  10   3  -3   84.19    5.00
 -10   3   3   92.09    5.70
  10   3  -3   88.79    5.70
 -10   3   3   95.19    5.60
  -9  -3   3  178.18    9.60
   9  -3  -3  167.48    8.70
  -9  -3   3  167.98    9.80
  -9  -3   3  164.78   10.40
   9  -3  -3  171.28    9.50
  -9  -3   3  172.08   10.00
  -9  -3   3  175.68    9.80
   9   3  -3  205.58   10.00
   9   3  -3  193.18    9.40
   9   3  -3  203.38    9.20
   9   3  -3  206.58   10.20
   9   3  -3  202.68    9.80
   9   3  -3  208.58    9.60
  -9   3   3  213.48    9.90
  -9   3   3  210.88    9.90
  -9   3   3  217.08   10.30
   8  -3  -3  116.59   15.60
   8  -3  -3  116.69    5.80
  -8  -3   3  113.49    6.90
  -8  -3   3  118.29    7.10
  -8  -3   3  117.39    7.30
  -8  -3   3  115.69    6.90
   8  -3  -3  120.69    6.60
  -8  -3   3  104.29    6.40
  -8  -3   3  117.29    6.70
  -8  -3   3  119.49    7.50
   8  -3  -3  122.69    7.20
  -8  -3   3  120.59    7.00
  -8   3   3  117.59    6.90
  -8   3   3  112.09    6.60
   8   3  -3  109.79    6.80
   8   3  -3  121.49    6.80
   8   3  -3  114.29    6.60
  -8   3   3  121.49    6.70
   8   3  -3  115.49    6.50
   8   3  -3  112.79    6.40
  -7  -3   3  725.93   31.90
  -7  -3   3  753.72   32.20
  -7  -3   3  750.52   31.80
  -7  -3   3  740.93   31.70
   7  -3  -3  725.43   30.60
  -7  -3   3  758.32   32.00
  -7  -3   3  738.73   34.60
   7  -3  -3  718.83   31.40
   7  -3  -3  780.82   32.70
   7  -3  -3  781.72   48.10
  -7  -3   3  767.52   32.10
   7   3  -3  720.53   31.60
   7   3  -3  721.23   31.80
  -6  -3   3  169.78    8.70
   6  -3  -3  177.78    8.80
   6  -3  -3  165.38    8.30
  -6  -3   3  173.58    9.00
  -6  -3   3  167.68    8.50
  -6  -3   3  169.48    8.50
  -6  -3   3  163.88    8.70
  -6  -3   3  172.78    8.90
  -6  -3   3  150.38    9.10
   6  -3  -3  158.38    7.90
   6  -3  -3  179.18   14.20
  -6  -3   3  177.88    8.80
  -6   3   3  170.98    8.30
  -6   3   3  169.38    8.30
  -6   3   3  170.18    8.60
   6   3  -3  167.78    8.60
   6   3  -3  167.08    8.50
   6   3  -3  172.78    8.50
   5  -3  -3  573.04   23.10
  -5  -3   3  511.95   23.30
  -5  -3   3  528.65   23.20
  -5  -3   3  547.05   22.90
  -5  -3   3  522.05   23.00
   5  -3  -3  549.35   27.40
  -4  -3   3  278.67   13.00
  -4  -3   3  274.37   12.90
   4  -3  -3  262.87   12.30
   4  -3  -3  277.67   15.60
  -4  -3   3  297.17   12.80
  -4  -3   3  288.57   12.80
   4  -3  -3  259.17   12.40
   4   3  -3  288.27   12.60
   4   3  -3  284.17   12.50
  -4   3   3  290.27   12.20
   4   3  -3  308.87   13.90
   4   3  -3  283.37   12.70
  -3  -3   3  402.36   16.30
   3  -3  -3  373.06   16.30
  -3  -3   3  379.66   16.60
   3  -3  -3  392.06   16.10
   2  -3  -3  776.02   31.30
   2  -3  -3  808.62   32.80
  -2  -3   3  772.82   32.10
  -2  -3   3  734.33   37.10
  -2  -3   3  786.62   31.50
   1  -3  -3 1329.27   52.89
  -1  -3   3 1261.07   55.69
  -1  -3   3 1306.67   52.09
   0  -3   3 2229.08   93.29
   0  -3  -3 2297.77   90.19
   1  -3   3 2261.47   90.59
   1  -3   3 2045.00   90.69
  -1  -3  -3 2297.07   87.89
   2  -3   3 1009.60   43.40
   2  -3   3  910.11   43.20
  -2  -3  -3 1009.40   39.50
   3  -3   3  146.79   20.70
   3  -3   3  144.89    7.10
  -3  -3  -3  146.69    7.10
  -3  -3  -3  148.59    7.00
  -3  -3  -3  140.39    7.50
   3  -3   3  146.99   11.40
  -3  -3  -3  150.68    6.80
   3  -3   3  151.88    7.20
   3   3   3  135.69    6.70
  -3   3  -3  129.79    6.30
   3   3   3  133.79    6.50
   3   3   3  128.59    6.60
   3   3   3  132.09    6.60
  -4  -3  -3  414.26   18.90
   4  -3   3  429.96   18.40
   4  -3   3  426.56   24.10
   4  -3   3  414.66   18.40
  -4  -3  -3  430.86   18.10
  -4  -3  -3  425.86   18.60
   4   3   3  412.66   18.20
  -4   3  -3  407.16   17.70
  -4   3  -3  395.66   17.70
  -5  -3  -3  484.45   20.60
  -5  -3  -3  462.55   20.10
   5  -3   3  489.65   20.60
  -5  -3  -3  457.65   21.10
  -5  -3  -3  483.05   21.10
  -5  -3  -3  473.35   21.70
   5  -3   3  469.85   28.00
   5  -3   3  447.46   20.50
   5  -3   3  437.56   20.90
   5  -3   3  444.56   20.60
   5   3   3  461.85   20.10
   5   3   3  487.85   20.70
   5   3   3  467.55   20.60
  -5   3  -3  481.95   20.20
  -5   3  -3  449.26   20.10
  -6  -3  -3  135.99    8.10
  -6  -3  -3  143.49    7.30
   6  -3   3  130.09    6.70
   6  -3   3  130.99    7.50
  -6  -3  -3  143.49    8.40
   6  -3   3  140.49    6.90
  -6  -3  -3  145.39    8.00
  -6  -3  -3  122.19    7.40
   6  -3   3  150.38    7.80
   6  -3   3  135.79    8.00
   6  -3   3  142.79   16.90
   6   3   3  144.49    7.20
   6   3   3  138.99    7.00
  -6   3  -3  143.19    7.50
  -6   3  -3  142.99    7.50
  -6   3  -3  137.29    7.40
   6   3   3  143.29    7.80
   6   3   3  143.89    7.80
   6   3   3  142.99    7.30
  -7  -3  -3 1123.79   47.30
  -7  -3  -3 1094.79   47.40
   7  -3   3 1165.18   46.40
   7  -3   3 1148.59   57.59
   7  -3   3 1121.19   46.90
  -7  -3  -3 1125.19   46.70
  -7  -3  -3 1104.09   46.90
  -7  -3  -3 1104.29   45.70
   7  -3   3 1085.59   44.80
   7   3   3 1003.40   46.60
  -7   3  -3 1063.29   46.00
  -8  -3  -3   59.39    5.80
   8  -3   3   57.39    4.60
  -8  -3  -3   64.19    4.90
  -8  -3  -3   57.49    3.90
  -8  -3  -3   63.19    5.20
   8  -3   3   63.69    4.60
   8  -3   3   38.90   14.80
   8  -3   3   59.09    3.30
  -8  -3  -3   59.29    4.90
  -8  -3  -3   56.59    5.20
  -8   3  -3   57.89    4.40
   8   3   3   62.99    4.50
  -8   3  -3   62.49    4.50
  -8   3  -3   54.89    5.10
  -8   3  -3   61.49    4.50
   8   3   3   63.19    4.20
   8   3   3   60.99    4.40
   8   3   3   60.19    4.60
   8   3   3   62.89    4.00
   8   3   3   59.89    4.80
   9  -3   3  143.69    7.40
   9  -3   3  131.29    5.80
   9  -3   3  136.39   19.80
   9  -3   3  144.69    7.50
  -9  -3  -3  142.59    7.90
  -9  -3  -3  134.49    8.90
  -9  -3  -3  148.49    7.90
  -9  -3  -3  130.59    8.40
   9   3   3  125.49    7.50
   9   3   3  116.39    7.00
   9   3   3  124.19    7.40
  -9   3  -3  116.79    7.00
   9   3   3  113.19    7.20
  -9   3  -3  119.99    7.10
  -9   3  -3  114.79    7.00
   9   3   3  119.69    6.70
  -9   3  -3  118.29    6.90
   9   3   3  116.59    6.70
  10  -3   3  123.49    6.70
 -10  -3  -3  129.99    7.20
 -10  -3  -3  121.59    7.10
 -10  -3  -3  117.59    7.00
 -10   3  -3  119.19    6.70
  10   3   3  127.59    7.00
 -10   3  -3  127.99    6.80
 -10   3  -3  117.99    6.60
 -10   3  -3  120.29    6.40
  10   3   3  144.99    8.20
 -10   3  -3  121.89    6.40
 -11  -3  -3   16.60    1.90
 -11  -3  -3   16.60    1.80
 -11  -3  -3   16.20    1.60
  11  -3   3   16.80    1.60
  11   3   3   17.10    1.70
 -11   3  -3   18.20    1.50
 -11   3  -3   17.70    1.70
 -12  -4   3   31.30    2.20
 -12  -4   3   32.70    2.70
 -12   4   3   30.50    2.10
  11  -4  -3   47.70    2.90
  11  -4  -3   45.00    2.80
 -11  -4   3   49.30    3.70
 -11   4   3   52.79    3.30
 -11   4   3   54.29    3.40
 -11   4   3   54.49    3.70
 -11   4   3   52.99    3.50
  10  -4  -3   28.90    2.20
  10  -4  -3   27.20    2.40
 -10  -4   3   28.80    2.90
 -10  -4   3   26.70    2.80
  10  -4  -3   35.00   11.20
 -10   4   3   38.70    3.20
  10   4  -3   37.80    2.70
 -10   4   3   34.10    3.00
  10   4  -3   31.80    2.70
  10   4  -3   35.60    3.00
  10   4  -3   33.90    3.80
  -9  -4   3  134.49    7.90
   9  -4  -3  142.99    7.20
  -9  -4   3  143.59    7.60
  -9  -4   3  133.19    8.10
  -9  -4   3  140.49    7.30
  -9  -4   3  139.99    7.80
   9  -4  -3  144.49    6.60
  -9  -4   3  133.09    7.60
  -9  -4   3  131.99    8.10
   9  -4  -3  144.99   17.00
   9   4  -3  119.59    7.10
   9   4  -3  135.69    7.40
   9   4  -3  128.39    6.90
   9   4  -3  130.69    7.20
  -9   4   3  135.79    7.60
  -9   4   3  133.09    7.40
   9   4  -3  126.49    7.50
  -9   4   3  131.49    7.70
  -8  -4   3   64.89    4.80
  -8  -4   3   72.09    6.80
  -8  -4   3   59.09    4.40
  -8  -4   3   63.59    4.80
  -8  -4   3   70.99    4.90
  -8  -4   3   67.69    4.80
   8  -4  -3   63.99    4.20
   8  -4  -3   66.49    3.80
  -8  -4   3   67.29    5.00
   8  -4  -3   61.59   10.80
   8   4  -3   53.49    6.00
   8   4  -3   64.29    4.50
   8   4  -3   57.69    4.60
   8   4  -3   64.39    4.50
  -8   4   3   67.69    4.80
  -8   4   3   70.19    4.60
  -8   4   3   69.69    4.60
   8   4  -3   64.89    4.60
   8   4  -3   66.49    4.30
   7  -4  -3   88.49   11.80
   7  -4  -3   90.09    5.00
  -7  -4   3   94.99    6.00
  -7  -4   3   88.69    5.90
   7  -4  -3   88.29    5.30
  -7  -4   3   98.59    6.10
  -7  -4   3   90.29    6.00
  -7  -4   3   97.49    6.10
  -7  -4   3   84.39    5.70
  -7  -4   3   90.29    5.80
  -7  -4   3   92.19    6.00
   7   4  -3  101.39    5.90
  -7   4   3  101.59    5.70
   7   4  -3  102.99    6.10
  -7   4   3  105.09    6.10
   7   4  -3  105.59    6.10
  -7   4   3  105.59    5.80
   7   4  -3   97.79    5.90
   7   4  -3  101.29    5.90
  -6  -4   3   61.69    4.70
  -6  -4   3   60.89    4.00
  -6  -4   3   58.29    4.00
  -6  -4   3   56.09    4.10
   6  -4  -3   60.29    3.60
  -6  -4   3   52.39    4.00
   6  -4  -3   57.59    3.30
  -6  -4   3   61.59    4.40
  -6  -4   3   52.29    3.60
   6  -4  -3   47.40    7.60
  -6  -4   3   61.49    4.30
  -6   4   3   50.99    3.60
   6   4  -3   47.90    3.60
   6   4  -3   48.50    3.80
   6   4  -3   45.90    3.70
  -6   4   3   50.69    3.70
   6   4  -3   50.49    5.30
  -5  -4   3   90.29    5.20
   5  -4  -3   82.99    4.60
  -5  -4   3   87.89    5.20
   5  -4  -3   93.49    8.80
  -5  -4   3   88.89    5.20
  -5  -4   3   89.99    5.40
  -5  -4   3   85.99    5.30
  -5  -4   3   90.89    5.00
  -5  -4   3   85.69    5.30
  -5  -4   3   89.79    5.60
  -5   4   3   95.39    4.90
   5   4  -3   91.59    5.20
   5   4  -3   85.39    5.30
  -5   4   3   91.69    4.90
   5   4  -3   92.59    5.10
   5   4  -3   90.29    5.30
   5   4  -3   92.29    5.20
  -4  -4   3  105.29    5.30
   4  -4  -3  103.69    4.70
  -4  -4   3  100.39    5.60
  -4  -4   3  104.49    5.10
  -4  -4   3  100.09    6.20
  -4  -4   3  100.69    5.50
   4  -4  -3  102.29    7.50
   4  -4  -3   99.39    4.70
   4   4  -3   84.59    5.10
   4   4  -3   81.89    5.30
   4   4  -3   83.89    5.10
  -3  -4   3  392.86   17.90
  -3  -4   3  412.26   27.20
   3  -4  -3  443.06   18.40
   3  -4  -3  430.36   16.70
  -3  -4   3  422.16   17.20
  -3  -4   3  422.96   17.80
  -3  -4   3  424.86   18.00
   3   4  -3  401.56   17.50
   3   4  -3  377.36   17.80
  -3   4   3  371.46   16.80
  -2  -4   3  369.36   21.40
   2   4  -3  358.16   15.00
  -2   4   3  343.27   15.20
  -1  -4   3  282.77   16.70
  -1  -4   3  275.87   12.00
  -1  -4   3  272.37   12.30
   1  -4  -3  283.07   11.90
   1   4  -3  275.27   12.10
   1   4  -3  257.07   11.60
   0  -4   3  980.30   43.50
   1  -4   3    7.00    4.60
  -1  -4  -3    5.60    0.90
   1  -4   3    6.10    0.70
   1  -4   3    4.80    1.00
  -1  -4  -3    5.30    0.70
  -1  -4  -3    4.80    1.00
  -1   4  -3    4.40    0.60
  -1   4  -3    6.80    1.10
   1   4   3    5.10    1.00
  -2  -4  -3  560.64   22.90
  -2  -4  -3  546.55   24.00
  -2  -4  -3  568.44   22.70
   2  -4   3  491.15   31.70
   2  -4   3  566.54   26.50
  -2  -4  -3  572.24   22.90
   3  -4   3   76.99    8.20
  -3   4  -3   57.09    3.10
   3   4   3   57.99    3.40
   3   4   3   57.29    3.60
  -3   4  -3   54.99    5.20
   3   4   3   54.79    3.40
   3   4   3   57.39    3.30
   3   4   3   57.49    3.50
  -4  -4  -3   97.69    5.60
   4  -4   3   91.99   11.30
  -4  -4  -3   93.29    6.30
   4  -4   3   95.79    6.50
   4  -4   3  102.09    5.90
  -4  -4  -3   99.39    5.60
   4  -4   3   90.29    6.10
  -4  -4  -3  101.89    5.90
  -4   4  -3  102.99    5.30
   4   4   3  112.69    5.50
   4   4   3  111.49    5.70
  -4   4  -3  109.29    5.30
   4   4   3  112.59    5.60
  -4   4  -3  107.59    5.30
   4   4   3  101.69    5.80
   4   4   3  116.59    5.90
  -5  -4  -3   47.70    3.40
  -5  -4  -3   46.70    3.90
  -5  -4  -3   47.80    3.90
   5  -4   3   44.20    3.10
   5  -4   3   48.70    3.40
  -5  -4  -3   49.80    4.30
   5  -4   3   50.89    3.00
  -5  -4  -3   49.70    3.80
   5  -4   3   47.40    3.60
   5  -4   3   45.60    3.90
   5  -4   3   43.20    9.10
   5   4   3   41.00    3.50
   5   4   3   39.60    3.20
  -5   4  -3   43.10    3.20
   5   4   3   45.70    3.60
  -5   4  -3   46.30    3.20
  -5   4  -3   41.60    3.10
   5   4   3   42.20    3.10
  -6  -4  -3  496.45   22.90
  -6  -4  -3  475.85   22.20
   6  -4   3  501.45   22.10
   6  -4   3  508.75   22.80
   6  -4   3  507.25   21.20
   6  -4   3  503.85   21.10
  -6  -4  -3  538.85   23.00
  -6  -4  -3  524.45   22.30
   6  -4   3  549.45   22.50
  -6  -4  -3  503.75   23.20
   6  -4   3  491.45   30.70
  -6  -4  -3  492.85   21.80
   6   4   3  486.55   22.30
   6   4   3  490.65   21.70
  -6   4  -3  488.45   21.90
   6   4   3  486.85   21.70
  -6   4  -3  464.35   21.60
  -6   4  -3  491.95   21.90
   6   4   3  478.15   22.30
  -7  -4  -3  109.19    7.00
   7  -4   3  106.09    6.10
  -7  -4  -3  105.39    5.90
  -7  -4  -3  112.89    7.40
   7  -4   3  106.59    6.60
  -7  -4  -3  106.99    6.80
  -7  -4  -3  109.79    6.60
   7  -4   3  103.79    5.10
  -7  -4  -3  101.89    6.80
  -7  -4  -3   94.79    5.90
   7   4   3   92.29    6.20
  -7   4  -3   84.59    5.80
   7   4   3   90.39    5.50
  -7   4  -3   86.39    5.90
  -7   4  -3   86.09    5.80
  -8  -4  -3  258.97   12.70
   8  -4   3  275.27   13.00
   8  -4   3  277.17   11.70
  -8  -4  -3  266.07   14.00
  -8  -4  -3  269.57   13.60
  -8  -4  -3  286.97   14.30
  -8  -4  -3  287.77   13.90
   8  -4   3  258.37   24.30
   8  -4   3  287.77   13.60
  -8  -4  -3  269.57   13.40
  -8   4  -3  263.77   12.90
   8   4   3  257.07   12.70
  -8   4  -3  263.27   13.00
   8   4   3  271.17   12.60
   8   4   3  263.17   13.10
   8   4   3  253.97   13.00
  -8   4  -3  268.37   13.20
   8   4   3  268.17   13.30
   9  -4   3  126.49   22.80
   9  -4   3  184.98    9.20
  -9  -4  -3  185.48   10.00
  -9  -4  -3  179.28    9.60
  -9  -4  -3  176.18   10.70
  -9  -4  -3  199.88   10.70
   9  -4   3  189.08    8.20
   9  -4   3  194.78    9.70
   9   4   3  187.28    9.50
  -9   4  -3  183.98    9.40
  -9   4  -3  184.88    9.30
   9   4   3  184.28    9.10
  -9   4  -3  181.18    9.50
  -9   4  -3  181.18    9.60
 -10  -4  -3   35.70    2.90
 -10  -4  -3   34.20    3.00
 -10  -4  -3   33.70    2.90
 -10  -4  -3   36.00    3.00
  10  -4   3   35.20    2.60
 -10   4  -3   27.80    2.40
 -10   4  -3   28.50    2.50
  10   4   3   28.60    2.20
 -10   4  -3   27.30    2.60
 -10   4  -3   27.30    2.60
 -11  -4  -3   53.29    3.10
  11  -4   3   47.10    2.70
 -11  -4  -3   45.40    2.90
 -11  -4  -3   50.39    3.00
 -11   4  -3   40.50    2.70
  11  -5  -3   27.50    1.80
 -11  -5   3   27.20    2.20
 -11  -5   3   28.50    2.30
 -11   5   3   30.70    2.60
 -11   5   3   29.20    2.40
 -11   5   3   30.90    2.30
 -11   5   3   29.10    2.50
 -10  -5   3    4.10    1.20
 -10   5   3    5.90    1.40
 -10   5   3    7.40    1.70
 -10   5   3    6.60    1.40
  10   5  -3    5.30    1.10
 -10   5   3    6.20    1.30
  10   5  -3    5.50    1.30
   9  -5  -3  120.19    5.90
  -9  -5   3  114.09    6.80
   9  -5  -3  107.49   13.40
  -9  -5   3  107.49    6.50
  -9  -5   3  121.59    8.70
   9  -5  -3  111.29    5.60
  -9  -5   3  105.39    6.80
  -9  -5   3  103.19    6.20
  -9   5   3  122.69    6.90
   9   5  -3  123.19    6.70
   9   5  -3  113.89    6.20
   9   5  -3  116.79    8.30
  -9   5   3  118.89    6.60
  -9   5   3  119.49    6.70
   9   5  -3  118.79    6.50
  -8  -5   3  109.99    6.90
  -8  -5   3  109.09    7.00
  -8  -5   3  104.69    6.50
  -8  -5   3  113.39    6.90
   8  -5  -3  112.49    5.70
   8  -5  -3  109.19   13.20
  -8  -5   3  113.09    6.60
  -8  -5   3  121.19    7.50
   8  -5  -3  113.69    5.90
  -8   5   3  121.69    9.10
   8   5  -3  117.29    6.50
   8   5  -3  117.69    6.70
  -8   5   3  120.39    7.70
   8   5  -3  117.79    6.90
   8   5  -3  112.19    6.80
  -8   5   3  120.09    6.70
  -7  -5   3   84.99    5.60
  -7  -5   3   90.79    5.80
  -7  -5   3   87.79    5.60
   7  -5  -3   88.29    4.80
   7  -5  -3  106.89   10.60
  -7  -5   3   90.69    5.70
  -7  -5   3   91.49    5.40
  -7  -5   3   83.29    5.40
  -7  -5   3   93.59    6.10
  -7  -5   3   89.49    5.40
  -7  -5   3   91.19    5.50
   7  -5  -3   92.59    4.70
  -7   5   3   84.79    5.30
  -7   5   3   80.09    5.50
  -7   5   3   83.49    5.30
   7   5  -3   81.39    5.70
   7   5  -3   78.89    5.40
   7   5  -3   82.09    5.40
   7   5  -3   89.79    5.90
  -6  -5   3   69.89    4.70
  -6  -5   3   63.59    4.70
  -6  -5   3   66.49    4.50
  -6  -5   3   69.09    4.90
  -6  -5   3   71.59    5.10
   6  -5  -3   55.99    8.00
  -6  -5   3   64.79    4.40
  -6  -5   3   70.99    4.50
  -6  -5   3   69.59    4.60
   6  -5  -3   70.09    4.00
   6  -5  -3   70.89    4.10
   6   5  -3   74.89    4.80
   6   5  -3   74.79    4.80
   6   5  -3   80.79    5.10
  -6   5   3   79.29    4.50
  -6   5   3   78.59    4.50
   5  -5  -3   59.29    6.10
  -5  -5   3   59.19    4.60
  -5  -5   3   60.59    4.20
  -5  -5   3   54.79    3.60
  -5  -5   3   54.99    3.80
   5  -5  -3   52.39    3.20
  -5  -5   3   56.29    4.10
  -5  -5   3   55.09    3.90
  -5  -5   3   58.49    4.00
  -5  -5   3   53.69    4.20
  -5  -5   3   59.59    4.40
   5  -5  -3   58.79    3.50
   5   5  -3   65.99    4.10
   5   5  -3   61.19    4.10
  -5   5   3   67.79    3.70
  -5   5   3   64.49    3.70
   5   5  -3   63.89    4.10
  -4  -5   3   65.29    3.70
  -4  -5   3   66.39    4.00
   4  -5  -3   62.89    3.60
  -4  -5   3   66.29    3.60
  -4  -5   3   57.39    4.20
  -4  -5   3   63.19    4.30
  -4  -5   3   64.19    4.10
  -4  -5   3   59.89    4.30
  -4  -5   3   63.49    4.00
  -4  -5   3   66.39    4.20
   4   5  -3   56.59    3.80
   4   5  -3   61.19    3.90
   4   5  -3   60.99    3.90
   4   5  -3   57.69    4.10
   4   5  -3   58.09    3.90
  -4   5   3   59.99    3.40
  -3  -5   3   16.80    2.00
  -3  -5   3    3.50    9.10
  -3  -5   3   19.40    1.60
  -3  -5   3   20.90    1.70
  -2  -5   3  151.78    6.80
  -2  -5   3  152.38    7.60
  -2  -5   3  147.49   13.00
  -2  -5   3  150.28    7.80
  -2  -5   3  149.99    7.70
  -2  -5   3  153.68    6.70
   2  -5  -3  145.59    7.20
   2   5  -3  171.38    7.90
  -1  -5   3   21.90    1.30
  -1  -5   3   21.50    1.30
  -1  -5   3   12.90    4.80
   1  -5  -3   19.60    1.80
   0  -5   3  659.53   27.10
   0  -5   3  684.63   27.70
   0   5  -3  594.24   26.20
  -1  -5  -3  974.50   42.40
   1  -5   3 1072.29   43.20
  -2  -5  -3  322.67   13.40
   2  -5   3  313.67   16.50
  -2  -5  -3  323.67   14.50
  -2  -5  -3  319.37   15.00
   2  -5   3  308.07   13.30
  -2  -5  -3  322.67   13.80
   2   5   3  320.87   14.00
   2   5   3  332.97   14.40
   2   5   3  325.97   14.00
  -2   5  -3  339.37   14.90
  -2   5  -3  325.47   13.60
   3  -5   3  163.98   11.60
   3  -5   3  161.68    7.60
  -3  -5  -3  156.38    7.30
   3  -5   3  154.28    7.70
  -3  -5  -3  163.88    7.60
   3  -5   3  156.18    8.50
  -3  -5  -3  166.88    8.80
   3  -5   3  154.88    8.90
  -3  -5  -3  159.98    8.00
  -3  -5  -3  149.19    8.50
   3   5   3  157.58    7.60
   3   5   3  149.79    7.70
   3   5   3  161.78    8.00
  -3   5  -3  151.08    7.30
  -3   5  -3  161.78    8.40
   3   5   3  163.38    7.80
   3   5   3  160.78    7.70
  -3   5  -3  160.08    7.20
   4  -5   3  111.99    6.60
   4  -5   3  108.09    6.90
  -4  -5  -3  110.19    5.90
   4  -5   3  116.79    5.40
   4  -5   3  120.29    6.60
  -4  -5  -3  113.99    5.60
   4  -5   3  102.89    5.50
  -4  -5  -3  103.79    6.40
   4  -5   3  123.19   11.60
  -4   5  -3   92.99    5.30
   4   5   3   97.79    5.80
   4   5   3   94.29    5.40
  -4   5  -3   93.09    6.20
   4   5   3   98.09    5.70
  -4   5  -3   94.79    5.20
   4   5   3   96.19    6.70
   4   5   3   99.29    5.60
  -5  -5  -3   21.60    2.50
  -5  -5  -3   24.80    2.50
  -5  -5  -3   23.60    2.50
  -5  -5  -3   21.60    3.10
  -5  -5  -3   19.80    2.60
  -5  -5  -3   23.10    2.80
   5  -5   3   17.80    7.10
   5  -5   3   25.10    2.00
   5  -5   3   22.60    2.10
   5  -5   3   23.10    2.30
   5  -5   3   22.20    2.90
  -5  -5  -3   20.60    2.90
   5   5   3   30.00    2.60
   5   5   3   31.40    2.90
   5   5   3   30.50    2.50
  -5   5  -3   30.90    2.50
   5   5   3   31.90    2.90
  -6  -5  -3   19.60    2.60
   6  -5   3   20.30    2.80
   6  -5   3   20.50    1.80
  -6  -5  -3   18.70    2.50
  -6  -5  -3   21.40    3.20
  -6  -5  -3   20.10    2.30
  -6  -5  -3   19.10    2.90
  -6  -5  -3   20.60    2.90
  -6  -5  -3   21.10    2.50
   6  -5   3   19.70    2.20
   6  -5   3   18.90    1.90
   6  -5   3   12.20    7.70
  -6   5  -3   15.10    2.10
  -6   5  -3   15.10    2.00
   6   5   3   14.00    1.80
   6   5   3   18.00    2.00
   6   5   3   16.30    2.30
   6   5   3   16.20    2.40
   6   5   3   13.60    1.90
   7  -5   3  140.39    7.20
  -7  -5  -3  153.98    8.40
  -7  -5  -3  133.49    7.90
   7  -5   3  148.39    8.70
  -7  -5  -3  152.18    8.70
   7  -5   3  147.59    7.80
  -7  -5  -3  144.79    8.00
  -7  -5  -3  153.98    9.00
  -7  -5  -3  147.69    9.20
   7  -5   3  148.39    7.20
  -7   5  -3  157.88    8.20
   7   5   3  147.39    8.00
   7   5   3  152.68    8.00
  -7   5  -3  153.18    8.20
   7   5   3  162.68    7.90
   7   5   3  156.38    8.60
   7   5   3  148.39    8.40
  -7   5  -3  157.68    8.10
  -8  -5  -3  124.59    7.80
   8  -5   3  156.18    7.40
  -8  -5  -3  146.69    7.80
   8  -5   3  151.58    6.50
  -8  -5  -3  149.29    8.50
  -8  -5  -3  140.59    8.10
  -8  -5  -3  147.09    8.60
  -8  -5  -3  141.89    8.10
   8  -5   3  138.29   18.40
   8  -5   3  152.78    8.10
   8   5   3  118.79    7.20
  -8   5  -3  126.99    7.40
   8   5   3  138.89    7.80
   8   5   3  123.99    7.90
  -8   5  -3  132.69    7.40
  -8   5  -3  130.19    7.60
   8   5   3  131.09    7.80
   8   5   3  129.49    7.10
   9  -5   3  114.39    6.00
  -9  -5  -3  117.69    7.20
  -9  -5  -3  108.29    6.80
  -9  -5  -3  115.59    6.50
  -9  -5  -3  111.49    6.80
  -9   5  -3  124.49    6.60
   9   5   3  115.39    8.10
  -9   5  -3  122.59    6.40
   9   5   3  122.29    6.70
   9   5   3  121.29    6.50
  -9   5  -3  121.69    7.60
 -10  -5  -3  101.39    5.40
 -10  -5  -3  105.79    5.30
 -10  -5  -3  106.49    5.60
  10  -5   3  107.49    4.60
  10   5   3   91.79    4.90
 -10   5  -3   83.99    5.20
 -10   5  -3   84.89    5.90
 -11  -5  -3   27.00    1.90
 -11  -5  -3   26.80    1.60
 -11  -6   3   26.30    2.00
 -11  -6   3   25.80    1.60
 -11   6   3   25.90    1.90
 -11   6   3   24.10    1.80
 -10  -6   3  130.49    6.90
  10  -6  -3  119.59    5.40
 -10  -6   3  116.29    5.80
 -10   6   3  112.39    6.20
 -10   6   3  111.29    6.10
  10   6  -3  107.49    5.70
 -10   6   3  111.99    5.90
  10   6  -3  105.19    5.90
 -10   6   3  113.99    6.00
   9  -6  -3   17.90    1.60
  -9  -6   3   20.10    2.00
  -9  -6   3   19.80    2.30
  -9  -6   3   18.00    2.00
  -9   6   3   18.90    2.10
  -9   6   3   19.90    2.30
  -9   6   3   18.20    2.10
  -9   6   3   19.30    2.10
   9   6  -3   19.20    2.00
   9   6  -3   18.60    2.10
   9   6  -3   20.70    2.20
  -8  -6   3  344.87   16.50
  -8  -6   3  333.07   16.10
  -8  -6   3  330.27   16.70
  -8  -6   3  343.47   15.90
   8  -6  -3  359.26   15.20
  -8  -6   3  324.87   15.00
  -8  -6   3  352.26   15.80
  -8  -6   3  328.77   16.10
   8   6  -3  360.46   16.60
   8   6  -3  365.16   16.20
   8   6  -3  343.87   16.50
  -8   6   3  366.86   16.20
   8   6  -3  362.76   16.30
  -8   6   3  371.06   16.10
  -8   6   3  365.26   16.40
   8   6  -3  373.56   16.20
  -7  -6   3   60.99    4.80
  -7  -6   3   60.49    4.10
  -7  -6   3   55.79    4.30
  -7  -6   3   57.39    3.80
   7  -6  -3   61.69    3.60
  -7  -6   3   62.49    4.20
  -7  -6   3   59.29    4.60
   7   6  -3   57.29    4.30
   7   6  -3   58.09    4.70
  -7   6   3   61.99    4.20
   7   6  -3   59.59    4.60
   7   6  -3   60.09    4.30
  -7   6   3   60.39    4.10
  -7   6   3   58.59    4.40
  -6  -6   3  205.88   10.60
   6  -6  -3  205.18    9.50
  -6  -6   3  205.18    9.90
  -6  -6   3  214.88    9.70
  -6  -6   3  193.58   10.50
  -6  -6   3  218.38   11.20
  -6  -6   3  211.38   10.00
  -6  -6   3  205.78   10.00
  -6   6   3  200.38    9.90
   6   6  -3  196.48   10.20
  -6   6   3  193.48    9.80
   6   6  -3  197.58   10.60
  -5  -6   3    4.40    1.20
  -5  -6   3    3.90    1.30
  -5  -6   3    5.00    1.50
  -5  -6   3    5.70    1.40
  -5  -6   3    2.90    1.20
  -5  -6   3    5.40    1.20
  -5  -6   3    4.30    1.20
  -5  -6   3    6.10    1.30
   5  -6  -3    3.90    1.00
  -5  -6   3    6.20    1.70
   5   6  -3    3.30    1.20
  -5   6   3    4.70    1.20
   5   6  -3    4.90    1.30
   5   6  -3    3.90    1.70
  -5   6   3    4.20    1.10
  -4  -6   3  158.68    8.70
  -4  -6   3  165.78    9.00
  -4  -6   3  161.58    7.70
  -4  -6   3  160.38    8.50
  -4  -6   3  150.28    8.50
  -4  -6   3  154.98    8.80
  -4  -6   3  166.38    7.80
   4  -6  -3  159.48    7.90
  -4  -6   3  151.38    7.90
   4   6  -3  168.98    8.60
  -4   6   3  179.68    7.80
   4   6  -3  183.28    9.10
   4   6  -3  185.38    8.60
   4   6  -3  182.08    8.50
   4   6  -3  176.38    8.50
  -3  -6   3   97.79    5.80
  -3  -6   3  106.59    4.90
  -3  -6   3  101.89    5.90
  -3  -6   3   95.09   11.40
   3  -6  -3  100.59    5.30
  -3  -6   3   94.29    5.60
  -3  -6   3   98.19    6.10
  -3  -6   3  103.99    4.70
  -3  -6   3  101.89    5.80
  -3  -6   3  100.89    6.10
   3   6  -3  103.59    5.60
   3   6  -3  103.09    5.70
   3   6  -3  102.39    5.60
  -3   6   3   96.59    5.80
   3   6  -3  106.69    5.50
  -3   6   3  101.49    4.70
   3   6  -3  110.69    6.30
  -2  -6   3  349.96   15.50
  -2  -6   3  336.07   14.70
   2  -6  -3  321.87   14.10
  -2  -6   3  321.97   14.40
  -2  -6   3  326.97   14.80
   2  -6  -3  326.67   14.20
   2   6  -3  308.97   14.30
   2   6  -3  307.17   13.90
   2   6  -3  312.37   14.50
  -2   6   3  309.37   14.30
  -1  -6   3  204.58   10.60
  -1  -6   3  208.28   10.30
  -1  -6   3  200.38   10.20
  -1  -6   3  209.08   10.30
   1  -6  -3  216.48   10.10
  -1  -6   3  209.18   10.10
  -1  -6   3  222.98   10.30
   1   6  -3  220.28    9.60
  -1   6   3  215.28    9.60
   1   6  -3  220.08   10.40
  -1   6   3  218.78    9.50
  -1   6   3  218.58    9.70
   1   6  -3  221.28   10.30
  -1   6   3  236.78    9.80
   0  -6  -3  428.36   21.40
   0  -6   3  458.95   21.20
   0  -6   3  471.25   21.00
   0  -6   3  453.15   20.90
   0  -6   3  474.75   20.60
   0   6  -3  526.35   21.50
   0   6  -3  525.95   21.30
   0   6  -3  509.45   20.20
   0   6   3  523.85   20.80
   0   6   3  484.15   19.80
   1  -6   3  184.88    9.20
   1  -6   3  190.78   10.30
   1  -6   3  196.38    8.70
  -1  -6  -3  188.68   10.00
  -1  -6  -3  194.78    9.70
  -1   6  -3  189.28    8.50
   1   6   3  198.08    8.90
   1   6   3  202.78    9.30
  -1   6  -3  196.08    9.80
  -1   6  -3  199.88    9.70
   2  -6   3  715.73   32.30
   2  -6   3  754.62   31.70
  -2  -6  -3  826.92   36.50
   2  -6   3  735.93   31.30
   2  -6   3  748.53   33.10
   2  -6   3  774.22   31.70
  -2  -6  -3  711.23   32.70
  -2  -6  -3  776.02   32.80
  -2   6  -3  769.92   32.50
  -3  -6  -3  124.59    6.90
   3  -6   3  122.89    6.00
  -3  -6  -3  129.19    7.60
   3  -6   3  123.79    7.40
   3  -6   3  122.09    7.80
   3  -6   3  132.19    6.40
  -3  -6  -3  120.39    7.40
  -3  -6  -3  122.19    7.70
   3  -6   3  124.09    6.60
  -3  -6  -3  111.79    6.10
  -3   6  -3  129.59    6.10
  -3   6  -3  129.29    7.70
   3   6   3  136.79    7.00
   3   6   3  125.19    6.60
  -3   6  -3  124.89    6.10
   3   6   3  127.09    6.50
   3   6   3  132.29    6.50
  -3   6  -3  125.29    7.40
   3   6   3  130.79    6.70
  -4  -6  -3  197.08   10.00
  -4  -6  -3  198.58    9.40
  -4  -6  -3  184.48   10.80
  -4  -6  -3  204.18    9.70
   4  -6   3  207.28    9.80
  -4  -6  -3  188.18   11.00
  -4  -6  -3  201.78   11.40
   4  -6   3  194.98   10.00
  -4  -6  -3  212.88   10.70
   4  -6   3  202.08   11.10
   4   6   3  243.28   10.80
   4   6   3  240.18   10.80
  -4   6  -3  226.38    9.90
   4   6   3  235.88   10.80
  -4   6  -3  241.38   10.10
   4   6   3  238.08   10.40
  -4   6  -3  231.38   10.00
   5  -6   3  104.99    9.10
   5  -6   3   89.79   10.90
  -5  -6  -3  104.19    5.70
   5  -6   3  106.09    5.50
   5  -6   3  104.09    6.80
  -5  -6  -3  105.59    6.40
   5  -6   3  106.79    5.80
  -5  -6  -3  106.69    6.00
  -5  -6  -3  106.69    6.70
  -5  -6  -3  112.09    5.90
  -5  -6  -3  116.49    7.80
  -5  -6  -3   99.89    6.80
   5   6   3  103.19    6.40
   5   6   3  111.99    6.30
   5   6   3  109.09    6.00
  -5   6  -3  107.69    6.00
  -5   6  -3  111.79    6.00
   5   6   3  105.49    6.00
   5   6   3  109.19    6.50
   6  -6   3  274.57   12.70
   6  -6   3  268.97   16.70
  -6  -6  -3  250.57   13.60
   6  -6   3  277.97   14.20
  -6  -6  -3  280.07   13.40
  -6  -6  -3  270.47   13.50
  -6  -6  -3  290.87   13.80
  -6  -6  -3  259.57   14.20
   6  -6   3  264.87   12.60
  -6  -6  -3  268.87   13.20
   6  -6   3  270.57   12.50
  -6  -6  -3  271.77   14.70
   6  -6   3  234.08   18.20
  -6   6  -3  313.37   13.60
  -6   6  -3  316.67   13.60
   6   6   3  301.67   13.20
   6   6   3  315.17   14.20
   6   6   3  311.37   14.10
   6   6   3  292.57   13.30
   6   6   3  316.87   13.70
  -7  -6  -3    2.60    1.10
  -7  -6  -3    0.70    1.10
   7  -6   3    1.60    0.70
  -7  -6  -3    1.40    1.00
   7  -6   3    1.80    0.80
  -7  -6  -3    4.10    2.30
   7  -6   3    0.60    1.40
  -7  -6  -3    1.00    1.60
  -7  -6  -3    1.00    1.00
  -7  -6  -3    0.40    1.00
   7  -6   3    1.40    0.70
  -7   6  -3    1.10    0.90
   7   6   3    1.00    1.00
   7   6   3    1.30    0.90
  -7   6  -3    1.20    1.00
   7   6   3    0.90    0.90
   7   6   3    1.00    1.30
  -7   6  -3    1.00    0.90
  -8  -6  -3   54.49    3.90
   8  -6   3   50.39    3.00
  -8  -6  -3   54.59    4.70
  -8  -6  -3   57.09    5.70
   8  -6   3   53.39    4.20
   8  -6   3   54.49    3.10
  -8  -6  -3   49.40    4.00
  -8  -6  -3   50.89    4.30
  -8  -6  -3   49.40    4.40
  -8   6  -3   67.59    4.00
   8   6   3   66.19    4.00
   8   6   3   69.19    4.50
  -8   6  -3   68.19    4.40
   8   6   3   67.99    4.40
   9  -6   3   65.59    3.20
  -9  -6  -3   66.29    4.90
  -9  -6  -3   73.69    4.80
  -9  -6  -3   68.09    3.90
  -9   6  -3   66.29    4.40
   9   6   3   65.39    4.10
  -9   6  -3   69.19    4.20
  -9   6  -3   65.39    4.20
  -9   6  -3   65.99    3.80
   9   6   3   65.99    4.20
  10   6   3    9.30    1.20
 -10   6  -3    8.70    1.10
 -10   6  -3    9.30    1.20
 -10  -7   3   16.10    1.60
  10  -7  -3   16.10    1.20
 -10   7   3   14.90    1.50
 -10   7   3   13.60    1.40
  10   7  -3   13.70    1.30
   9  -7  -3   37.40    2.30
  -9  -7   3   36.80    3.00
  -9  -7   3   35.50    2.50
  -9  -7   3   37.70    2.30
  -9   7   3   36.50    2.90
   9   7  -3   35.50    2.80
  -9   7   3   36.10    2.80
  -9   7   3   38.20    2.80
   9   7  -3   36.60    2.70
  -9   7   3   34.90    2.60
  -8  -7   3   47.90    3.00
   8  -7  -3   49.70    2.80
  -8  -7   3   46.30    3.40
  -8  -7   3   48.80    2.90
  -8  -7   3   48.80    3.80
   8   7  -3   42.40    3.40
   8   7  -3   43.70    3.40
  -8   7   3   40.30    3.20
  -8   7   3   42.20    3.20
  -8   7   3   39.80    3.30
   8   7  -3   42.10    3.30
  -7  -7   3   22.20    2.00
  -7  -7   3   22.60    2.80
  -7  -7   3   19.00    2.30
  -7  -7   3   21.20    2.60
  -7  -7   3   19.20    1.90
  -7  -7   3   21.30    2.00
   7  -7  -3   20.50    1.80
  -7  -7   3   20.30    2.40
  -7  -7   3   19.90    1.70
  -7   7   3   18.90    2.10
   7   7  -3   18.40    2.50
  -7   7   3   18.40    2.30
   7   7  -3   18.60    2.40
   7   7  -3   17.60    2.20
   7   7  -3   18.10    2.30
   7   7  -3   18.80    2.30
  -7   7   3   18.20    2.10
  -6  -7   3  152.28    8.70
  -6  -7   3  167.18    8.90
  -6  -7   3  160.28    7.30
   6  -7  -3  166.58    7.80
  -6  -7   3  162.48    7.80
  -6  -7   3  170.88    9.40
  -6  -7   3  158.98    8.20
  -6  -7   3  157.38    7.30
   6   7  -3  160.58    9.00
   6   7  -3  161.58    8.50
  -6   7   3  160.18    8.10
   5  -7  -3  288.37   13.50
  -5  -7   3  299.37   15.20
  -5  -7   3  279.47   13.30
  -5  -7   3  297.07   14.20
  -5  -7   3  285.97   14.60
  -5  -7   3  299.87   14.60
   5   7  -3  315.27   15.00
   5   7  -3  339.47   14.40
  -5   7   3  311.67   13.80
  -5   7   3  327.67   13.80
   5   7  -3  328.77   14.40
  -4  -7   3   63.49    4.80
  -4  -7   3   72.39    5.20
  -4  -7   3   69.19    4.70
  -4  -7   3   68.79    4.70
   4  -7  -3   72.89    4.10
   4   7  -3   67.09    4.40
  -4   7   3   69.09    3.80
   4   7  -3   68.89    4.50
   4   7  -3   65.89    4.90
  -3  -7   3   70.49    5.60
   3  -7  -3   69.49    4.10
  -3  -7   3   71.09    4.70
  -3  -7   3   65.69    4.60
  -3  -7   3   66.79    4.90
  -3  -7   3   69.09    4.40
   3  -7  -3   69.69    4.10
   3   7  -3   81.39    4.90
  -2  -7   3   93.39    5.40
  -2  -7   3   85.59    5.50
  -2  -7   3   90.29    5.40
   2  -7  -3   92.89    5.00
   2  -7  -3   90.39    5.40
  -2  -7   3   90.99    5.20
   2  -7  -3   93.29    5.30
   2  -7  -3   94.29    4.90
  -2  -7   3   90.29    5.50
  -2  -7   3   94.89    5.50
   2   7  -3   78.79    5.60
   2   7  -3   80.89    5.90
   2   7  -3   79.79    5.10
   2   7  -3   78.89    5.50
  -1  -7   3  203.88   10.30
  -1  -7   3  201.88    9.90
   1  -7  -3  210.88    9.50
  -1  -7   3  210.98   10.10
  -1  -7   3  205.68   10.10
   1  -7  -3  197.58   10.30
   1  -7  -3  207.38    9.90
  -1  -7   3  207.68   10.00
   1  -7  -3  209.18   10.30
   1   7  -3  205.68    9.30
   1   7  -3  202.68   10.40
  -1   7   3  200.78    9.20
   1   7  -3  201.18   10.00
   0  -7  -3  204.68   10.60
   0  -7   3  200.88   10.10
   0  -7  -3  203.58   10.70
   0  -7   3  203.58   10.20
   0  -7   3  193.48   10.80
   0  -7  -3  199.48    9.50
   0  -7  -3  210.78   10.10
   0  -7   3  207.68   10.10
   0   7   3  222.88    9.70
   0   7  -3  213.68   11.70
   0   7   3  217.98    9.80
   0   7  -3  215.78    9.30
   0   7  -3  214.58   12.00
  -1  -7  -3  193.58    9.40
   1  -7   3  194.28    9.30
  -1  -7  -3  187.68   10.00
   1  -7   3  186.98    9.00
   1  -7   3  196.48   10.40
  -1  -7  -3  183.58    9.90
   1   7   3  171.08    8.20
   1   7   3  186.08    8.80
   1   7   3  189.58    9.10
   1   7   3  180.88    8.60
  -1   7  -3  189.48    9.70
  -1   7  -3  172.78    9.80
  -1   7  -3  184.68    8.30
  -2  -7  -3  188.28   10.40
   2  -7   3  190.68   10.60
   2  -7   3  179.68    9.80
   2  -7   3  197.88    9.30
   2  -7   3  201.68    9.00
  -2  -7  -3  188.58   10.30
  -2  -7  -3  194.58    9.70
   2  -7   3  195.08    9.50
   2   7   3  193.48    9.20
   2   7   3  189.48    9.50
  -2   7  -3  192.68   10.00
  -2   7  -3  185.48    8.50
   2   7   3  182.18    8.90
  -3  -7  -3  160.08    8.80
   3  -7   3  166.18    8.40
   3  -7   3  171.38    8.20
  -3  -7  -3  159.68    8.70
  -3  -7  -3  164.58    9.40
   3  -7   3  163.68    7.70
  -3  -7  -3  164.98    9.70
  -3   7  -3  172.18    7.90
   3   7   3  168.58    8.50
   3   7   3  176.18    8.50
   3   7   3  176.08    8.80
  -3   7  -3  172.88    9.30
   3   7   3  166.38    8.20
  -3   7  -3  173.08    7.90
  -4  -7  -3  279.57   13.40
   4  -7   3  280.17   12.80
   4  -7   3  294.47   14.00
  -4  -7  -3  282.37   13.90
   4  -7   3  292.87   12.40
  -4  -7  -3  263.77   13.40
  -4  -7  -3  282.07   14.50
  -4  -7  -3  282.57   14.40
   4   7   3  268.97   13.10
   4   7   3  279.97   12.90
  -4   7  -3  265.37   12.80
  -4   7  -3  266.07   12.50
  -4   7  -3  252.87   13.70
   4   7   3  267.97   12.70
   4   7   3  306.27   14.50
  -5  -7  -3  214.08   11.80
  -5  -7  -3  213.98   10.80
  -5  -7  -3  205.88   11.10
  -5  -7  -3  204.38   11.10
   5  -7   3  215.48    9.70
   5  -7   3  207.28   10.00
  -5  -7  -3  196.18   11.70
   5  -7   3  216.88   11.30
   5   7   3  212.38   10.60
   5   7   3  226.18   11.30
   5   7   3  210.58   10.80
  -5   7  -3  222.78   10.30
   5   7   3  219.88   10.30
  -5   7  -3  217.78   10.40
   5   7   3  204.08   10.20
  -6  -7  -3    7.30    1.90
  -6  -7  -3    6.40    2.10
  -6  -7  -3    3.60    1.30
  -6  -7  -3    2.90    1.50
   6  -7   3    7.10    1.20
   6  -7   3    5.90    1.10
  -6  -7  -3    3.90    1.20
   6  -7   3    5.80    1.70
   6   7   3    5.10    1.30
  -6   7  -3    5.00    1.40
   6   7   3    5.30    2.00
   6   7   3    6.90    1.80
   6   7   3    4.40    1.40
  -6   7  -3    4.20    1.30
   7  -7   3   12.50    1.40
  -7  -7  -3   12.30    2.20
   7  -7   3   12.00    2.20
  -7  -7  -3   13.60    2.80
  -7  -7  -3   13.20    1.40
  -7  -7  -3   11.60    1.80
  -7   7  -3   18.60    1.90
  -7   7  -3   18.80    2.10
   7   7   3   18.80    2.30
   7   7   3   17.50    2.20
  -7   7  -3   18.90    2.10
   7   7   3   17.80    1.90
  -8  -7  -3   75.99    5.10
   8  -7   3   76.29    3.70
  -8  -7  -3   67.89    3.80
  -8  -7  -3   67.89    4.80
  -8   7  -3   67.89    3.80
   8   7   3   66.09    4.40
  -8   7  -3   71.39    4.40
  -8   7  -3   66.19    4.50
  -8   7  -3   68.39    4.30
  -9  -7  -3    5.40    1.20
  -9  -7  -3    5.40    1.10
   9  -7   3    5.10    0.60
   9   7   3    5.70    1.10
  -9   7  -3    6.00    1.10
  -9  -8   3   35.20    2.50
   9  -8  -3   35.30    2.00
  -9  -8   3   30.80    1.90
   9   8  -3   33.70    2.30
  -9   8   3   32.50    2.30
  -8  -8   3   54.59    3.50
  -8  -8   3   68.09    4.50
  -8  -8   3   57.49    3.00
   8  -8  -3   59.19    3.10
   8   8  -3   53.69    3.60
  -8   8   3   55.19    3.50
   8   8  -3   56.39    3.50
  -8   8   3   52.69    3.50
  -7  -8   3   11.70    1.40
   7  -8  -3   12.20    1.30
  -7  -8   3   11.50    1.70
  -7  -8   3   14.10    2.00
  -7   8   3   11.00    1.60
   7   8  -3   11.80    1.70
   7   8  -3   11.00    1.70
  -7   8   3    9.90    1.40
   7   8  -3   10.90    2.00
  -6  -8   3   67.19    4.60
  -6  -8   3   70.09    4.30
  -6  -8   3   67.79    4.70
   6  -8  -3   70.69    3.90
  -6  -8   3   72.79    4.20
   6   8  -3   68.09    4.40
  -6   8   3   70.59    4.40
  -6   8   3   67.59    4.50
  -6   8   3   66.69    4.10
   6   8  -3   67.19    4.40
  -5  -8   3  106.79    7.20
  -5  -8   3  105.19    6.80
  -5  -8   3  111.29    7.20
  -5  -8   3  112.79    6.60
   5  -8  -3  114.09    6.30
   5   8  -3  118.59    6.50
  -5   8   3  122.69    6.20
  -5   8   3  127.59    6.10
   5   8  -3  119.89    6.50
   5   8  -3  121.29    7.30
  -5   8   3  121.19    6.50
  -4  -8   3  420.16   18.00
  -4  -8   3  400.66   18.00
   4  -8  -3  399.26   17.30
  -4  -8   3  413.46   19.00
  -4  -8   3  402.06   18.20
  -4  -8   3  390.26   18.30
   4   8  -3  392.66   17.70
  -4   8   3  410.06   17.20
   4   8  -3  383.96   18.10
   4   8  -3  386.56   18.60
  -4   8   3  391.96   17.80
  -3  -8   3  330.87   14.70
  -3  -8   3  333.97   14.70
   3  -8  -3  321.07   13.90
  -3  -8   3  321.67   15.20
  -3  -8   3  327.17   15.00
   3   8  -3  290.37   13.90
   3   8  -3  291.37   15.00
   3   8  -3  289.97   14.00
   2  -8  -3   48.00    3.40
  -2  -8   3   43.60    3.70
   2  -8  -3   46.10    3.10
  -2  -8   3   47.00    3.60
   2  -8  -3   45.80    3.50
  -2  -8   3   47.60    3.80
  -2  -8   3   49.70    3.70
   2   8  -3   37.10    2.90
  -1  -8   3  148.39    7.40
   1  -8  -3  137.79    6.80
   1  -8  -3  129.89    7.10
  -1  -8   3  134.19    7.50
   1  -8  -3  134.59    7.60
  -1  -8   3  146.39    7.50
   1  -8  -3  138.19    7.50
  -1  -8   3  131.49    7.20
   1   8  -3  128.29    7.40
   1   8  -3  134.29    6.60
   1   8  -3  135.09    7.90
   0  -8  -3   61.09    3.60
   0  -8  -3   65.39    4.60
   0  -8  -3   59.29    4.10
   0  -8   3   60.99    4.70
   0  -8  -3   59.29    4.50
   0  -8   3   58.29    3.70
   0  -8   3   60.59    4.00
   0  -8   3   61.69    4.20
   0  -8   3   63.29    4.20
   0   8  -3   57.19    4.30
   0   8  -3   55.69    3.30
  -1  -8  -3  534.25   24.00
   1  -8   3  536.25   23.20
   1  -8   3  548.45   22.80
   1  -8   3  540.65   23.10
  -1  -8  -3  527.35   24.00
  -1  -8  -3  511.55   25.40
   1   8   3  493.25   22.20
  -1   8  -3  555.04   22.30
   1   8   3  543.25   23.10
   1   8   3  538.65   22.70
   2  -8   3   43.00    3.10
   2  -8   3   41.90    3.20
   2  -8   3   44.10    2.80
  -2  -8  -3   41.30    4.00
  -2  -8  -3   44.90    3.60
  -2  -8  -3   41.80    3.90
  -2   8  -3   37.70    3.60
   2   8   3   36.70    2.90
   2   8   3   40.70    3.20
  -2   8  -3   39.40    2.50
   2   8   3   37.90    2.90
   3  -8   3   25.40    2.80
  -3  -8  -3   25.80    3.30
   3  -8   3   26.50    2.30
   3  -8   3   26.90    2.60
  -3  -8  -3   26.90    2.80
  -3  -8  -3   25.80    3.10
   3   8   3   31.00    2.80
   3   8   3   32.70    2.80
  -3   8  -3   31.30    2.20
   3   8   3   31.10    2.70
  -3   8  -3   31.80    2.30
   3   8   3   32.70    2.60
   4  -8   3   42.30    4.00
  -4  -8  -3   41.40    3.80
  -4  -8  -3   38.40    3.30
  -4  -8  -3   40.00    4.10
   4  -8   3   37.20    2.90
   4  -8   3   40.50    2.70
   4   8   3   33.80    2.80
   4   8   3   32.80    3.00
  -4   8  -3   36.80    2.80
   4   8   3   32.60    3.00
  -4   8  -3   34.40    2.70
   4   8   3   36.80    3.10
   5  -8   3   15.10    1.80
   5  -8   3   17.30    2.40
  -5  -8  -3   17.80    2.60
  -5  -8  -3   13.60    2.40
  -5  -8  -3   14.60    2.90
  -5  -8  -3   17.40    2.20
   5  -8   3   14.60    1.60
   5   8   3   22.00    2.40
   5   8   3   22.50    2.10
  -5   8  -3   19.50    2.00
  -5   8  -3   21.80    2.10
   6  -8   3   33.10    2.30
  -6  -8  -3   35.70    2.90
  -6  -8  -3   29.50    3.30
   6  -8   3   31.70    2.10
  -6  -8  -3   32.40    2.90
   6   8   3   29.00    2.50
   6   8   3   30.10    2.80
  -6   8  -3   28.70    2.60
   6   8   3   28.70    2.80
  -6   8  -3   29.50    2.60
   7  -8   3   27.80    2.30
  -7  -8  -3   24.50    2.80
  -7  -8  -3   24.00    2.20
  -7  -8  -3   27.00    2.40
  -7   8  -3   27.60    2.40
  -7   8  -3   29.00    2.40
   7   8   3   29.40    2.50
   7   8   3   29.90    2.60
   8  -8   3   28.20    1.60
  -8  -8  -3   28.00    2.20
  -8  -8  -3   26.80    2.40
  -8  -8  -3   23.90    2.00
  -8   8  -3   27.80    3.10
  -8   8  -3   27.70    2.50
  -8   8  -3   26.70    2.10
   8   8   3   26.00    3.00
   8   8   3   27.80    2.20
  -8  -9   3   20.30    1.50
   8  -9  -3   21.60    1.40
   8   9  -3   22.80    1.70
  -8   9   3   18.40    1.60
  -7  -9   3  166.88    7.60
  -7  -9   3  164.48    8.10
   7  -9  -3  178.18    7.60
  -7   9   3  170.68    7.90
   7   9  -3  173.98    8.10
   7   9  -3  173.78    8.20
  -7   9   3  164.68    8.40
  -6  -9   3    5.40    1.10
  -6  -9   3    5.90    1.40
   6  -9  -3    6.40    1.00
  -6  -9   3    6.40    1.00
  -6   9   3    6.50    1.00
   6   9  -3    6.30    1.30
   6   9  -3    6.10    1.30
   6   9  -3    6.40    1.50
  -6   9   3    6.50    1.10
   5  -9  -3  107.39    5.40
  -5  -9   3  107.19    6.20
  -5  -9   3  113.29    5.90
  -5  -9   3  112.39    5.70
   5   9  -3  115.89    6.00
   5   9  -3  112.39    5.90
  -5   9   3  108.09    5.50
   4  -9  -3    0.90    0.70
  -4  -9   3    0.40    0.70
  -4  -9   3    0.70    0.90
  -4  -9   3    0.70    0.80
   4   9  -3    1.20    0.70
  -3  -9   3  278.07   12.60
  -3  -9   3  245.58   12.70
  -3  -9   3  243.08   13.10
   3  -9  -3  263.67   11.90
  -3  -9   3  267.47   12.50
   3   9  -3  289.87   12.30
   3   9  -3  287.07   12.20
   3   9  -3  263.97   13.30
   2  -9  -3  312.77   14.70
  -2  -9   3  294.07   14.70
   2  -9  -3  311.87   15.50
  -2  -9   3  326.47   14.70
   2   9  -3  293.87   13.50
   2   9  -3  292.67   13.30
  -1  -9   3   81.59    5.10
  -1  -9   3   86.69    5.20
  -1  -9   3   82.79    5.00
   1  -9  -3   84.79    5.50
   1  -9  -3   81.79    5.20
   1  -9  -3   80.79    5.00
   1  -9  -3   86.89    5.40
   0  -9  -3   20.40    2.30
   0  -9   3   22.70    2.40
   0  -9   3   21.60    2.10
   0  -9  -3   20.10    2.50
   0  -9  -3   20.80    2.50
   0  -9   3   21.50    2.30
   0   9  -3   19.50    2.60
   0   9  -3   22.70    1.70
   1  -9   3  313.37   14.50
  -1  -9  -3  338.77   17.10
  -1  -9  -3  299.17   15.00
  -1  -9  -3  283.07   14.10
  -1   9  -3  276.37   12.80
  -2  -9  -3  112.09    6.60
   2  -9   3  122.19    6.00
   2  -9   3  117.19    5.60
  -2  -9  -3  114.29    7.10
   2  -9   3  112.69    6.20
  -2  -9  -3  112.59    6.90
  -2   9  -3  106.59    5.50
   2   9   3  110.39    5.90
   3  -9   3  406.46   17.00
  -3  -9  -3  396.86   18.50
  -3  -9  -3  395.16   18.80
   3  -9   3  407.06   17.50
   3   9   3  376.16   17.20
  -3   9  -3  402.76   17.10
   3   9   3  393.16   17.70
  -3   9  -3  399.76   17.10
   4  -9   3    1.10    0.70
  -4  -9  -3   -0.50    0.70
   4  -9   3    0.80    0.70
  -4  -9  -3    0.50    1.00
  -4   9  -3    1.40    0.80
   4   9   3    0.50    0.70
   4   9   3    1.20    0.80
  -4   9  -3    1.20    0.70
   5  -9   3   50.09    3.10
   5  -9   3   51.79    3.60
  -5  -9  -3   48.10    4.10
  -5  -9  -3   50.49    3.70
  -5   9  -3   51.49    3.40
  -5   9  -3   47.60    3.20
   5   9   3   53.19    3.60
   5   9   3   51.59    3.60
   6  -9   3    2.40    0.60
   6  -9   3    3.20    0.70
  -6  -9  -3    2.20    0.80
  -6  -9  -3    2.50    1.10
  -6   9  -3    2.30    0.90
  -6   9  -3    2.40    0.80
   6   9   3    3.10    1.00
   7  -9   3  102.99    4.50
  -7  -9  -3   98.39    5.50
   7   9   3   97.59    5.10
  -7   9  -3   93.99    4.90
  -7 -10   3   43.70    2.20
  -7 -10   3   43.90    2.40
   7 -10  -3   48.60    2.30
   7  10  -3   42.10    2.50
  -6 -10   3   71.19    3.70
  -6 -10   3   73.99    4.00
   6 -10  -3   74.59    3.50
   6  10  -3   72.59    3.80
  -5 -10   3   35.80    2.40
  -5 -10   3   32.70    2.30
   5 -10  -3   36.80    2.20
  -5 -10   3   36.50    2.70
   5  10  -3   38.50    2.50
  -4 -10   3   46.10    3.00
  -4 -10   3   45.00    3.20
  -4 -10   3   49.10    2.90
   4  10  -3   49.00    3.40
   4  10  -3   48.60    2.90
  -3 -10   3    1.20    0.70
   3 -10  -3    1.60    0.60
  -3 -10   3    1.60    0.80
  -3 -10   3    1.10    0.80
   3  10  -3    1.70    0.60
   3  10  -3    1.90    0.70
  -2 -10   3   10.60    1.60
   2 -10  -3   10.20    1.20
  -2 -10   3   11.90    1.60
  -2 -10   3   10.40    1.40
   2 -10  -3   11.60    1.90
  -1 -10   3   23.70    2.10
   1 -10  -3   24.30    2.20
  -1 -10   3   26.70    2.30
   1 -10  -3   23.80    1.70
  -1 -10   3   25.00    2.30
   1 -10  -3   25.20    2.10
   1  10  -3   21.20    1.70
   0 -10   3   53.79    3.60
   0 -10   3   53.19    3.50
   0 -10  -3   59.19    3.80
   0 -10   3   58.09    3.30
   0 -10  -3   55.29    3.80
   0  10  -3   46.20    2.80
  -1 -10  -3   57.19    4.00
   1 -10   3   55.99    3.20
   1 -10   3   56.09    3.40
  -1 -10  -3   59.69    4.00
   1 -10   3   55.09    3.60
  -1  10  -3   54.09    3.00
   2 -10   3   45.30    3.10
   2 -10   3   47.00    2.80
   2 -10   3   45.50    2.70
  -2 -10  -3   44.60    3.50
  -2 -10  -3   43.70    3.60
  -3 -10  -3   22.70    2.40
   3 -10   3   22.90    1.90
   3 -10   3   20.90    1.90
  -3 -10  -3   19.40    2.40
   4 -10   3    6.00    1.40
   4 -10   3    4.50    0.80
  -4 -10  -3    3.90    1.20
  -4 -10  -3    4.90    1.40
   4  10   3    2.50    0.90
   5 -10   3    4.10    0.60
   5 -10   3    4.90    0.80
  -5 -10  -3    3.20    1.10
  -5 -10  -3    3.50    1.00
   5  10   3    5.70    1.00
   6 -10   3   19.00    1.30
  -6 -10  -3   17.70    1.50
  -6 -10  -3   17.40    1.70
   5 -11  -3   22.80    1.30
  -5 -11   3   22.70    1.50
  -5 -11   3   21.70    1.60
  -4 -11   3    2.90    0.60
   4 -11  -3    3.30    0.60
  -4 -11   3    3.30    0.80
  -3 -11   3    0.20    0.40
  -3 -11   3    0.30    0.40
  -3 -11   3    0.20    0.50
   3 -11  -3    0.20    0.30
  -2 -11   3   12.50    1.20
   2 -11  -3   10.90    0.90
  -2 -11   3   11.30    1.20
  -2 -11   3   11.50    1.30
  -1 -11   3   29.30    2.10
   1 -11  -3   28.70    2.30
   1 -11  -3   27.10    1.90
  -1 -11   3   26.90    1.80
  -1 -11   3   28.20    2.00
   0 -11  -3   13.10    1.40
   0 -11   3   12.90    1.30
   0 -11  -3   14.20    1.40
   0 -11   3   13.10    1.20
   0 -11   3   12.40    1.40
   1 -11   3   10.70    1.30
   1 -11   3   11.90    1.20
  -1 -11  -3   11.70    1.40
   1 -11   3   11.20    1.00
  -1 -11  -3   10.10    1.40
   2 -11   3    9.50    1.00
  -2 -11  -3    8.40    1.30
  -2 -11  -3    7.50    1.20
   2 -11   3    9.20    1.10
  -3 -11  -3   32.40    2.40
  -3 -11  -3   33.30    2.40
   3 -11   3   33.90    2.10
   3 -11   3   33.50    1.90
  -4 -11  -3    4.80    1.10
   4 -11   3    5.40    1.10
  -4 -11  -3    3.90    0.80
 -13   0   4    3.00    0.70
 -12   0   4   26.20    1.90
 -12   0   4   20.80    2.90
  12   0  -4   26.50    2.20
 -12   0   4   23.40    2.30
 -12   0   4   19.90    2.60
 -12   0   4   23.80    1.80
 -11   0   4    6.70    1.40
 -11   0   4    6.10    1.70
 -11   0   4    7.80    1.50
  11   0  -4    7.30    1.60
 -11   0   4    5.50    1.50
 -11   0   4    6.50    1.50
 -10   0   4   48.80    4.50
 -10   0   4   57.09    4.80
 -10   0   4   57.09    4.20
  10   0  -4   54.89    4.20
  10   0  -4   26.00   22.80
 -10   0   4   48.40    4.60
 -10   0   4   56.59    3.90
  10   0  -4   55.39    4.20
   9   0  -4   11.90    2.10
  -9   0   4   11.20    1.70
   9   0  -4   11.00    2.40
  -9   0   4   10.10    1.90
  -9   0   4   11.20    2.00
   9   0  -4    2.70   16.50
  -9   0   4    8.30    1.80
  -9   0   4    8.20    1.90
  -8   0   4   46.80    4.00
  -8   0   4   46.80    3.60
   8   0  -4   49.10    3.60
  -8   0   4   52.19    6.20
  -8   0   4   47.60    3.60
  -8   0   4   48.60    3.40
  -8   0   4   50.29    3.60
  -8   0   4   47.00    3.70
   8   0  -4   19.90   13.00
   8   0  -4   47.10    3.80
   8   0  -4   48.70    3.20
   7   0  -4  149.19    8.30
  -7   0   4  151.38    7.60
   7   0  -4  143.59   17.60
  -7   0   4  142.19    8.20
  -7   0   4  152.08    7.70
  -7   0   4  152.98    7.70
  -7   0   4  144.39    8.50
  -7   0   4  159.88    8.00
   7   0  -4  153.58    7.60
   7   0  -4  137.89    7.00
   7   0  -4  151.48    6.90
   7   0  -4  167.48    7.80
  -6   0   4  238.38   11.10
   6   0  -4  239.08   10.40
   6   0  -4  247.28   10.40
   6   0  -4  246.38   11.50
   6   0  -4  249.88   11.00
  -6   0   4  245.58   11.10
  -6   0   4  237.28   11.50
   6   0  -4  229.28   10.60
  -6   0   4  231.78   10.90
  -6   0   4  242.18   11.90
   6   0  -4  228.98   10.70
  -6   0   4  236.98   11.00
   6   0  -4  240.28   26.10
   5   0  -4   90.79   11.90
   5   0  -4   79.89    4.70
   5   0  -4   77.79    4.20
  -5   0   4   79.39    4.80
  -5   0   4   81.39    4.60
  -5   0   4   77.49    4.30
  -5   0   4   81.59    4.90
  -5   0   4   80.89    4.40
   5   0  -4   84.59    4.30
   4   0  -4 1788.82   76.99
  -4   0   4 1790.62   72.19
  -3   0   4 2986.40  122.69
   3   0  -4 3155.88  127.49
   2   0  -4    8.40    0.90
   2   0  -4    8.30    0.80
   2   0  -4    6.70    3.10
  -2   0   4    6.50    1.00
   2   0  -4    8.40    0.90
   1   0  -4   27.10    1.60
   1   0  -4   27.70    1.60
  -1   0   4   25.90    1.60
   1   0  -4   29.50    4.20
  -1   0   4   27.30    1.80
  -1   0   4   26.20    1.80
  -1   0   4   27.60    1.70
  -1   0   4   25.80    1.60
   0   0  -4 8595.34  343.97
   1   0   4  154.98   10.10
   1   0   4  156.88    7.00
  -1   0  -4  154.78    6.90
  -1   0  -4  172.08    6.60
  -1   0  -4  149.09    7.10
  -2   0  -4  558.94   23.30
  -2   0  -4  569.24   23.30
   2   0   4  561.24   27.60
  -3   0  -4  144.79    7.10
   3   0   4  141.49    6.60
   3   0   4  137.49    6.90
  -3   0  -4  146.99    7.30
  -3   0  -4  142.59    6.80
   3   0   4  135.39    7.00
   3   0   4  156.28    6.80
   3   0   4  139.89   14.00
   4   0   4 1155.18   55.39
  -4   0  -4 1167.58   47.90
   5   0   4   16.50    1.80
  -5   0  -4   16.50    2.10
   5   0   4   20.50   11.60
  -5   0  -4   17.30    2.80
  -5   0  -4   15.60    1.20
  -5   0  -4   17.00    2.50
   5   0   4   15.40    1.60
   5   0   4   16.10    1.90
   5   0   4   15.90    1.60
  -5   0  -4   18.80    1.90
  -5   0  -4   17.00    1.90
   6   0   4  899.81   53.19
  -6   0  -4  905.21   39.40
  -6   0  -4  940.81   39.70
  -6   0  -4  939.71   40.00
  -6   0  -4  962.80   39.20
   6   0   4  943.41   39.80
   6   0   4  915.31   39.10
   6   0   4  915.21   38.90
  -6   0  -4  969.50   40.80
  -7   0  -4   20.60    2.80
   7   0   4   26.70    2.40
   7   0   4   23.60    2.60
  -7   0  -4   22.70    2.30
  -7   0  -4   24.00    2.40
  -7   0  -4   18.30    4.20
   7   0   4   20.80    2.90
  -7   0  -4   26.70    2.70
   7   0   4    3.60   19.00
   7   0   4   20.70    2.60
  -7   0  -4   20.80    2.70
   8   0   4  379.56   17.20
   8   0   4  391.96   20.20
  -8   0  -4  391.26   18.20
   8   0   4  317.17   37.70
   8   0   4  400.96   18.30
  -8   0  -4  378.26   17.10
   8   0   4  360.36   17.20
   8   0   4  380.96   17.90
  -8   0  -4  381.16   17.90
   9   0   4    7.40    2.60
  -9   0  -4    5.40    1.60
   9   0   4    4.20    2.10
   9   0   4   63.19   35.90
  -9   0  -4    3.30    2.10
  10   0   4   92.39    5.70
 -10   0  -4   93.09    5.70
 -10   0  -4   89.69    5.80
 -10   0  -4   85.99    5.50
  11   0   4   14.30    1.70
 -11   0  -4   13.10    1.80
 -11   0  -4   14.40    1.70
 -13  -1   4   85.69    4.30
 -12  -1   4   73.29    4.50
 -12  -1   4   75.59    4.10
 -12  -1   4   76.49    4.20
  12  -1  -4   75.19    4.30
 -12   1   4   79.09    4.40
 -12   1   4   71.79    4.80
  12   1  -4   75.99    4.40
 -12   1   4   86.29    5.60
 -12   1   4   74.69    4.10
  11  -1  -4  117.29    6.50
 -11  -1   4  122.99    6.40
 -11  -1   4  116.49    6.80
 -11  -1   4  118.79    6.40
 -11  -1   4  121.69    6.90
 -11   1   4  122.89    6.90
  11   1  -4  119.79    6.70
 -11   1   4  112.69    6.60
 -11   1   4  114.59    6.40
 -11   1   4  113.99    5.90
 -10  -1   4  233.98   11.80
  10  -1  -4  241.48   12.10
 -10  -1   4  240.88   12.10
 -10  -1   4  232.18   13.60
 -10   1   4  249.78   12.20
  10   1  -4  266.97   13.10
 -10   1   4  247.18   12.20
 -10   1   4  236.48   11.70
 -10   1   4  236.88   11.80
 -10   1   4  247.88   11.60
 -10   1   4  278.97   15.00
  10   1  -4  251.47   12.50
  -9  -1   4  168.78    9.30
   9  -1  -4  179.38   10.70
   9  -1  -4  167.58    8.40
  -9  -1   4  155.38   10.90
   9  -1  -4  167.28    9.20
  -9  -1   4  166.08    9.10
  -9  -1   4  173.48    9.60
  -9  -1   4  169.68    9.00
  -9   1   4  188.58    9.30
   9   1  -4  185.78    9.80
   9   1  -4  188.68    9.60
  -9   1   4  184.88    9.10
  -9   1   4  181.88    9.70
   9   1  -4  139.69   26.20
  -9   1   4  184.68    9.50
  -9   1   4  186.48    9.10
  -9   1   4  170.98    8.90
   8  -1  -4  125.09    7.10
  -8  -1   4  124.29    8.10
  -8  -1   4  124.39    6.50
  -8  -1   4  127.19    6.80
   8  -1  -4  125.19    7.00
   8  -1  -4  125.09    6.20
  -8  -1   4  116.99    8.10
   8  -1  -4  150.98   18.70
  -8  -1   4  119.99    6.90
  -8  -1   4  121.59    7.00
  -8  -1   4  129.09    7.50
   8   1  -4   99.19   19.30
  -8   1   4  128.49    6.80
  -8   1   4  112.09    6.60
  -8   1   4  125.79    7.10
   8   1  -4  129.19    7.30
   8   1  -4  124.69    6.30
   8   1  -4  121.19    6.80
   8   1  -4  119.89    6.00
  -8   1   4  122.09    7.40
  -8   1   4  129.39    6.90
  -8   1   4  126.09    6.90
  -7  -1   4   80.89    5.00
   7  -1  -4   89.89    4.40
  -7  -1   4   93.09    5.20
  -7  -1   4   89.39    5.00
   7  -1  -4   94.09   12.90
  -7  -1   4   90.09    4.90
  -7  -1   4   86.59    5.80
  -7  -1   4   92.49    5.90
  -7  -1   4   88.39    4.80
   7  -1  -4   92.09    5.30
   7   1  -4   76.49    4.60
   7   1  -4   77.29    5.20
   7   1  -4   71.99    4.60
   7   1  -4   74.29    4.60
  -7   1   4   76.39    4.80
   7   1  -4   57.29   13.60
  -7   1   4   80.49    5.00
   7   1  -4   75.69    4.40
  -7   1   4   76.69    4.80
   7   1  -4   93.09    6.70
  -7   1   4   79.59    4.90
  -6  -1   4   22.70    2.20
  -6  -1   4   24.60    2.20
  -6  -1   4   24.90    2.80
   6  -1  -4   13.20    6.70
  -6  -1   4   24.50    2.10
  -6  -1   4   23.20    2.20
   6  -1  -4   25.00    2.10
  -6  -1   4   25.20    2.70
  -6   1   4   32.10    2.50
  -6   1   4   32.40    2.50
  -6   1   4   32.40    2.40
   6   1  -4   29.90    2.40
   6   1  -4   30.10    2.30
   6   1  -4   23.70   10.10
  -6   1   4   22.40    3.40
   6   1  -4   28.10    2.50
  -5  -1   4  148.29    6.90
  -5  -1   4  144.49    7.20
  -5  -1   4  152.38    6.90
  -5  -1   4  135.89    6.50
   5  -1  -4  157.98   12.90
  -5  -1   4  141.49    6.50
   5   1  -4  122.19   13.70
  -5   1   4  124.79    7.10
  -5   1   4  127.99    6.50
  -5   1   4  121.99    7.10
   5   1  -4  131.19    6.50
  -5   1   4  128.99    6.60
   5   1  -4  126.89    6.50
   5   1  -4  127.89    6.60
   5   1  -4  128.29    7.30
  -4  -1   4  338.87   14.70
   4  -1  -4  340.87   18.80
  -4  -1   4  345.07   14.80
  -4  -1   4  320.37   15.50
  -4  -1   4  325.87   15.10
   4   1  -4  373.66   14.80
  -4   1   4  357.36   14.90
  -4   1   4  347.17   15.20
   3  -1  -4  431.26   21.10
  -3  -1   4  403.76   17.90
  -3  -1   4  412.36   17.90
  -3  -1   4  395.16   18.00
  -3   1   4  451.45   18.00
  -3   1   4  450.35   18.00
  -3   1   4  423.96   18.10
   3   1  -4  473.05   23.00
  -2  -1   4  329.77   14.10
  -2  -1   4  335.37   14.00
  -2  -1   4  327.77   14.00
   2  -1  -4  344.27   16.50
   2   1  -4  316.77   17.60
  -2   1   4  341.07   14.10
  -1  -1   4  366.36   15.50
   1  -1  -4  398.46   18.40
   1   1  -4  361.96   18.20
   0   1  -4 4274.97  172.98
  -1  -1  -4  431.76   18.10
   1   1   4  453.75   22.40
   2  -1   4   94.59    9.10
   2  -1   4   91.29    4.60
  -2  -1  -4   97.99    4.50
  -2  -1  -4   95.19    4.00
  -2  -1  -4   95.49    4.20
   2  -1   4   90.69    4.60
   2  -1   4  100.99    4.60
   2   1   4   85.69    4.20
   2   1   4   81.89   10.90
  -2   1  -4   81.29    4.60
  -2   1  -4   84.39    4.20
  -2   1  -4   90.89    4.40
   2   1   4   84.69    4.40
  -2   1  -4   82.79    4.50
   2   1   4   80.59    4.10
   2   1   4   81.49    4.20
   3  -1   4   17.10    1.60
  -3  -1  -4   19.20    1.40
  -3  -1  -4   18.40    1.90
   3  -1   4   15.00    6.30
  -3  -1  -4   17.30    1.50
  -3  -1  -4   18.30    2.00
   3  -1   4   17.60    1.70
   3   1   4   34.50    9.30
  -4  -1  -4   98.49    6.10
   4  -1   4   95.09    5.20
  -4  -1  -4  104.09    5.60
  -4  -1  -4  102.29    5.40
   4  -1   4  101.49    5.20
   4  -1   4  102.99    5.20
   4  -1   4   99.69    5.30
  -4  -1  -4   98.59    5.70
  -4  -1  -4  107.19    5.90
  -4  -1  -4  102.19    4.70
   4   1   4   90.39    4.90
  -4   1  -4   85.39    5.40
  -4   1  -4   91.19    5.10
   4   1   4   92.29   14.90
  -4   1  -4   93.69    5.10
   4   1   4   87.39    5.20
   4   1   4   99.19    5.70
   4   1   4   92.59    5.00
   4   1   4   90.79    4.80
  -5  -1  -4  830.52   35.50
  -5  -1  -4  790.02   34.70
   5  -1   4  822.92   43.90
  -5  -1  -4  823.62   35.20
  -5  -1  -4  778.02   34.70
  -5   1  -4  822.92   36.10
  -5   1  -4  885.51   35.70
  -5   1  -4  879.31   35.10
   5   1   4  876.21   47.60
  -6  -1  -4   85.19    5.10
   6  -1   4   94.29    5.30
  -6  -1  -4   93.89    4.70
   6  -1   4   92.49    5.70
   6  -1   4   96.09    5.40
  -6  -1  -4   92.09    6.50
  -6  -1  -4   97.89    6.50
   6  -1   4   71.79   13.80
  -6  -1  -4  102.09    6.30
  -6  -1  -4   90.69    5.20
  -6  -1  -4   93.29    6.00
   6  -1   4   93.89    5.90
   6   1   4  100.19   24.60
   6   1   4   94.89    5.70
  -6   1  -4   93.29    5.50
   6   1   4   94.19    5.20
  -6   1  -4   89.89    5.50
  -6   1  -4   91.79    5.80
   6   1   4   94.49    5.50
  -6   1  -4   91.69    7.20
   6   1   4   96.19    5.60
   6   1   4   90.89    5.10
  -6   1  -4   91.89    5.60
  -7  -1  -4  986.40   42.60
   7  -1   4  975.80   41.00
   7  -1   4  951.70   56.39
  -7  -1  -4  956.20   41.10
  -7  -1  -4 1006.30   42.50
  -7  -1  -4  874.41   43.50
   7  -1   4 1025.50   40.30
   7  -1   4  950.10   40.50
   7   1   4  937.71   40.90
   7   1   4  926.61   66.69
  -7   1  -4  902.01   40.60
  -7   1  -4  951.40   40.60
   7   1   4  933.51   40.20
   8  -1   4   93.79    6.30
  -8  -1  -4   93.19    6.30
  -8  -1  -4   89.69    6.40
  -8  -1  -4   93.49    7.80
   8  -1   4   80.59    6.50
   8  -1   4   75.69   20.20
   8  -1   4   89.99    5.60
   8  -1   4   87.59    5.80
  -8  -1  -4   80.99    8.60
   8  -1   4   91.99    6.20
  -8   1  -4  100.69    6.20
   8   1   4   95.39    6.30
  -8   1  -4   97.39    6.30
   8   1   4   99.19    6.10
   8   1   4   93.89    5.50
  -8   1  -4   96.99    5.70
  -8   1  -4   97.29    5.80
  -8   1  -4   94.99    5.80
   8   1   4   96.79    5.70
   9  -1   4   40.20    3.40
   9  -1   4    8.10   24.90
  -9  -1  -4   38.40    4.40
   9  -1   4   46.50    5.30
  -9  -1  -4   32.20    7.40
  -9  -1  -4   42.50    4.40
  -9   1  -4   49.40    3.40
   9   1   4   45.20    3.60
  -9   1  -4   49.80    4.30
  -9   1  -4   49.90    4.10
  -9   1  -4   52.99    5.00
   9   1   4   51.39    4.20
  -9   1  -4   48.30    3.30
   9   1   4   54.49    4.10
  -9   1  -4   48.60    3.50
 -10  -1  -4    3.00    1.30
 -10  -1  -4    3.60    1.30
  10  -1   4    3.80    1.40
 -10  -1  -4    3.30    1.20
 -10   1  -4    4.00    1.00
 -10   1  -4    2.80    1.10
  10   1   4    1.90    1.00
 -10   1  -4    3.20    1.30
 -10   1  -4    3.70    1.30
 -10   1  -4    3.50    1.00
 -11  -1  -4   25.20    2.50
 -11  -1  -4   27.20    2.80
  11  -1   4   27.10    2.40
 -11  -1  -4   26.40    2.40
 -11   1  -4   33.40    2.50
 -11   1  -4   30.60    2.50
  11   1   4   31.80    2.50
  12  -2  -4    4.90    1.00
 -12  -2   4    4.00    0.90
 -12  -2   4    5.20    1.10
 -12  -2   4    5.10    1.30
 -11  -2   4   36.60    2.70
 -11  -2   4   36.20    2.90
  11  -2  -4   34.80    2.80
 -11  -2   4   32.70    2.80
 -11  -2   4   34.80    3.10
  11   2  -4   31.20    2.80
 -11   2   4   34.90    2.80
 -11   2   4   30.50    2.70
 -11   2   4   33.60    3.00
 -11   2   4   32.70    3.00
 -11   2   4   31.30    2.50
 -10  -2   4   27.60    3.00
 -10  -2   4   24.10    2.60
  10  -2  -4   26.70   13.70
 -10  -2   4   24.20    2.70
 -10  -2   4   25.80    2.80
  10  -2  -4   25.40    2.20
 -10  -2   4   23.70    2.80
  10  -2  -4   25.10    2.80
 -10   2   4   30.00    2.70
 -10   2   4   32.10    2.90
  10   2  -4   30.90    3.00
  10   2  -4   27.80    2.80
 -10   2   4   30.10    2.80
 -10   2   4   31.20    3.00
 -10   2   4   31.00    3.10
   9  -2  -4   69.89    5.10
  -9  -2   4   62.79    4.70
  -9  -2   4   67.19    6.60
  -9  -2   4   66.29    4.70
   9  -2  -4   63.89    3.90
  -9  -2   4   67.19    4.90
  -9  -2   4   63.69    4.80
  -9  -2   4   62.39    4.90
   9  -2  -4   62.09    4.60
   9  -2  -4   55.59   13.60
  -9  -2   4   64.79    4.60
   9   2  -4   68.99    4.00
  -9   2   4   73.89    4.70
  -9   2   4   73.89    5.00
  -9   2   4   72.69    5.10
   9   2  -4   70.99    4.70
  -9   2   4   73.39    4.80
  -9   2   4   56.39    5.20
   9   2  -4   71.49    4.20
   9   2  -4   75.39    5.00
  -9   2   4   73.39    4.70
  -8  -2   4  343.67   16.90
  -8  -2   4  331.57   15.70
   8  -2  -4  334.77   24.30
  -8  -2   4  327.37   15.00
  -8  -2   4  327.27   15.80
  -8  -2   4  317.37   14.80
   8  -2  -4  326.37   14.90
  -8  -2   4  346.17   15.10
  -8  -2   4  336.57   14.70
  -8  -2   4  325.97   15.00
   8   2  -4  283.97   14.70
   8   2  -4  312.07   14.60
  -8   2   4  300.07   14.50
   8   2  -4  303.87   14.30
   8   2  -4  291.17   14.00
  -8   2   4  301.17   14.40
  -8   2   4  299.37   14.60
   8   2  -4  292.57   14.10
  -8   2   4  288.47   14.30
   8   2  -4  286.57   13.80
  -7  -2   4   32.90    3.40
   7  -2  -4   32.40    9.10
   7  -2  -4   34.80    3.00
   7  -2  -4   32.90    2.90
  -7  -2   4   30.90    3.60
  -7  -2   4   32.50    3.10
  -7  -2   4   36.30    3.00
  -7  -2   4   32.60    3.20
  -7  -2   4   31.10    3.00
   7  -2  -4   32.50    2.30
  -7   2   4   40.80    3.00
   7   2  -4   40.70    3.30
   7   2  -4   42.10    3.10
   7   2  -4   42.80    3.10
   7   2  -4   36.10   32.80
   7   2  -4   43.10    3.10
   6  -2  -4   52.89    4.00
  -6  -2   4   55.19    4.00
  -6  -2   4   55.49    3.80
  -6  -2   4   57.09    4.20
   6  -2  -4   60.19    3.90
  -6  -2   4   59.59    4.40
  -6  -2   4   55.89    4.00
   6  -2  -4   56.39    8.90
   6   2  -4   70.79    4.30
   6   2  -4   73.49    4.20
   6   2  -4   40.30   15.20
  -6   2   4   71.79    4.00
   6   2  -4   70.99    4.10
  -6   2   4   73.49    4.10
   5  -2  -4  813.22   38.20
  -5  -2   4  780.92   33.10
  -5  -2   4  770.02   33.00
   5   2  -4  845.12   45.00
  -4  -2   4 1979.70   78.69
   4  -2  -4 1973.40   82.59
   4   2  -4 1896.21   85.09
   3  -2  -4   90.89    7.70
   3  -2  -4   94.99    5.30
  -3  -2   4   95.39    5.20
  -3  -2   4   98.49    5.30
  -3  -2   4   99.19    5.10
   3  -2  -4  109.49    4.70
  -3   2   4  106.69    5.20
  -3   2   4  106.39    5.10
   3   2  -4  110.49    5.20
   3   2  -4  111.69   12.00
  -3   2   4  106.79    5.00
   3   2  -4  118.99    5.40
   3   2  -4  111.49    5.30
  -2  -2   4 1215.58   48.40
   2  -2  -4 1230.28   50.49
   2   2  -4 1148.59   52.49
   1  -2  -4 1696.23   69.59
   0  -2  -4 3570.44  142.29
   1  -2   4   56.59    3.20
  -1  -2  -4   55.39    2.80
  -1  -2  -4   58.29    2.80
  -1  -2  -4   57.09    2.90
   1  -2   4   59.59    6.00
   1   2   4   50.09    2.70
   1   2   4   46.10    2.60
   1   2   4   45.30    2.40
  -1   2  -4   48.90    2.70
   1   2   4   45.00    2.60
   2  -2   4 2095.69   84.89
  -2  -2  -4 2064.29   80.69
  -2   2  -4 1875.31   80.79
   3  -2   4  618.14   30.70
  -3  -2  -4  611.64   25.10
  -3  -2  -4  578.04   25.70
  -3   2  -4  603.94   24.90
   3   2   4  550.34   34.80
   3   2   4  608.24   25.40
  -3   2  -4  599.14   25.90
   4  -2   4  548.65   30.10
  -4  -2  -4  537.65   22.20
  -4  -2  -4  578.64   23.20
  -4  -2  -4  537.95   23.70
  -4   2  -4  500.25   23.40
   4   2   4  545.35   23.10
   4   2   4  535.55   39.40
  -4   2  -4  538.35   22.70
  -4   2  -4  514.15   23.50
   5  -2   4  433.46   18.00
   5  -2   4  383.56   17.80
  -5  -2  -4  398.16   18.40
   5  -2   4  406.36   17.70
  -5  -2  -4  366.76   18.10
   5  -2   4  389.16   17.90
  -5  -2  -4  397.16   18.40
   5  -2   4  380.76   18.40
   5  -2   4  398.36   17.80
  -5  -2  -4  406.36   17.00
  -5  -2  -4  389.06   17.80
   5  -2   4  429.26   26.90
   5   2   4  390.66   17.70
   5   2   4  396.96   17.30
  -5   2  -4  400.96   17.40
  -5   2  -4  395.16   17.50
   5   2   4  399.36   17.80
  -5   2  -4  392.96   17.40
   5   2   4  386.66   17.00
  -6  -2  -4  140.49    8.30
   6  -2   4  139.29    7.80
   6  -2   4  147.69    7.60
   6  -2   4  142.29    7.90
   6  -2   4  155.58    7.80
   6  -2   4  139.99   18.00
  -6  -2  -4  135.59    8.00
  -6  -2  -4  142.19    8.10
  -6  -2  -4  143.89    6.90
   6  -2   4  136.89    7.90
  -6   2  -4  131.89    7.50
   6   2   4  139.19    8.10
   6   2   4  140.69    7.20
   6   2   4  131.99    8.40
   6   2   4  136.09    7.60
   6   2   4  136.49    7.30
   6   2   4  133.99    7.00
  -6   2  -4  133.29    7.40
   7  -2   4  219.08   11.10
   7  -2   4  226.78   10.80
   7  -2   4  228.88   10.90
   7  -2   4  205.08   11.00
  -7  -2  -4  211.08    9.80
   7  -2   4  176.68   25.30
  -7  -2  -4  206.48   11.50
  -7  -2  -4  209.78   11.90
  -7  -2  -4  221.18   11.70
  -7   2  -4  211.58   11.00
   7   2   4  199.58   11.10
  -7   2  -4  208.88   10.50
   7   2   4  204.38   10.60
  -7   2  -4  204.08   10.60
   7   2   4  205.28   10.80
   7   2   4  208.08   10.20
   7   2   4  218.88   10.70
  -7   2  -4  213.98   10.90
   7   2   4  210.88   11.40
  -8  -2  -4   99.09    7.80
   8  -2   4   96.59    6.30
  -8  -2  -4   97.99    6.50
   8  -2   4  100.99    6.10
  -8  -2  -4  105.59    6.90
  -8  -2  -4   95.99    7.30
   8  -2   4  106.99   19.80
   8  -2   4   96.89    6.20
   8   2   4   96.29    5.80
  -8   2  -4   97.79    6.20
   8   2   4   93.49    6.40
  -8   2  -4   95.89    6.00
  -8   2  -4   98.19    6.20
  -8   2  -4   93.59    5.80
   8   2   4   97.69    5.60
  -8   2  -4   94.69    6.00
   8   2   4   98.59    6.20
   8   2   4   98.89    6.10
   8   2   4   96.59    5.80
  -9  -2  -4  182.58   11.80
   9  -2   4  194.28   27.00
   9  -2   4  185.98    9.20
   9  -2   4  181.68    9.50
  -9  -2  -4  170.58    9.50
  -9  -2  -4  189.98    9.90
  -9  -2  -4  185.98   10.00
   9   2   4  172.28    8.80
   9   2   4  163.38    9.40
  -9   2  -4  168.68    9.00
   9   2   4  179.38    9.60
  -9   2  -4  174.28    8.80
  -9   2  -4  171.68    9.30
  -9   2  -4  168.78    9.00
  -9   2  -4  167.08   10.10
  -9   2  -4  169.28    9.70
 -10  -2  -4  104.59    6.30
  10  -2   4  109.29    6.20
 -10  -2  -4  104.39    6.40
 -10  -2  -4  104.99    6.40
 -10   2  -4  111.39    5.70
 -10   2  -4  115.09    6.30
 -10   2  -4  105.89    5.90
 -10   2  -4  114.59    6.60
 -10   2  -4  107.19    6.10
  10   2   4  113.89    6.40
  11  -2   4    1.10    0.70
 -11  -2  -4    2.20    0.90
 -11  -2  -4    0.90    0.80
  11   2   4    2.10    0.80
 -11   2  -4    1.80    0.80
 -11   2  -4    1.30    0.80
 -12  -3   4   36.60    2.40
 -12  -3   4   36.60    2.60
 -12   3   4   36.90    2.50
 -11  -3   4   22.30    2.40
 -11  -3   4   23.20    2.20
 -11  -3   4   24.60    2.40
  11  -3  -4   25.50    2.20
 -11  -3   4   23.40    2.40
 -11   3   4   32.90    2.60
 -11   3   4   32.10    2.40
 -11   3   4   30.70    2.70
 -11   3   4   31.90    2.50
  11   3  -4   32.50    2.70
  10  -3  -4   41.00    3.20
 -10  -3   4   43.40    3.30
 -10  -3   4   40.00    3.40
 -10  -3   4   42.00    3.40
  10  -3  -4   34.50   11.80
  10  -3  -4   39.60    2.70
 -10  -3   4   42.00    3.60
 -10   3   4   41.60    3.50
 -10   3   4   39.70    3.40
  10   3  -4   37.00    3.30
  10   3  -4   33.20    2.60
 -10   3   4   39.60    3.20
 -10   3   4   41.30    3.30
  -9  -3   4   51.19    4.10
  -9  -3   4   50.19    4.40
  -9  -3   4   53.79    3.90
  -9  -3   4   47.00    3.90
  -9  -3   4   47.10    3.90
   9  -3  -4   49.60    3.60
  -9  -3   4   48.40    3.90
   9  -3  -4   50.69    3.10
  -9   3   4   43.80    3.70
   9   3  -4   44.80    3.70
  -9   3   4   46.00    3.60
   9   3  -4   43.90    3.30
   9   3  -4   42.20    3.40
   9   3  -4   45.90    3.20
   9   3  -4   43.00    3.80
   9   3  -4   39.60    3.20
  -9   3   4   44.50    3.60
  -9   3   4   43.60    3.80
  -8  -3   4  160.58    8.70
  -8  -3   4  169.18    8.80
   8  -3  -4  157.88    7.50
  -8  -3   4  149.09    9.00
  -8  -3   4  155.98    8.70
   8  -3  -4  161.78   17.00
  -8  -3   4  166.18    8.50
   8  -3  -4  158.58    8.20
  -8  -3   4  150.18    8.80
  -8  -3   4  158.58    8.60
   8  -3  -4  166.48    8.70
   8   3  -4  145.79    9.60
   8   3  -4  162.18    8.20
   8   3  -4  161.98    8.40
  -8   3   4  159.28    8.60
  -8   3   4  154.78    8.30
   8   3  -4  154.98    8.50
   8   3  -4  155.68    8.20
  -8   3   4  149.88    8.30
   7  -3  -4  657.73   27.20
  -7  -3   4  609.34   27.20
   7  -3  -4  612.54   26.70
   7  -3  -4  631.04   26.00
   7  -3  -4  605.54   33.60
  -7  -3   4  623.34   27.40
  -7  -3   4  639.84   27.30
  -7  -3   4  639.44   27.40
  -7  -3   4  631.84   27.10
  -7  -3   4  612.44   27.00
  -7  -3   4  689.93   30.50
   7   3  -4  558.04   27.40
  -7   3   4  617.94   27.00
   7   3  -4  622.24   26.90
  -6  -3   4   73.29    4.60
   6  -3  -4   79.09    4.50
   6  -3  -4   77.39    4.50
  -6  -3   4   66.99    4.60
   6  -3  -4   65.69    9.30
  -6  -3   4   82.49    6.00
   6  -3  -4   67.19    4.40
  -6  -3   4   58.29    6.00
  -6  -3   4   74.89    4.80
  -6  -3   4   72.89    4.90
  -6   3   4   76.49    4.40
  -6   3   4   70.79    4.50
   6   3  -4   74.09    4.50
   6   3  -4   73.99    4.50
   6   3  -4   75.09    5.40
   6   3  -4   72.19    4.80
  -6   3   4   73.99    4.60
   6   3  -4   76.09    4.70
  -5  -3   4 1385.36   56.59
   5  -3  -4 1390.06   60.99
  -4  -3   4  139.79    6.60
  -4  -3   4  140.79    6.90
   4  -3  -4  128.29    6.80
   4  -3  -4  146.79   10.00
   4  -3  -4  133.59    6.70
  -4  -3   4  128.09    6.70
   4   3  -4  100.79   20.60
  -4   3   4  136.99    6.40
   4   3  -4  135.99    6.90
   4   3  -4  141.19    6.90
   4   3  -4  138.79    6.80
   4   3  -4  133.39    6.70
   3  -3  -4 1354.46   56.09
  -3  -3   4 1431.86   56.29
   2  -3  -4  591.44   24.80
   2  -3  -4  619.24   26.60
  -2  -3   4  620.14   25.00
   1  -3  -4  511.65   20.00
   1  -3  -4  519.95   21.80
  -1  -3   4  480.05   25.70
  -1  -3   4  508.45   20.20
   1   3  -4  435.36   20.20
   0  -3  -4  234.98    9.70
   0  -3   4  222.28   10.20
   0  -3   4  231.08   10.50
   0  -3  -4  234.88   10.10
   0  -3   4  228.68    9.70
   0  -3  -4  230.08    9.80
   0  -3  -4  232.28    9.60
   0  -3   4  236.58    9.70
   0   3   4  224.48    9.60
   0   3  -4  215.18    9.70
   0   3  -4  223.08   10.20
  -1  -3  -4 1006.00   41.20
   1  -3   4 1039.20   44.50
   2  -3   4  134.89    7.10
  -2  -3  -4  129.89    7.60
   2  -3   4  133.59    7.20
   2  -3   4  138.09   10.70
  -2  -3  -4  141.49    6.70
  -2  -3  -4  143.89    6.80
  -2  -3  -4  138.39    6.60
   2  -3   4  133.69   15.70
  -2  -3  -4  143.69    6.80
   2   3   4  144.79    6.60
   2   3   4  141.39    6.50
  -2   3  -4  143.59    7.00
   2   3   4  146.79    6.40
  -2   3  -4  148.39    6.40
   2   3   4  133.59    6.50
  -3  -3  -4  823.62   34.00
   3  -3   4  803.22   38.30
  -3  -3  -4  831.62   33.00
  -3   3  -4  775.42   32.60
   3   3   4  746.53   32.90
  -4  -3  -4  111.39    6.20
   4  -3   4  111.89    6.50
   4  -3   4  117.89   12.50
  -4  -3  -4  116.29    6.50
  -4  -3  -4  112.39    6.80
  -4  -3  -4  113.89    5.80
   4  -3   4  108.69    6.40
   4   3   4  120.29    6.20
   4   3   4  112.59    6.20
  -4   3  -4  106.09    5.70
   4   3   4  117.19    5.70
  -4   3  -4  113.79    5.80
  -4   3  -4  115.89    5.80
   4   3   4  115.29    5.70
   4   3   4  113.79    5.80
   5  -3   4  589.54   27.40
   5  -3   4  617.54   27.30
  -5  -3  -4  619.14   26.50
   5  -3   4  635.74   27.40
   5  -3   4  643.44   35.50
   5  -3   4  619.64   27.10
  -5  -3  -4  660.53   28.10
  -5  -3  -4  625.54   27.60
  -5  -3  -4  624.14   27.00
  -5   3  -4  648.64   26.70
  -6  -3  -4  218.68   10.50
  -6  -3  -4  212.58   11.60
   6  -3   4  204.78    9.90
   6  -3   4  232.28   11.40
   6  -3   4  223.48   10.30
  -6  -3  -4  228.18   12.10
  -6  -3  -4  222.18   11.90
  -6  -3  -4  223.28   11.80
   6  -3   4  218.28   11.60
   6  -3   4  209.78   11.10
   6  -3   4  218.48   11.30
   6  -3   4  219.98   21.30
   6   3   4  226.18   10.50
  -6   3  -4  234.08   11.10
  -6   3  -4  225.78   11.00
   6   3   4  234.68   10.70
   6   3   4  229.38   10.80
   6   3   4  230.48   11.40
  -6   3  -4  231.38   11.00
   6   3   4  240.18   11.40
  -7  -3  -4  239.08   11.50
   7  -3   4  244.68   12.60
  -7  -3  -4  249.08   12.90
   7  -3   4  258.97   25.00
  -7  -3  -4  243.38   13.20
   7  -3   4  249.88   12.40
  -7  -3  -4  245.58   13.90
  -7  -3  -4  246.98   12.80
  -7   3  -4  277.77   14.50
   7   3   4  246.18   11.70
   7   3   4  250.57   11.60
   7   3   4  248.98   12.00
  -7   3  -4  239.78   12.10
  -7   3  -4  232.18   12.00
   7   3   4  229.48   13.30
   7   3   4  257.67   13.80
  -7   3  -4  241.48   12.00
   8  -3   4  460.55   19.60
   8  -3   4  463.75   35.70
  -8  -3  -4  477.45   22.10
  -8  -3  -4  494.85   22.00
   8  -3   4  475.25   21.40
   8  -3   4  501.35   21.80
  -8  -3  -4  508.15   22.50
  -8  -3  -4  465.15   22.60
  -8  -3  -4  491.35   22.00
   8   3   4  450.55   20.90
  -8   3  -4  469.25   21.30
  -8   3  -4  457.35   21.10
   8   3   4  480.25   20.80
   8   3   4  464.75   21.70
   8   3   4  483.55   21.30
   8   3   4  449.56   21.30
  -8   3  -4  461.85   21.20
  -9  -3  -4  492.05   22.70
   9  -3   4  384.56   44.50
  -9  -3  -4  475.45   22.20
   9  -3   4  500.95   21.90
   9  -3   4  501.35   21.90
  -9  -3  -4  481.95   22.30
  -9   3  -4  497.75   21.90
  -9   3  -4  500.65   21.70
  -9   3  -4  484.15   21.80
   9   3   4  488.85   21.80
  -9   3  -4  500.25   21.90
   9   3   4  500.75   21.60
   9   3   4  525.15   22.40
 -10  -3  -4   54.09    3.90
 -10  -3  -4   51.89    3.80
 -10  -3  -4   47.10    3.80
  10  -3   4   50.59    3.50
  10   3   4   50.89    3.70
 -10   3  -4   51.49    3.20
 -10   3  -4   48.80    3.20
 -10   3  -4   52.59    3.60
 -10   3  -4   48.60    3.40
 -10   3  -4   42.70    3.70
 -11  -3  -4  123.69    5.80
 -11  -3  -4  115.09    5.70
  11  -3   4  117.99    5.40
 -11  -3  -4  109.29    5.40
  11   3   4   95.69    5.50
 -11   3  -4   97.29    5.70
 -12  -4   4    7.70    1.20
 -12  -4   4    8.80    1.70
 -12   4   4    8.30    1.10
 -11   4   4   12.30    1.50
 -11   4   4   12.50    1.50
 -11   4   4   10.80    1.60
 -11   4   4   12.90    1.60
  10  -4  -4   97.49   13.10
 -10  -4   4   89.59    5.50
 -10  -4   4   94.89    5.20
  10  -4  -4   97.09    5.10
 -10  -4   4   90.69    5.50
  10  -4  -4   93.69    4.70
 -10  -4   4   96.29    5.60
 -10   4   4   90.29    5.50
 -10   4   4   77.99    6.40
  10   4  -4   87.29    4.90
 -10   4   4   95.29    5.70
  10   4  -4   85.09    5.30
  10   4  -4   88.39    5.50
  -9  -4   4    6.90    1.70
  -9  -4   4    9.00    2.00
  -9  -4   4   11.20    2.30
   9  -4  -4   10.70    1.60
  -9  -4   4    8.80    2.50
  -9  -4   4    9.10    2.00
   9  -4  -4   10.00    1.80
  -9  -4   4    9.10    1.80
  -9  -4   4   11.00    2.30
   9  -4  -4    6.90    8.40
   9   4  -4   12.00    1.80
  -9   4   4   13.20    2.10
  -9   4   4   10.80    1.90
   9   4  -4   12.80    1.90
   9   4  -4   11.70    1.80
  -9   4   4   12.00    1.90
  -9   4   4   12.40    1.90
   9   4  -4   10.90    1.60
   9   4  -4   11.80    1.90
  -8  -4   4    2.80    1.30
  -8  -4   4    0.30    0.80
  -8  -4   4    0.50    0.90
   8  -4  -4    0.30    0.70
  -8  -4   4   -0.10    0.70
  -8  -4   4    0.70    1.10
  -8  -4   4    2.70    1.80
   8  -4  -4   -0.70    6.80
  -8  -4   4    0.40    1.00
   8  -4  -4    0.30    0.60
  -8  -4   4    0.20    0.80
  -8   4   4    3.10    1.30
  -8   4   4    1.70    1.00
   8   4  -4    1.60    1.00
   8   4  -4    1.80    1.00
   8   4  -4    1.80    1.00
  -8   4   4    1.70    1.00
   8   4  -4    2.20    1.20
   8   4  -4    1.30    1.00
   8   4  -4    1.20    0.90
  -7  -4   4    3.80    1.30
   7  -4  -4    2.80    5.80
  -7  -4   4    2.30    1.80
  -7  -4   4    3.50    1.30
  -7  -4   4    2.60    1.10
  -7  -4   4    2.80    1.10
  -7  -4   4    4.00    1.30
  -7  -4   4    1.60    1.50
   7  -4  -4    4.20    1.10
   7   4  -4    1.00    0.90
   7   4  -4    2.40    1.10
   7   4  -4    0.80    0.80
  -7   4   4    2.10    1.00
  -7   4   4    0.70    0.90
  -7   4   4    1.20    0.90
   7   4  -4    1.10    0.90
   6  -4  -4  117.79    5.80
  -6  -4   4  111.09    6.60
   6  -4  -4   98.79   15.80
  -6  -4   4  113.49    6.50
  -6  -4   4  117.49    6.40
  -6  -4   4  106.99    6.70
  -6  -4   4  110.99    6.60
  -6  -4   4  120.59    7.00
  -6  -4   4  105.99    6.00
  -6  -4   4  110.79    6.70
   6  -4  -4  116.79    6.10
   6   4  -4  131.69    6.90
   6   4  -4  120.99    6.90
   6   4  -4  124.79    6.70
  -6   4   4  126.99    6.40
   6   4  -4  125.49    6.60
   6   4  -4  121.59    6.60
   5  -4  -4   92.09    4.60
  -5  -4   4   96.89    5.00
   5  -4  -4   83.29    8.50
  -5  -4   4   96.59    5.60
  -5  -4   4   95.29    5.30
  -5  -4   4   92.59    5.40
  -5  -4   4   92.29    5.10
  -5  -4   4   91.19    5.30
  -5  -4   4   87.79    5.10
   5   4  -4   79.69    5.00
   5   4  -4   78.49    4.90
   5   4  -4   79.79    5.10
  -5   4   4   81.99    4.70
   5   4  -4   80.09    5.20
   5   4  -4   81.19    5.00
  -5   4   4   80.49    4.70
  -4  -4   4  177.58    8.20
  -4  -4   4  177.98    7.90
   4  -4  -4  181.58   10.40
  -4  -4   4  170.68    8.20
   4  -4  -4  168.38    7.70
   4  -4  -4  169.78    7.60
  -4  -4   4  176.38    8.40
  -4  -4   4  171.98    8.60
   4   4  -4  155.08    8.40
   4   4  -4  160.28    8.00
   4   4  -4  148.69    8.10
  -4   4   4  158.48    7.60
   4   4  -4  160.58    8.10
   3  -4  -4  683.73   27.90
   3  -4  -4  705.53   29.60
  -3  -4   4  635.84   39.20
  -3  -4   4  704.33   28.30
   2  -4  -4 1580.64   61.69
  -2  -4   4 1437.56   68.19
  -2  -4   4 1605.34   62.19
  -1  -4   4  260.57   11.90
   1  -4  -4  266.17   11.80
   1  -4  -4  255.07   11.00
  -1  -4   4  236.18   11.90
  -1  -4   4  241.58   17.60
  -1  -4   4  266.07   12.10
   1   4  -4  294.17   12.10
  -1   4   4  285.67   11.30
   1   4  -4  280.07   11.60
   1   4  -4  298.57   12.20
  -1   4   4  280.37   11.40
   0  -4   4  267.67   17.10
   0  -4   4  276.57   12.20
   0  -4   4  287.77   11.70
   0  -4   4  291.17   12.40
   0  -4  -4  305.47   11.30
   0   4   4  251.77   11.60
   0   4  -4  274.07   12.30
   0   4  -4  248.18   11.60
   0   4  -4  257.57   12.20
  -1  -4  -4   82.19    4.70
  -1  -4  -4   86.89    4.20
  -1  -4  -4   83.49    4.20
   1  -4   4   96.99    4.10
   1  -4   4   68.49    9.20
   1  -4   4   82.09    5.10
   1  -4   4   88.09    7.70
  -1   4  -4   90.09    5.00
   1   4   4   94.19    4.30
   1   4   4   91.39    4.20
   1   4   4   93.99    4.50
   1   4   4  100.29    4.70
  -1   4  -4   92.29    4.30
  -2  -4  -4 1979.20   78.99
   2  -4   4 1856.01   83.79
  -2  -4  -4 2024.40   79.19
   2  -4   4 2009.40   83.59
   3  -4   4  228.48   11.20
   3  -4   4  221.08   15.50
  -3  -4  -4  235.48   11.60
  -3  -4  -4  229.58   10.60
  -3  -4  -4  229.98   10.40
  -3  -4  -4  235.28   10.80
   3   4   4  214.78   10.50
   3   4   4  239.88   10.40
  -3   4  -4  226.68   10.10
   3   4   4  237.38   10.60
  -3   4  -4  230.98   11.00
  -3   4  -4  217.58   10.10
   3   4   4  232.58   10.50
   3   4   4  232.28   10.30
  -4  -4  -4   75.09    4.80
   4  -4   4   79.09    5.10
  -4  -4  -4   72.29    5.00
   4  -4   4   73.89    4.30
   4  -4   4   75.29    4.60
   4  -4   4   78.49   10.50
   4  -4   4   80.49    4.10
   4  -4   4   79.59    5.00
  -4  -4  -4   78.19    4.50
  -4  -4  -4   77.09    4.60
   4   4   4   71.69    4.10
  -4   4  -4   69.79    4.10
  -4   4  -4   72.19    4.80
   4   4   4   71.59    4.10
  -4   4  -4   68.49    4.10
  -4   4  -4   68.29    4.10
   4   4   4   71.39    4.50
   4   4   4   75.99    5.00
   4   4   4   68.39    4.50
   5  -4   4   41.30    3.20
   5  -4   4   41.40    3.80
  -5  -4  -4   37.80    3.40
  -5  -4  -4   39.30    3.60
   5  -4   4   46.10    3.60
  -5  -4  -4   40.20    3.00
   5  -4   4   40.90    2.70
  -5  -4  -4   42.40    4.10
   5  -4   4   46.00    2.80
  -5  -4  -4   37.10    3.60
   5  -4   4   41.00    3.60
   5   4   4   38.60    2.90
   5   4   4   35.90    3.20
  -5   4  -4   35.40    2.90
  -5   4  -4   37.40    3.00
   5   4   4   36.60    2.90
   5   4   4   36.90    3.30
  -5   4  -4   39.70    3.50
   5   4   4   35.90    2.80
   6  -4   4  541.05   24.60
  -6  -4  -4  549.35   25.50
  -6  -4  -4  540.55   24.40
   6  -4   4  570.14   24.60
   6  -4   4  541.35   23.10
  -6  -4  -4  544.45   23.80
  -6  -4  -4  494.65   24.20
  -6  -4  -4  564.24   25.10
   6  -4   4  537.35   25.00
   6  -4   4  557.74   33.80
   6  -4   4  565.54   27.40
   6   4   4  558.44   24.60
  -6   4  -4  551.44   24.00
   6   4   4  566.14   23.90
  -6   4  -4  534.55   23.90
   6   4   4  592.64   25.70
   6   4   4  545.05   24.40
   6   4   4  551.54   23.90
  -6   4  -4  566.84   24.20
  -7  -4  -4  122.69    7.30
  -7  -4  -4  124.59    7.10
  -7  -4  -4  131.39    8.10
   7  -4   4  125.99   17.00
   7  -4   4  141.19    8.20
  -7  -4  -4  129.29    8.30
  -7  -4  -4  126.59    8.10
  -7  -4  -4  139.79    8.70
   7  -4   4  129.89    7.50
   7  -4   4  128.79    6.30
  -7  -4  -4  133.89    8.00
  -7   4  -4  142.29    7.60
  -7   4  -4  144.19    7.60
   7   4   4  137.89    7.50
   7   4   4  142.09    7.20
  -7   4  -4  136.19    7.60
   7   4   4  135.39    7.30
   7   4   4  135.09    7.80
  -8  -4  -4  284.57   14.70
   8  -4   4  280.27   12.60
  -8  -4  -4  318.97   16.50
   8  -4   4  259.07   26.70
  -8  -4  -4  302.37   15.20
  -8   4  -4  285.57   14.20
   8   4   4  299.97   14.20
   8   4   4  316.67   14.10
  -8   4  -4  280.37   13.90
   8   4   4  309.67   14.50
   9  -4   4    4.70    1.30
   9  -4   4    5.30    1.50
  -9  -4  -4    3.80    1.30
  -9  -4  -4    3.20    1.40
  -9  -4  -4    4.40    1.50
  -9   4  -4    3.90    1.20
  -9   4  -4    5.60    1.40
  -9   4  -4    2.90    1.10
  -9   4  -4    4.80    1.40
   9   4   4    4.60    1.20
   9   4   4    2.60    1.30
   9   4   4    3.50    1.20
  10  -4   4  142.09    6.60
 -10  -4  -4  126.99    7.00
 -10  -4  -4  135.79    7.30
 -10  -4  -4  144.59    7.20
 -10  -4  -4  137.39    7.10
 -10   4  -4  126.79    6.90
 -10   4  -4  124.99    6.70
 -11  -4  -4   32.60    2.70
  11  -4   4   27.70    1.60
 -11  -4  -4   28.80    2.20
 -11   4  -4   26.60    2.20
  11  -5  -4    3.60    0.70
 -11  -5   4    4.30    1.10
 -11  -5   4    3.60    0.90
 -11   5   4    4.40    1.10
 -11   5   4    4.90    1.20
 -11   5   4    4.30    1.00
 -11   5   4    4.30    1.10
 -10  -5   4   29.10    2.50
 -10  -5   4   27.90    2.60
  10  -5  -4   29.10    1.90
 -10   5   4   23.50    2.30
  10   5  -4   22.10    2.20
 -10   5   4   25.40    2.30
 -10   5   4   22.30    2.30
  10   5  -4   22.20    2.00
 -10   5   4   21.40    2.40
  -9  -5   4  105.99    8.20
   9  -5  -4   98.49    5.00
  -9  -5   4   98.09    5.90
  -9  -5   4   93.59    5.40
   9  -5  -4   92.59   12.30
  -9  -5   4   99.19    6.10
  -9  -5   4   94.59    6.30
   9   5  -4   86.39    7.40
  -9   5   4  100.49    5.90
  -9   5   4  100.19    5.80
   9   5  -4   97.99    5.60
   9   5  -4  100.29    5.80
  -9   5   4  103.09    6.10
   9   5  -4  102.29    5.70
  -9   5   4  102.79    5.90
   8  -5  -4   48.40    8.00
  -8  -5   4   43.90    3.50
  -8  -5   4   44.30    4.00
   8  -5  -4   43.20    2.80
  -8  -5   4   40.90    3.60
   8  -5  -4   43.90    2.90
  -8  -5   4   41.30    3.40
  -8  -5   4   43.30    4.10
  -8  -5   4   38.60    3.20
  -8  -5   4   39.50    3.60
   8   5  -4   38.50    3.40
  -8   5   4   42.40    3.40
   8   5  -4   38.80    3.30
   8   5  -4   39.70    3.60
   8   5  -4   36.00    3.50
  -7  -5   4  445.96   19.80
  -7  -5   4  430.16   18.70
  -7  -5   4  408.66   19.40
  -7  -5   4  435.56   19.60
   7  -5  -4  443.86   18.50
  -7  -5   4  411.66   19.70
  -7  -5   4  448.26   19.40
   7  -5  -4  429.86   22.70
   7  -5  -4  448.66   18.40
  -7  -5   4  445.26   19.20
  -7  -5   4  442.86   22.30
  -7  -5   4  404.76   19.40
  -7   5   4  453.65   19.70
   7   5  -4  404.26   19.30
   7   5  -4  445.06   20.00
   7   5  -4  414.16   19.70
   7   5  -4  433.16   21.20
  -6  -5   4   85.39    5.60
   6  -5  -4  108.99    8.70
  -6  -5   4   91.49    5.10
  -6  -5   4   92.59    5.30
  -6  -5   4   95.39    6.00
  -6  -5   4   90.79    5.20
  -6  -5   4   93.69    5.40
  -6  -5   4   90.59    5.60
   6  -5  -4   90.39    4.70
   6  -5  -4   90.39    4.60
  -6  -5   4   89.39    5.50
  -6  -5   4   86.29    5.50
   6   5  -4   78.39    5.20
   6   5  -4   81.09    5.50
   6   5  -4   75.39    5.50
  -6   5   4   79.89    5.00
  -6   5   4   78.89    5.20
  -6   5   4   85.19    5.00
   6   5  -4   77.49    5.30
   6   5  -4   85.99    5.30
  -5  -5   4  356.56   15.70
   5  -5  -4  330.47   14.10
  -5  -5   4  321.27   15.20
  -5  -5   4  332.67   15.20
  -5  -5   4  337.77   14.70
  -5  -5   4  330.57   14.70
  -5  -5   4  314.77   14.90
  -5  -5   4  312.87   15.50
  -5  -5   4  308.57   15.10
  -5  -5   4  331.17   14.70
   5  -5  -4  355.56   15.90
  -5   5   4  308.87   14.40
   5   5  -4  322.47   14.80
   5   5  -4  317.37   14.90
  -5   5   4  326.17   14.40
   5   5  -4  318.27   14.80
   5   5  -4  321.47   15.30
   5   5  -4  309.77   15.00
  -4  -5   4   66.29    4.60
  -4  -5   4   63.89    4.20
  -4  -5   4   59.89    4.10
  -4  -5   4   63.39    3.70
  -4  -5   4   57.89    3.80
  -4  -5   4   62.89    4.40
  -4  -5   4   63.89    3.90
  -4  -5   4   59.69    4.30
   4  -5  -4   61.59    3.90
  -4  -5   4   70.69    5.30
   4   5  -4   74.69    4.40
   4   5  -4   75.89    4.20
  -4   5   4   71.29    4.60
   4   5  -4   77.09    4.40
  -3  -5   4    0.90    0.70
  -3  -5   4    4.30    1.30
  -3  -5   4    1.70    0.90
  -3  -5   4    1.90    0.80
  -3  -5   4    2.60    0.80
  -3  -5   4    2.10    0.80
  -3  -5   4   -2.00   11.30
  -3   5   4    1.90    0.50
  -2  -5   4  424.56   17.90
  -2  -5   4  396.96   24.00
   2  -5  -4  401.06   17.30
  -2  -5   4  404.36   17.60
  -2  -5   4  410.26   16.80
  -2  -5   4  415.86   17.80
   2   5  -4  408.46   17.20
   2   5  -4  367.86   17.20
  -2   5   4  402.36   16.50
   2   5  -4  405.46   17.70
  -1  -5   4  172.88    7.80
  -1  -5   4  170.78    7.90
   1  -5  -4  164.28    7.60
  -1  -5   4  169.88    7.00
  -1  -5   4  172.58    8.10
  -1  -5   4  174.58    7.10
  -1  -5   4  164.08   13.50
  -1   5   4  150.38    7.00
   1   5  -4  153.08    7.80
  -1   5   4  149.19    7.10
  -1   5   4  142.69    7.00
   1   5  -4  152.68    7.90
  -1   5   4  152.28    7.00
   1   5  -4  150.58    7.60
   0  -5   4 1036.30   44.90
   0  -5   4 1064.89   46.30
  -1  -5  -4  303.87   13.40
   1  -5   4  306.77   16.00
   1  -5   4  298.57   12.50
   1  -5   4  273.57   17.20
   1  -5   4  309.67   13.50
   1   5   4  298.27   13.10
   1   5   4  299.97   12.60
   1   5   4  293.27   12.50
  -1   5  -4  300.77   13.60
  -1   5  -4  292.67   13.70
  -1   5  -4  288.17   12.60
   1   5   4  294.87   12.90
   2  -5   4   75.69    4.60
   2  -5   4   76.49    5.40
   2  -5   4   76.99    8.30
  -2  -5  -4   82.59    4.30
  -2  -5  -4   80.39    4.20
  -2  -5  -4   78.39    5.40
  -2  -5  -4   85.29    4.90
  -2  -5  -4   81.49    4.10
   2  -5   4   74.39    5.60
  -2  -5  -4   72.39    5.30
  -2   5  -4   90.09    5.20
   2   5   4   95.09    4.50
  -2   5  -4   97.39    5.40
  -2   5  -4   93.69    4.40
   2   5   4   94.99    4.70
   2   5   4   96.59    4.90
  -2   5  -4   86.89    4.90
   2   5   4   84.39    4.50
   2   5   4   88.49    4.50
  -3  -5  -4  145.49    6.50
   3  -5   4  148.19    8.10
   3  -5   4  124.49    6.80
  -3  -5  -4  146.19    6.80
   3  -5   4  149.79    7.70
   3  -5   4  133.69    8.00
   3  -5   4  130.89   11.90
  -3  -5  -4  133.49    8.00
  -3  -5  -4  143.69    9.10
   3   5   4  124.09    6.60
  -3   5  -4  121.99    6.30
   3   5   4  126.99    6.40
   3   5   4  121.39    6.60
  -3   5  -4  120.79    6.30
  -3   5  -4  125.19    7.30
  -4  -5  -4   31.30    3.60
  -4  -5  -4   31.40    3.30
   4  -5   4   33.30    2.70
   4  -5   4   30.20    2.70
   4  -5   4   35.60    3.30
   4  -5   4   35.20    3.50
   4  -5   4   29.20    3.50
  -4  -5  -4   33.30    3.00
   4  -5   4   38.30    2.60
  -4  -5  -4   34.60    2.90
  -4  -5  -4   33.70    3.40
   4   5   4   39.20    3.10
  -4   5  -4   40.70    3.50
  -4   5  -4   39.60    2.70
   4   5   4   41.30    3.00
   4   5   4   43.30    3.20
   4   5   4   42.10    2.90
   4   5   4   39.30    2.80
  -4   5  -4   40.10    2.70
   5  -5   4    8.90    2.10
  -5  -5  -4    6.70    1.70
   5  -5   4    8.50    1.30
   5  -5   4   10.20    1.80
  -5  -5  -4    7.90    1.80
  -5  -5  -4    8.00    2.00
   5  -5   4    8.30    1.40
  -5  -5  -4    8.30    1.70
  -5  -5  -4    8.30    1.80
   5  -5   4    7.50    7.10
  -5  -5  -4    8.30    2.30
   5   5   4    5.40    1.30
   5   5   4    5.40    1.50
  -5   5  -4    4.70    1.20
  -5   5  -4    6.20    1.40
   5   5   4    5.20    1.50
   5   5   4    4.10    1.10
  -5   5  -4    4.90    1.30
   5   5   4    8.40    1.30
   6  -5   4   19.90    1.90
  -6  -5  -4   18.30    3.20
  -6  -5  -4   18.00    2.50
  -6  -5  -4   21.60    4.00
  -6  -5  -4   17.40    3.00
   6  -5   4   19.70    1.90
  -6  -5  -4   21.70    3.30
   6  -5   4   18.90    2.30
   6  -5   4   20.10    2.90
   6  -5   4   23.70    9.20
  -6  -5  -4   20.10    2.60
   6   5   4   21.70    2.20
   6   5   4   25.40    2.80
  -6   5  -4   23.00    2.50
   6   5   4   24.30    2.50
  -6   5  -4   24.10    2.50
   6   5   4   24.50    2.50
  -6   5  -4   23.70    2.30
   6   5   4   23.00    2.70
  -7  -5  -4  123.09    6.90
  -7  -5  -4  119.79    7.20
  -7  -5  -4  121.89    7.50
  -7  -5  -4  126.69    8.00
  -7  -5  -4  118.09    6.60
  -7  -5  -4  121.89    7.10
  -7  -5  -4  117.39    6.40
   7  -5   4  123.79    7.30
   7  -5   4  142.09   17.60
   7  -5   4  119.49    6.40
   7   5   4  100.89    6.30
  -7   5  -4   97.89    6.40
   7   5   4   98.49    6.20
  -7   5  -4  105.39    6.40
   7   5   4  100.79    6.00
  -7   5  -4  103.59    6.40
   7   5   4  101.29    6.60
   8  -5   4  130.49   25.00
   8  -5   4  122.39    5.90
  -8  -5  -4  120.59    7.40
   8  -5   4  128.39    7.50
   8  -5   4  123.09    6.70
  -8  -5  -4  122.39    8.40
  -8  -5  -4  122.49    8.00
  -8  -5  -4  123.29    7.20
  -8  -5  -4  126.59    7.70
  -8   5  -4  134.49    7.40
  -8   5  -4  134.49    7.20
  -8   5  -4  129.49    7.00
   8   5   4  126.99    6.80
   8   5   4  138.49    7.60
   8   5   4  134.79    7.40
   9  -5   4   63.09    3.80
  -9  -5  -4   60.89    4.20
  -9  -5  -4   59.09    4.50
  -9  -5  -4   62.99    4.50
  -9  -5  -4   62.59    4.80
   9  -5   4   59.39    3.20
   9  -5   4   64.09    4.30
  -9   5  -4   72.49    4.50
   9   5   4   77.19    4.60
   9   5   4   74.59    4.30
  -9   5  -4   73.39    4.50
  -9   5  -4   75.99    4.40
 -10  -5  -4   10.30    1.50
 -10  -5  -4   11.60    1.50
 -10  -5  -4   11.70    1.40
  10   5   4   12.40    1.60
 -10   5  -4   13.90    1.50
 -10   5  -4   13.90    1.40
 -10   5  -4   12.50    1.50
 -11  -6   4    0.20    0.50
 -11  -6   4    0.40    0.40
 -11   6   4    0.30    0.40
 -11   6   4    0.40    0.40
 -10  -6   4   48.00    3.30
  10  -6  -4   46.00    2.60
 -10  -6   4   45.80    2.90
  10   6  -4   39.80    2.80
 -10   6   4   42.30    2.90
 -10   6   4   40.90    2.90
 -10   6   4   42.40    3.10
 -10   6   4   40.80    3.00
  10   6  -4   39.80    2.90
  -9  -6   4    2.10    1.00
   9  -6  -4    3.10    0.90
  -9  -6   4    1.60    0.90
   9   6  -4    2.30    1.10
   9   6  -4    2.00    0.90
  -9   6   4    2.40    1.00
  -9   6   4    1.60    0.90
  -9   6   4    2.50    1.10
   9   6  -4    1.10    1.10
  -9   6   4    2.70    1.00
   8  -6  -4  464.25   19.10
  -8  -6   4  463.85   21.10
  -8  -6   4  454.65   20.10
  -8  -6   4  436.46   19.90
  -8  -6   4  460.35   19.70
  -8  -6   4  450.95   20.40
  -8  -6   4  477.45   19.90
  -8  -6   4  441.76   19.00
   8   6  -4  468.45   20.20
   8   6  -4  423.66   20.40
   8   6  -4  457.95   20.10
   8   6  -4  438.16   20.00
   8   6  -4  415.76   20.40
  -8   6   4  456.15   20.10
  -8   6   4  453.75   20.00
  -8   6   4  453.85   20.30
  -7  -6   4    9.60    2.30
  -7  -6   4   14.20    1.70
  -7  -6   4   15.30    2.60
  -7  -6   4   12.50    1.90
  -7  -6   4   12.70    1.90
  -7  -6   4   16.40    2.90
   7  -6  -4   14.90    1.60
  -7  -6   4   13.30    2.00
  -7   6   4   12.60    2.30
   7   6  -4    9.60    2.00
  -7   6   4   11.30    1.80
   7   6  -4   12.40    2.00
   7   6  -4   11.20    2.20
  -7   6   4   10.10    2.00
  -6  -6   4  692.53   30.70
  -6  -6   4  684.63   31.00
  -6  -6   4  725.33   31.10
  -6  -6   4  736.63   30.40
  -6  -6   4  701.13   31.00
  -6  -6   4  751.22   30.10
  -6  -6   4  729.83   30.40
  -6   6   4  731.03   30.80
   6   6  -4  680.63   30.90
  -6   6   4  748.63   30.50
  -5  -6   4  143.39    7.20
  -5  -6   4  128.29    8.90
  -5  -6   4  130.99    7.70
  -5  -6   4  141.79    6.90
  -5  -6   4  129.29    7.30
  -5  -6   4  139.89    7.80
  -5  -6   4  149.79    8.40
  -5  -6   4  128.89    7.50
  -5  -6   4  137.29    7.10
   5   6  -4  141.99    7.70
   5   6  -4  155.28    7.70
   5   6  -4  144.89    8.10
   5   6  -4  145.79    7.60
  -5   6   4  141.09    7.10
  -5   6   4  142.59    7.50
  -5   6   4  148.29    7.10
  -4  -6   4  595.24   27.00
  -4  -6   4  614.64   27.40
  -4  -6   4  624.44   27.80
  -4  -6   4  600.14   26.90
  -4  -6   4  636.84   26.00
  -4  -6   4  595.74   26.30
   4  -6  -4  630.34   26.30
  -4  -6   4  590.84   27.20
  -4  -6   4  606.54   27.20
   4   6  -4  625.44   27.20
   4   6  -4  690.63   27.90
   4   6  -4  691.73   27.30
   4   6  -4  673.43   27.00
  -3  -6   4   12.00    1.30
  -3  -6   4   11.60    1.70
  -3  -6   4   11.20    1.90
  -3  -6   4    3.90    8.20
  -3  -6   4   13.60    1.90
  -3  -6   4   12.10    1.40
  -3  -6   4   12.00    1.90
  -3  -6   4   12.40    1.80
  -3  -6   4   11.10    1.70
   3  -6  -4   13.20    1.50
   3   6  -4   15.40    2.10
   3   6  -4   12.10    1.60
  -3   6   4   10.80    1.60
   3   6  -4   11.40    1.60
  -3   6   4   11.40    1.10
   3   6  -4   11.90    1.50
   3   6  -4   11.90    1.60
  -2  -6   4  426.16   19.10
  -2  -6   4  441.66   19.20
  -2  -6   4  460.05   22.10
  -2  -6   4  428.46   19.30
   2  -6  -4  415.26   20.80
   2  -6  -4  469.05   19.40
  -2  -6   4  438.66   19.30
  -2  -6   4  445.36   19.30
  -2  -6   4  446.46   19.20
   2  -6  -4  421.36   18.50
   2   6  -4  405.36   18.60
   2   6  -4  424.56   19.20
  -2   6   4  432.06   18.60
   2   6  -4  435.76   19.10
   2   6  -4  436.76   18.60
   1  -6  -4  518.35   24.20
  -1  -6   4  542.05   23.90
  -1  -6   4  559.64   24.10
  -1  -6   4  547.75   23.90
  -1  -6   4  561.24   23.90
  -1  -6   4  559.04   23.60
   1   6  -4  530.65   23.40
  -1   6   4  529.65   22.80
   1   6  -4  590.74   24.10
  -1   6   4  559.74   22.80
   1   6  -4  576.74   23.20
  -1   6   4  545.35   22.90
   1   6  -4  555.44   24.10
  -1   6   4  575.44   23.00
   0  -6   4  755.52   31.10
   0  -6   4  769.12   31.70
   0  -6   4  743.33   32.70
   0  -6  -4  722.43   32.10
   0  -6   4  771.22   31.70
   0   6   4  730.23   30.40
   0   6  -4  750.32   32.10
   0   6  -4  768.32   31.90
   1  -6   4   37.80    2.80
  -1  -6  -4   36.80    2.80
  -1  -6  -4   36.70    3.40
  -1  -6  -4   35.20    3.00
   1  -6   4   33.50    2.80
   1   6   4   31.90    2.30
   1   6   4   38.90    2.70
  -1   6  -4   36.90    3.20
  -1   6  -4   34.90    3.00
  -1   6  -4   32.50    2.20
   1   6   4   33.00    2.10
   1   6   4   34.10    2.40
  -1   6  -4   32.50    2.30
  -2  -6  -4  443.16   19.10
   2  -6   4  431.66   18.60
   2  -6   4  433.06   20.20
  -2  -6  -4  411.26   19.60
  -2  -6  -4  414.06   19.90
  -2  -6  -4  421.96   19.80
   2  -6   4  414.26   18.70
   2  -6   4  431.56   19.80
   2   6   4  447.96   18.60
  -2   6  -4  448.46   19.50
   2   6   4  437.36   18.80
   2   6   4  422.76   18.30
  -2   6  -4  442.96   18.10
   2   6   4  381.36   18.30
  -2   6  -4  432.26   18.20
   2   6   4  450.35   18.30
   3  -6   4   17.90    1.50
   3  -6   4   16.50    1.90
   3  -6   4   16.10    1.60
   3  -6   4    8.70    5.00
  -3  -6  -4   16.00    2.50
  -3  -6  -4   18.90    3.00
   3  -6   4   16.20    2.50
  -3  -6  -4   15.60    2.00
  -3  -6  -4   15.70    1.80
  -3  -6  -4   15.50    2.30
   3  -6   4   18.20    1.80
   3  -6   4   15.90    2.60
   3   6   4   14.20    1.80
   3   6   4   18.90    2.00
  -3   6  -4   14.90    1.50
  -3   6  -4   13.10    2.00
  -3   6  -4   14.30    1.50
   3   6   4   15.20    1.60
   3   6   4   13.50    1.80
   3   6   4   14.70    1.70
   4  -6   4  505.45   30.50
  -4  -6  -4  510.25   23.30
  -4  -6  -4  515.55   24.30
   4  -6   4  553.94   26.40
  -4  -6  -4  554.44   25.20
  -4  -6  -4  547.55   23.00
  -4  -6  -4  540.35   23.90
   4  -6   4  552.14   24.80
   4  -6   4  522.35   23.10
   4  -6   4  546.05   25.40
   4  -6   4  589.04   24.80
  -4  -6  -4  538.15   22.70
  -4  -6  -4  563.94   25.80
  -4   6  -4  552.84   23.20
   4   6   4  565.94   23.90
  -4   6  -4  558.14   23.30
   4   6   4  542.55   23.90
  -4   6  -4  530.85   23.10
   4   6   4  565.14   23.80
   4   6   4  544.25   23.30
   4   6   4  552.84   24.00
  -4   6  -4  553.54   24.50
  -5  -6  -4  305.17   14.50
   5  -6   4  293.67   17.80
  -5  -6  -4  287.27   13.50
  -5  -6  -4  275.47   14.40
  -5  -6  -4  290.17   15.20
   5  -6   4  280.77   13.00
   5  -6   4  296.47   12.90
  -5  -6  -4  279.27   14.40
   5  -6   4  298.37   14.70
   5  -6   4  298.27   13.20
  -5  -6  -4  292.37   13.10
  -5   6  -4  292.27   13.90
   5   6   4  300.87   14.20
  -5   6  -4  299.77   13.50
  -5   6  -4  274.57   13.20
   5   6   4  281.67   13.30
   5   6   4  294.97   14.10
   5   6   4  291.47   13.30
   5   6   4  301.87   13.90
  -6  -6  -4  203.08   10.20
  -6  -6  -4  196.88   10.30
   6  -6   4  191.68   15.40
   6  -6   4  209.08    9.70
  -6  -6  -4  196.18   10.10
   6  -6   4  200.88    9.50
  -6  -6  -4  203.58   11.70
  -6  -6  -4  196.38   10.60
   6  -6   4  214.28   11.20
  -6  -6  -4  203.08    9.90
   6  -6   4  206.18    9.50
   6  -6   4  148.29   20.40
  -6  -6  -4  192.78   10.90
   6   6   4  221.78   10.10
  -6   6  -4  216.28   10.30
   6   6   4  218.18   10.80
   6   6   4  217.68   10.40
   6   6   4  196.78   13.50
   6   6   4  205.68   10.10
  -7  -6  -4    1.60    1.00
   7  -6   4    2.00    0.70
  -7  -6  -4    2.70    1.40
  -7  -6  -4    2.50    1.30
   7  -6   4    2.50    0.80
  -7  -6  -4    3.00    1.10
   7  -6   4    2.00    0.80
   7  -6   4    3.20    1.40
  -7  -6  -4    3.20    1.80
  -7  -6  -4    2.80    1.20
   7   6   4    1.60    0.80
   7   6   4    2.00    1.10
   7   6   4    1.90    1.10
  -7   6  -4    2.00    1.00
  -7   6  -4    0.70    0.80
  -7   6  -4    1.80    1.10
   7   6   4    2.50    0.90
  -8  -6  -4  122.19    7.00
   8  -6   4  123.99    7.00
   8  -6   4  121.29    5.60
  -8  -6  -4  128.39    7.70
  -8  -6  -4  111.59    6.10
  -8  -6  -4  118.69    6.50
  -8  -6  -4  110.69    7.20
  -8   6  -4  127.99    7.00
  -8   6  -4  129.69    6.80
   8   6   4  116.79    7.60
   8   6   4  133.49    7.00
  -8   6  -4  133.19    6.60
  -9  -6  -4   16.30    1.90
   9  -6   4   15.60    1.20
  -9  -6  -4   15.80    2.00
  -9  -6  -4   17.60    1.60
   9   6   4   16.30    1.90
  -9   6  -4   17.50    2.00
   9   6   4   17.30    1.80
  -9   6  -4   17.90    1.90
  -9   6  -4   18.20    1.80
  -9   6  -4   18.40    1.70
 -10  -6  -4  103.19    4.70
 -10  -6  -4   89.79    4.70
 -10   6  -4   94.19    4.70
 -10   6  -4   96.19    4.90
  10  -7  -4   57.89    3.10
 -10  -7   4   58.39    3.50
 -10   7   4   65.59    3.50
 -10   7   4   63.99    3.40
  10   7  -4   63.29    3.30
  -9  -7   4   19.00    1.60
  -9  -7   4   20.40    1.50
  -9  -7   4   20.40    2.10
  -9   7   4   14.70    1.80
  -9   7   4   15.40    1.80
  -9   7   4   15.10    1.70
   9   7  -4   15.20    1.70
  -9   7   4   14.80    1.60
   9   7  -4   15.40    1.80
  -8  -7   4   91.99    4.90
  -8  -7   4   92.89    4.80
  -8  -7   4   97.79    5.00
  -8  -7   4   88.89    5.20
  -8  -7   4   95.29    5.70
   8  -7  -4   97.39    4.70
   8   7  -4   91.49    5.50
  -8   7   4   89.69    5.30
  -8   7   4   91.79    5.20
   8   7  -4   88.09    5.30
  -8   7   4   95.99    5.30
   8   7  -4   88.49    5.30
  -7  -7   4  169.78    7.80
   7  -7  -4  158.08    7.50
  -7  -7   4  171.38    8.80
  -7  -7   4  175.78    9.50
  -7  -7   4  163.08    8.40
  -7  -7   4  158.78    7.50
  -7  -7   4  158.08    7.40
  -7  -7   4  167.88    7.80
   7   7  -4  160.18    8.40
   7   7  -4  151.68    8.80
   7   7  -4  149.29    9.00
  -7   7   4  155.88    8.10
   7   7  -4  154.08    8.40
  -7   7   4  151.88    8.30
  -7   7   4  156.58    8.10
   6  -7  -4  261.87   11.70
  -6  -7   4  251.07   11.50
  -6  -7   4  243.98   12.60
  -6  -7   4  257.97   11.80
  -6  -7   4  253.77   12.20
  -6  -7   4  253.57   11.30
  -6  -7   4  264.57   12.90
  -6  -7   4  261.07   13.60
   6   7  -4  276.07   12.60
  -6   7   4  268.47   12.20
   6   7  -4  278.77   12.80
  -6   7   4  275.87   13.10
   6   7  -4  269.97   13.30
  -6   7   4  270.37   12.40
  -5  -7   4  122.39    6.90
   5  -7  -4  124.09    6.30
  -5  -7   4  118.39    6.20
  -5  -7   4  119.19    5.70
  -5  -7   4  120.39    7.80
  -5  -7   4  120.79    7.20
  -5  -7   4  123.29    5.80
  -5  -7   4  120.09    7.20
   5   7  -4  139.49    7.10
  -5   7   4  144.59    7.20
   5   7  -4  137.89    7.10
   5   7  -4  135.19    7.80
  -4  -7   4  327.77   15.60
  -4  -7   4  306.37   14.90
  -4  -7   4  333.07   14.70
   4  -7  -4  327.07   13.90
  -4  -7   4  318.77   14.90
  -4  -7   4  320.17   14.90
  -4  -7   4  312.87   14.60
   4   7  -4  322.97   15.40
  -4   7   4  311.07   14.30
   4   7  -4  315.27   14.50
  -4   7   4  309.87   13.70
   4   7  -4  316.07   14.40
   4   7  -4  287.67   14.60
  -3  -7   4  545.45   23.30
  -3  -7   4  489.25   21.40
  -3  -7   4  456.15   21.70
  -3  -7   4  465.35   21.20
  -3  -7   4  434.66   24.00
   3  -7  -4  469.55   20.60
   3   7  -4  483.75   21.40
   3   7  -4  501.55   20.90
   3   7  -4  482.35   20.90
  -3   7   4  472.15   20.70
   3   7  -4  509.55   22.20
  -2  -7   4   23.20    2.40
  -2  -7   4   27.90    2.60
  -2  -7   4   25.60    2.60
   2  -7  -4   24.70    2.20
  -2  -7   4   28.40    3.00
  -2  -7   4   25.60    2.50
   2  -7  -4   28.30    2.70
   2  -7  -4   26.40    2.40
   2  -7  -4   25.80    2.10
  -2  -7   4   26.40    2.70
   2   7  -4   19.60    2.60
   2   7  -4   19.70    2.00
   2   7  -4   18.30    2.30
   2   7  -4   19.50    2.00
   2   7  -4   20.00    2.30
  -1  -7   4  129.89    7.20
   1  -7  -4  133.39    6.50
  -1  -7   4  125.59    6.90
  -1  -7   4  129.29    7.90
   1  -7  -4  132.19    7.00
  -1  -7   4  130.09    7.20
   1  -7  -4  124.69    7.20
  -1  -7   4  131.09    7.20
  -1  -7   4  137.09    7.10
   1  -7  -4  126.39    7.50
   1   7  -4  142.09    7.60
   1   7  -4  148.89    7.50
   0  -7   4    8.50    1.50
   0  -7  -4    7.80    1.90
   0  -7   4    7.90    1.60
   0  -7   4    7.40    1.20
   0  -7   4    9.30    2.20
   0  -7   4    9.10    1.80
   0  -7  -4    7.90    1.60
   0  -7  -4    6.60    1.60
   0   7   4    6.10    1.10
   0   7  -4    4.80    1.30
   0   7  -4    4.90    1.20
   0   7   4    6.30    0.80
   0   7  -4    6.10    1.70
   1  -7   4  218.08   11.10
   1  -7   4  236.68   12.20
  -1  -7  -4  248.38   11.10
   1  -7   4  239.48   11.00
  -1  -7  -4  222.78   11.70
   1  -7   4  241.18   10.50
  -1  -7  -4  229.68   11.70
   1  -7   4  237.78   10.80
   1   7   4  214.28   10.20
  -1   7  -4  208.18   10.00
  -1   7  -4  213.58    9.90
   1   7   4  216.28   10.60
  -1   7  -4  210.98   11.20
   1   7   4  218.88   10.50
  -2  -7  -4   26.20    3.10
   2  -7   4   26.80    2.90
   2  -7   4   26.40    2.40
  -2  -7  -4   29.70    4.20
  -2  -7  -4   25.70    2.60
   2  -7   4   25.00    2.40
   2  -7   4   25.90    2.10
   2   7   4   25.30    2.20
   2   7   4   26.00    2.40
  -2   7  -4   23.70    1.90
   2   7   4   23.60    2.20
   2   7   4   25.70    2.20
  -2   7  -4   23.70    2.70
  -2   7  -4   24.10    1.90
  -3  -7  -4  221.48   11.30
   3  -7   4  216.58   12.30
  -3  -7  -4  215.68   12.00
   3  -7   4  229.08   10.60
  -3  -7  -4  218.88   12.10
  -3  -7  -4  202.48   12.20
   3  -7   4  218.08   10.90
   3  -7   4  215.98   11.70
   3   7   4  237.38   11.20
  -3   7  -4  240.68   10.60
  -3   7  -4  245.68   12.20
  -3   7  -4  240.78   10.60
   3   7   4  240.48   11.20
  -3   7  -4  244.38   10.60
   3   7   4  256.67   11.40
   3   7   4  250.17   11.00
  -4  -7  -4   87.79    5.60
   4  -7   4   88.29    6.10
  -4  -7  -4   88.99    5.60
   4  -7   4   92.09    4.80
  -4  -7  -4   84.29    6.50
   4  -7   4   85.79    5.10
  -4  -7  -4   82.69    6.10
  -4  -7  -4   85.99    6.40
  -4   7  -4   85.79    5.00
  -4   7  -4   91.19    5.00
   4   7   4   92.59    5.60
   4   7   4   94.39    5.20
   4   7   4   86.49    5.40
   4   7   4   88.19    5.60
  -5  -7  -4   85.99    6.60
   5  -7   4   92.49    6.30
  -5  -7  -4   85.59    6.00
   5  -7   4   88.49    5.10
  -5  -7  -4   78.69    6.50
   5  -7   4   88.09    4.80
  -5  -7  -4   86.99    5.90
  -5  -7  -4   83.19    5.60
   5   7   4  103.49    5.50
  -5   7  -4  101.99    5.60
  -5   7  -4   99.29    5.50
   5   7   4   97.29    5.70
   5   7   4  102.39    6.00
   5   7   4   95.79    5.90
  -6  -7  -4   27.20    2.90
  -6  -7  -4   25.20    3.40
   6  -7   4   30.60    3.20
   6  -7   4   27.70    2.10
  -6  -7  -4   25.60    3.40
   6  -7   4   27.90    2.20
  -6  -7  -4   27.80    3.00
  -6   7  -4   26.80    2.60
   6   7   4   27.90    2.40
   6   7   4   25.00    2.80
  -6   7  -4   27.10    2.60
   6   7   4   28.70    2.90
  -7  -7  -4   30.90    2.90
  -7  -7  -4   29.80    3.40
   7  -7   4   28.80    2.90
   7  -7   4   26.90    2.00
  -7  -7  -4   27.70    2.50
  -7  -7  -4   27.10    3.20
   7   7   4   32.90    2.90
   7   7   4   32.80    2.70
   7   7   4   31.20    2.90
  -7   7  -4   32.70    2.70
  -7   7  -4   31.20    2.80
  -7   7  -4   31.70    2.50
   8  -7   4   31.20    1.80
  -8  -7  -4   33.10    2.50
  -8  -7  -4   32.10    3.50
  -8   7  -4   30.60    2.60
   8   7   4   29.00    2.60
  -8   7  -4   29.30    2.50
  -8   7  -4   29.20    2.70
  -8   7  -4   28.90    2.20
  -9  -7  -4    2.10    0.70
  -9  -7  -4    2.50    0.90
   9   7   4    3.20    0.80
  -9   7  -4    3.50    0.80
   9  -8  -4   60.39    3.10
  -9  -8   4   59.09    3.60
  -9   8   4   65.09    3.50
   9   8  -4   68.19    3.50
   8  -8  -4   30.20    2.20
  -8  -8   4   31.40    3.40
  -8  -8   4   25.30    2.10
  -8  -8   4   28.20    1.80
  -8   8   4   29.10    2.30
  -8   8   4   30.10    2.20
  -8   8   4   29.70    2.30
   8   8  -4   29.90    2.40
   8   8  -4   29.00    2.40
  -8   8   4   27.80    3.20
  -7  -8   4   70.39    3.80
  -7  -8   4   70.39    4.50
   7  -8  -4   75.59    3.70
  -7  -8   4   78.99    5.00
  -7  -8   4   68.29    4.20
   7   8  -4   63.89    4.50
  -7   8   4   63.39    4.10
  -7   8   4   64.19    4.10
   7   8  -4   65.69    4.20
   7   8  -4   67.29    4.20
  -7   8   4   64.19    3.90
  -7   8   4   63.19    4.00
  -6  -8   4  145.99    7.10
  -6  -8   4  155.58    7.40
  -6  -8   4  144.39    7.70
   6  -8  -4  139.79    6.60
  -6  -8   4  137.99    7.50
  -6   8   4  139.09    7.10
   6   8  -4  134.09    7.30
   6   8  -4  135.39    7.30
  -6   8   4  130.19    7.20
  -6   8   4  132.59    6.90
  -5  -8   4   38.20    3.60
  -5   8   4   39.20    2.80
   5   8  -4   38.70    3.10
   5   8  -4   35.70    3.00
  -5   8   4   36.60    2.90
  -5   8   4   41.00    2.80
  -4  -8   4   92.39    5.80
  -4  -8   4   90.39    6.20
  -4  -8   4   95.19    5.70
  -4  -8   4   96.19    5.80
   4  -8  -4   92.79    4.90
  -4  -8   4   96.09    5.50
   4   8  -4   90.59    7.00
   4   8  -4   89.59    5.30
   4   8  -4   89.29    6.20
  -3  -8   4   46.20    4.00
  -3  -8   4   47.20    3.80
  -3  -8   4   49.20    3.60
  -3  -8   4   48.90    3.80
   3  -8  -4   47.60    3.10
   3   8  -4   47.80    3.30
   3   8  -4   42.70    4.00
   3   8  -4   47.40    3.30
  -3   8   4   46.40    2.70
   2  -8  -4  208.58    9.80
  -2  -8   4  216.08   10.40
  -2  -8   4  217.78   10.10
   2  -8  -4  216.38    9.40
   2  -8  -4  195.68   10.10
  -2  -8   4  208.78   10.30
  -2  -8   4  209.08   11.70
   2   8  -4  196.08    9.50
   2   8  -4  193.28   10.80
   2   8  -4  179.48   10.20
  -1  -8   4   99.39    5.90
  -1  -8   4   90.99    5.50
   1  -8  -4   94.79    6.10
  -1  -8   4  104.09    5.80
   1  -8  -4   94.99    5.90
  -1  -8   4   97.09    6.00
   1  -8  -4  105.49    6.20
   1  -8  -4   97.99    5.10
   1   8  -4  109.79    5.30
   1   8  -4  106.79    5.40
   0  -8   4  192.28    9.80
   0  -8  -4  204.38   10.10
   0  -8   4  198.98    9.60
   0  -8  -4  194.88   10.60
   0  -8   4  186.78    9.90
   0  -8  -4  203.98   10.40
   0  -8   4  195.68   10.90
   0   8  -4  206.48    9.20
   0   8   4  195.78    8.90
   0   8  -4  214.28    9.20
   0   8  -4  215.08   11.20
  -1  -8  -4   52.39    3.90
   1  -8   4   55.39    3.90
   1  -8   4   54.09    4.70
   1  -8   4   51.89    3.50
  -1  -8  -4   53.29    4.40
  -1  -8  -4   53.29    4.50
   1  -8   4   52.89    3.70
  -1   8  -4   52.59    4.30
   1   8   4   56.19    3.40
  -1   8  -4   60.79    3.30
   1   8   4   57.69    3.40
  -2  -8  -4  162.18    8.70
   2  -8   4  173.88    7.90
   2  -8   4  174.28    8.20
   2  -8   4  168.18    8.50
  -2  -8  -4  159.28    9.50
  -2   8  -4  168.08    7.70
  -2   8  -4  162.68    7.80
   2   8   4  163.98    8.00
   2   8   4  167.78    8.20
   2   8   4  168.28    8.40
   2   8   4  158.78    8.30
   3  -8   4   13.70    2.10
  -3  -8  -4   11.30    2.50
   3  -8   4   12.00    1.50
   3  -8   4    9.90    2.10
  -3  -8  -4   12.60    2.60
  -3  -8  -4   12.60    2.30
   3   8   4   12.50    1.80
  -3   8  -4   12.10    1.50
   3   8   4   12.90    1.90
   3   8   4   12.60    1.60
  -3   8  -4   12.00    1.50
   3   8   4   12.60    1.70
  -3   8  -4   11.60    1.40
   4  -8   4  171.88    9.20
   4  -8   4  194.88    8.60
   4  -8   4  191.78    9.80
  -4  -8  -4  198.68   11.10
  -4  -8  -4  174.38    9.90
   4   8   4  177.28    9.30
  -4   8  -4  183.08    8.80
   4   8   4  173.98    9.20
   4   8   4  182.78    8.90
  -4   8  -4  177.68    8.80
   4   8   4  178.68    9.30
  -5  -8  -4   29.90    3.60
   5  -8   4   32.90    3.20
  -5  -8  -4   33.90    3.30
   5  -8   4   35.10    2.60
   5  -8   4   36.60    2.40
  -5   8  -4   35.40    2.80
   5   8   4   33.50    2.70
  -5   8  -4   33.50    3.30
   6  -8   4   38.40    2.40
  -6  -8  -4   37.40    3.60
   6  -8   4   40.20    2.30
  -6  -8  -4   38.70    3.10
   6   8   4   28.90    2.50
  -6   8  -4   33.10    3.40
  -6   8  -4   29.80    3.60
   6   8   4   29.20    2.80
  -6   8  -4   30.80    2.70
  -7  -8  -4   40.40    2.60
  -7  -8  -4   34.70    2.60
  -7  -8  -4   35.70    3.70
   7  -8   4   36.80    2.10
  -7   8  -4   34.90    2.80
   7   8   4   37.80    2.90
  -7   8  -4   37.10    2.70
   7   8   4   35.60    2.80
  -7   8  -4   35.10    3.00
   8  -8   4   37.60    1.90
  -8  -8  -4   37.90    2.90
   8   8   4   41.80    2.70
  -8   8  -4   38.40    2.60
   8  -9  -4   17.80    1.20
  -8  -9   4   17.40    1.30
   8   9  -4   18.10    1.50
  -7  -9   4  195.98    8.60
  -7  -9   4  195.38    9.00
   7  -9  -4  201.78    8.50
   7   9  -4  193.68    9.10
   7   9  -4  198.48    9.00
  -7   9   4  190.48    8.80
   6  -9  -4   48.40    2.70
  -6  -9   4   47.50    2.90
  -6  -9   4   51.79    3.00
  -6  -9   4   45.90    3.20
   6   9  -4   46.00    3.10
   6   9  -4   44.60    3.10
  -6   9   4   44.30    2.80
  -6   9   4   44.20    2.90
  -5  -9   4  124.09    6.50
  -5  -9   4  134.39    6.70
  -5  -9   4  121.19    6.80
   5  -9  -4  124.09    6.10
   5   9  -4  134.59    6.70
   5   9  -4  136.19    6.70
  -5   9   4  132.29    6.20
  -4  -9   4   19.10    2.00
  -4  -9   4   18.10    2.20
   4  -9  -4   19.10    1.70
  -4  -9   4   20.50    2.20
   4   9  -4   20.30    2.00
   4   9  -4   21.60    2.10
  -3  -9   4   62.69    4.30
   3  -9  -4   63.69    3.60
  -3  -9   4   60.49    4.00
  -3  -9   4   59.59    4.20
   3   9  -4   55.99    6.20
   3   9  -4   73.69    4.00
   2  -9  -4   50.99    3.10
  -2  -9   4   54.79    4.30
   2  -9  -4   51.99    3.60
  -2  -9   4   52.39    3.90
  -2  -9   4   53.59    3.90
   2   9  -4   49.10    4.30
   2   9  -4   52.99    3.30
   2   9  -4   51.09    3.20
   1  -9  -4  107.89    7.50
   1  -9  -4  105.49    6.20
   1   9  -4   97.29    5.10
   1   9  -4  102.79    5.30
   0  -9  -4   50.39    5.40
   0  -9  -4   58.29    5.10
   0   9  -4   58.29    3.30
   0   9  -4   65.29    6.60
   0   9  -4   58.79    3.40
   1  -9   4  275.27   11.60
  -1  -9  -4  269.67   13.20
  -1  -9  -4  272.57   12.90
   1  -9   4  266.37   12.50
   1  -9   4  270.87   12.00
  -1  -9  -4  260.47   12.50
   1   9   4  231.88   11.50
  -1   9  -4  246.08   11.30
  -1   9  -4  238.98   11.30
  -2  -9  -4   51.59    4.30
  -2  -9  -4   54.19    4.00
  -2  -9  -4   51.29    4.30
   2  -9   4   52.39    3.30
   2  -9   4   50.49    3.50
   2  -9   4   52.79    2.90
  -2   9  -4   44.10    3.60
   2   9   4   46.00    3.30
  -2   9  -4   47.00    2.90
  -3  -9  -4  282.17   14.00
   3  -9   4  302.67   12.50
   3  -9   4  295.57   13.00
  -3  -9  -4  279.77   14.20
   3   9   4  278.27   13.20
   3   9   4  276.27   13.10
  -3   9  -4  285.37   12.70
  -3   9  -4  274.47   12.60
  -4  -9  -4   10.50    1.90
   4  -9   4   15.30    1.60
  -4  -9  -4   13.30    2.50
   4  -9   4   13.20    1.40
  -4   9  -4   13.20    1.60
  -4   9  -4   12.40    1.70
   4   9   4   12.40    1.70
  -5  -9  -4  209.18    9.80
   5  -9   4  208.78    8.80
   5  -9   4  217.28    9.00
  -5  -9  -4  191.28   10.20
   5   9   4  184.68    9.40
  -5   9  -4  180.28    9.10
   5   9   4  188.18    9.40
  -5   9  -4  172.88    9.00
  -6  -9  -4    1.20    0.70
   6  -9   4    0.90    0.40
  -6  -9  -4    0.40    0.80
   6  -9   4    1.20    0.50
   6   9   4    1.00    0.70
  -6   9  -4    0.70    0.60
  -6   9  -4    1.00    0.60
  -7  -9  -4   31.40    2.40
  -7  -9  -4   29.20    1.80
   7  -9   4   27.60    1.90
   7   9   4   26.70    2.00
   7 -10  -4   20.00    1.20
  -7 -10   4   19.50    1.40
  -7 -10   4   18.40    1.30
   7  10  -4   20.20    1.50
  -6 -10   4   63.39    3.20
  -6 -10   4   59.69    3.40
   6 -10  -4   65.19    3.10
   6  10  -4   61.49    3.30
  -5 -10   4    5.10    0.90
  -5 -10   4    4.10    0.90
  -5 -10   4    4.90    0.90
   5 -10  -4    3.70    0.70
   5  10  -4    3.20    0.80
  -4 -10   4   41.70    3.00
  -4 -10   4   47.00    2.90
  -4 -10   4   43.40    2.80
   4 -10  -4   43.90    2.50
   4  10  -4   45.30    3.80
   4  10  -4   46.00    2.80
  -3 -10   4   31.50    2.50
  -3 -10   4   31.50    2.50
   3 -10  -4   32.90    2.10
  -3 -10   4   30.60    2.30
   3  10  -4   27.70    2.10
   3  10  -4   28.20    2.10
  -2 -10   4   25.20    2.00
  -2 -10   4   25.50    2.20
   2 -10  -4   25.90    2.20
  -2 -10   4   26.00    2.30
   2 -10  -4   24.30    2.20
   2  10  -4   22.50    1.80
   2  10  -4   22.30    1.80
   1 -10  -4   15.50    1.80
  -1 -10   4   15.30    1.50
  -1 -10   4   14.30    1.70
  -1 -10   4   14.00    1.80
   1 -10  -4   16.10    1.80
   1  10  -4   12.60    1.30
   1  10  -4   12.30    1.30
   0 -10   4   89.99    5.10
   0 -10   4   92.39    4.90
   0 -10   4   90.29    4.60
   0 -10  -4   92.89    5.10
   0 -10  -4   87.29    5.30
   0  10  -4   82.29    4.30
   1 -10   4   20.80    1.60
   1 -10   4   20.20    2.00
  -1 -10  -4   20.40    2.20
   1 -10   4   20.50    1.80
  -1 -10  -4   19.00    2.30
  -1  10  -4   16.10    1.40
  -2 -10  -4   91.39    5.40
   2 -10   4   88.29    4.20
  -2 -10  -4   94.89    5.60
   2 -10   4   93.99    4.60
   2 -10   4   87.99    4.80
  -2  10  -4   77.39    4.40
  -3 -10  -4   13.80    3.30
   3 -10   4   22.70    1.90
  -3 -10  -4   23.20    2.40
   3 -10   4   22.60    1.80
  -3  10  -4   21.50    2.00
  -3  10  -4   21.40    1.80
   3  10   4   20.40    1.90
   3  10   4   20.10    1.80
   4 -10   4  164.48    6.70
   4 -10   4  167.68    7.00
  -4 -10  -4  146.29    7.80
  -4 -10  -4  160.38    7.70
   4  10   4  130.19    7.10
  -4  10  -4  130.19    7.10
  -5 -10  -4   49.50    3.40
  -5 -10  -4   52.29    3.30
   5 -10   4   50.19    2.50
   5 -10   4   55.49    2.80
   5  10   4   49.50    3.80
   6 -10   4    6.60    0.70
  -6 -10  -4    6.20    1.10
  -6 -10  -4    6.00    0.80
  -5 -11   4    6.10    0.80
  -5 -11   4    6.40    0.70
  -4 -11   4   55.69    2.90
  -4 -11   4   55.09    3.00
  -3 -11   4    4.50    0.80
  -3 -11   4    3.60    0.70
  -3 -11   4    3.50    1.00
  -2 -11   4    2.80    0.70
  -2 -11   4    3.50    0.80
  -2 -11   4    1.80    0.50
  -1 -11   4    4.90    0.90
  -1 -11   4    4.20    0.90
  -1 -11   4    3.50    0.70
   0 -11  -4   60.49    3.10
   0 -11   4   58.59    3.10
   0 -11  -4   51.89    3.20
   0 -11   4   53.29    2.80
   0 -11   4   53.59    3.20
  -1 -11  -4   14.50    1.60
   1 -11   4   14.90    1.50
   1 -11   4   14.10    1.10
  -1 -11  -4   15.80    1.60
   1 -11   4   14.60    1.20
  -2 -11  -4   33.10    2.50
  -2 -11  -4   35.30    2.50
   2 -11   4   33.40    2.00
   2 -11   4   32.40    2.20
  -3 -11  -4   15.40    1.60
   3 -11   4   17.50    1.20
   3 -11   4   17.00    1.30
  -3 -11  -4   16.30    1.60
  -4 -11  -4   54.99    3.00
   4 -11   4   55.89    2.70
  -4 -11  -4   50.39    3.00
 -13   0   5    3.00    0.80
 -12   0   5    7.50    1.80
 -12   0   5    8.90    1.30
  12   0  -5    6.80    1.20
 -12   0   5    9.90    1.60
 -12   0   5    8.70    1.30
 -11   0   5   35.20    3.10
 -11   0   5   32.80    3.10
  11   0  -5   33.30    2.90
 -11   0   5   33.50    2.80
 -11   0   5   35.70    2.90
 -11   0   5   36.40    2.90
 -10   0   5   34.00    3.00
 -10   0   5   35.10    3.30
  10   0  -5   34.70    4.80
  10   0  -5   34.00    3.20
  10   0  -5   38.40   21.50
  -9   0   5   75.49    4.80
  -9   0   5   74.69    4.80
  -9   0   5   73.29    4.70
  -9   0   5   72.39    4.90
  -9   0   5   70.29    4.90
   9   0  -5   51.19   17.30
   9   0  -5   74.89    5.00
  -9   0   5   73.79    5.20
  -8   0   5  321.77   14.80
   8   0  -5  330.47   14.90
  -8   0   5  321.57   14.80
  -8   0   5  336.47   15.60
   8   0  -5  326.57   15.20
  -8   0   5  319.97   14.70
  -8   0   5  322.67   15.10
  -8   0   5  314.67   14.90
   8   0  -5  320.87   43.10
   7   0  -5   28.40    2.70
   7   0  -5   27.70    2.40
  -7   0   5   29.60    2.70
   7   0  -5   27.60    2.20
  -7   0   5   25.80    2.30
  -7   0   5   30.50    2.50
  -7   0   5   29.00    2.50
  -7   0   5   25.10    3.90
  -7   0   5   28.40    2.90
   7   0  -5   34.40   10.30
  -6   0   5   31.40    2.40
   6   0  -5   29.80    2.30
   6   0  -5   26.70    2.10
  -6   0   5   31.20    3.30
   6   0  -5   30.80    1.90
  -6   0   5   29.60    2.90
  -6   0   5   29.60    2.40
  -6   0   5   26.70    2.30
   6   0  -5   30.40    2.70
   6   0  -5   27.80    2.00
   6   0  -5   27.30    8.20
   5   0  -5    1.60    0.80
  -5   0   5    1.20    0.70
   5   0  -5    3.30    6.10
  -5   0   5    0.70    0.80
   5   0  -5    0.70    0.60
   5   0  -5    1.20    0.50
  -5   0   5    1.10    1.50
  -5   0   5    0.60    0.60
  -5   0   5    2.50    0.80
  -4   0   5 1599.44   65.79
   4   0  -5 1659.13   70.89
   3   0  -5 1237.38   53.09
  -3   0   5 1188.38   49.10
  -2   0   5 1073.09   43.40
   1   0  -5  337.67   16.80
  -1   0   5  318.77   13.80
  -1   0   5  334.37   13.80
  -1   0   5  326.27   14.00
  -1   0   5  325.47   13.80
   0   0  -5 2369.96   96.79
   0   0   5 2316.27   93.69
   1   0   5   51.39    3.00
   1   0   5   50.09    2.90
  -1   0  -5   52.79    3.10
  -1   0  -5   53.49    3.20
   1   0   5   60.09    3.10
  -1   0  -5   56.79    2.80
   1   0   5   63.99    8.00
  -1   0  -5   54.59    2.90
   2   0   5  189.78    8.60
   2   0   5  186.88    8.70
  -2   0  -5  197.38    8.70
  -2   0  -5  198.28    8.40
  -2   0  -5  187.28    8.00
  -2   0  -5  188.08    8.90
  -2   0  -5  195.78    8.70
   2   0   5  191.78    8.70
   3   0   5  157.58   14.70
  -3   0  -5  161.98    8.20
   3   0   5  166.08    7.60
  -3   0  -5  164.38    7.70
  -3   0  -5  150.68    8.00
   3   0   5  161.28    7.50
  -3   0  -5  163.08    7.70
   3   0   5  162.28    7.80
  -3   0  -5  163.08    7.90
   3   0   5  162.18    7.70
  -4   0  -5  815.12   34.10
   4   0   5  838.02   43.10
  -4   0  -5  811.62   34.60
  -4   0  -5  786.02   34.10
   5   0   5   55.49    3.60
  -5   0  -5   63.29    4.40
  -5   0  -5   56.29    4.10
   5   0   5   50.49   13.70
  -5   0  -5   57.49    3.80
   5   0   5   61.19    4.00
   5   0   5   61.69    4.00
   5   0   5   56.39    3.90
  -5   0  -5   59.49    4.80
   5   0   5   58.29    3.70
  -5   0  -5   57.59    3.90
   6   0   5   22.90    2.40
  -6   0  -5   19.70    3.80
  -6   0  -5   22.30    3.20
   6   0   5   22.50    2.80
   6   0   5   24.30    3.40
  -6   0  -5   20.70    2.60
   6   0   5   22.30   17.90
  -6   0  -5   23.30    2.40
   6   0   5   21.20    2.40
  -6   0  -5   21.30    2.70
   6   0   5   20.00    2.10
   7   0   5   54.19    4.60
  -7   0  -5   56.29    4.40
   7   0   5   56.39    4.40
   7   0   5   61.69   22.40
   7   0   5   57.39    4.30
   7   0   5   56.49    4.30
  -7   0  -5   52.99    3.70
   7   0   5   57.89    4.00
  -7   0  -5   54.69    4.60
   8   0   5    2.40    1.20
   8   0   5    1.90    1.00
  -8   0  -5    2.00    1.30
   8   0   5    0.80    0.90
  -8   0  -5   -0.10    0.40
   8   0   5   -3.20   29.30
  -8   0  -5    0.30    0.40
   8   0   5    0.60    1.10
   8   0   5    2.40    1.10
  -8   0  -5    2.10    1.40
   9   0   5    5.90    1.70
   9   0   5    7.80    2.00
  -9   0  -5    6.50    1.70
  -9   0  -5    6.20    1.80
  -9   0  -5    7.80    2.00
   9   0   5    8.20    1.70
 -10   0  -5   86.29    5.50
 -10   0  -5   89.79    5.40
  10   0   5   86.79    5.40
 -10   0  -5   85.29    5.30
  11   0   5   91.69    5.00
 -11   0  -5   93.79    5.10
 -11   0  -5   89.19    5.00
 -13  -1   5   25.20    1.80
 -12  -1   5   70.29    4.40
 -12  -1   5   77.69    4.60
 -12  -1   5   76.79    4.20
 -12  -1   5   74.49    4.20
  12  -1  -5   73.39    4.30
  12   1  -5   79.59    4.40
 -12   1   5   81.89    5.00
 -12   1   5   81.19    4.30
 -12   1   5   80.09    4.40
 -11  -1   5    1.70    0.80
 -11  -1   5    3.30    1.10
  11  -1  -5    1.30    0.80
 -11  -1   5    1.10    0.80
 -11  -1   5    2.30    1.10
 -11  -1   5    2.00    0.90
 -11   1   5    0.90    0.90
 -11   1   5    2.00    1.10
 -11   1   5    2.10    0.70
 -11   1   5    1.90    1.00
  11   1  -5    1.80    1.00
  10  -1  -5  361.36   32.60
  10  -1  -5  367.36   18.20
 -10  -1   5  366.86   17.50
 -10  -1   5  369.66   17.80
 -10  -1   5  376.76   17.30
 -10  -1   5  383.26   16.90
 -10   1   5  361.86   16.70
 -10   1   5  374.66   16.60
 -10   1   5  371.76   17.40
 -10   1   5  354.06   16.30
 -10   1   5  365.76   16.80
 -10   1   5  383.26   17.20
  -9  -1   5   90.29    6.00
  -9  -1   5   91.29    5.90
   9  -1  -5   90.89    5.00
   9  -1  -5   88.29    5.70
   9  -1  -5   64.79   15.20
  -9  -1   5  100.79    5.80
  -9  -1   5   92.09    5.70
   9  -1  -5   83.09    7.80
  -9  -1   5   94.39    8.20
  -9   1   5   89.59    5.50
  -9   1   5   90.19    5.40
   9   1  -5   93.19    5.90
  -9   1   5   90.49    6.00
   9   1  -5   94.69   25.70
  -9   1   5   92.69    5.50
  -9   1   5   90.59    5.60
   9   1  -5   98.89    5.80
  -9   1   5   94.09    5.80
  -8  -1   5  793.52   32.80
  -8  -1   5  785.12   33.80
   8  -1  -5  755.72   33.40
  -8  -1   5  759.62   34.60
  -8  -1   5  800.82   33.20
   8  -1  -5  786.62   32.40
   8  -1  -5  799.82   33.40
   8  -1  -5  791.22   44.00
  -8  -1   5  780.12   33.30
  -8   1   5  739.83   33.00
   8   1  -5  787.12   32.50
   8   1  -5  817.32   33.70
  -8   1   5  757.82   33.80
   8   1  -5  828.32   49.80
  -7  -1   5  478.65   22.00
   7  -1  -5  510.05   20.80
  -7  -1   5  471.15   21.50
  -7  -1   5  486.25   21.90
   7  -1  -5  507.55   21.40
  -7  -1   5  491.95   21.40
  -7  -1   5  484.25   21.30
   7  -1  -5  497.75   29.80
  -7  -1   5  487.85   21.30
  -7  -1   5  488.75   22.40
   7  -1  -5  497.45   21.70
  -7   1   5  508.05   21.80
   7   1  -5  483.45   21.20
  -7   1   5  513.55   21.60
   7   1  -5  497.35   22.10
  -7   1   5  490.45   21.40
   7   1  -5  511.65   21.50
  -7   1   5  492.15   21.40
   7   1  -5  471.45   21.00
   7   1  -5  481.65   21.80
   7   1  -5  507.85   34.30
  -6  -1   5   56.99    4.00
  -6  -1   5   53.49    3.20
  -6  -1   5   52.79    3.20
  -6  -1   5   53.89    3.40
   6  -1  -5   47.70    8.60
   6   1  -5   46.30   11.40
   6   1  -5   42.40    2.90
  -6   1   5   36.90    4.40
   6   1  -5   41.90    3.30
   6   1  -5   43.00    3.10
  -6   1   5   42.40    3.10
  -6   1   5   43.50    3.20
  -6   1   5   40.90    3.00
   6   1  -5   43.30    3.00
  -5  -1   5  513.95   22.10
  -5  -1   5  493.55   22.10
  -5  -1   5  536.95   22.40
  -5  -1   5  536.65   22.80
  -5   1   5  518.35   22.60
  -5   1   5  534.35   22.20
  -5   1   5  528.85   22.20
   5   1  -5  533.75   22.40
   5   1  -5  532.25   30.30
   4  -1  -5 1225.68   54.79
  -4  -1   5 1149.69   50.29
   4   1  -5 1326.77   56.69
  -4   1   5 1260.77   50.49
  -3  -1   5  975.70   38.90
   3  -1  -5  976.70   42.40
  -3   1   5  905.01   38.80
   3   1  -5  961.00   43.60
  -2  -1   5 1594.14   61.29
   2  -1  -5 1500.05   63.79
   2   1  -5 1521.55   64.79
  -2   1   5 1443.66   60.89
   1  -1  -5  786.42   33.10
  -1   1   5  719.53   30.50
   1   1  -5  747.23   33.80
   0  -1  -5 1012.70   43.00
   0  -1   5 1018.70   40.30
   0   1  -5 1003.60   43.80
   0   1   5  944.91   40.20
  -1  -1  -5  991.30   38.70
   1   1   5  907.51   42.90
  -2  -1  -5 2488.65   94.89
   2  -1   5 2458.45   99.89
  -2   1  -5 2260.07   94.89
   2   1   5 2244.98  100.29
  -3  -1  -5  985.60   39.60
  -3  -1  -5  875.11   39.40
   3  -1   5 1001.80   46.00
   3  -1   5  916.11   39.50
   3   1   5  987.50   48.50
  -3   1  -5  970.00   40.10
  -3   1  -5  994.60   39.70
   4  -1   5  474.95   21.20
  -4  -1  -5  491.35   21.80
  -4  -1  -5  498.75   20.40
   4  -1   5  467.15   34.90
  -4  -1  -5  465.15   21.10
  -4  -1  -5  493.95   22.00
  -4  -1  -5  501.95   23.90
  -4  -1  -5  483.15   21.00
  -4   1  -5  513.85   21.20
   4   1   5  473.25   32.50
  -4   1  -5  502.15   22.30
  -4   1  -5  503.65   21.80
  -4   1  -5  494.95   21.30
   4   1   5  522.15   21.50
  -5  -1  -5  400.16   18.10
   5  -1   5  399.46   17.40
  -5  -1  -5  369.36   18.90
   5  -1   5  423.06   19.10
   5  -1   5  397.26   17.80
   5  -1   5  393.96   17.50
  -5  -1  -5  355.36   17.50
   5  -1   5  372.96   28.70
   5  -1   5  358.36   17.10
  -5  -1  -5  397.16   18.60
  -5  -1  -5  379.16   17.90
   5  -1   5  401.56   18.00
  -5   1  -5  402.86   17.80
   5   1   5  337.17   34.70
  -5   1  -5  403.76   17.50
  -5   1  -5  399.56   18.50
  -5   1  -5  402.36   17.50
   5   1   5  413.16   17.80
   5   1   5  413.76   17.80
  -6  -1  -5  187.18   10.80
  -6  -1  -5  187.38   10.20
   6  -1   5  199.38    9.60
  -6  -1  -5  191.18   10.40
  -6  -1  -5  174.78    9.80
   6  -1   5  186.68   24.80
   6  -1   5  189.68    9.80
   6  -1   5  185.88    9.90
   6  -1   5  186.48    9.30
   6  -1   5  185.68   10.00
   6   1   5  189.58   10.10
  -6   1  -5  183.58    9.60
  -6   1  -5  185.28   11.40
   6   1   5  192.28    9.50
   6   1   5  191.08    9.60
  -6   1  -5  184.68    9.50
   6   1   5  188.68    9.20
   6   1   5  189.68    9.70
  -6   1  -5  185.58    9.40
   6   1   5  176.08   30.20
   6   1   5  183.48    9.10
  -6   1  -5  185.38    9.80
   7  -1   5   96.29    6.40
  -7  -1  -5  104.09    6.90
   7  -1   5   86.09   21.50
  -7  -1  -5  100.99    8.00
  -7  -1  -5  100.09    6.60
   7  -1   5  100.39    6.60
   7  -1   5  102.29    6.20
   7  -1   5  106.29    7.20
  -7  -1  -5  108.19    7.80
  -7   1  -5  101.39    6.40
   7   1   5  103.79    6.20
  -7   1  -5  105.89    6.60
   7   1   5  104.79    6.00
   7   1   5  100.99    6.00
   7   1   5  101.19    7.20
   7   1   5  109.99    6.00
  -7   1  -5  106.69    6.10
  -7   1  -5   96.89    6.10
   7   1   5  102.19    6.30
  -8  -1  -5  127.79    7.40
   8  -1   5  119.99    7.30
   8  -1   5  124.39    7.00
   8  -1   5  124.89    6.90
  -8  -1  -5  128.09    7.80
   8  -1   5  127.19    7.50
   8  -1   5  127.09    7.00
  -8   1  -5  108.29    6.50
  -8   1  -5  112.29    6.40
   8   1   5  112.29    6.50
   8   1   5  113.99    7.30
  -8   1  -5  113.69    7.00
   8   1   5  112.29    7.00
   8   1   5  110.69    6.60
  -8   1  -5  104.29    7.10
  -9  -1  -5    5.70    1.60
  -9  -1  -5    5.90    1.70
  -9  -1  -5    7.10    1.90
   9  -1   5    6.60    1.50
   9  -1   5    5.80    1.50
   9  -1   5   -7.70   33.00
   9  -1   5    6.40    1.80
  -9   1  -5    7.10    1.40
  -9   1  -5    7.20    2.00
   9   1   5    8.00    1.70
  -9   1  -5    8.20    2.20
   9   1   5    8.20    2.00
  -9   1  -5    6.30    1.70
  -9   1  -5    7.00    1.80
 -10  -1  -5   34.50    3.20
  10  -1   5   38.20    3.10
 -10  -1  -5   37.90    3.20
 -10  -1  -5   39.00    3.20
 -10   1  -5   30.20    3.10
  10   1   5   37.50    3.20
 -10   1  -5   33.70    3.00
 -10   1  -5   34.90    3.50
  11  -1   5    6.00    1.20
 -11  -1  -5    4.50    1.10
 -11  -1  -5    5.90    1.20
 -11   1  -5    7.60    1.30
  11   1   5    5.70    1.10
 -11   1  -5    7.10    1.30
 -12  -2   5   26.00    2.00
 -12  -2   5   26.40    2.20
 -12  -2   5   26.70    2.30
 -12   2   5   31.20    2.30
  11  -2  -5  208.88   10.20
 -11  -2   5  210.98   10.20
 -11  -2   5  209.38   10.50
 -11  -2   5  220.68   10.70
 -11  -2   5  211.68   10.20
 -11   2   5  200.08   10.20
 -11   2   5  219.38   10.10
 -11   2   5  216.68   10.30
 -11   2   5  236.38   11.20
  11   2  -5  216.28   10.50
 -10  -2   5   99.39    6.50
  10  -2  -5   90.69   16.20
  10  -2  -5  106.59    5.50
 -10  -2   5  100.29    6.00
 -10  -2   5  109.69    6.40
  10  -2  -5  105.89    6.10
 -10  -2   5  112.49    6.60
 -10  -2   5  103.69    6.10
  10   2  -5  107.59    6.40
 -10   2   5  104.79    6.10
  10   2  -5   99.39    6.30
 -10   2   5  103.89    6.00
 -10   2   5  105.69    6.50
 -10   2   5  112.29    6.40
 -10   2   5  103.49    6.00
   9  -2  -5  762.42   42.00
   9  -2  -5  751.62   31.10
  -9  -2   5  736.63   31.20
  -9  -2   5  761.72   31.60
  -9  -2   5  735.03   31.70
  -9  -2   5  751.12   33.10
  -9  -2   5  712.73   32.00
  -9  -2   5  739.73   31.60
  -9  -2   5  752.42   31.20
   9  -2  -5  745.53   31.60
   9  -2  -5  730.63   30.20
  -9  -2   5  720.43   31.30
   9   2  -5  718.83   31.40
   9   2  -5  700.23   31.10
  -9   2   5  657.63   31.90
  -9   2   5  731.13   31.00
   9   2  -5  692.23   30.20
   9   2  -5  647.14   30.00
  -9   2   5  746.33   31.30
  -8  -2   5  100.39    6.10
  -8  -2   5   96.69    6.60
   8  -2  -5   96.49    5.80
  -8  -2   5   92.79    6.00
   8  -2  -5  102.89    5.90
  -8  -2   5  100.89    5.80
   8  -2  -5   68.79   12.60
  -8  -2   5   94.49    6.00
   8  -2  -5   98.69    5.10
  -8  -2   5   90.99    6.60
   8   2  -5   92.59    5.30
   8   2  -5   93.19    5.90
   8   2  -5   93.99    5.20
   8   2  -5   92.69    5.40
  -8   2   5   91.79    5.80
  -8   2   5   93.29    5.60
  -8   2   5   90.59    5.70
  -8   2   5   92.39    5.60
   8   2  -5   89.99    5.30
   8   2  -5   93.39    5.70
  -7  -2   5  308.07   15.40
  -7  -2   5  293.27   15.20
   7  -2  -5  321.77   22.50
  -7  -2   5  305.37   15.40
  -7  -2   5  295.47   15.10
  -7  -2   5  312.37   15.00
   7  -2  -5  301.27   15.00
   7  -2  -5  323.67   15.10
   7  -2  -5  300.57   14.20
   7   2  -5  336.47   15.50
   7   2  -5  359.46   15.00
  -7   2   5  350.86   15.40
   7   2  -5  371.66   15.40
  -7   2   5  358.56   15.10
   7   2  -5  342.67   31.70
  -7   2   5  347.47   15.10
   7   2  -5  344.67   15.80
   7   2  -5  364.36   15.10
  -7   2   5  358.86   15.30
   6  -2  -5  239.68   10.90
  -6  -2   5  227.38   11.20
   6  -2  -5  275.17   11.70
  -6  -2   5  246.78   12.20
  -6  -2   5  245.18   12.00
  -6  -2   5  241.18   11.80
   6  -2  -5  243.08   11.70
  -6  -2   5  252.07   11.70
   6  -2  -5  249.88   17.70
  -6  -2   5  253.87   11.90
   6   2  -5  258.27   12.10
  -6   2   5  260.67   11.70
   6   2  -5  251.37   11.60
  -6   2   5  258.57   11.60
   6   2  -5  263.27   11.70
   6   2  -5  255.47   12.20
   6   2  -5  233.48   26.70
   6   2  -5  261.97   11.90
  -6   2   5  257.97   11.80
   5  -2  -5  244.08   12.20
   5  -2  -5  233.28   16.90
   5   2  -5  282.37   12.80
   5   2  -5  290.37   13.00
  -5   2   5  287.57   12.50
   5   2  -5  290.77   12.60
   5   2  -5  294.97   22.90
  -5   2   5  286.57   12.50
   5   2  -5  290.57   12.90
  -5   2   5  283.37   12.70
   5   2  -5  294.97   12.70
  -4  -2   5  105.69    5.30
  -4  -2   5  106.19    5.50
  -4  -2   5  100.69    5.50
  -4  -2   5  103.19    5.20
  -4   2   5   96.69    5.10
   4   2  -5   95.99    5.20
   4   2  -5   98.79    5.10
   4   2  -5   99.09    5.30
   4   2  -5  110.19   13.70
   4   2  -5   97.99    5.30
   4   2  -5   94.09    5.10
  -4   2   5   94.59    5.00
   3  -2  -5  801.12   35.50
  -3  -2   5  864.41   35.30
   3  -2  -5  868.51   38.40
   3   2  -5  943.21   41.80
  -2  -2   5  363.66   16.90
  -2  -2   5  406.56   16.60
   2  -2  -5  421.86   19.10
   2  -2  -5  395.56   16.70
  -2   2   5  397.46   16.50
   2   2  -5  396.16   23.60
   1  -2  -5 1354.06   55.49
  -1  -2   5 1373.76   55.39
   1  -2  -5 1408.56   57.79
   1   2  -5 1373.46   59.49
   0  -2  -5  622.34   26.30
   0  -2   5  663.43   26.20
   0   2  -5  633.94   30.60
   1  -2   5 2638.44  105.09
  -1   2  -5 2435.06  101.49
   2  -2   5  986.90   45.00
  -2  -2  -5  991.10   40.30
  -2   2  -5  983.30   41.90
  -3  -2  -5 1328.17   53.49
  -3  -2  -5 1346.67   52.99
  -3   2  -5 1240.88   52.99
   3   2   5 1224.48   64.39
  -4  -2  -5  816.42   34.50
  -4  -2  -5  846.72   33.90
   4  -2   5  846.52   42.00
   4   2   5  689.43   53.79
  -4   2  -5  764.12   34.50
  -5  -2  -5  104.59    6.50
   5  -2   5  118.09   16.10
   5  -2   5  104.49    5.90
   5  -2   5   92.79    6.20
  -5  -2  -5  109.59    7.20
   5  -2   5   96.29    5.70
  -5  -2  -5  102.99    6.20
   5  -2   5   95.09    5.90
   5  -2   5   96.19    5.90
   5  -2   5   89.39    5.30
  -5  -2  -5  103.29    6.50
  -5   2  -5   85.69    5.50
   5   2   5   96.39    5.10
  -5   2  -5   88.89    5.30
   5   2   5   90.79    5.30
  -5   2  -5   94.99    5.50
   5   2   5   91.19    5.70
   5   2   5   91.79    5.60
  -6  -2  -5   32.70    4.40
  -6  -2  -5   34.40    2.50
  -6  -2  -5   32.20    3.40
   6  -2   5   33.30    3.50
  -6  -2  -5   35.70    3.80
  -6  -2  -5   36.00    4.00
   6  -2   5   32.00    3.30
   6  -2   5   34.20    3.30
   6  -2   5   37.00    3.30
   6  -2   5   39.60    3.30
  -6   2  -5   39.80    3.20
   6   2   5   41.10    3.40
   6   2   5   39.80    3.20
  -6   2  -5   39.70    3.30
   6   2   5   40.70    3.00
   6   2   5   40.80    3.40
  -6   2  -5   39.40    3.30
  -6   2  -5   42.80    3.50
   6   2   5   39.00    3.70
   6   2   5   40.20    2.90
   7  -2   5   99.59   18.90
  -7  -2  -5  120.39    8.40
  -7  -2  -5  128.29    7.90
  -7  -2  -5  118.39    8.40
   7  -2   5  126.89    7.70
   7  -2   5  127.69    7.70
   7  -2   5  128.59    7.50
   7  -2   5  129.89    7.50
  -7   2  -5  135.29    7.70
  -7   2  -5  134.19    7.50
  -7   2  -5  136.79    7.50
   7   2   5  137.29    7.10
  -7   2  -5  139.79    7.70
   7   2   5  133.49    8.00
   7   2   5  130.59    7.40
   7   2   5  133.69    7.50
   7   2   5  132.79    7.20
  -8  -2  -5   72.79    7.40
   8  -2   5   73.89    5.20
  -8  -2  -5   76.19    6.30
   8  -2   5   76.39    5.00
   8  -2   5   58.39   18.80
   8  -2   5   75.09    5.10
  -8  -2  -5   75.89    5.40
  -8  -2  -5   80.29    5.80
   8   2   5   63.29    4.40
  -8   2  -5   61.69    4.40
  -8   2  -5   63.29    4.80
  -8   2  -5   64.49    5.00
   8   2   5   67.99    4.50
   8   2   5   67.19    4.60
  -8   2  -5   63.49    5.40
   8   2   5   65.19    4.80
   8   2   5   62.29    5.40
   8   2   5   60.89    4.90
  -8   2  -5   67.29    4.90
  -9  -2  -5   29.70    6.20
   9  -2   5   23.90   22.10
  -9   2  -5   17.90    2.30
   9   2   5   19.60    2.50
  -9   2  -5   19.60    2.50
   9   2   5   19.60    2.20
  -9   2  -5   18.60    2.20
  -9   2  -5   20.30    2.80
  -9   2  -5   18.60    2.20
  -9   2  -5   20.60    2.50
 -10  -2  -5    6.90    1.70
 -10  -2  -5    5.90    1.60
  10  -2   5    6.30    1.40
 -10  -2  -5    5.00    1.30
 -10   2  -5    8.50    1.70
 -10   2  -5   10.20    2.40
  10   2   5    9.00    1.70
 -10   2  -5    9.80    1.20
 -10   2  -5   11.70    2.10
 -11  -2  -5   72.19    4.20
 -11  -2  -5   73.39    4.10
  11  -2   5   72.59    3.90
 -11   2  -5   71.89    4.00
  11   2   5   68.29    3.90
 -12  -3   5   35.30    2.80
 -12  -3   5   36.00    2.60
 -12   3   5   36.20    2.50
 -11  -3   5    1.20    0.70
 -11  -3   5    0.50    0.70
  11  -3  -5    0.60    0.60
 -11  -3   5    0.80    0.80
 -11  -3   5    1.40    0.90
 -11   3   5    0.30    0.60
 -11   3   5    0.90    0.70
 -11   3   5    0.40    0.70
 -11   3   5    0.20    0.70
  10  -3  -5  126.09   16.20
 -10  -3   5  143.39    7.80
 -10  -3   5  154.08   12.30
 -10  -3   5  144.29    7.90
 -10  -3   5  153.48    7.70
  10  -3  -5  139.59    7.30
  10  -3  -5  139.89    6.80
 -10  -3   5  137.69    7.50
 -10   3   5  133.59    7.70
  10   3  -5  135.39    7.60
 -10   3   5  134.99    7.30
 -10   3   5  134.69    7.40
 -10   3   5  138.69    7.60
  -9  -3   5   73.09    5.10
   9  -3  -5   82.49    5.00
  -9  -3   5   70.49    8.30
  -9  -3   5   73.79    5.30
  -9  -3   5   81.99    5.20
  -9  -3   5   76.39    5.80
   9  -3  -5   81.89    4.40
  -9  -3   5   73.59    5.40
   9  -3  -5   68.39   14.90
  -9   3   5   82.59    5.20
  -9   3   5   86.59    6.60
  -9   3   5   85.29    6.20
  -9   3   5   82.69    5.10
   9   3  -5   73.69    4.70
   9   3  -5   80.39    5.20
   9   3  -5   79.39    4.60
   9   3  -5   75.39    6.60
   9   3  -5   80.29    5.30
   9   3  -5   81.49    4.80
   8  -3  -5  148.89    7.60
   8  -3  -5  148.39    6.90
  -8  -3   5  141.49    8.50
   8  -3  -5  131.99   16.10
  -8  -3   5  145.89    8.30
  -8  -3   5  147.19    7.80
  -8  -3   5  150.18    8.30
  -8  -3   5  139.49    7.80
  -8  -3   5  139.89    7.90
  -8  -3   5  142.99    8.10
  -8   3   5  139.79    7.70
   8   3  -5  150.08    9.50
   8   3  -5  143.69    7.90
   8   3  -5  140.19    7.40
   8   3  -5  130.59    8.10
  -8   3   5  141.89    7.70
  -8   3   5  141.39    7.90
   8   3  -5  132.89    7.40
   8   3  -5  133.59    7.60
  -8   3   5  139.49    7.70
   8   3  -5  136.99    7.50
  -7  -3   5    5.10    1.60
   7  -3  -5   10.80    6.80
   7  -3  -5    5.00    1.30
   7  -3  -5    3.30    0.90
  -7  -3   5    4.30    1.40
  -7  -3   5    4.20    1.40
  -7  -3   5    5.40    1.50
  -7  -3   5    4.20    1.50
  -7  -3   5    4.20    1.40
  -7  -3   5    3.90    2.70
  -7  -3   5    4.40    1.30
  -7   3   5    7.00    1.50
  -7   3   5    6.60    1.50
   7   3  -5    6.60    1.50
   7   3  -5    7.00    1.60
   7   3  -5    7.20    1.50
  -6  -3   5   52.89    3.80
   6  -3  -5   45.80    8.10
   6  -3  -5   49.90    2.90
  -6  -3   5   51.99    3.60
  -6  -3   5   48.60    3.80
  -6  -3   5   50.09    3.70
  -6  -3   5   49.20    3.70
   6  -3  -5   48.30    3.50
  -6   3   5   48.40    3.50
  -6   3   5   48.90    3.40
   6   3  -5   47.20    3.40
   6   3  -5   47.10    3.80
   6   3  -5   50.79    3.70
   6   3  -5   51.49    3.50
  -6   3   5   47.50    3.50
   6   3  -5   50.19    3.80
  -5  -3   5   70.29    4.50
   5  -3  -5   75.89    8.60
  -5  -3   5   69.99    4.40
  -5  -3   5   73.19    4.30
  -5  -3   5   71.09    4.30
  -5   3   5   65.89    4.10
  -5   3   5   67.29    4.00
   5   3  -5   68.19    4.10
   5   3  -5   68.19    4.30
   5   3  -5   66.79    4.40
   5   3  -5   73.69    4.20
   5   3  -5   66.09    4.30
  -5   3   5   70.39    4.00
   4  -3  -5  246.78   11.90
   4  -3  -5  277.17   15.20
  -4  -3   5  258.97   11.90
  -4  -3   5  272.27   11.80
  -4  -3   5  274.57   12.20
  -4  -3   5  259.37   12.10
   4   3  -5  261.57   11.90
   4   3  -5  278.07   11.90
   4   3  -5  271.27   12.10
  -4   3   5  247.68   11.70
   4   3  -5  271.27   12.10
  -4   3   5  269.77   11.70
   4   3  -5  268.77   12.20
  -4   3   5  254.67   12.10
   3  -3  -5   94.09    7.10
   3  -3  -5   82.39    4.60
  -3  -3   5   98.19    4.90
  -3  -3   5   90.09    4.70
   3  -3  -5   85.19    4.60
  -3  -3   5   92.59    4.70
  -3  -3   5   83.99    4.60
   3   3  -5   89.99    4.70
   3   3  -5   80.09    4.50
  -3   3   5   85.39    4.30
   3   3  -5   87.29    4.70
   3   3  -5   77.99    5.10
  -3   3   5   85.59    4.40
  -2  -3   5   47.40    2.80
  -2  -3   5   46.30    2.60
   2  -3  -5   44.90    2.70
   2  -3  -5   41.60    2.60
   2   3  -5   41.40    2.60
   2   3  -5   45.40    2.90
  -2   3   5   39.80    2.40
   2   3  -5   45.30    2.80
  -2   3   5   40.70    2.40
  -2   3   5   38.30    2.70
   1  -3  -5   52.99    3.20
   1  -3  -5   52.99    3.20
  -1  -3   5   61.09    3.40
  -1  -3   5   58.29    3.20
  -1  -3   5   53.49    3.30
  -1   3   5   61.89    3.10
   1   3  -5   68.59    3.30
  -1   3   5   66.29    3.10
  -1   3   5   65.19    3.30
  -1   3   5   64.29    2.90
  -1   3   5   65.69    3.00
   0  -3   5  133.39    6.10
   0  -3   5   97.89   14.30
   0  -3  -5  133.69    6.30
   0  -3   5  134.69    6.90
   0  -3   5  138.59    6.30
   0  -3   5  131.09    6.00
   0  -3  -5  136.89    6.20
   0  -3  -5  139.89    6.30
   0   3   5  130.89    6.00
   0   3  -5  134.99    6.60
   0   3  -5  135.29    6.10
   0   3   5  130.79    5.90
   0   3  -5  141.49    6.70
   0   3   5  138.39    6.10
   1  -3   5  530.85   25.30
  -1  -3  -5  511.45   21.60
   1  -3   5  513.15   21.70
  -1  -3  -5  496.35   22.20
  -1  -3  -5  525.05   21.40
  -2  -3  -5  144.89    7.90
   2  -3   5  147.39    7.90
  -2  -3  -5  150.78    7.60
  -2  -3  -5  149.88    7.10
   2  -3   5  147.49   11.60
   2  -3   5  146.49    7.80
  -2  -3  -5  151.98    7.10
  -2   3  -5  156.98    7.50
   2   3   5  150.18    7.00
  -2   3  -5  138.79    6.80
  -2   3  -5  153.98    6.90
   2   3   5  154.48    6.70
   2   3   5  148.69    6.90
  -3  -3  -5   76.79    5.30
   3  -3   5   68.29    4.80
  -3  -3  -5   69.39    4.20
  -3  -3  -5   71.89    4.80
   3  -3   5   87.49   10.50
  -3  -3  -5   70.09    4.50
  -3   3  -5   80.39    4.30
   3   3   5   82.59    4.60
   3   3   5   86.79    4.40
  -3   3  -5   83.79    4.30
  -3   3  -5   90.09    5.20
   3   3   5   82.79    4.60
   3   3   5   87.39    4.30
  -3   3  -5   89.19    4.30
   4  -3   5  110.29    7.00
   4  -3   5  118.69    5.70
  -4  -3  -5  118.79    6.80
   4  -3   5  114.59    6.80
  -4  -3  -5  120.29    5.90
  -4  -3  -5  119.09    6.50
   4  -3   5  107.39    6.30
   4  -3   5  125.29   13.90
   4  -3   5  115.89    6.70
  -4  -3  -5  122.99    7.30
   4  -3   5  112.49    6.80
   4   3   5  111.99    6.30
   4   3   5  114.09    5.80
  -4   3  -5  117.09    6.50
   4   3   5  110.99    6.20
   4   3   5  113.09    5.80
  -4   3  -5  107.99    5.90
  -4   3  -5  114.19    5.90
   4   3   5  109.19    5.90
  -4   3  -5  116.99    6.00
   5  -3   5   99.59    5.40
  -5  -3  -5  102.29    6.40
   5  -3   5  104.29    6.30
  -5  -3  -5  103.49    5.60
   5  -3   5  105.19    6.70
   5  -3   5  121.99   15.80
   5  -3   5   95.89    6.70
  -5  -3  -5   97.39    6.60
   5  -3   5  102.59    6.50
  -5  -3  -5   97.29    6.70
   5  -3   5   97.39    6.40
  -5  -3  -5   97.09    6.90
  -5   3  -5  116.29    7.20
  -5   3  -5  113.39    6.10
   5   3   5  109.79    5.70
   5   3   5  115.69    6.20
   5   3   5  110.59    6.40
  -5   3  -5  113.39    6.50
  -5   3  -5  116.09    6.00
   5   3   5  108.49    5.80
  -6  -3  -5   95.29    6.80
  -6  -3  -5  100.29    6.70
   6  -3   5  102.69    6.40
   6  -3   5  102.89    6.40
   6  -3   5   95.89    6.70
  -6  -3  -5   98.49    5.40
   6  -3   5   89.59   15.00
   6  -3   5   95.39    5.40
  -6  -3  -5   98.19    7.00
  -6  -3  -5   87.49    6.00
  -6  -3  -5  103.49    6.70
   6  -3   5   91.19    4.90
   6  -3   5  104.59    7.60
  -6   3  -5  102.99    6.00
   6   3   5   93.69    6.80
   6   3   5  104.39    5.60
   6   3   5  105.29    5.80
  -6   3  -5  100.79    6.00
   6   3   5  103.99    6.30
   6   3   5  104.89    6.40
  -6   3  -5  103.29    6.00
   6   3   5  103.59    5.90
   7  -3   5  212.88   25.30
  -7  -3  -5  222.68   11.70
   7  -3   5  221.28   11.10
  -7  -3  -5  226.68   12.10
  -7  -3  -5  193.38   10.40
   7  -3   5  219.38   11.40
  -7  -3  -5  209.18   11.40
   7  -3   5  228.98   11.30
   7   3   5  210.68   10.70
  -7   3  -5  215.48   10.80
   7   3   5  218.88   10.40
   7   3   5  217.38   11.00
  -7   3  -5  201.78   10.60
  -7   3  -5  203.08   12.20
  -7   3  -5  211.08   10.80
   7   3   5  213.48   10.50
   7   3   5  198.68   11.20
   8  -3   5   77.29    5.50
  -8  -3  -5   76.99    6.30
  -8  -3  -5   84.49    5.90
  -8  -3  -5   74.39    6.90
   8  -3   5   77.79   17.50
  -8  -3  -5   79.39    5.80
  -8  -3  -5   80.59    6.10
   8  -3   5   89.29    7.00
  -8   3  -5   84.79    5.50
   8   3   5   84.69    5.30
   8   3   5   87.69    5.70
   8   3   5   88.39    6.90
  -8   3  -5   85.49    5.50
   8   3   5   84.69    5.10
  -8   3  -5   83.49    5.30
   8   3   5   80.89    5.30
   8   3   5   88.29    5.60
  -8   3  -5   87.19    5.60
   9  -3   5    7.70    1.60
  -9  -3  -5    8.80    1.80
  -9  -3  -5    9.40    1.90
  -9  -3  -5    9.50    2.00
   9  -3   5   10.40    2.00
  -9   3  -5    8.00    1.70
   9   3   5    5.30    1.30
   9   3   5    6.70    1.40
   9   3   5    8.00    1.90
  -9   3  -5    5.50    1.40
  -9   3  -5    8.50    1.70
  10  -3   5   14.60    2.00
 -10  -3  -5   14.40    2.10
 -10  -3  -5   14.50    2.00
 -10   3  -5   14.40    2.60
 -10   3  -5   14.90    1.50
 -10   3  -5   13.60    1.80
 -10   3  -5   13.80    1.50
  10   3   5   14.20    1.80
 -11  -3  -5   66.29    3.70
 -11  -3  -5   60.49    3.80
  11  -3   5   73.29    4.10
 -11  -3  -5   68.29    3.70
 -11   3  -5   62.79    3.50
 -12  -4   5    3.00    0.70
 -12  -4   5    3.50    0.70
 -12   4   5    3.20    0.80
 -11  -4   5   30.00    2.10
 -11  -4   5   34.60    3.20
 -11  -4   5   32.40    2.50
 -11   4   5   28.30    2.40
 -11   4   5   27.70    2.30
 -11   4   5   27.80    2.50
 -11   4   5   31.30    2.50
  10  -4  -5   38.70    2.60
 -10  -4   5   36.40    3.10
 -10  -4   5   41.00    4.20
 -10  -4   5   39.50    3.00
 -10  -4   5   37.20    3.20
  10  -4  -5   31.90   11.20
  10   4  -5   36.70    2.60
 -10   4   5   40.30    3.30
 -10   4   5   43.40    3.30
  10   4  -5   35.20    2.70
 -10   4   5   37.80    3.20
  10   4  -5   38.10    2.80
 -10   4   5   41.90    3.20
  -9  -4   5   59.49    4.40
  -9  -4   5   62.19    4.70
   9  -4  -5   62.19   10.60
  -9   4   5   47.10    3.70
  -9   4   5   49.20    3.80
   9   4  -5   49.80    4.40
   9   4  -5   46.10    3.50
  -9   4   5   43.50    3.50
   9   4  -5   48.30    4.00
  -9   4   5   48.80    3.90
   9   4  -5   48.20    3.60
   9   4  -5   44.30    3.70
  -8  -4   5   89.59    6.30
  -8  -4   5   96.79    5.90
   8  -4  -5   95.59    5.00
  -8  -4   5  101.19    6.10
  -8  -4   5  102.99    6.40
   8  -4  -5   94.89    5.40
  -8  -4   5  100.59    6.50
  -8  -4   5   90.39    5.90
   8  -4  -5  108.59   13.30
  -8  -4   5   94.59    6.20
  -8   4   5  102.99    6.10
   8   4  -5   89.69    5.90
   8   4  -5   96.99    5.70
   8   4  -5   95.69    6.00
   8   4  -5   94.59    5.60
  -8   4   5   92.49    5.80
   8   4  -5   89.29    6.20
  -8   4   5   99.99    5.80
   8   4  -5   92.39    5.90
  -8   4   5   96.59    5.70
   8   4  -5   96.89    5.80
  -7  -4   5  332.87   15.80
   7  -4  -5  347.77   21.00
   7  -4  -5  357.56   16.30
  -7  -4   5  325.77   16.00
  -7  -4   5  324.57   16.00
  -7  -4   5  324.57   15.80
  -7  -4   5  327.07   15.50
  -7  -4   5  336.77   16.30
   7  -4  -5  344.17   14.70
  -7   4   5  353.76   15.80
   7   4  -5  336.47   15.60
  -7   4   5  349.57   15.60
   7   4  -5  326.47   16.00
  -7   4   5  351.56   15.50
   7   4  -5  340.67   15.60
   7   4  -5  346.97   16.00
  -6  -4   5  112.49    6.50
  -6  -4   5  113.39    6.50
  -6  -4   5  115.79    7.30
  -6  -4   5  108.29    6.60
  -6  -4   5  117.99    7.10
   6  -4  -5  110.89    5.90
  -6  -4   5  105.99    6.50
   6  -4  -5  114.19   11.30
   6  -4  -5  112.19    5.70
  -6  -4   5  102.99    6.50
   6   4  -5  119.29    6.80
   6   4  -5  123.09    6.50
  -6   4   5  122.79    6.30
  -6   4   5  120.49    6.30
   6   4  -5  118.99    6.80
  -6   4   5  126.59    7.60
   6   4  -5  125.19    6.50
   6   4  -5  117.09    9.40
  -5  -4   5  342.57   16.10
  -5  -4   5  343.67   18.20
  -5  -4   5  328.17   15.90
  -5  -4   5  326.47   15.50
   5  -4  -5  332.97   18.70
  -5  -4   5  324.97   16.10
  -5   4   5  375.76   15.60
   5   4  -5  357.76   15.80
   5   4  -5  375.66   16.10
   5   4  -5  378.86   16.40
  -5   4   5  366.86   15.90
   5   4  -5  379.16   16.20
  -5   4   5  369.56   15.60
   4  -4  -5    9.60    1.50
  -4  -4   5    9.90    1.60
   4  -4  -5    8.30    3.20
  -4  -4   5   12.10    1.60
   4  -4  -5    9.90    1.20
  -4  -4   5    8.40    1.70
  -4  -4   5   11.20    1.50
  -4   4   5    8.50    1.20
   4   4  -5    7.80    1.30
   4   4  -5    8.70    1.40
  -4   4   5    8.00    1.20
   4   4  -5    7.00    1.30
  -4   4   5    8.10    1.10
   4   4  -5   10.00    1.40
   4   4  -5    7.60    1.50
   3  -4  -5 1158.78   46.90
   3  -4  -5 1143.99   48.80
  -3  -4   5 1184.18   47.20
  -2  -4   5  268.87   12.00
  -2  -4   5  262.57   11.90
  -2  -4   5  261.27   11.80
   2  -4  -5  277.27   13.00
  -2  -4   5  266.07   11.30
  -2  -4   5  252.17   25.00
   2  -4  -5  256.37   11.10
   2  -4  -5  261.47   11.00
  -2   4   5  249.28   11.10
  -2   4   5  264.87   10.90
   2   4  -5  262.67   11.50
   2   4  -5  258.97   11.80
   2   4  -5  270.57   12.00
   2   4  -5  245.08   11.50
   1  -4  -5 1749.92   68.09
  -1  -4   5 1698.63   68.39
   1  -4  -5 1749.92   68.19
  -1  -4   5 1600.14   74.89
   0  -4   5    4.40    0.80
   0  -4   5    4.50    1.10
   0  -4  -5    6.20    0.90
   0  -4  -5    6.00    0.90
   0  -4  -5    5.30    0.90
   0  -4  -5    4.80    1.00
   0  -4  -5    5.80    0.80
   0  -4   5    8.80    9.20
   0  -4   5    3.30    0.90
   0   4   5    4.90    0.70
   0   4   5    4.20    0.70
   0   4  -5    3.40    0.90
   0   4   5    4.90    0.80
   0   4  -5    4.60    1.20
   0   4  -5    4.40    0.80
  -1  -4  -5  329.57   13.50
   1  -4   5  308.47   14.20
  -1  -4  -5  329.77   14.00
  -1  -4  -5  325.77   13.60
   1  -4   5  319.77   17.70
  -1  -4  -5  310.67   15.10
   1  -4   5  317.77   14.80
   1   4   5  322.07   13.30
   1   4   5  315.17   13.60
  -1   4  -5  325.67   14.30
   1   4   5  320.07   13.60
  -1   4  -5  333.87   14.50
  -1   4  -5  305.87   13.70
  -1   4  -5  314.57   13.60
  -2  -4  -5   60.29    3.80
   2  -4   5   58.29    8.10
   2  -4   5   60.89    4.50
  -2  -4  -5   61.49    4.50
  -2  -4  -5   58.99    3.70
  -2  -4  -5   60.99    3.90
   2   4   5   67.79    3.70
   2   4   5   64.99    3.90
  -2   4  -5   68.49    3.60
   2   4   5   66.89    3.40
   2   4   5   69.29    3.60
  -2   4  -5   71.19    4.30
  -2   4  -5   67.19    3.50
  -2   4  -5   68.99    4.20
   2   4   5   67.49    3.80
  -3  -4  -5  246.88   11.10
   3  -4   5  244.48   10.80
   3  -4   5  239.58   12.30
  -3  -4  -5  237.78   12.30
   3  -4   5  230.28   17.10
   3  -4   5  234.18   12.00
  -3  -4  -5  251.27   11.50
  -3  -4  -5  249.28   11.20
   3  -4   5  247.88   12.20
   3  -4   5  237.58   12.00
  -3   4  -5  245.88   11.70
   3   4   5  240.28   10.70
   3   4   5  243.58   11.00
  -3   4  -5  232.58   10.70
   3   4   5  229.98   11.10
   3   4   5  244.38   10.80
  -3   4  -5  238.58   10.80
   3   4   5  235.48   11.10
  -3   4  -5  246.58   10.80
  -4  -4  -5   43.90    3.70
   4  -4   5   37.90    2.50
  -4  -4  -5   39.50    3.90
  -4  -4  -5   42.30    3.40
   4  -4   5   38.10    3.60
   4  -4   5   38.00    3.70
  -4  -4  -5   45.00    3.70
  -4  -4  -5   37.20    3.30
   4  -4   5   39.70    3.10
   4  -4   5   34.90    2.60
   4  -4   5   35.90    3.50
   4  -4   5   37.10    8.40
   4  -4   5   34.00    3.40
   4   4   5   36.90    2.60
  -4   4  -5   32.50    2.60
   4   4   5   35.50    3.00
  -4   4  -5   39.10    3.40
   4   4   5   34.60    2.60
   4   4   5   35.00    3.00
   4   4   5   35.70    2.70
  -4   4  -5   35.10    3.20
  -4   4  -5   32.50    2.60
   5  -4   5   90.69   13.70
  -5  -4  -5   99.19    5.60
   5  -4   5   94.19    6.70
   5  -4   5   91.79    5.10
   5  -4   5   95.29    6.50
   5  -4   5   91.99    6.40
  -5  -4  -5   96.19    6.20
  -5  -4  -5   91.19    6.20
  -5  -4  -5   94.39    6.50
  -5  -4  -5   96.19    6.40
   5  -4   5   97.09    6.00
   5  -4   5  100.79    5.30
  -5  -4  -5   99.49    7.00
  -5   4  -5  101.59    5.70
  -5   4  -5  108.59    5.90
   5   4   5  109.29    5.80
   5   4   5  106.49    5.60
   5   4   5  111.79    5.60
   5   4   5  108.19    6.30
  -5   4  -5  107.99    5.80
   5   4   5  106.59    6.30
  -6  -4  -5  243.48   12.40
   6  -4   5  251.27   11.20
  -6  -4  -5  245.18   12.90
   6  -4   5  249.38   11.70
   6  -4   5  242.68   12.70
   6  -4   5  244.98   12.00
  -6  -4  -5  226.38   12.60
   6  -4   5  224.58   22.70
  -6  -4  -5  251.37   13.70
  -6  -4  -5  218.28   12.00
  -6  -4  -5  238.48   11.50
  -6   4  -5  250.37   12.00
   6   4   5  261.87   12.50
   6   4   5  238.88   12.30
  -6   4  -5  244.68   12.10
  -6   4  -5  247.08   11.90
   6   4   5  251.87   11.50
   6   4   5  254.97   11.80
   6   4   5  247.48   11.80
  -7  -4  -5  473.05   22.60
   7  -4   5  521.25   23.00
   7  -4   5  535.35   23.60
  -7  -4  -5  548.55   24.50
   7  -4   5  526.35   23.40
   7  -4   5  533.05   46.60
  -7  -4  -5  493.35   23.50
  -7  -4  -5  497.95   23.80
   7  -4   5  503.95   21.40
  -7  -4  -5  493.25   22.20
  -7   4  -5  520.15   22.80
   7   4   5  508.55   22.80
   7   4   5  524.45   22.70
   7   4   5  524.85   22.40
  -7   4  -5  529.65   22.80
   7   4   5  524.25   23.20
  -7   4  -5  507.55   22.70
  -7   4  -5  517.35   23.00
   8  -4   5   11.20    2.30
   8  -4   5    8.30   13.40
  -8  -4  -5    7.60    1.90
   8  -4   5   10.00    1.20
  -8  -4  -5    7.70    2.80
   8  -4   5    9.80    1.90
  -8  -4  -5    9.30    2.20
  -8  -4  -5    8.00    1.90
  -8  -4  -5   11.40    2.30
   8   4   5    7.70    1.80
   8   4   5    9.10    1.80
  -8   4  -5    7.80    1.70
  -8   4  -5    7.10    1.70
  -8   4  -5   10.60    2.20
   8   4   5    8.20    1.80
   8   4   5    8.00    1.80
  -9  -4  -5  329.37   15.50
   9  -4   5  326.47   15.20
  -9  -4  -5  329.67   15.30
   9  -4   5  324.57   14.90
  -9  -4  -5  314.77   15.80
   9   4   5  324.87   15.10
   9   4   5  330.97   15.00
  -9   4  -5  347.47   15.20
   9   4   5  349.07   14.90
  -9   4  -5  329.77   15.20
  -9   4  -5  327.87   15.20
  -9   4  -5  342.87   15.00
 -10  -4  -5   80.39    4.70
  10  -4   5   87.79    4.40
 -10  -4  -5   85.19    4.70
 -10  -4  -5   82.59    4.70
 -10  -4  -5   76.39    4.90
 -10   4  -5   78.79    4.20
 -10   4  -5   79.39    4.20
 -10   4  -5   82.79    4.60
 -11  -5   5   21.90    1.90
 -11  -5   5   20.20    1.80
 -11   5   5   19.80    1.80
 -11   5   5   20.20    1.90
 -11   5   5   20.40    2.50
 -11   5   5   19.30    1.80
 -10  -5   5  102.29    5.80
  10  -5  -5  105.19    5.20
 -10  -5   5   99.89    5.70
 -10   5   5  107.89    5.80
  10   5  -5  106.49    5.40
  10   5  -5   98.59    5.50
 -10   5   5  107.69    5.70
 -10   5   5  109.89    6.00
 -10   5   5  104.99    6.00
  -9  -5   5   45.50    3.60
  -9  -5   5   43.20    3.50
   9  -5  -5   46.70    2.90
  -9  -5   5   49.50    4.20
  -9  -5   5   47.30    3.70
  -9  -5   5   51.99    5.20
   9   5  -5   47.40    3.40
  -9   5   5   46.50    3.50
  -9   5   5   48.90    3.60
  -9   5   5   46.80    3.70
   9   5  -5   47.70    3.60
   9   5  -5   46.30    3.40
  -9   5   5   47.80    3.60
   8  -5  -5  338.47   18.20
  -8  -5   5  327.77   14.50
  -8  -5   5  337.07   14.40
  -8  -5   5  304.67   13.90
  -8  -5   5  332.67   14.70
  -8  -5   5  338.37   14.50
  -8  -5   5  336.37   15.50
  -8  -5   5  321.27   14.70
  -8  -5   5  336.57   15.20
  -8   5   5  275.57   14.40
  -8   5   5  289.37   14.00
   8   5  -5  279.97   14.50
  -8   5   5  284.27   14.00
  -8   5   5  293.97   14.30
   8   5  -5  282.67   14.20
   8   5  -5  279.27   14.00
   8   5  -5  275.07   14.60
   8   5  -5  272.77   14.00
  -7  -5   5  280.97   13.60
  -7  -5   5  281.37   12.90
  -7  -5   5  289.27   13.50
   7  -5  -5  292.37   16.70
  -7  -5   5  313.07   16.10
   7  -5  -5  285.47   12.70
  -7  -5   5  271.57   14.10
  -7  -5   5  307.67   15.00
  -7  -5   5  283.77   13.90
  -7  -5   5  269.37   13.50
  -7   5   5  302.27   13.90
   7   5  -5  290.07   13.80
   7   5  -5  294.37   14.80
  -7   5   5  302.87   13.70
   7   5  -5  287.87   13.70
  -7   5   5  301.07   14.10
  -6  -5   5  386.16   18.80
  -6  -5   5  384.46   18.50
  -6  -5   5  403.86   19.30
  -6  -5   5  417.46   20.80
  -6  -5   5  401.96   18.00
  -6  -5   5  392.16   18.40
   6  -5  -5  406.26   20.30
  -6  -5   5  402.26   17.90
   6   5  -5  425.06   19.00
   6   5  -5  427.46   18.50
  -6   5   5  440.56   18.20
   6   5  -5  410.26   18.80
  -6   5   5  420.46   18.10
  -6   5   5  426.46   18.50
   6   5  -5  408.96   18.40
  -5  -5   5   89.29    6.00
  -5  -5   5   99.19    5.80
  -5  -5   5   95.49    5.30
  -5  -5   5   98.79    5.70
  -5  -5   5   97.19    5.50
   5  -5  -5   96.99    4.90
  -5  -5   5   94.09    5.30
  -5  -5   5   89.79    5.60
   5  -5  -5   95.29    4.40
  -5  -5   5   97.79    5.70
  -5  -5   5   98.59    6.20
   5  -5  -5   92.49    4.40
  -5   5   5   91.29    5.30
   5   5  -5   88.69    5.60
  -5   5   5   88.59    5.40
   5   5  -5   90.99    5.40
   5   5  -5   91.19    5.90
   5   5  -5   87.89    5.30
   5   5  -5   90.09    6.80
  -4  -5   5  849.32   37.40
  -4  -5   5  924.21   36.60
  -4  -5   5  873.91   37.30
  -4  -5   5  894.51   38.10
  -4  -5   5  875.51   37.50
   4  -5  -5  945.01   38.00
  -4  -5   5  900.61   37.30
   4   5  -5  899.01   37.50
  -4   5   5  842.32   36.60
  -3  -5   5   65.79    4.20
  -3  -5   5   69.19    3.70
  -3  -5   5   66.29    4.40
  -3  -5   5   69.69    4.20
  -3  -5   5   74.59    5.50
  -3  -5   5   66.59    4.10
  -3  -5   5   69.39    3.80
  -3  -5   5   66.99    4.30
   3   5  -5   63.19    3.90
   3   5  -5   64.69    4.20
   3   5  -5   62.49    4.10
   3   5  -5   59.99    3.80
  -3   5   5   60.79    3.40
  -2  -5   5  871.51   35.10
  -2  -5   5  794.72   33.60
  -2  -5   5  794.02   32.70
  -2   5   5  732.13   32.90
   2   5  -5  822.92   33.30
  -1  -5   5   92.09    5.50
  -1  -5   5   92.19    4.70
   1  -5  -5   96.59    5.10
  -1  -5   5   83.59   12.30
  -1  -5   5   96.89    5.40
  -1  -5   5   93.09    5.10
  -1  -5   5   91.39    4.60
  -1   5   5   95.29    4.50
  -1   5   5   97.89    4.90
   1   5  -5  102.59    4.90
   1   5  -5  107.29    5.60
  -1   5   5  100.09    4.80
   1   5  -5  102.49    5.60
   0  -5   5  597.04   31.10
   0  -5   5  633.04   25.30
   0  -5   5  624.84   28.00
   0  -5   5  596.34   24.60
   0   5   5  547.45   24.20
   0   5  -5  555.94   25.40
   1  -5   5  142.59    9.10
  -1  -5  -5  132.99    7.70
  -1  -5  -5  134.59    7.10
   1  -5   5  147.39   11.30
   1  -5   5  138.09    7.40
  -1  -5  -5  141.29    6.30
  -1  -5  -5  146.39    6.60
  -1  -5  -5  139.69    6.30
  -1  -5  -5  145.49    6.40
   1  -5   5  138.69    7.10
   1  -5   5  134.79    7.60
  -1   5  -5  159.58    7.70
   1   5   5  155.08    6.80
  -1   5  -5  152.08    6.80
  -1   5  -5  154.38    7.80
   1   5   5  149.19    6.40
   1   5   5  148.49    6.80
   1   5   5  150.88    7.00
  -1   5  -5  144.09    6.80
  -2  -5  -5  139.39    8.10
  -2  -5  -5  138.79    6.90
  -2  -5  -5  156.38    8.00
   2  -5   5  122.09   11.60
  -2  -5  -5  141.39    7.50
   2  -5   5  128.69    7.10
   2  -5   5  138.79    8.10
  -2  -5  -5  135.99    6.70
[truncated: 610,072 more chars]
