# Supplementary material for: Copper-Catalyzed Asymmetric Cyclizative Sulfinamidation: Forging Indole-Based Stereogenic Sulfur(IV) Centers and Atropisomeric Chirality
Source: ACS Cent Sci. 2025 Aug 1;11(9):1762–72. doi: 10.1021/acscentsci.5c00909 (PMC12464752; doi:10.1021/acscentsci.5c00909)
Supplement: Supplementary file 2 [file oc5c00909_si_002.zip › X-ray/32b.cif]

data_cu_250217lu_szz_fxw_11_0m
_audit_creation_date               2025-02-18
_audit_creation_method
;
Olex2 1.5
(compiled 2024.02.16 svn.r378c4104 for OlexSys, GUI svn.r6928)
;
_shelx_SHELXL_version_number       '2018/3'
_audit_contact_author_address      ?
_audit_contact_author_email        ?
_audit_contact_author_name         ''
_audit_contact_author_phone        ?
_publ_contact_author_id_orcid      ?
_publ_section_references
;
Dolomanov, O.V., Bourhis, L.J., Gildea, R.J, Howard, J.A.K. & Puschmann, H.
 (2009), J. Appl. Cryst. 42, 339-341.

Sheldrick, G.M. (2015). Acta Cryst. A71, 3-8.

Sheldrick, G.M. (2015). Acta Cryst. C71, 3-8.
;
_chemical_name_common              ?
_chemical_name_systematic          ?
_chemical_formula_moiety           'C41 H34 N2 O3 S2, C H2 Cl2'
_chemical_formula_sum              'C42 H36 Cl2 N2 O3 S2'
_chemical_formula_weight           751.75
_chemical_absolute_configuration   ad
_chemical_melting_point            ?
loop_
  _atom_type_symbol
  _atom_type_description
  _atom_type_scat_dispersion_real
  _atom_type_scat_dispersion_imag
  _atom_type_scat_source
 'C' 'C' 0.0181 0.0091 'International Tables Vol C Tables 4.2.6.8 and 6.1.1.4'
 'H' 'H' 0.0000 0.0000 'International Tables Vol C Tables 4.2.6.8 and 6.1.1.4'
 'Cl' 'Cl' 0.3639 0.7018 'International Tables Vol C Tables 4.2.6.8 and 6.1.1.4'
 'N' 'N' 0.0311 0.0180 'International Tables Vol C Tables 4.2.6.8 and 6.1.1.4'
 'O' 'O' 0.0492 0.0322 'International Tables Vol C Tables 4.2.6.8 and 6.1.1.4'
 'S' 'S' 0.3331 0.5567 'International Tables Vol C Tables 4.2.6.8 and 6.1.1.4'

_shelx_space_group_comment
;
The symmetry employed for this shelxl refinement is uniquely defined
by the following loop, which should always be used as a source of
symmetry information in preference to the above space-group names.
They are only intended as comments.
;
_space_group_crystal_system        'monoclinic'
_space_group_IT_number             4
_space_group_name_H-M_alt          'P 1 21 1'
_space_group_name_Hall             'P 2yb'
loop_
  _space_group_symop_operation_xyz
 'x, y, z'
 '-x, y+1/2, -z'

_cell_length_a                     9.9196(2)
_cell_length_b                     14.6757(3)
_cell_length_c                     12.9947(2)
_cell_angle_alpha                  90
_cell_angle_beta                   97.6400(10)
_cell_angle_gamma                  90
_cell_volume                       1874.94(6)
_cell_formula_units_Z              2
_cell_measurement_reflns_used      9116
_cell_measurement_temperature      193.00
_cell_measurement_theta_max        68.266
_cell_measurement_theta_min        3.432
_shelx_estimated_absorpt_T_max     0.720
_shelx_estimated_absorpt_T_min     0.668
_exptl_absorpt_coefficient_mu      2.931
_exptl_absorpt_correction_T_max    0.7531
_exptl_absorpt_correction_T_min    0.4896
_exptl_absorpt_correction_type     multi-scan
_exptl_absorpt_process_details
;
SADABS-2016/2 (Bruker,2016/2) was used for absorption correction.
wR2(int) was 0.1201 before and 0.0674 after correction.
The Ratio of minimum to maximum transmission is 0.6501.
The \l/2 correction factor is Not present.
;
_exptl_absorpt_special_details     ?
_exptl_crystal_colour              ?
_exptl_crystal_colour_lustre       metallic
_exptl_crystal_colour_modifier     light
_exptl_crystal_colour_primary      colourless
_exptl_crystal_density_diffrn      1.332
_exptl_crystal_density_meas        ?
_exptl_crystal_density_method      ?
_exptl_crystal_description         ?
_exptl_crystal_F_000               784
_exptl_crystal_size_max            0.15
_exptl_crystal_size_mid            0.13
_exptl_crystal_size_min            0.12
_exptl_transmission_factor_max     ?
_exptl_transmission_factor_min     ?
_diffrn_reflns_av_R_equivalents    0.0353
_diffrn_reflns_av_unetI/netI       0.0335
_diffrn_reflns_Laue_measured_fraction_full  0.994
_diffrn_reflns_Laue_measured_fraction_max  0.994
_diffrn_reflns_limit_h_max         11
_diffrn_reflns_limit_h_min         -11
_diffrn_reflns_limit_k_max         17
_diffrn_reflns_limit_k_min         -16
_diffrn_reflns_limit_l_max         14
_diffrn_reflns_limit_l_min         -15
_diffrn_reflns_number              33005
_diffrn_reflns_point_group_measured_fraction_full  0.974
_diffrn_reflns_point_group_measured_fraction_max  0.973
_diffrn_reflns_theta_full          67.679
_diffrn_reflns_theta_max           68.263
_diffrn_reflns_theta_min           3.431
_diffrn_ambient_temperature        193.00
_diffrn_detector_area_resol_mean   ?
_diffrn_measured_fraction_theta_full  0.994
_diffrn_measured_fraction_theta_max  0.994
_diffrn_measurement_device_type    'Bruker D8 VENTURE'
_diffrn_measurement_method         '\f and \w scans'
_diffrn_radiation_type             CuK\a
_diffrn_radiation_wavelength       1.54178
_diffrn_source                     ?
_diffrn_source_current             1.0
_diffrn_source_power               0.05
_diffrn_source_voltage             50.0
_diffrn_standards_number           0
_reflns_Friedel_coverage           0.879
_reflns_Friedel_fraction_full      0.952
_reflns_Friedel_fraction_max       0.950
_reflns_number_gt                  6619
_reflns_number_total               6691
_reflns_special_details
;
 Reflections were merged by SHELXL according to the crystal
 class for the calculation of statistics and refinement.
 
 _reflns_Friedel_fraction is defined as the number of unique
 Friedel pairs measured divided by the number that would be
 possible theoretically, ignoring centric projections and
 systematic absences. Completness statistics refer to single and
 composite reflections containing twin component 1 only.
;
_reflns_threshold_expression       'I > 2\s(I)'
_computing_cell_refinement         'SAINT V8.40B (?, 2016)'
_computing_data_collection         ?
_computing_data_reduction          'SAINT V8.40B (?, 2016)'
_computing_molecular_graphics      'Olex2 1.5 (Dolomanov et al., 2009)'
_computing_publication_material    'Olex2 1.5 (Dolomanov et al., 2009)'
_computing_structure_refinement    'SHELXL 2018/3 (Sheldrick, 2015)'
_computing_structure_solution      'SHELXT 2018/2 (Sheldrick, 2018)'
_refine_diff_density_max           0.749
_refine_diff_density_min           -0.341
_refine_diff_density_rms           0.054
_refine_ls_abs_structure_details
;
 Refined as an inversion twin.
;
_refine_ls_abs_structure_Flack     0.073(14)
_refine_ls_extinction_coef         .
_refine_ls_extinction_method       none
_refine_ls_goodness_of_fit_ref     1.072
_refine_ls_hydrogen_treatment      constr
_refine_ls_matrix_type             full
_refine_ls_number_parameters       491
_refine_ls_number_reflns           6691
_refine_ls_number_restraints       58
_refine_ls_R_factor_all            0.0335
_refine_ls_R_factor_gt             0.0331
_refine_ls_restrained_S_all        1.089
_refine_ls_shift/su_max            0.000
_refine_ls_shift/su_mean           0.000
_refine_ls_structure_factor_coef   Fsqd
_refine_ls_weighting_details      
 'w=1/[\s^2^(Fo^2^)+(0.0577P)^2^+0.3640P] where P=(Fo^2^+2Fc^2^)/3'
_refine_ls_weighting_scheme        calc
_refine_ls_wR_factor_gt            0.0902
_refine_ls_wR_factor_ref           0.0905
_refine_special_details
;
 Refined as a 2-component inversion twin.
;
_olex2_refinement_description
;
1. Twinned data refinement
 Scales: 0.927(14)
 0.073(14)
2. Fixed Uiso
 At 1.2 times of:
  All C(H) groups, All C(H,H) groups, All N(H) groups
 At 1.5 times of:
  All C(H,H,H) groups
3. Restrained distances
 Cl1-C42 \\sim Cl1A-C42A
 with sigma of 0.02
 Cl2-C42 \\sim Cl2A-C42A
 with sigma of 0.02
 Cl1-Cl2 \\sim Cl1A-Cl2A
 with sigma of 0.04
4. Uiso/Uaniso restraints and constraints
Cl2A \\sim Cl2 \\sim C42 \\sim C42A \\sim Cl1A \\sim Cl1: within 2A with sigma
of 0.01 and sigma for terminal atoms of 0.02 within 2A
5. Others
 Sof(Cl1A)=Sof(C42A)=Sof(H42C)=Sof(H42D)=Sof(Cl2A)=1-FVAR(1)
 Sof(Cl1)=Sof(Cl2)=Sof(C42)=Sof(H42A)=Sof(H42B)=FVAR(1)
6.a Secondary CH2 refined with riding coordinates:
 C42(H42A,H42B), C42A(H42C,H42D)
6.b Aromatic/amide H refined with riding coordinates:
 N2(H2), C3(H3), C4(H4), C6(H6), C7(H7), C10(H10), C11(H11), C12(H12),
 C13(H13), C18(H18), C19(H19), C20(H20), C21(H21), C25(H25), C26(H26), C27(H27),
  C28(H28), C29(H29), C31(H31), C32(H32), C33(H33), C34(H34), C35(H35),
 C37(H37), C38(H38), C39(H39), C40(H40), C41(H41)
6.c Idealised Me refined as rotating group:
 C1(H1A,H1B,H1C), C15(H15A,H15B,H15C)
;
_atom_sites_solution_hydrogens     geom
_atom_sites_solution_primary       dual
_atom_sites_solution_secondary     ?
loop_
  _atom_site_label
  _atom_site_type_symbol
  _atom_site_fract_x
  _atom_site_fract_y
  _atom_site_fract_z
  _atom_site_U_iso_or_equiv
  _atom_site_adp_type
  _atom_site_occupancy
  _atom_site_site_symmetry_order
  _atom_site_calc_flag
  _atom_site_refinement_flags_posn
  _atom_site_refinement_flags_adp
  _atom_site_refinement_flags_occupancy
  _atom_site_disorder_assembly
  _atom_site_disorder_group
 C1 C 0.1225(6) 0.7683(3) 0.1403(4) 0.0758(15) Uani 1 1 d . . . . .
 H1A H 0.208340 0.793953 0.174026 0.114 Uiso 1 1 calc R U . . .
 H1B H 0.046815 0.807164 0.154554 0.114 Uiso 1 1 calc R U . . .
 H1C H 0.124413 0.765130 0.065134 0.114 Uiso 1 1 calc R U . . .
 N1 N 0.2020(2) 0.39777(17) 0.42267(16) 0.0280(5) Uani 1 1 d . . . . .
 O1 O -0.0514(2) 0.3928(2) 0.37550(16) 0.0458(6) Uani 1 1 d . . . . .
 S1 S 0.06916(7) 0.39678(5) 0.32738(5) 0.03141(17) Uani 1 1 d . . . . .
 C2 C 0.1039(4) 0.6744(2) 0.1816(3) 0.0498(9) Uani 1 1 d . . . . .
 N2 N 0.4030(2) 0.45580(14) 0.74159(16) 0.0246(5) Uani 1 1 d . . . . .
 H2 H 0.401578 0.399129 0.719344 0.030 Uiso 1 1 calc R U . . .
 O2 O 0.0980(2) 0.32626(16) 0.25820(17) 0.0408(5) Uani 1 1 d . . . . .
 S2 S 0.39844(6) 0.54008(4) 0.65556(5) 0.02359(15) Uani 1 1 d . . . . .
 C3 C -0.0011(4) 0.6553(3) 0.2390(3) 0.0544(10) Uani 1 1 d . . . . .
 H3 H -0.065182 0.701659 0.248452 0.065 Uiso 1 1 calc R U . . .
 O3 O 0.5356(2) 0.57164(15) 0.63812(17) 0.0364(5) Uani 1 1 d . . . . .
 C4 C -0.0150(3) 0.5707(3) 0.2827(2) 0.0441(8) Uani 1 1 d . . . . .
 H4 H -0.086846 0.558855 0.322485 0.053 Uiso 1 1 calc R U . . .
 C5 C 0.0783(3) 0.5034(2) 0.2674(2) 0.0331(6) Uani 1 1 d . . . . .
 C6 C 0.1821(3) 0.5194(2) 0.2077(2) 0.0371(7) Uani 1 1 d . . . . .
 H6 H 0.244399 0.472408 0.196425 0.044 Uiso 1 1 calc R U . . .
 C7 C 0.1932(4) 0.6048(3) 0.1650(3) 0.0470(8) Uani 1 1 d . . . . .
 H7 H 0.263347 0.616110 0.123528 0.056 Uiso 1 1 calc R U . . .
 C8 C 0.2105(3) 0.45825(17) 0.50857(19) 0.0234(5) Uani 1 1 d . . . . .
 C9 C 0.0908(3) 0.4948(2) 0.5515(2) 0.0289(6) Uani 1 1 d . . . . .
 C10 C 0.0077(3) 0.4327(3) 0.5976(2) 0.0403(7) Uani 1 1 d . . . . .
 H10 H 0.028798 0.369528 0.599108 0.048 Uiso 1 1 calc R U . . .
 C11 C -0.1043(3) 0.4636(3) 0.6404(3) 0.0530(10) Uani 1 1 d . . . . .
 H11 H -0.159585 0.422112 0.672205 0.064 Uiso 1 1 calc R U . . .
 C12 C -0.1342(3) 0.5540(4) 0.6366(3) 0.0573(11) Uani 1 1 d . . . . .
 H12 H -0.212490 0.574924 0.664405 0.069 Uiso 1 1 calc R U . . .
 C13 C -0.0545(4) 0.6154(3) 0.5937(3) 0.0527(10) Uani 1 1 d . . . . .
 H13 H -0.077917 0.678191 0.593093 0.063 Uiso 1 1 calc R U . . .
 C14 C 0.0625(3) 0.5874(2) 0.5499(2) 0.0383(7) Uani 1 1 d . . . . .
 C15 C 0.1478(4) 0.6571(2) 0.5076(3) 0.0503(9) Uani 1 1 d . . . . .
 H15A H 0.217240 0.678803 0.562903 0.075 Uiso 1 1 calc R U . . .
 H15B H 0.090640 0.708341 0.480203 0.075 Uiso 1 1 calc R U . . .
 H15C H 0.192122 0.630312 0.451696 0.075 Uiso 1 1 calc R U . . .
 C16 C 0.3436(3) 0.47050(19) 0.54550(19) 0.0234(5) Uani 1 1 d . . . . .
 C17 C 0.4264(3) 0.42153(19) 0.4810(2) 0.0280(6) Uani 1 1 d . . . . .
 C18 C 0.5672(3) 0.4124(2) 0.4831(3) 0.0395(7) Uani 1 1 d . . . . .
 H18 H 0.628806 0.442124 0.534564 0.047 Uiso 1 1 calc R U . . .
 C19 C 0.6136(4) 0.3585(3) 0.4075(3) 0.0510(9) Uani 1 1 d . . . . .
 H19 H 0.708751 0.352145 0.406590 0.061 Uiso 1 1 calc R U . . .
 C20 C 0.5249(4) 0.3141(3) 0.3336(3) 0.0521(9) Uani 1 1 d . . . . .
 H20 H 0.560479 0.277214 0.283529 0.063 Uiso 1 1 calc R U . . .
 C21 C 0.3851(4) 0.3216(2) 0.3304(3) 0.0419(7) Uani 1 1 d . . . . .
 H21 H 0.324314 0.289956 0.279949 0.050 Uiso 1 1 calc R U . . .
 C22 C 0.3377(3) 0.37750(19) 0.4043(2) 0.0285(6) Uani 1 1 d . . . . .
 C23 C 0.4095(3) 0.47333(18) 0.85574(19) 0.0245(5) Uani 1 1 d . . . . .
 C24 C 0.3367(3) 0.56438(17) 0.86729(19) 0.0242(5) Uani 1 1 d . . . . .
 C25 C 0.1982(3) 0.5728(2) 0.8307(2) 0.0317(6) Uani 1 1 d . . . . .
 H25 H 0.148972 0.521200 0.802008 0.038 Uiso 1 1 calc R U . . .
 C26 C 0.1324(3) 0.6550(2) 0.8356(2) 0.0376(7) Uani 1 1 d . . . . .
 H26 H 0.037975 0.659333 0.811233 0.045 Uiso 1 1 calc R U . . .
 C27 C 0.2030(3) 0.7315(2) 0.8761(3) 0.0395(7) Uani 1 1 d . . . . .
 H27 H 0.157788 0.788397 0.878578 0.047 Uiso 1 1 calc R U . . .
 C28 C 0.3390(3) 0.7239(2) 0.9126(3) 0.0378(7) Uani 1 1 d . . . . .
 H28 H 0.387760 0.775635 0.941230 0.045 Uiso 1 1 calc R U . . .
 C29 C 0.4058(3) 0.64118(18) 0.9079(2) 0.0299(6) Uani 1 1 d . . . . .
 H29 H 0.500131 0.637158 0.932752 0.036 Uiso 1 1 calc R U . . .
 C30 C 0.5573(3) 0.47583(17) 0.9118(2) 0.0272(5) Uani 1 1 d . . . . .
 C31 C 0.5800(3) 0.4677(2) 1.0200(2) 0.0353(6) Uani 1 1 d . . . . .
 H31 H 0.505357 0.458162 1.057634 0.042 Uiso 1 1 calc R U . . .
 C32 C 0.7116(4) 0.4737(2) 1.0730(3) 0.0434(8) Uani 1 1 d . . . . .
 H32 H 0.725828 0.469276 1.146569 0.052 Uiso 1 1 calc R U . . .
 C33 C 0.8212(4) 0.4859(2) 1.0193(3) 0.0453(8) Uani 1 1 d . . . . .
 H33 H 0.910819 0.489218 1.055525 0.054 Uiso 1 1 calc R U . . .
 C34 C 0.7995(3) 0.4934(2) 0.9129(3) 0.0443(8) Uani 1 1 d . . . . .
 H34 H 0.874633 0.501922 0.875633 0.053 Uiso 1 1 calc R U . . .
 C35 C 0.6678(3) 0.4885(2) 0.8589(2) 0.0369(7) Uani 1 1 d . . . . .
 H35 H 0.654404 0.493927 0.785448 0.044 Uiso 1 1 calc R U . . .
 C36 C 0.3375(3) 0.39286(19) 0.90079(19) 0.0285(5) Uani 1 1 d . . . . .
 C37 C 0.2478(4) 0.4035(2) 0.9735(2) 0.0434(7) Uani 1 1 d . . . . .
 H37 H 0.223441 0.463087 0.992939 0.052 Uiso 1 1 calc R U . . .
 C38 C 0.1935(5) 0.3285(3) 1.0180(3) 0.0574(10) Uani 1 1 d . . . . .
 H38 H 0.133468 0.337471 1.068322 0.069 Uiso 1 1 calc R U . . .
 C39 C 0.2246(5) 0.2423(3) 0.9910(3) 0.0564(10) Uani 1 1 d . . . . .
 H39 H 0.186518 0.191353 1.021869 0.068 Uiso 1 1 calc R U . . .
 C40 C 0.3125(4) 0.2295(2) 0.9180(3) 0.0472(8) Uani 1 1 d . . . . .
 H40 H 0.333342 0.169562 0.897465 0.057 Uiso 1 1 calc R U . . .
 C41 C 0.3701(3) 0.3036(2) 0.8747(2) 0.0360(7) Uani 1 1 d . . . . .
 H41 H 0.432783 0.293886 0.826522 0.043 Uiso 1 1 calc R U . . .
 Cl1 Cl 0.2794(2) 0.22920(13) 0.61108(17) 0.0489(5) Uani 0.669(6) 1 d D U P A
 1
 Cl2 Cl 0.5444(3) 0.1487(3) 0.6567(2) 0.1323(18) Uani 0.669(6) 1 d D U P A 1
 C42 C 0.4031(10) 0.1647(9) 0.5658(7) 0.085(3) Uani 0.669(6) 1 d D U P A 1
 H42A H 0.431364 0.194829 0.503925 0.103 Uiso 0.669(6) 1 calc R U P A 1
 H42B H 0.364410 0.104479 0.543727 0.103 Uiso 0.669(6) 1 calc R U P A 1
 Cl1A Cl 0.3101(11) 0.2002(11) 0.6097(9) 0.149(4) Uani 0.331(6) 1 d D U P A 2
 C42A C 0.467(2) 0.178(2) 0.5782(18) 0.098(5) Uani 0.331(6) 1 d D U P A 2
 H42C H 0.472024 0.196400 0.505678 0.117 Uiso 0.331(6) 1 calc R U P A 2
 H42D H 0.485297 0.111341 0.583986 0.117 Uiso 0.331(6) 1 calc R U P A 2
 Cl2A Cl 0.5884(5) 0.2374(4) 0.6629(4) 0.092(2) Uani 0.331(6) 1 d D U P A 2

loop_
  _atom_site_aniso_label
  _atom_site_aniso_U_11
  _atom_site_aniso_U_22
  _atom_site_aniso_U_33
  _atom_site_aniso_U_23
  _atom_site_aniso_U_13
  _atom_site_aniso_U_12
 C1 0.125(5) 0.045(2) 0.057(3) 0.0067(18) 0.012(3) 0.011(2)
 N1 0.0249(11) 0.0377(12) 0.0213(10) -0.0030(9) 0.0031(8) -0.0029(10)
 O1 0.0264(10) 0.0798(17) 0.0311(10) -0.0047(11) 0.0037(8) -0.0202(11)
 S1 0.0273(3) 0.0457(4) 0.0205(3) -0.0037(3) 0.0008(2) -0.0130(3)
 C2 0.074(3) 0.0450(19) 0.0285(16) -0.0018(14) 0.0005(16) 0.0054(17)
 N2 0.0331(12) 0.0221(11) 0.0179(10) -0.0024(8) 0.0006(9) 0.0013(9)
 O2 0.0490(13) 0.0446(12) 0.0283(10) -0.0072(9) 0.0031(9) -0.0163(10)
 S2 0.0228(3) 0.0259(3) 0.0212(3) 0.0007(2) -0.0003(2) -0.0020(2)
 C3 0.069(3) 0.058(2) 0.0338(17) -0.0004(16) -0.0028(16) 0.0266(19)
 O3 0.0273(10) 0.0460(12) 0.0353(11) 0.0021(9) 0.0019(8) -0.0124(8)
 C4 0.0388(17) 0.066(2) 0.0267(15) -0.0008(14) 0.0007(12) 0.0133(15)
 C5 0.0333(15) 0.0444(16) 0.0194(13) -0.0029(11) -0.0050(11) -0.0032(12)
 C6 0.0383(15) 0.0408(17) 0.0331(15) -0.0011(12) 0.0081(12) -0.0059(12)
 C7 0.059(2) 0.0461(19) 0.0366(18) -0.0002(14) 0.0080(15) -0.0081(16)
 C8 0.0240(12) 0.0292(13) 0.0170(11) 0.0040(9) 0.0027(9) -0.0012(10)
 C9 0.0188(12) 0.0473(17) 0.0201(12) -0.0037(11) 0.0009(10) -0.0007(11)
 C10 0.0285(14) 0.066(2) 0.0268(14) -0.0020(14) 0.0060(11) -0.0101(14)
 C11 0.0295(16) 0.093(3) 0.0382(17) -0.0051(18) 0.0103(13) -0.0108(18)
 C12 0.0244(15) 0.099(3) 0.048(2) -0.017(2) 0.0031(14) 0.0061(18)
 C13 0.0382(19) 0.068(2) 0.048(2) -0.0213(18) -0.0104(15) 0.0172(17)
 C14 0.0278(14) 0.0475(18) 0.0358(16) -0.0105(13) -0.0101(12) 0.0058(12)
 C15 0.051(2) 0.0388(18) 0.056(2) 0.0021(15) -0.0115(16) 0.0006(15)
 C16 0.0216(12) 0.0297(12) 0.0191(11) 0.0003(10) 0.0035(9) -0.0015(10)
 C17 0.0273(13) 0.0309(14) 0.0265(13) 0.0008(10) 0.0059(10) 0.0015(10)
 C18 0.0244(14) 0.0465(18) 0.0482(18) -0.0038(14) 0.0070(12) 0.0040(12)
 C19 0.0339(17) 0.061(2) 0.062(2) -0.0060(18) 0.0185(15) 0.0064(15)
 C20 0.049(2) 0.060(2) 0.051(2) -0.0145(17) 0.0230(17) 0.0102(17)
 C21 0.0467(18) 0.0472(18) 0.0332(16) -0.0104(14) 0.0103(14) 0.0001(14)
 C22 0.0273(13) 0.0352(15) 0.0241(12) 0.0015(11) 0.0074(10) -0.0012(10)
 C23 0.0316(14) 0.0228(12) 0.0184(12) -0.0021(10) 0.0007(10) -0.0005(11)
 C24 0.0299(13) 0.0235(13) 0.0191(11) 0.0002(9) 0.0029(10) 0.0004(10)
 C25 0.0302(14) 0.0340(14) 0.0304(14) -0.0082(11) 0.0022(11) -0.0010(11)
 C26 0.0331(16) 0.0428(17) 0.0353(15) -0.0056(13) -0.0010(12) 0.0104(13)
 C27 0.0453(18) 0.0332(15) 0.0387(16) -0.0021(12) 0.0008(13) 0.0141(13)
 C28 0.0442(17) 0.0231(14) 0.0447(17) -0.0025(12) 0.0007(14) -0.0005(12)
 C29 0.0334(15) 0.0238(13) 0.0315(14) 0.0002(11) 0.0004(11) -0.0009(11)
 C30 0.0353(14) 0.0178(11) 0.0260(13) -0.0027(10) -0.0048(10) 0.0038(10)
 C31 0.0479(17) 0.0269(13) 0.0281(14) -0.0031(11) -0.0062(12) -0.0005(12)
 C32 0.061(2) 0.0274(14) 0.0346(16) -0.0023(12) -0.0202(15) 0.0033(14)
 C33 0.0427(18) 0.0345(17) 0.0515(19) -0.0110(14) -0.0199(15) 0.0101(13)
 C34 0.0304(15) 0.0498(19) 0.0498(19) -0.0112(15) -0.0053(14) 0.0089(13)
 C35 0.0330(15) 0.0423(17) 0.0332(15) -0.0063(12) -0.0042(12) 0.0086(12)
 C36 0.0390(14) 0.0254(13) 0.0192(11) 0.0000(10) -0.0024(10) -0.0041(11)
 C37 0.066(2) 0.0369(16) 0.0302(14) -0.0055(13) 0.0174(14) -0.0116(15)
 C38 0.083(3) 0.053(2) 0.0400(19) 0.0007(16) 0.0239(19) -0.0222(19)
 C39 0.084(3) 0.043(2) 0.0399(18) 0.0139(15) 0.0009(18) -0.0252(18)
 C40 0.067(2) 0.0259(15) 0.0432(18) 0.0033(13) -0.0126(17) -0.0065(14)
 C41 0.0476(18) 0.0283(15) 0.0297(14) 0.0014(11) -0.0034(13) 0.0010(12)
 Cl1 0.0497(9) 0.0533(9) 0.0450(8) -0.0011(6) 0.0105(6) 0.0060(6)
 Cl2 0.0952(19) 0.193(4) 0.0990(18) -0.044(2) -0.0236(14) 0.077(2)
 C42 0.069(5) 0.132(7) 0.053(4) -0.025(4) 0.001(4) 0.068(6)
 Cl1A 0.117(6) 0.198(9) 0.127(6) -0.051(6) -0.007(5) -0.004(6)
 C42A 0.094(10) 0.131(9) 0.068(8) -0.013(8) 0.013(9) 0.058(10)
 Cl2A 0.073(3) 0.125(5) 0.081(3) 0.003(3) 0.023(2) 0.036(3)

_geom_special_details
;
 All esds (except the esd in the dihedral angle between two l.s. planes)
 are estimated using the full covariance matrix.  The cell esds are taken
 into account individually in the estimation of esds in distances, angles
 and torsion angles; correlations between esds in cell parameters are only
 used when they are defined by crystal symmetry.  An approximate (isotropic)
 treatment of cell esds is used for estimating esds involving l.s. planes.
;
loop_
  _geom_bond_atom_site_label_1
  _geom_bond_atom_site_label_2
  _geom_bond_distance
  _geom_bond_site_symmetry_2
  _geom_bond_publ_flag
 C1 H1A 0.9800 . ?
 C1 H1B 0.9800 . ?
 C1 H1C 0.9800 . ?
 C1 C2 1.499(6) . ?
 N1 S1 1.684(2) . ?
 N1 C8 1.420(3) . ?
 N1 C22 1.429(3) . ?
 O1 S1 1.423(2) . ?
 S1 O2 1.425(2) . ?
 S1 C5 1.756(3) . ?
 C2 C3 1.389(6) . ?
 C2 C7 1.388(5) . ?
 N2 H2 0.8800 . ?
 N2 S2 1.664(2) . ?
 N2 C23 1.498(3) . ?
 S2 O3 1.483(2) . ?
 S2 C16 1.783(3) . ?
 C3 H3 0.9500 . ?
 C3 C4 1.379(6) . ?
 C4 H4 0.9500 . ?
 C4 C5 1.386(5) . ?
 C5 C6 1.389(4) . ?
 C6 H6 0.9500 . ?
 C6 C7 1.381(5) . ?
 C7 H7 0.9500 . ?
 C8 C9 1.478(4) . ?
 C8 C16 1.355(4) . ?
 C9 C10 1.415(4) . ?
 C9 C14 1.387(4) . ?
 C10 H10 0.9500 . ?
 C10 C11 1.383(5) . ?
 C11 H11 0.9500 . ?
 C11 C12 1.358(7) . ?
 C12 H12 0.9500 . ?
 C12 C13 1.366(7) . ?
 C13 H13 0.9500 . ?
 C13 C14 1.419(5) . ?
 C14 C15 1.479(5) . ?
 C15 H15A 0.9800 . ?
 C15 H15B 0.9800 . ?
 C15 H15C 0.9800 . ?
 C16 C17 1.441(4) . ?
 C17 C18 1.400(4) . ?
 C17 C22 1.397(4) . ?
 C18 H18 0.9500 . ?
 C18 C19 1.387(5) . ?
 C19 H19 0.9500 . ?
 C19 C20 1.377(6) . ?
 C20 H20 0.9500 . ?
 C20 C21 1.386(5) . ?
 C21 H21 0.9500 . ?
 C21 C22 1.392(4) . ?
 C23 C24 1.536(3) . ?
 C23 C30 1.548(4) . ?
 C23 C36 1.536(4) . ?
 C24 C25 1.398(4) . ?
 C24 C29 1.387(4) . ?
 C25 H25 0.9500 . ?
 C25 C26 1.377(4) . ?
 C26 H26 0.9500 . ?
 C26 C27 1.390(5) . ?
 C27 H27 0.9500 . ?
 C27 C28 1.374(5) . ?
 C28 H28 0.9500 . ?
 C28 C29 1.388(4) . ?
 C29 H29 0.9500 . ?
 C30 C31 1.400(4) . ?
 C30 C35 1.381(4) . ?
 C31 H31 0.9500 . ?
 C31 C32 1.395(4) . ?
 C32 H32 0.9500 . ?
 C32 C33 1.379(6) . ?
 C33 H33 0.9500 . ?
 C33 C34 1.375(5) . ?
 C34 H34 0.9500 . ?
 C34 C35 1.399(4) . ?
 C35 H35 0.9500 . ?
 C36 C37 1.390(4) . ?
 C36 C41 1.402(4) . ?
 C37 H37 0.9500 . ?
 C37 C38 1.386(5) . ?
 C38 H38 0.9500 . ?
 C38 C39 1.360(6) . ?
 C39 H39 0.9500 . ?
 C39 C40 1.384(6) . ?
 C40 H40 0.9500 . ?
 C40 C41 1.382(5) . ?
 C41 H41 0.9500 . ?
 Cl1 C42 1.715(7) . ?
 Cl2 C42 1.726(9) . ?
 C42 H42A 0.9900 . ?
 C42 H42B 0.9900 . ?
 Cl1A C42A 1.694(18) . ?
 C42A H42C 0.9900 . ?
 C42A H42D 0.9900 . ?
 C42A Cl2A 1.76(2) . ?

loop_
  _geom_angle_atom_site_label_1
  _geom_angle_atom_site_label_2
  _geom_angle_atom_site_label_3
  _geom_angle
  _geom_angle_site_symmetry_1
  _geom_angle_site_symmetry_3
  _geom_angle_publ_flag
 H1A C1 H1B 109.5 . . ?
 H1A C1 H1C 109.5 . . ?
 H1B C1 H1C 109.5 . . ?
 C2 C1 H1A 109.5 . . ?
 C2 C1 H1B 109.5 . . ?
 C2 C1 H1C 109.5 . . ?
 C8 N1 S1 122.82(19) . . ?
 C8 N1 C22 107.6(2) . . ?
 C22 N1 S1 122.53(18) . . ?
 N1 S1 C5 103.72(12) . . ?
 O1 S1 N1 107.38(12) . . ?
 O1 S1 O2 119.94(14) . . ?
 O1 S1 C5 109.12(16) . . ?
 O2 S1 N1 105.49(13) . . ?
 O2 S1 C5 109.90(13) . . ?
 C3 C2 C1 121.0(4) . . ?
 C7 C2 C1 120.6(4) . . ?
 C7 C2 C3 118.3(3) . . ?
 S2 N2 H2 119.0 . . ?
 C23 N2 H2 119.0 . . ?
 C23 N2 S2 122.09(17) . . ?
 N2 S2 C16 95.24(11) . . ?
 O3 S2 N2 113.04(12) . . ?
 O3 S2 C16 104.17(12) . . ?
 C2 C3 H3 119.1 . . ?
 C4 C3 C2 121.8(3) . . ?
 C4 C3 H3 119.1 . . ?
 C3 C4 H4 120.8 . . ?
 C3 C4 C5 118.5(3) . . ?
 C5 C4 H4 120.8 . . ?
 C4 C5 S1 119.7(3) . . ?
 C4 C5 C6 121.3(3) . . ?
 C6 C5 S1 119.0(2) . . ?
 C5 C6 H6 120.6 . . ?
 C7 C6 C5 118.8(3) . . ?
 C7 C6 H6 120.6 . . ?
 C2 C7 H7 119.3 . . ?
 C6 C7 C2 121.3(3) . . ?
 C6 C7 H7 119.3 . . ?
 N1 C8 C9 123.9(2) . . ?
 C16 C8 N1 108.3(2) . . ?
 C16 C8 C9 127.7(2) . . ?
 C10 C9 C8 117.9(3) . . ?
 C14 C9 C8 121.4(3) . . ?
 C14 C9 C10 120.6(3) . . ?
 C9 C10 H10 119.9 . . ?
 C11 C10 C9 120.2(4) . . ?
 C11 C10 H10 119.9 . . ?
 C10 C11 H11 120.4 . . ?
 C12 C11 C10 119.3(4) . . ?
 C12 C11 H11 120.4 . . ?
 C11 C12 H12 119.2 . . ?
 C11 C12 C13 121.6(3) . . ?
 C13 C12 H12 119.2 . . ?
 C12 C13 H13 119.3 . . ?
 C12 C13 C14 121.4(4) . . ?
 C14 C13 H13 119.3 . . ?
 C9 C14 C13 116.9(3) . . ?
 C9 C14 C15 123.9(3) . . ?
 C13 C14 C15 119.2(3) . . ?
 C14 C15 H15A 109.5 . . ?
 C14 C15 H15B 109.5 . . ?
 C14 C15 H15C 109.5 . . ?
 H15A C15 H15B 109.5 . . ?
 H15A C15 H15C 109.5 . . ?
 H15B C15 H15C 109.5 . . ?
 C8 C16 S2 122.6(2) . . ?
 C8 C16 C17 109.4(2) . . ?
 C17 C16 S2 128.0(2) . . ?
 C18 C17 C16 132.9(3) . . ?
 C22 C17 C16 107.0(2) . . ?
 C22 C17 C18 120.1(3) . . ?
 C17 C18 H18 121.1 . . ?
 C19 C18 C17 117.7(3) . . ?
 C19 C18 H18 121.1 . . ?
 C18 C19 H19 119.3 . . ?
 C20 C19 C18 121.5(3) . . ?
 C20 C19 H19 119.3 . . ?
 C19 C20 H20 119.1 . . ?
 C19 C20 C21 121.9(3) . . ?
 C21 C20 H20 119.1 . . ?
 C20 C21 H21 121.5 . . ?
 C20 C21 C22 117.0(3) . . ?
 C22 C21 H21 121.5 . . ?
 C17 C22 N1 107.6(2) . . ?
 C21 C22 N1 130.5(3) . . ?
 C21 C22 C17 121.8(3) . . ?
 N2 C23 C24 106.7(2) . . ?
 N2 C23 C30 112.5(2) . . ?
 N2 C23 C36 106.5(2) . . ?
 C24 C23 C30 111.2(2) . . ?
 C24 C23 C36 112.5(2) . . ?
 C36 C23 C30 107.4(2) . . ?
 C25 C24 C23 119.8(2) . . ?
 C29 C24 C23 121.9(2) . . ?
 C29 C24 C25 118.1(2) . . ?
 C24 C25 H25 119.6 . . ?
 C26 C25 C24 120.8(3) . . ?
 C26 C25 H25 119.6 . . ?
 C25 C26 H26 119.8 . . ?
 C25 C26 C27 120.5(3) . . ?
 C27 C26 H26 119.8 . . ?
 C26 C27 H27 120.4 . . ?
 C28 C27 C26 119.1(3) . . ?
 C28 C27 H27 120.4 . . ?
 C27 C28 H28 119.7 . . ?
 C27 C28 C29 120.6(3) . . ?
 C29 C28 H28 119.7 . . ?
 C24 C29 C28 120.8(3) . . ?
 C24 C29 H29 119.6 . . ?
 C28 C29 H29 119.6 . . ?
 C31 C30 C23 119.1(3) . . ?
 C35 C30 C23 122.3(2) . . ?
 C35 C30 C31 118.6(3) . . ?
 C30 C31 H31 119.8 . . ?
 C32 C31 C30 120.3(3) . . ?
 C32 C31 H31 119.8 . . ?
 C31 C32 H32 119.7 . . ?
 C33 C32 C31 120.5(3) . . ?
 C33 C32 H32 119.7 . . ?
 C32 C33 H33 120.3 . . ?
 C34 C33 C32 119.3(3) . . ?
 C34 C33 H33 120.3 . . ?
 C33 C34 H34 119.6 . . ?
 C33 C34 C35 120.7(3) . . ?
 C35 C34 H34 119.6 . . ?
 C30 C35 C34 120.5(3) . . ?
 C30 C35 H35 119.8 . . ?
 C34 C35 H35 119.8 . . ?
 C37 C36 C23 123.0(3) . . ?
 C37 C36 C41 117.3(3) . . ?
 C41 C36 C23 119.5(3) . . ?
 C36 C37 H37 119.5 . . ?
 C38 C37 C36 120.9(3) . . ?
 C38 C37 H37 119.5 . . ?
 C37 C38 H38 119.4 . . ?
 C39 C38 C37 121.1(4) . . ?
 C39 C38 H38 119.4 . . ?
 C38 C39 H39 120.4 . . ?
 C38 C39 C40 119.2(3) . . ?
 C40 C39 H39 120.4 . . ?
 C39 C40 H40 119.8 . . ?
 C41 C40 C39 120.3(3) . . ?
 C41 C40 H40 119.8 . . ?
 C36 C41 H41 119.5 . . ?
 C40 C41 C36 121.0(3) . . ?
 C40 C41 H41 119.5 . . ?
 Cl1 C42 Cl2 113.1(5) . . ?
 Cl1 C42 H42A 109.0 . . ?
 Cl1 C42 H42B 109.0 . . ?
 Cl2 C42 H42A 109.0 . . ?
 Cl2 C42 H42B 109.0 . . ?
 H42A C42 H42B 107.8 . . ?
 Cl1A C42A H42C 109.9 . . ?
 Cl1A C42A H42D 109.9 . . ?
 Cl1A C42A Cl2A 109.0(12) . . ?
 H42C C42A H42D 108.3 . . ?
 Cl2A C42A H42C 109.9 . . ?
 Cl2A C42A H42D 109.9 . . ?

loop_
  _geom_torsion_atom_site_label_1
  _geom_torsion_atom_site_label_2
  _geom_torsion_atom_site_label_3
  _geom_torsion_atom_site_label_4
  _geom_torsion
  _geom_torsion_site_symmetry_1
  _geom_torsion_site_symmetry_2
  _geom_torsion_site_symmetry_3
  _geom_torsion_site_symmetry_4
  _geom_torsion_publ_flag
 C1 C2 C3 C4 -176.2(4) . . . . ?
 C1 C2 C7 C6 176.2(4) . . . . ?
 N1 S1 C5 C4 -106.7(2) . . . . ?
 N1 S1 C5 C6 71.3(2) . . . . ?
 N1 C8 C9 C10 65.2(3) . . . . ?
 N1 C8 C9 C14 -116.8(3) . . . . ?
 N1 C8 C16 S2 -178.59(18) . . . . ?
 N1 C8 C16 C17 2.8(3) . . . . ?
 O1 S1 C5 C4 7.5(3) . . . . ?
 O1 S1 C5 C6 -174.4(2) . . . . ?
 S1 N1 C8 C9 28.9(3) . . . . ?
 S1 N1 C8 C16 -154.71(19) . . . . ?
 S1 N1 C22 C17 154.1(2) . . . . ?
 S1 N1 C22 C21 -29.3(4) . . . . ?
 S1 C5 C6 C7 -176.7(3) . . . . ?
 C2 C3 C4 C5 -0.7(5) . . . . ?
 N2 S2 C16 C8 91.9(2) . . . . ?
 N2 S2 C16 C17 -89.8(3) . . . . ?
 N2 C23 C24 C25 63.1(3) . . . . ?
 N2 C23 C24 C29 -113.0(3) . . . . ?
 N2 C23 C30 C31 -163.5(2) . . . . ?
 N2 C23 C30 C35 18.4(3) . . . . ?
 N2 C23 C36 C37 -137.2(3) . . . . ?
 N2 C23 C36 C41 47.9(3) . . . . ?
 O2 S1 C5 C4 140.9(2) . . . . ?
 O2 S1 C5 C6 -41.0(3) . . . . ?
 S2 N2 C23 C24 29.7(3) . . . . ?
 S2 N2 C23 C30 -92.5(2) . . . . ?
 S2 N2 C23 C36 150.11(19) . . . . ?
 S2 C16 C17 C18 0.3(5) . . . . ?
 S2 C16 C17 C22 -179.6(2) . . . . ?
 C3 C2 C7 C6 -2.6(5) . . . . ?
 C3 C4 C5 S1 176.7(3) . . . . ?
 C3 C4 C5 C6 -1.3(5) . . . . ?
 O3 S2 C16 C8 -152.7(2) . . . . ?
 O3 S2 C16 C17 25.6(3) . . . . ?
 C4 C5 C6 C7 1.3(4) . . . . ?
 C5 C6 C7 C2 0.7(5) . . . . ?
 C7 C2 C3 C4 2.6(5) . . . . ?
 C8 N1 S1 O1 -49.9(3) . . . . ?
 C8 N1 S1 O2 -178.9(2) . . . . ?
 C8 N1 S1 C5 65.6(2) . . . . ?
 C8 N1 C22 C17 2.8(3) . . . . ?
 C8 N1 C22 C21 179.4(3) . . . . ?
 C8 C9 C10 C11 178.9(3) . . . . ?
 C8 C9 C14 C13 -179.7(2) . . . . ?
 C8 C9 C14 C15 -0.9(5) . . . . ?
 C8 C16 C17 C18 178.8(3) . . . . ?
 C8 C16 C17 C22 -1.1(3) . . . . ?
 C9 C8 C16 S2 -2.4(4) . . . . ?
 C9 C8 C16 C17 179.0(2) . . . . ?
 C9 C10 C11 C12 0.8(5) . . . . ?
 C10 C9 C14 C13 -1.7(4) . . . . ?
 C10 C9 C14 C15 177.1(3) . . . . ?
 C10 C11 C12 C13 -1.6(5) . . . . ?
 C11 C12 C13 C14 0.8(5) . . . . ?
 C12 C13 C14 C9 0.9(5) . . . . ?
 C12 C13 C14 C15 -178.0(3) . . . . ?
 C14 C9 C10 C11 0.9(4) . . . . ?
 C16 C8 C9 C10 -110.5(3) . . . . ?
 C16 C8 C9 C14 67.6(4) . . . . ?
 C16 C17 C18 C19 179.9(3) . . . . ?
 C16 C17 C22 N1 -1.1(3) . . . . ?
 C16 C17 C22 C21 -178.0(3) . . . . ?
 C17 C18 C19 C20 -1.1(6) . . . . ?
 C18 C17 C22 N1 179.0(3) . . . . ?
 C18 C17 C22 C21 2.1(4) . . . . ?
 C18 C19 C20 C21 0.7(7) . . . . ?
 C19 C20 C21 C22 1.0(6) . . . . ?
 C20 C21 C22 N1 -178.6(3) . . . . ?
 C20 C21 C22 C17 -2.4(5) . . . . ?
 C22 N1 S1 O1 163.1(2) . . . . ?
 C22 N1 S1 O2 34.1(3) . . . . ?
 C22 N1 S1 C5 -81.4(2) . . . . ?
 C22 N1 C8 C9 -179.9(2) . . . . ?
 C22 N1 C8 C16 -3.5(3) . . . . ?
 C22 C17 C18 C19 -0.3(5) . . . . ?
 C23 N2 S2 O3 87.8(2) . . . . ?
 C23 N2 S2 C16 -164.4(2) . . . . ?
 C23 C24 C25 C26 -176.8(3) . . . . ?
 C23 C24 C29 C28 176.7(3) . . . . ?
 C23 C30 C31 C32 -177.2(3) . . . . ?
 C23 C30 C35 C34 177.8(3) . . . . ?
 C23 C36 C37 C38 -174.9(3) . . . . ?
 C23 C36 C41 C40 176.6(3) . . . . ?
 C24 C23 C30 C31 76.8(3) . . . . ?
 C24 C23 C30 C35 -101.2(3) . . . . ?
 C24 C23 C36 C37 -20.7(4) . . . . ?
 C24 C23 C36 C41 164.5(2) . . . . ?
 C24 C25 C26 C27 0.8(5) . . . . ?
 C25 C24 C29 C28 0.4(4) . . . . ?
 C25 C26 C27 C28 -1.0(5) . . . . ?
 C26 C27 C28 C29 0.9(5) . . . . ?
 C27 C28 C29 C24 -0.6(5) . . . . ?
 C29 C24 C25 C26 -0.5(4) . . . . ?
 C30 C23 C24 C25 -173.8(2) . . . . ?
 C30 C23 C24 C29 10.0(4) . . . . ?
 C30 C23 C36 C37 102.0(3) . . . . ?
 C30 C23 C36 C41 -72.8(3) . . . . ?
 C30 C31 C32 C33 -1.2(5) . . . . ?
 C31 C30 C35 C34 -0.2(4) . . . . ?
 C31 C32 C33 C34 0.8(5) . . . . ?
 C32 C33 C34 C35 -0.1(5) . . . . ?
 C33 C34 C35 C30 -0.2(5) . . . . ?
 C35 C30 C31 C32 0.9(4) . . . . ?
 C36 C23 C24 C25 -53.3(3) . . . . ?
 C36 C23 C24 C29 130.5(3) . . . . ?
 C36 C23 C30 C31 -46.7(3) . . . . ?
 C36 C23 C30 C35 135.3(3) . . . . ?
 C36 C37 C38 C39 -0.9(6) . . . . ?
 C37 C36 C41 C40 1.5(4) . . . . ?
 C37 C38 C39 C40 0.2(7) . . . . ?
 C38 C39 C40 C41 1.4(6) . . . . ?
 C39 C40 C41 C36 -2.3(5) . . . . ?
 C41 C36 C37 C38 0.1(5) . . . . ?

_shelx_res_file
;
TITL cu_250217lu_szz_fxw_11_0m_a.res in P2(1)
    cu_250217lu_szz_fxw_11_0m.res
    created by SHELXL-2018/3 at 16:22:01 on 18-Feb-2025
REM Old TITL cu_250217LU_SZZ_FXW_11_0m in P2(1)
REM SHELXT solution in P2(1): R1 0.118, Rweak 0.045, Alpha 0.008
REM <I/s> 4.186 for 9 systematic absences, Orientation as input
REM Flack x = 0.126 ( 0.005 ) from 3064 Parsons' quotients
REM Formula found by SHELXT: C34 N5 C4 C42
CELL 1.54178 9.9196 14.6757 12.9947 90 97.64 90
ZERR 2 0.0002 0.0003 0.0002 0 0.001 0
LATT -1
SYMM -X,0.5+Y,-Z
SFAC C H Cl N O S
UNIT 84 72 4 4 6 4
SADI Cl1 C42 Cl1A C42A
SADI Cl2 C42 Cl2A C42A
SADI 0.04 Cl1 Cl2 Cl1A Cl2A
SIMU 0.01 0.02 2 Cl2A Cl2 C42 C42A Cl1A Cl1

L.S. 4 0 0
PLAN  6
SIZE 0.13 0.15 0.12
TEMP -80.15
CONF
list 4
MORE -1
BOND $H
fmap 2 53
acta
TWIN -1 0 0 0 -1 0 0 0 -1 2
OMIT -3 5 2
OMIT 1 2 0
OMIT 4 0 4
REM <olex2.extras>
REM <HklSrc "%.\\cu_250217LU_SZZ_FXW_11_0m.hkl">
REM </olex2.extras>

WGHT    0.057700    0.364000
BASF   0.07277
FVAR       0.85634   0.66887
C1    1    0.122481    0.768293    0.140254    11.00000    0.12545    0.04483 =
         0.05731    0.00671    0.01246    0.01062
AFIX 137
H1A   2    0.208340    0.793953    0.174026    11.00000   -1.50000
H1B   2    0.046815    0.807164    0.154554    11.00000   -1.50000
H1C   2    0.124413    0.765130    0.065134    11.00000   -1.50000
AFIX   0
N1    4    0.202038    0.397767    0.422674    11.00000    0.02487    0.03771 =
         0.02132   -0.00301    0.00314   -0.00287
O1    5   -0.051436    0.392841    0.375497    11.00000    0.02635    0.07983 =
         0.03112   -0.00466    0.00366   -0.02021
S1    6    0.069157    0.396778    0.327379    11.00000    0.02733    0.04572 =
         0.02054   -0.00373    0.00082   -0.01305
C2    1    0.103932    0.674419    0.181631    11.00000    0.07424    0.04500 =
         0.02850   -0.00178    0.00050    0.00535
N2    4    0.403013    0.455801    0.741588    11.00000    0.03312    0.02205 =
         0.01787   -0.00237    0.00061    0.00130
AFIX  43
H2    2    0.401578    0.399129    0.719344    11.00000   -1.20000
AFIX   0
O2    5    0.098004    0.326262    0.258195    11.00000    0.04898    0.04456 =
         0.02829   -0.00719    0.00308   -0.01626
S2    6    0.398435    0.540082    0.655561    11.00000    0.02280    0.02587 =
         0.02123    0.00067   -0.00030   -0.00198
C3    1   -0.001145    0.655277    0.239036    11.00000    0.06887    0.05801 =
         0.03384   -0.00041   -0.00282    0.02661
AFIX  43
H3    2   -0.065182    0.701659    0.248452    11.00000   -1.20000
AFIX   0
O3    5    0.535558    0.571641    0.638118    11.00000    0.02729    0.04599 =
         0.03527    0.00214    0.00188   -0.01238
C4    1   -0.015007    0.570702    0.282750    11.00000    0.03878    0.06582 =
         0.02672   -0.00081    0.00068    0.01331
AFIX  43
H4    2   -0.086846    0.558855    0.322485    11.00000   -1.20000
AFIX   0
C5    1    0.078309    0.503394    0.267360    11.00000    0.03326    0.04444 =
         0.01945   -0.00286   -0.00497   -0.00319
C6    1    0.182127    0.519392    0.207692    11.00000    0.03830    0.04078 =
         0.03305   -0.00115    0.00805   -0.00586
AFIX  43
H6    2    0.244399    0.472408    0.196425    11.00000   -1.20000
AFIX   0
C7    1    0.193212    0.604791    0.165047    11.00000    0.05879    0.04614 =
         0.03663   -0.00023    0.00800   -0.00806
AFIX  43
H7    2    0.263347    0.616110    0.123528    11.00000   -1.20000
AFIX   0
C8    1    0.210489    0.458246    0.508570    11.00000    0.02396    0.02918 =
         0.01698    0.00397    0.00272   -0.00121
C9    1    0.090788    0.494837    0.551500    11.00000    0.01885    0.04735 =
         0.02006   -0.00368    0.00089   -0.00071
C10   1    0.007665    0.432691    0.597587    11.00000    0.02846    0.06631 =
         0.02675   -0.00199    0.00596   -0.01005
AFIX  43
H10   2    0.028798    0.369528    0.599108    11.00000   -1.20000
AFIX   0
C11   1   -0.104276    0.463607    0.640436    11.00000    0.02950    0.09278 =
         0.03818   -0.00506    0.01032   -0.01075
AFIX  43
H11   2   -0.159585    0.422112    0.672205    11.00000   -1.20000
AFIX   0
C12   1   -0.134239    0.553956    0.636586    11.00000    0.02442    0.09900 =
         0.04813   -0.01729    0.00308    0.00606
AFIX  43
H12   2   -0.212490    0.574924    0.664405    11.00000   -1.20000
AFIX   0
C13   1   -0.054530    0.615403    0.593662    11.00000    0.03823    0.06784 =
         0.04754   -0.02132   -0.01045    0.01720
AFIX  43
H13   2   -0.077917    0.678191    0.593093    11.00000   -1.20000
AFIX   0
C14   1    0.062481    0.587418    0.549901    11.00000    0.02782    0.04752 =
         0.03582   -0.01050   -0.01011    0.00579
C15   1    0.147821    0.657098    0.507607    11.00000    0.05090    0.03880 =
         0.05611    0.00211   -0.01151    0.00065
AFIX 137
H15A  2    0.217240    0.678803    0.562903    11.00000   -1.50000
H15B  2    0.090640    0.708341    0.480203    11.00000   -1.50000
H15C  2    0.192122    0.630312    0.451696    11.00000   -1.50000
AFIX   0
C16   1    0.343552    0.470496    0.545500    11.00000    0.02158    0.02972 =
         0.01907    0.00033    0.00350   -0.00153
C17   1    0.426359    0.421527    0.480990    11.00000    0.02726    0.03088 =
         0.02649    0.00084    0.00589    0.00148
C18   1    0.567165    0.412416    0.483098    11.00000    0.02442    0.04652 =
         0.04816   -0.00382    0.00698    0.00400
AFIX  43
H18   2    0.628806    0.442124    0.534564    11.00000   -1.20000
AFIX   0
C19   1    0.613609    0.358527    0.407474    11.00000    0.03391    0.06081 =
         0.06164   -0.00600    0.01845    0.00643
AFIX  43
H19   2    0.708751    0.352145    0.406590    11.00000   -1.20000
AFIX   0
C20   1    0.524868    0.314067    0.333640    11.00000    0.04917    0.06022 =
         0.05147   -0.01454    0.02304    0.01016
AFIX  43
H20   2    0.560479    0.277214    0.283529    11.00000   -1.20000
AFIX   0
C21   1    0.385065    0.321562    0.330363    11.00000    0.04668    0.04717 =
         0.03316   -0.01038    0.01028    0.00014
AFIX  43
H21   2    0.324314    0.289956    0.279949    11.00000   -1.20000
AFIX   0
C22   1    0.337747    0.377502    0.404298    11.00000    0.02734    0.03519 =
         0.02410    0.00152    0.00736   -0.00118
C23   1    0.409503    0.473332    0.855744    11.00000    0.03158    0.02280 =
         0.01841   -0.00206    0.00070   -0.00047
C24   1    0.336691    0.564376    0.867287    11.00000    0.02993    0.02354 =
         0.01908    0.00023    0.00293    0.00036
C25   1    0.198230    0.572797    0.830674    11.00000    0.03016    0.03402 =
         0.03042   -0.00820    0.00225   -0.00102
AFIX  43
H25   2    0.148972    0.521200    0.802008    11.00000   -1.20000
AFIX   0
C26   1    0.132366    0.654950    0.835647    11.00000    0.03310    0.04278 =
         0.03532   -0.00557   -0.00098    0.01045
AFIX  43
H26   2    0.037975    0.659333    0.811233    11.00000   -1.20000
AFIX   0
C27   1    0.202982    0.731521    0.876131    11.00000    0.04534    0.03317 =
         0.03872   -0.00209    0.00081    0.01406
AFIX  43
H27   2    0.157788    0.788397    0.878578    11.00000   -1.20000
AFIX   0
C28   1    0.338991    0.723852    0.912554    11.00000    0.04416    0.02311 =
         0.04474   -0.00254    0.00069   -0.00050
AFIX  43
H28   2    0.387760    0.775635    0.941230    11.00000   -1.20000
AFIX   0
C29   1    0.405840    0.641178    0.907861    11.00000    0.03335    0.02383 =
         0.03146    0.00023    0.00036   -0.00090
AFIX  43
H29   2    0.500131    0.637158    0.932752    11.00000   -1.20000
AFIX   0
C30   1    0.557300    0.475835    0.911754    11.00000    0.03531    0.01781 =
         0.02600   -0.00272   -0.00480    0.00382
C31   1    0.579967    0.467748    1.020028    11.00000    0.04793    0.02686 =
         0.02815   -0.00307   -0.00621   -0.00053
AFIX  43
H31   2    0.505357    0.458162    1.057634    11.00000   -1.20000
AFIX   0
C32   1    0.711603    0.473698    1.072988    11.00000    0.06104    0.02741 =
         0.03464   -0.00226   -0.02024    0.00331
AFIX  43
H32   2    0.725828    0.469276    1.146569    11.00000   -1.20000
AFIX   0
C33   1    0.821204    0.485947    1.019337    11.00000    0.04268    0.03446 =
         0.05154   -0.01098   -0.01993    0.01005
AFIX  43
H33   2    0.910819    0.489218    1.055525    11.00000   -1.20000
AFIX   0
C34   1    0.799464    0.493379    0.912917    11.00000    0.03036    0.04975 =
         0.04981   -0.01124   -0.00526    0.00894
AFIX  43
H34   2    0.874633    0.501922    0.875633    11.00000   -1.20000
AFIX   0
C35   1    0.667833    0.488494    0.858948    11.00000    0.03296    0.04227 =
         0.03320   -0.00630   -0.00418    0.00859
AFIX  43
H35   2    0.654404    0.493927    0.785448    11.00000   -1.20000
AFIX   0
C36   1    0.337500    0.392862    0.900790    11.00000    0.03905    0.02543 =
         0.01924   -0.00004   -0.00242   -0.00409
C37   1    0.247830    0.403532    0.973499    11.00000    0.06601    0.03687 =
         0.03023   -0.00550    0.01743   -0.01158
AFIX  43
H37   2    0.223441    0.463087    0.992939    11.00000   -1.20000
AFIX   0
C38   1    0.193502    0.328504    1.018032    11.00000    0.08333    0.05313 =
         0.03998    0.00074    0.02392   -0.02217
AFIX  43
H38   2    0.133468    0.337471    1.068322    11.00000   -1.20000
AFIX   0
C39   1    0.224642    0.242258    0.990987    11.00000    0.08419    0.04321 =
         0.03994    0.01395    0.00090   -0.02521
AFIX  43
H39   2    0.186518    0.191353    1.021869    11.00000   -1.20000
AFIX   0
C40   1    0.312512    0.229519    0.917959    11.00000    0.06716    0.02593 =
         0.04322    0.00326   -0.01261   -0.00654
AFIX  43
H40   2    0.333342    0.169562    0.897465    11.00000   -1.20000
AFIX   0
C41   1    0.370101    0.303609    0.874704    11.00000    0.04764    0.02833 =
         0.02966    0.00142   -0.00340    0.00103
AFIX  43
H41   2    0.432783    0.293886    0.826522    11.00000   -1.20000
AFIX   0

PART 1
CL1   3    0.279405    0.229200    0.611076    21.00000    0.04971    0.05326 =
         0.04497   -0.00110    0.01055    0.00596
CL2   3    0.544393    0.148664    0.656746    21.00000    0.09522    0.19273 =
         0.09903   -0.04371   -0.02363    0.07746
C42   1    0.403068    0.164671    0.565751    21.00000    0.06940    0.13182 =
         0.05329   -0.02508    0.00107    0.06750
AFIX  23
H42A  2    0.431364    0.194829    0.503925    21.00000   -1.20000
H42B  2    0.364410    0.104479    0.543727    21.00000   -1.20000
AFIX   0

PART 2
CL1A  3    0.310062    0.200228    0.609711   -21.00000    0.11735    0.19765 =
         0.12654   -0.05129   -0.00675   -0.00373
C42A  1    0.466948    0.177580    0.578222   -21.00000    0.09436    0.13100 =
         0.06817   -0.01269    0.01256    0.05780
AFIX  23
H42C  2    0.472024    0.196400    0.505678   -21.00000   -1.20000
H42D  2    0.485297    0.111341    0.583986   -21.00000   -1.20000
AFIX   0
CL2A  3    0.588367    0.237430    0.662926   -21.00000    0.07305    0.12532 =
         0.08127    0.00306    0.02341    0.03592
HKLF 4


REM  cu_250217lu_szz_fxw_11_0m_a.res in P2(1)
REM wR2 = 0.0905, GooF = S = 1.072, Restrained GooF = 1.089 for all data
REM R1 = 0.0331 for 6619 Fo > 4sig(Fo) and 0.0335 for all 6691 data
REM 491 parameters refined using 58 restraints

END

WGHT      0.0577      0.3640

REM Highest difference peak  0.749,  deepest hole -0.341,  1-sigma level  0.054
Q1    1   0.4363  0.0775  0.7113  11.00000  0.05    0.75
Q2    1   0.4626  0.4030  0.7249  11.00000  0.05    0.36
Q3    1   0.5529  0.2179  0.2935  11.00000  0.05    0.18
Q4    1  -0.1560  0.5526  0.1965  11.00000  0.05    0.18
Q5    1   0.5263  0.1745  0.2590  11.00000  0.05    0.18
Q6    1  -0.1371  0.5426  0.2158  11.00000  0.05    0.18
;
_shelx_res_checksum                29459
_shelx_hkl_file
;
   2   0   0  588.14   29.60
  -2   0   0  533.65   25.80
  -3   0   0   61.19    4.00
   3   0   0   71.99    9.20
  -3   0   0   60.09    3.70
  -3   0   0   63.19    3.40
  -3   0   0   57.89    3.50
  -3   0   0   60.09    3.70
   4   0   0 2613.64  126.99
  -4   0   0 2612.54  119.49
   5   0   0  965.70   46.50
  -5   0   0 1005.60   46.60
  -5   0   0  972.80   46.40
   5   0   0 1028.80   56.99
  -6   0   0  738.63   36.80
   6   0   0  777.72   50.09
  -6   0   0  759.02   36.30
  -6   0   0  780.62   38.00
  -6   0   0  725.73   36.60
  -6   0   0  799.42   36.60
  -7   0   0  167.88   10.50
   7   0   0  170.48   10.80
  -7   0   0  173.78   10.20
  -7   0   0  156.58   11.70
  -7   0   0  177.38    9.90
   7   0   0  168.78   11.30
  -7   0   0  165.48   11.50
   7   0   0  178.48   28.90
  -8   0   0  641.34   33.20
   8   0   0  515.15   57.99
   8   0   0  607.34   32.20
  -8   0   0  610.54   31.30
   8   0   0  617.14   31.40
  -8   0   0  614.34   30.20
  -9   0   0    0.00    0.60
   9   0   0  -19.40   43.30
  10   0   0  173.88   10.80
 -10   0   0  173.68   11.20
 -10   0   0  171.48   11.50
  10   0   0  173.48   12.00
  11   0   0    3.50    2.60
 -11   0   0    5.10    1.90
 -11   0   0    3.50    2.00
   0  -1   0    3.20    0.20
   0   1   0    2.30    0.30
   1   1   0 4768.42  217.58
   2  -1   0  415.96   24.00
   2   1   0  361.66   20.70
  -2   1   0  354.26   17.50
  -2   1   0  383.36   17.90
   3  -1   0 1899.01   93.49
   3   1   0 2002.10   92.79
  -3   1   0 1848.72   87.49
   4  -1   0 1892.61   91.09
  -4  -1   0 1710.13   82.19
  -4   1   0 1741.53   82.19
   4   1   0 1836.72   89.29
  -5  -1   0  162.68    8.70
  -5  -1   0  162.98    9.20
  -5  -1   0  178.18    8.50
  -5  -1   0  177.28    8.60
   5  -1   0  172.18    8.80
  -5  -1   0  170.28    9.70
   5  -1   0  186.18   20.80
  -5   1   0  144.49    9.40
  -5   1   0  145.59    8.20
  -5   1   0  137.59    8.60
  -5   1   0  137.79    8.50
  -5   1   0  139.59    8.50
   5   1   0  136.29   18.40
   6  -1   0 1473.85   66.19
  -6  -1   0 1367.36   66.59
   6  -1   0 1320.77   68.99
   6  -1   0 1443.36   66.49
  -6   1   0 1457.45   66.59
  -6   1   0 1448.66   67.39
  -6   1   0 1395.26   66.09
  -6   1   0 1455.75   65.49
  -6   1   0 1441.56   66.39
   6   1   0 1354.96   78.09
   7  -1   0  350.86   19.40
  -7  -1   0  353.56   19.10
  -7  -1   0  369.06   20.40
  -7  -1   0  343.37   18.10
  -7  -1   0  346.17   18.90
   7  -1   0  391.76   48.20
   7  -1   0  364.86   20.20
  -7   1   0  359.06   19.00
  -7   1   0  367.36   19.40
  -7   1   0  363.16   20.30
   7   1   0  350.36   19.80
   7   1   0  343.27   19.20
  -7   1   0  358.86   18.40
  -7   1   0  357.36   19.60
   7   1   0  337.67   37.10
  -8  -1   0   40.00    5.50
  -8  -1   0   37.60    3.90
  -8  -1   0   41.80    4.40
   8  -1   0   54.79   32.50
   8  -1   0   32.50    5.40
   8  -1   0   36.30    4.70
  -8  -1   0   37.10    4.60
  -8   1   0   39.00    5.40
   8   1   0   41.40   24.40
  -8   1   0   36.30    4.60
   8   1   0   39.60    4.70
   8   1   0   36.90    5.00
   9  -1   0  411.66   22.80
  -9  -1   0  373.26   20.10
   9  -1   0  420.76   21.80
  -9  -1   0  376.36   21.30
  -9  -1   0  376.36   21.70
   9  -1   0  290.47   58.39
  -9  -1   0  368.56   23.20
   9   1   0  370.06   50.69
  -9   1   0  407.06   23.60
   9   1   0  361.36   20.90
  -9   1   0  414.06   21.60
  -9   1   0  429.26   22.20
   9   1   0  377.06   22.10
 -10  -1   0   62.29    6.20
  10  -1   0   72.69    7.00
 -10  -1   0   60.99    5.90
  10  -1   0   67.29    5.90
 -10   1   0   70.89    6.10
  10   1   0   59.79    6.40
 -11  -1   0   14.90    3.00
  11  -1   0   20.10    3.80
  11  -1   0   17.20    2.40
 -11   1   0   17.90    3.10
 -11   1   0   16.10    2.70
   0   2   0 5242.58  239.48
  -1   2   0   10.10    1.30
  -1   2   0   10.90    0.80
   1   2   0   10.40    2.80
   1   2   0   11.20    0.90
   1   2   0   12.70    2.20
  -1   2   0   10.40    0.90
   2  -2   0  946.31   48.80
   2   2   0 1027.70   46.50
  -2   2   0  874.51   43.40
   3  -2   0  767.22   41.80
   3   2   0  730.33   38.60
  -3   2   0  704.03   33.90
  -4  -2   0  423.46   21.20
  -4  -2   0  409.36   20.70
   4  -2   0  452.05   20.90
   4  -2   0  468.95   32.70
  -4   2   0  421.96   20.60
  -4   2   0  420.96   20.50
  -4   2   0  447.96   20.80
   4   2   0  404.86   27.00
  -4   2   0  396.96   20.70
  -4   2   0  436.06   21.30
   5  -2   0  942.81   41.90
  -5  -2   0  905.21   41.20
   5  -2   0  875.71   54.99
  -5  -2   0  890.41   42.00
  -5   2   0  894.81   41.80
  -5   2   0  864.31   41.60
  -5   2   0  831.12   41.80
   5   2   0  895.71   50.49
  -5   2   0  849.32   41.90
  -6  -2   0  454.85   23.30
   6  -2   0  498.05   24.20
   6  -2   0  465.55   24.70
  -6  -2   0  469.05   25.10
   6  -2   0  495.25   43.70
   6  -2   0  496.85   23.90
  -6  -2   0  468.85   23.50
   6   2   0  473.35   24.80
  -6   2   0  462.05   25.10
  -6   2   0  526.65   27.00
  -6   2   0  484.35   24.70
   6   2   0  451.85   24.70
  -6   2   0  509.75   24.00
  -6   2   0  499.15   24.30
  -6   2   0  482.45   23.80
   6   2   0  482.05   35.90
   7  -2   0  544.85   30.50
  -7  -2   0  571.34   29.20
   7  -2   0  591.24   28.60
  -7  -2   0  606.64   30.80
  -7  -2   0  607.84   28.70
   7  -2   0  476.55   59.89
  -7  -2   0  590.44   28.30
   7  -2   0  565.14   29.70
   7   2   0  577.24   29.40
  -7   2   0  589.44   29.70
   7   2   0  574.04   29.90
  -7   2   0  597.04   29.70
  -7   2   0  557.54   30.40
   7   2   0  555.44   45.60
  -7   2   0  600.24   29.40
  -8  -2   0  302.37   17.60
   8  -2   0  226.68   51.59
  -8  -2   0  295.97   16.60
  -8  -2   0  282.17   16.80
   8  -2   0  297.87   18.80
   8  -2   0  300.87   18.00
  -8  -2   0  290.37   19.00
  -8   2   0  341.87   18.50
  -8   2   0  337.17   18.00
   8   2   0  336.67   17.90
   8   2   0  357.36   41.90
   8   2   0  333.47   18.60
  -8   2   0  324.77   19.10
  -8   2   0  338.97   19.60
  -9  -2   0    1.20    1.70
  -9  -2   0    1.60    1.50
   9  -2   0    2.90    2.60
  -9  -2   0    1.40    2.10
   9  -2   0    0.60    1.70
  -9  -2   0    4.20    1.70
  -9  -2   0    1.00    1.60
   9   2   0   -9.60   27.30
  -9   2   0    5.60    3.00
  -9   2   0    1.20    1.60
  -9   2   0    3.20    2.20
   9   2   0   -0.40    0.80
   9   2   0    1.70    2.20
 -10  -2   0   64.29    5.80
  10  -2   0   62.89    6.60
 -10  -2   0   60.29    6.00
  10  -2   0   58.79    5.70
 -10  -2   0   64.29    4.80
  10   2   0   60.29    6.10
 -10   2   0   50.59    5.30
 -10   2   0   55.79    5.90
 -11  -2   0   26.10    4.80
 -11  -2   0   20.80    3.80
  11  -2   0   22.70    2.90
  11  -2   0   24.50    4.10
 -11   2   0   26.70    3.60
  11   2   0   30.30    4.70
 -11   2   0   24.20    3.00
   0  -3   0    1.00    0.30
   0  -3   0    0.90    0.30
   0  -3   0    1.30    0.60
   0   3   0    0.30    0.50
   0   3   0    1.20    2.00
  -1   3   0 1634.24   75.49
   1   3   0 1606.94   73.89
   1   3   0 1600.64   74.29
  -1   3   0 1556.34   72.79
  -2   3   0 1639.84   76.39
   2   3   0 1705.63   78.99
   3  -3   0  605.24   39.00
   3  -3   0  581.04   27.60
  -3   3   0  608.24   28.20
   3   3   0  615.04   31.90
   3   3   0  519.85   34.10
  -3   3   0  566.94   27.40
   4  -3   0  108.89    7.20
   4  -3   0  115.29   20.50
  -4   3   0  132.79    7.60
   4   3   0  105.69   12.70
  -4   3   0  131.69    7.30
  -4   3   0  128.19    6.90
  -4   3   0  125.69    7.00
   5  -3   0  174.38    9.70
  -5  -3   0  161.08    9.00
   5  -3   0  164.98    9.50
  -5  -3   0  167.88   10.30
  -5  -3   0  165.48    9.00
   5  -3   0  146.69   31.80
  -5   3   0  206.38   10.80
   5   3   0  187.48   18.40
   6  -3   0  332.87   19.50
   6  -3   0  349.77   18.80
  -6  -3   0  331.97   18.20
   6  -3   0  354.26   46.00
   6  -3   0  363.66   19.10
  -6   3   0  380.46   19.70
  -6   3   0  406.86   19.10
  -6   3   0  400.06   20.30
  -6   3   0  391.26   20.00
   6   3   0  347.37   30.00
  -6   3   0  408.66   19.30
   6   3   0  368.06   19.10
   6   3   0  322.07   19.30
   7  -3   0  190.68   12.20
  -7  -3   0  204.38   13.20
  -7  -3   0  203.28   11.20
  -7  -3   0  199.48   11.70
   7  -3   0  188.08   13.10
   7  -3   0  194.18   11.20
   7  -3   0  149.09   45.70
  -7  -3   0  195.48   10.80
  -7   3   0  195.78   12.10
  -7   3   0  199.28   13.00
   7   3   0  204.58   11.70
   7   3   0  187.88   12.10
  -7   3   0  189.68   12.20
  -7   3   0  197.18   11.70
   7   3   0  188.18   12.50
  -7   3   0  199.78   12.30
  -8  -3   0  513.95   26.30
   8  -3   0  468.15   26.50
  -8  -3   0  494.65   25.50
   8  -3   0  498.15   27.80
   8  -3   0  493.25   25.10
  -8  -3   0  560.24   30.40
  -8   3   0  509.55   27.00
  -8   3   0  498.35   27.90
   8   3   0  486.15   26.70
  -8   3   0  494.05   26.40
   8   3   0  493.65   46.50
  -9  -3   0   30.00    3.60
  -9  -3   0   28.30    3.90
  -9  -3   0   27.40    5.20
  -9  -3   0   30.70    4.30
   9  -3   0   38.80    4.90
   9  -3   0   37.30    6.20
   9   3   0   37.10    4.90
  -9   3   0   46.20    8.10
  -9   3   0   46.20    6.10
  -9   3   0   43.50    5.10
   9   3   0   36.10   26.40
  -9   3   0   43.80    4.80
 -10  -3   0   31.40    3.50
 -10  -3   0   32.30    4.20
  10  -3   0   42.00    4.70
 -10  -3   0   33.80    4.30
 -10  -3   0   37.10    5.40
  10  -3   0   39.60    5.30
 -10  -3   0   36.80    6.50
 -10   3   0   35.20    4.10
 -10   3   0   42.60    4.90
  10   3   0   31.20    4.50
 -11  -3   0   83.19    6.10
  11  -3   0   77.39    6.50
  11  -3   0   78.69    5.80
  11   3   0   81.29    6.20
 -11   3   0   80.79    6.30
 -11   3   0   76.39    5.40
   0   4   0 2654.13  121.49
  -1   4   0 1233.58   57.79
   1   4   0 1191.98   55.89
  -1   4   0 1152.78   54.89
   1   4   0 1233.58   56.49
  -2   4   0 3340.77  154.88
   2   4   0 3356.86  152.38
   2   4   0 3187.28  153.08
  -3  -4   0  276.77   13.00
  -3  -4   0  282.17   12.20
   3  -4   0  271.87   12.70
  -3   4   0  240.88   12.90
  -3   4   0  242.78   12.50
  -3   4   0  234.28   12.40
  -3   4   0  248.78   13.00
  -3   4   0  243.68   13.10
   3   4   0  202.18   20.80
  -4  -4   0  409.16   19.10
   4  -4   0  346.07   18.30
  -4  -4   0  394.16   17.90
  -4   4   0  357.76   18.90
  -4   4   0  387.96   19.00
  -4   4   0  356.26   18.30
   4   4   0  371.26   24.10
  -4   4   0  352.56   18.20
   5  -4   0   36.00    3.30
  -5  -4   0   33.90    2.60
  -5  -4   0   37.80    3.80
   5  -4   0   30.10    3.00
   5  -4   0    5.40   30.50
  -5  -4   0   39.80    2.80
  -5   4   0   32.00    3.50
   5   4   0   31.40    9.30
  -5   4   0   31.90    3.50
  -5   4   0   31.20    3.00
  -5   4   0   32.80    3.30
  -6  -4   0  166.58    9.40
   6  -4   0  176.78   10.00
   6  -4   0  179.68   11.10
   6  -4   0  180.78   10.30
  -6  -4   0  162.28   11.00
  -6  -4   0  165.68    9.20
  -6  -4   0  166.48    9.90
  -6   4   0  179.68   11.20
  -6   4   0  174.18   10.70
   6   4   0  145.19   10.10
  -6   4   0  173.28   10.70
  -6   4   0  182.18   10.10
   6   4   0  160.38   20.50
  -6   4   0  162.18   10.00
  -6   4   0  173.38   10.40
   6   4   0  163.78   11.20
   7  -4   0  417.16   21.10
  -7  -4   0  392.26   19.00
   7  -4   0  414.06   19.80
   7  -4   0  406.46   20.10
  -7  -4   0  396.26   20.00
   7  -4   0  407.86   22.30
  -7  -4   0  397.56   19.30
   7   4   0  361.16   34.20
   7   4   0  336.97   20.10
  -7   4   0  354.86   19.70
  -7   4   0  356.86   20.30
   7   4   0  343.77   19.50
   7   4   0  328.07   19.30
  -7   4   0  357.96   21.20
  -7   4   0  347.77   19.30
  -8  -4   0  227.58   15.70
  -8  -4   0  225.08   13.30
   8  -4   0  233.88   13.30
  -8  -4   0  228.58   14.00
  -8  -4   0  228.48   13.00
   8  -4   0  229.28   14.60
   8  -4   0  218.28   15.50
   8   4   0  252.67   14.80
  -8   4   0  246.28   15.20
   8   4   0  225.88   13.20
  -8   4   0  254.67   16.10
  -8   4   0  258.67   14.50
  -8   4   0  248.98   14.20
   8   4   0  263.27   36.00
  -9  -4   0  103.29   11.00
  -9  -4   0   99.09    7.40
   9  -4   0  116.59   12.30
  -9  -4   0  104.09    7.10
   9   4   0   81.89   26.40
  -9   4   0  115.29   11.80
  -9   4   0   95.29   10.60
 -10  -4   0  266.77   13.70
 -10  -4   0  242.98   14.30
 -10  -4   0  257.47   14.60
  10  -4   0  262.17   15.80
 -10  -4   0  246.78   14.10
  10  -4   0  252.57   14.80
 -10   4   0  228.48   13.80
  10   4   0  233.18   14.60
  11  -4   0    4.60    1.60
 -11  -4   0    4.30    1.70
  11  -4   0    2.50    1.70
 -11   4   0    5.80    1.90
  11   4   0    7.80    2.00
   0   5   0   -0.20    3.30
   0   5   0    1.00    0.70
   0   5   0    2.40    0.40
   0   5   0    2.70    0.50
  -1   5   0 1192.98   56.79
  -1   5   0 1238.08   59.69
   1   5   0 1298.27   57.89
   1   5   0 1250.07   57.49
  -2  -5   0   17.00    1.80
  -2   5   0   30.70    8.70
   2   5   0   29.60    4.50
  -2   5   0   22.40    1.70
  -2   5   0   24.10    2.00
  -2   5   0   21.20    1.80
  -2   5   0   21.70    2.50
  -3   5   0 1676.73   72.39
   3   5   0 1449.46   77.89
   4   5   0  124.29   12.90
  -4   5   0  121.59    7.50
  -4   5   0  124.19    7.90
   5  -5   0  299.07   16.40
   5  -5   0  286.97   16.20
  -5  -5   0  315.77   15.70
  -5  -5   0  322.07   17.40
  -5  -5   0  298.87   15.50
  -5   5   0  331.67   16.40
  -5   5   0  341.57   16.60
   5   5   0  325.17   24.50
  -5   5   0  325.57   17.10
   6  -5   0  491.65   24.00
  -6  -5   0  459.05   23.00
   6  -5   0  503.85   24.90
   6  -5   0  492.45   25.20
  -6  -5   0  467.05   25.40
  -6   5   0  488.85   24.10
   6   5   0  430.86   24.10
   6   5   0  469.55   23.90
  -6   5   0  490.05   24.30
  -6   5   0  478.25   24.40
   6   5   0  431.66   33.90
  -6   5   0  471.95   24.70
  -7  -5   0  325.27   15.50
   7  -5   0  322.57   16.30
   7  -5   0  308.37   18.90
  -7  -5   0  322.17   16.50
  -7  -5   0  307.37   15.70
   7  -5   0  323.57   16.70
   7   5   0  266.87   17.00
   7   5   0  258.37   30.60
  -7   5   0  273.47   16.60
  -7   5   0  271.97   16.60
  -7   5   0  273.87   16.10
  -7   5   0  269.87   16.10
  -8  -5   0   59.29    5.50
   8  -5   0   59.29    7.00
  -8  -5   0   61.69    5.10
  -8  -5   0   63.19    7.10
   8  -5   0   65.19    5.30
  -8  -5   0   63.89    4.80
   8  -5   0   67.29    6.40
   8  -5   0   62.69    5.50
   8   5   0   45.30    4.70
  -8   5   0   50.79    7.10
  -8   5   0   49.60    5.30
   8   5   0   47.20    5.40
  -8   5   0   49.00    5.60
  -8   5   0   47.30    5.10
   8   5   0   14.70   18.30
  -9  -5   0  273.67   15.40
  -9  -5   0  256.37   17.50
   9  -5   0  255.97   15.80
  -9  -5   0  267.67   14.40
   9  -5   0  248.98   16.70
  -9  -5   0  261.37   14.80
   9   5   0  198.38   32.70
  -9   5   0  260.87   17.20
  -9   5   0  260.07   15.70
  -9   5   0  259.17   15.70
   9   5   0  275.67   15.70
  10  -5   0   14.60    3.10
 -10  -5   0   24.30    3.80
 -10  -5   0   20.90    2.80
 -10  -5   0   19.20    3.00
  10   5   0   16.20    3.30
 -11  -5   0   37.20    3.50
  11  -5   0   34.20    3.40
 -11  -5   0   30.50    3.50
  11   5   0   29.30    3.10
 -11   5   0   27.10    3.30
   0  -6   0   37.40    3.30
   0   6   0   42.10    3.30
  -1  -6   0  163.38    8.90
   1   6   0  128.29    7.60
  -1   6   0  131.49   10.40
  -1   6   0  130.89    8.10
  -1   6   0  136.19    6.80
  -1   6   0  137.89    6.70
   2  -6   0  332.17   17.10
   2  -6   0  365.06   17.40
  -2  -6   0  372.16   17.50
   2   6   0  384.36   19.90
   2   6   0  366.96   17.50
  -2   6   0  340.07   18.30
  -2   6   0  338.47   23.30
  -3  -6   0  849.32   40.00
   3   6   0  810.92   46.00
  -3   6   0  897.41   40.50
   3   6   0  890.21   44.00
   4  -6   0 1165.48   54.09
  -4  -6   0 1125.49   53.39
   4   6   0 1152.58   59.49
  -4   6   0 1175.68   54.09
  -5  -6   0   49.80    3.40
  -5  -6   0   49.70    4.80
  -5  -6   0   50.89    3.50
   5  -6   0   51.99    5.20
   5  -6   0   51.99    4.30
  -5   6   0   45.70    4.30
   5   6   0   39.20    9.90
  -5   6   0   45.40    3.90
   5   6   0   46.20    3.90
   5   6   0   39.60    3.90
  -5   6   0   42.30    4.40
  -5   6   0   44.80    4.40
   5   6   0   38.50    3.90
   6  -6   0   27.20    3.40
  -6  -6   0   30.30    4.30
   6  -6   0   27.10    4.00
  -6  -6   0   26.10    3.20
  -6  -6   0   26.90    2.70
  -6  -6   0   28.40    3.00
   6  -6   0   25.60    3.50
   6   6   0   41.40   12.40
  -6   6   0   37.10    4.10
  -6   6   0   38.00    3.80
  -6   6   0   37.10    3.90
   6   6   0   37.40    3.70
   6   6   0   35.60    3.90
  -6   6   0   35.80    4.10
   7  -6   0  102.39    8.10
  -7  -6   0  106.09    6.60
  -7  -6   0   92.49    7.00
   7  -6   0   93.99    9.30
   7  -6   0   93.19    6.80
   7  -6   0  104.09    7.40
  -7  -6   0  107.79    8.90
  -7  -6   0  105.89    6.30
   7   6   0   64.79   17.60
  -7   6   0   87.69    8.00
  -7   6   0   86.59    7.00
  -7   6   0   82.29    6.80
   7   6   0   82.09    7.00
   7   6   0   97.59    6.80
  -7   6   0   94.39    7.70
  -7   6   0   91.99    7.40
   7   6   0   86.49    6.70
  -7   6   0   82.49    6.50
   8  -6   0  180.08   13.60
   8  -6   0  186.38   12.40
  -8  -6   0  188.58   11.50
  -8  -6   0  171.38   13.40
  -8  -6   0  172.58   10.40
  -8  -6   0  186.48   13.30
   8  -6   0  179.88   11.00
  -8   6   0  182.98   11.50
  -8   6   0  193.78   12.30
   8   6   0  172.18   10.70
   8   6   0  175.38   10.90
   8   6   0  187.08   11.70
  -8   6   0  180.98   13.60
  -9  -6   0  121.29    7.90
  -9  -6   0  119.19    7.50
   9  -6   0  116.39   10.00
  -9  -6   0  123.99    8.40
   9  -6   0  124.19    9.00
   9  -6   0  117.39    9.80
   9   6   0   76.19   28.00
  -9   6   0   94.09    8.20
   9   6   0  102.69    8.00
   9   6   0   95.19    7.00
  10  -6   0   50.79    5.50
  10  -6   0   46.90    4.90
 -10  -6   0   51.09    4.80
 -10  -6   0   47.90    4.10
 -10  -6   0   51.49    4.50
 -10   6   0   39.10    4.60
  10   6   0   41.30    5.20
 -11  -6   0   17.90    2.30
 -11  -6   0   17.60    2.40
  11  -6   0   16.30    2.50
 -11   6   0   17.10    2.70
   0  -7   0    0.90    1.00
   0   7   0    0.90    0.90
  -1  -7   0  557.84   29.80
   1  -7   0  631.54   29.00
  -1   7   0  591.34   29.20
  -1   7   0  622.04   27.50
   1   7   0  566.54   28.70
   2  -7   0  362.36   19.60
  -2  -7   0  446.66   22.50
  -2  -7   0  427.16   20.10
   2  -7   0  396.66   20.00
  -2   7   0  389.16   21.10
   2   7   0  439.66   20.30
  -2   7   0  414.86   19.50
  -3   7   0   94.99    6.80
  -3   7   0   92.79    5.60
  -3   7   0   87.79    5.40
   3   7   0   96.49    8.90
  -4  -7   0  123.19    6.70
  -4  -7   0  118.39    8.20
   4  -7   0  125.59    7.60
   4  -7   0  124.19    7.40
  -4   7   0  125.39    7.30
  -4   7   0  128.29    7.60
   4   7   0  109.99    7.80
   4   7   0  123.49    7.60
  -4   7   0  139.39    8.80
   4   7   0  105.69   12.40
  -5  -7   0  193.08   10.00
  -5  -7   0  179.18   13.90
   5  -7   0  195.78   10.90
  -5   7   0  178.38   11.40
  -5   7   0  193.18   11.40
   5   7   0  167.28   10.80
   5   7   0  186.18   18.80
  -5   7   0  189.08   11.10
   5   7   0  194.08   10.80
  -5   7   0  194.08   11.90
  -6  -7   0  919.51   49.20
  -6  -7   0  966.40   46.20
   6  -7   0  940.11   48.60
   6  -7   0  924.21   47.10
  -6  -7   0  924.31   47.00
   6  -7   0  915.11   47.50
   6   7   0 1028.40   47.50
   6   7   0 1026.70   47.20
  -6   7   0 1025.30   48.40
  -6   7   0 1015.30   47.70
  -6   7   0 1006.80   47.70
  -6   7   0  983.40   48.40
  -6   7   0 1005.00   48.00
   6   7   0 1008.40   47.50
   6   7   0  977.20   56.89
  -6   7   0 1042.60   47.50
  -7  -7   0   26.80    2.90
  -7  -7   0   28.00    3.50
  -7  -7   0   25.50    3.00
   7  -7   0   27.30    3.70
   7  -7   0   23.60    3.40
   7  -7   0   18.90    3.90
  -7  -7   0   27.50    6.30
   7   7   0   20.00    3.50
  -7   7   0   22.20    3.90
  -7   7   0   22.70    4.00
  -7   7   0   18.10    3.50
  -7   7   0   22.30    3.40
   7   7   0   21.70    3.40
   7   7   0   31.40   14.40
   7   7   0   19.20    3.40
  -7   7   0   14.60    3.90
  -7   7   0   15.40    3.80
  -8  -7   0   13.50    4.10
   8  -7   0   14.90    3.20
   8  -7   0   12.00    2.60
  -8  -7   0    9.70    2.00
   8  -7   0    9.10    3.00
  -8  -7   0   14.10    4.50
  -8  -7   0   11.50    2.60
   8   7   0   16.00    3.50
  -8   7   0   15.30    3.20
  -8   7   0    9.40    2.70
   8   7   0   10.90    3.40
  -8   7   0    9.10    3.90
   8   7   0   11.30    2.40
   8   7   0   36.70   17.60
   9  -7   0   54.59    4.90
   9  -7   0   59.59    6.20
  -9  -7   0   65.19    5.30
   9  -7   0   49.70    8.60
  -9  -7   0   69.09    5.50
  -9  -7   0   63.59    5.60
   9   7   0   76.39    5.70
   9   7   0   61.99    4.90
   9   7   0   66.29   37.80
  -9   7   0   62.89    6.00
 -10  -7   0   56.49    4.90
 -10  -7   0   57.99    4.70
 -10  -7   0   56.69    4.40
  10   7   0   54.69    4.10
   1  -8   0  656.63   30.10
  -1  -8   0  634.54   31.30
   1  -8   0  574.94   28.50
   1   8   0  581.14   29.70
  -1   8   0  603.34   30.30
  -2  -8   0 1111.39   52.79
   2  -8   0 1157.88   53.89
  -2   8   0 1186.88   52.99
  -3  -8   0   59.59    6.40
   3  -8   0   54.29    4.00
   3  -8   0   50.59    3.90
  -3  -8   0   53.59    4.30
  -3  -8   0   57.39    3.40
  -3   8   0   45.70    5.70
  -3   8   0   48.40    3.80
   3   8   0   52.89    4.40
   3   8   0   49.80    4.50
  -3   8   0   52.69    3.60
  -3   8   0   53.79    5.10
   4  -8   0  225.68   12.20
  -4  -8   0  207.88   11.10
  -4  -8   0  229.18   13.10
  -4  -8   0  228.08   11.20
  -4   8   0  215.88   11.70
  -4   8   0  216.58   11.90
   4   8   0  211.08   12.60
   4   8   0  218.88   14.10
  -4   8   0  222.88   13.40
   4   8   0  229.18   12.30
  -4   8   0  202.18   14.40
   4   8   0  200.78   15.50
   5  -8   0  223.18   14.60
  -5  -8   0  249.88   12.60
  -5  -8   0  228.48   12.30
  -5  -8   0  220.48   14.70
   5  -8   0  235.28   13.40
   5  -8   0  238.08   13.70
  -5   8   0  244.68   13.40
  -5   8   0  252.47   13.80
   5   8   0  232.28   13.70
   5   8   0  258.77   13.50
  -5   8   0  248.18   14.10
  -5   8   0  237.48   14.20
  -5   8   0  241.28   14.10
  -5   8   0  262.97   15.00
   5   8   0  266.57   19.70
   6  -8   0   79.79    6.50
  -6  -8   0   77.09    5.30
   6  -8   0   80.39    7.30
   6  -8   0   79.79    6.20
  -6  -8   0   82.39    9.90
  -6  -8   0   78.49    5.50
  -6  -8   0   70.89    7.50
  -6  -8   0   72.59    5.80
  -6   8   0   84.79    6.30
  -6   8   0   94.79    7.40
  -6   8   0   90.59    7.20
  -6   8   0   89.19    7.40
  -6   8   0   82.69    6.70
   6   8   0   82.39    6.10
   6   8   0   84.49   14.00
   6   8   0   76.29    6.20
  -7  -8   0  165.28   12.10
   7  -8   0  158.08   10.90
   7  -8   0  157.28    9.50
  -7   8   0  127.29    9.10
  -7   8   0  121.19    8.70
   7   8   0  143.79    9.00
  -7   8   0  131.69    9.90
   7   8   0  145.29    9.00
  -7   8   0  123.39    9.40
  -7   8   0  126.39   12.50
   7   8   0  136.59    9.10
  -8  -8   0  171.88    9.30
   8  -8   0  161.58    9.90
   8  -8   0  166.58   11.30
  -8  -8   0  167.28   10.10
  -8  -8   0  171.18    9.60
  -8  -8   0  168.68   14.30
   8  -8   0  159.88   10.30
   8   8   0  149.39    9.30
  -8   8   0  131.49    9.50
  -8   8   0  144.89   11.10
  -8   8   0  140.29   10.30
   8   8   0  114.59   17.70
   8   8   0  139.79    9.30
  -8   8   0  129.69    9.00
   8   8   0  141.29    9.30
  -9  -8   0   86.49    5.80
   9  -8   0   92.69    7.40
  -9  -8   0   80.29    6.30
   9  -8   0   84.09    6.40
   9   8   0   75.29    5.70
  -9   8   0   81.99    6.70
  10  -8   0   20.30    3.30
 -10  -8   0   16.30    2.90
 -10  -8   0   14.10    2.40
 -10  -8   0   17.10    2.40
 -10   8   0   17.80    2.80
   0  -9   0    3.20    1.50
   0  -9   0    1.60    0.60
   0   9   0    2.10    1.40
   0   9   0   -0.20    0.90
   1  -9   0  672.53   32.60
  -1  -9   0  725.53   35.10
   1  -9   0  734.53   33.50
   1   9   0  630.94   33.30
  -1   9   0  723.23   34.10
  -1   9   0  639.14   33.80
   1   9   0  649.14   33.10
  -1   9   0  634.84   33.30
  -2  -9   0  224.78   10.10
   2  -9   0  203.28   10.80
   2  -9   0  220.18   10.90
   2  -9   0  224.18   11.00
   2   9   0  188.48   11.60
  -2   9   0  186.98   12.40
   2   9   0  186.78   12.00
  -2   9   0  205.88   12.50
  -2   9   0  203.88    9.50
   2   9   0  190.38   11.10
  -2   9   0  173.68   12.10
   2   9   0  187.28   11.20
  -3  -9   0  587.84   28.40
  -3  -9   0  590.74   29.60
   3  -9   0  589.14   29.40
   3  -9   0  555.64   29.20
  -3  -9   0  600.04   33.50
   3   9   0  615.34   29.70
  -3   9   0  650.73   28.60
   3   9   0  630.74   30.10
  -3   9   0  569.44   29.40
  -3   9   0  574.34   30.40
  -3   9   0  645.04   31.40
   3   9   0  627.14   30.40
  -3   9   0  599.04   30.20
  -4  -9   0  326.77   22.00
  -4  -9   0  342.77   16.60
  -4  -9   0  282.77   21.50
   4  -9   0  345.57   17.60
  -4  -9   0  328.57   16.40
   4  -9   0  358.86   17.90
   4   9   0  324.87   16.90
   4   9   0  321.37   18.00
  -4   9   0  320.67   18.40
  -4   9   0  331.77   16.80
  -4   9   0  336.27   18.30
   4   9   0  339.47   17.70
  -4   9   0  341.37   17.10
  -4   9   0  340.07   19.20
  -4   9   0  333.77   17.90
   5  -9   0   56.39    4.80
  -5  -9   0   45.80    5.40
   5  -9   0   59.79    5.20
  -5  -9   0   53.09    3.90
   5  -9   0   60.49    6.10
  -5  -9   0   49.20    7.70
  -5  -9   0   51.29    3.70
  -5   9   0   50.69    5.20
   5   9   0   50.69    4.90
  -5   9   0   59.39    6.00
  -5   9   0   48.80    4.30
   5   9   0   42.40    5.00
  -5   9   0   64.69    8.40
  -6  -9   0    2.10    1.10
   6  -9   0    6.20    2.10
   6  -9   0    2.80    2.10
  -6  -9   0    3.90    4.00
  -6  -9   0    3.30    3.30
   6  -9   0    4.30    1.90
  -6  -9   0    4.10    1.30
  -6   9   0    4.50    2.70
  -6   9   0    3.10    2.00
   6   9   0   -0.20    1.40
  -6   9   0    3.20    1.60
  -6   9   0    5.50    2.20
   6   9   0    2.10    1.30
   6   9   0    2.50    1.70
  -6   9   0    1.60    1.60
  -6   9   0    2.70    1.90
  -7  -9   0   97.99    6.20
  -7  -9   0   98.09    6.50
  -7  -9   0   78.69    8.60
   7  -9   0   99.69    7.20
   7  -9   0   93.59    8.30
   7   9   0   82.49    6.80
  -7   9   0   95.59    7.00
  -7   9   0   90.79    8.30
  -7   9   0   93.39    7.30
  -7   9   0  102.19    8.00
  -7   9   0   89.39    7.80
  -7   9   0   98.29    7.50
   7   9   0   96.29    6.80
  -8  -9   0  378.06   18.90
   8  -9   0  367.26   20.10
   8  -9   0  351.86   20.50
  -8  -9   0  380.76   19.50
   8  -9   0  359.86   19.70
  -8   9   0  336.07   18.30
   8   9   0  356.86   18.80
  -8   9   0  354.16   19.90
  -8   9   0  330.07   20.70
   8   9   0  374.06   19.00
   9  -9   0    4.00    2.10
  -9  -9   0    5.60    1.80
   9  -9   0    4.40    1.70
  -9  -9   0    4.40    1.40
  -9  -9   0    6.40    1.80
  -9   9   0    6.60    2.10
   9   9   0    4.30    1.40
  10  -9   0   33.80    3.50
 -10  -9   0   33.70    2.90
 -10  -9   0   32.30    3.00
 -10   9   0   24.80    3.10
 -10   9   0   31.50    2.90
   0 -10   0   68.19    4.40
   0 -10   0   73.29    6.30
   0  10   0   76.49    6.10
   0  10   0   77.99    5.90
   1 -10   0  511.85   25.60
  -1 -10   0  527.95   28.80
   1 -10   0  542.95   26.90
   1  10   0  539.95   27.20
   1  10   0  526.75   27.20
  -1  10   0  527.25   27.10
  -1  10   0  543.15   27.10
   1  10   0  544.15   27.10
  -1  10   0  555.14   27.90
  -1  10   0  522.75   27.60
   1  10   0  498.75   26.60
   2 -10   0   47.40    3.70
   2 -10   0   40.80    3.60
  -2 -10   0   46.00    5.80
  -2 -10   0   44.30    3.00
  -2  10   0   39.80    4.50
   2  10   0   39.30    3.90
   2  10   0   38.20    4.20
   2  10   0   45.20    4.30
  -2  10   0   44.90    6.30
  -2  10   0   40.20    4.80
  -2  10   0   39.70    4.80
   2  10   0   39.30    3.90
   3 -10   0    2.70    1.30
  -3 -10   0    3.40    1.00
  -3 -10   0    2.20    2.10
   3 -10   0    1.20    1.10
  -3  10   0    7.40    2.70
   3  10   0    3.90    1.90
  -3  10   0    5.10    3.10
  -3  10   0    2.40    1.70
   3  10   0    3.50    1.50
  -3  10   0    4.00    2.40
   3  10   0    4.20    1.60
  -4 -10   0  117.49    6.70
   4 -10   0  123.99    8.10
  -4 -10   0  109.89    6.60
   4 -10   0  112.49    9.20
  -4 -10   0  105.59   11.40
   4 -10   0  112.49    7.70
  -4 -10   0  104.99    7.80
  -4  10   0  124.59    8.90
   4  10   0  116.09    7.20
  -4  10   0  121.19    6.70
   4  10   0  115.39    9.90
  -4  10   0  119.99    7.00
  -4  10   0  124.29    9.50
   4  10   0  127.89    8.80
  -4  10   0  121.59    7.80
  -4  10   0  123.49    9.80
   5 -10   0  381.46   20.40
  -5 -10   0  401.76   18.70
  -5 -10   0  348.07   25.70
   5 -10   0  353.56   21.40
  -5 -10   0  327.87   20.60
  -5 -10   0  386.66   18.60
   5 -10   0  366.76   20.20
  -5  10   0  369.66   19.90
  -5  10   0  378.16   20.60
  -5  10   0  359.36   20.10
  -5  10   0  349.47   24.90
   5  10   0  414.96   19.80
  -5  10   0  378.26   19.10
  -5  10   0  369.16   20.10
   5  10   0  376.56   20.10
   6 -10   0   52.09    4.90
   6 -10   0   51.09    6.00
  -6 -10   0   47.00    3.80
   6  10   0   45.90    4.40
  -6  10   0   53.19    5.90
  -6  10   0   53.09    5.10
  -6  10   0   50.29    5.40
   6  10   0   49.99    5.00
  -6  10   0   49.70    5.20
  -6  10   0   48.20    4.30
  -6  10   0   49.60    5.00
   7 -10   0  507.35   25.90
  -7 -10   0  467.65   25.40
  -7 -10   0  516.05   25.00
   7 -10   0  484.35   27.30
   7 -10   0  513.55   26.40
  -7 -10   0  504.05   24.70
  -7  10   0  502.95   26.30
  -7  10   0  504.65   25.50
   7  10   0  532.65   25.50
  -7  10   0  488.45   25.50
  -7  10   0  466.45   25.00
   7  10   0  529.55   25.90
   8 -10   0  304.97   18.80
  -8 -10   0  314.87   18.40
   8 -10   0  311.47   18.00
   8 -10   0  322.57   16.70
  -8 -10   0  315.57   16.00
  -8 -10   0  291.67   16.50
  -8  10   0  309.67   18.30
   8  10   0  308.67   16.40
  -8  10   0  314.77   17.00
  -8  10   0  302.87   15.80
   8  10   0  297.97   16.20
  -9 -10   0  107.39    6.90
  -9 -10   0  110.29    6.70
   9 -10   0  121.69    8.00
  -9 -10   0  108.19    6.80
  -9  10   0  105.99    6.80
  -9  10   0  108.49    7.70
   9  10   0   98.89    6.40
   0 -11   0    0.80    1.40
   0  11   0    1.10    1.60
   0  11   0   -0.70    1.10
   0  11   0    0.10    1.20
   0  11   0    0.80    1.50
  -1 -11   0   67.99    7.00
   1 -11   0   59.49    4.60
  -1 -11   0   72.79    4.30
   1  11   0   70.09    6.00
  -1  11   0   61.69    5.60
   1  11   0   70.29    5.90
  -1  11   0   66.59    6.30
   1  11   0   75.59    5.80
  -1  11   0   59.29    5.70
   1  11   0   72.39    6.00
  -1  11   0   59.19    6.00
   2 -11   0  630.54   32.90
  -2 -11   0  644.04   37.10
  -2 -11   0  665.23   32.10
   2 -11   0  651.93   33.10
   2  11   0  745.13   34.30
  -2  11   0  725.83   35.60
  -2  11   0  705.83   35.10
   2  11   0  693.63   34.50
   2  11   0  661.73   33.40
  -2  11   0  671.23   35.10
  -3 -11   0   32.90    5.90
   3 -11   0   26.50    3.50
   3 -11   0   27.70    3.40
  -3 -11   0   38.60    2.90
  -3  11   0   29.50    4.60
  -3  11   0   35.10    4.50
  -3  11   0   36.20    4.90
  -4 -11   0  726.03   45.10
  -4 -11   0  781.22   37.10
  -4 -11   0  752.42   37.00
   4 -11   0  798.12   38.90
  -4  11   0  816.12   39.70
  -4  11   0  782.72   40.90
  -4  11   0  822.22   41.30
  -4  11   0  780.62   38.80
   4  11   0  772.52   39.00
   4  11   0  809.62   38.50
   5 -11   0  163.78   10.80
  -5 -11   0  147.59    9.30
  -5 -11   0  141.79    8.80
   5 -11   0  154.38   10.20
   5 -11   0  149.59   11.50
  -5  11   0  189.08   11.30
  -5  11   0  174.58   12.50
   5  11   0  174.88   10.10
  -5  11   0  177.68   10.70
   5  11   0  156.68   10.40
  -5  11   0  175.78   12.10
  -6 -11   0   56.19    4.20
  -6 -11   0   54.49    4.00
   6 -11   0   44.20    5.80
   6 -11   0   52.89    5.00
  -6  11   0   48.90    4.50
   6  11   0   62.39    4.90
  -6  11   0   56.39    5.10
  -6  11   0   48.80    6.30
  -6  11   0   50.79    5.90
  -6  11   0   47.70    4.30
  -6  11   0   54.69    5.20
  -6  11   0   47.50    3.70
   6  11   0   65.59    5.60
   7 -11   0   10.10    2.50
   7 -11   0    8.80    2.90
  -7 -11   0   12.10    2.00
  -7 -11   0   13.20    2.30
   7 -11   0    9.80    2.60
  -7  11   0   15.10    3.60
  -7  11   0   15.00    2.70
  -7  11   0   17.80    3.00
   8 -11   0   80.09    6.80
  -8 -11   0   75.09    5.30
   8 -11   0   79.99    6.10
   8 -11   0   80.79    5.70
  -8 -11   0   76.79    5.10
  -8  11   0   74.79    5.10
  -8  11   0   69.49    6.40
   8  11   0   68.49    5.40
   8  11   0   74.69    5.40
   9 -11   0    1.80    1.00
   9 -11   0    2.20    1.40
  -9 -11   0    2.60    1.00
  -9  11   0    0.30    1.10
   9  11   0    1.10    0.80
  -1 -12   0  525.25   32.00
  -1 -12   0  544.05   27.60
   1  12   0  576.54   29.90
   1  12   0  644.44   30.20
   1  12   0  580.54   29.30
  -1  12   0  576.04   30.40
  -1  12   0  584.34   29.80
  -1  12   0  571.24   30.10
  -1  12   0  577.34   30.80
   1  12   0  603.34   29.90
   2 -12   0   40.40    4.00
  -2 -12   0   41.70    6.20
  -2 -12   0   39.30    3.10
   2  12   0   37.50    4.60
  -2  12   0   39.30    4.90
   2  12   0   37.10    4.30
   2  12   0   37.50    4.10
  -2  12   0   44.40    5.30
  -2  12   0   52.39    8.20
   3 -12   0  251.17   14.40
  -3 -12   0  264.17   12.90
  -3 -12   0  234.28   18.70
   3 -12   0  239.28   14.10
  -3  12   0  245.38   15.90
  -3  12   0  240.68   15.10
   3  12   0  247.58   13.70
  -3  12   0  251.17   16.20
   3  12   0  268.57   14.50
   3  12   0  263.87   15.10
  -4 -12   0   98.59    6.40
   4 -12   0  105.09    7.80
  -4  12   0  119.09    8.80
   4  12   0  121.19    7.90
   4  12   0  112.09    8.30
  -4  12   0  127.29   10.00
  -4  12   0  126.59    9.90
  -5 -12   0  102.19    6.30
  -5 -12   0  100.89    6.30
   5 -12   0   98.39    7.50
  -5  12   0  104.09    9.90
   5  12   0  113.89    7.50
  -5  12   0  115.59   10.60
  -5  12   0  106.89    8.70
   6 -12   0   11.80    2.90
  -6 -12   0   15.90    2.00
  -6 -12   0   15.10    2.10
   6 -12   0   12.50    3.40
  -6  12   0   10.70    2.50
  -6  12   0    8.90    2.30
   6  12   0   10.70    2.30
  -6  12   0    9.90    3.10
   6  12   0   12.00    2.60
   7 -12   0   23.30    4.00
  -7 -12   0   23.00    2.60
   7 -12   0   25.30    3.30
  -7 -12   0   25.20    2.50
   7 -12   0   24.30    3.40
  -7  12   0   22.30    2.70
   7  12   0   21.20    2.70
  -7  12   0   23.90    4.20
   7  12   0   24.80    3.20
  -8 -12   0  110.39    6.80
   8 -12   0  116.69    7.90
  -8 -12   0  111.39    6.60
   8 -12   0  112.19    7.50
  -8  12   0  119.89    8.00
   8  12   0  105.89    6.80
   8  12   0  113.89    6.70
   0 -13   0    1.50    1.10
   0  13   0    2.80    1.90
   0  13   0    0.50    1.40
   0  13   0    0.80    1.60
   0  13   0    1.60    1.80
   1 -13   0  257.07   13.80
  -1 -13   0  255.27   13.00
   1  13   0  255.27   14.90
  -1  13   0  253.77   15.80
  -1  13   0  247.48   15.30
  -1  13   0  256.77   14.90
   1  13   0  246.28   14.70
   1  13   0  240.58   14.20
   1  13   0  224.18   14.70
   2 -13   0  291.17   18.30
  -2 -13   0  291.87   17.20
   2 -13   0  294.17   16.80
  -2  13   0  311.17   19.00
   2  13   0  340.87   18.00
  -2  13   0  312.07   18.60
   2  13   0  303.37   16.80
  -2  13   0  320.37   18.00
   2  13   0  345.47   17.70
   3 -13   0   13.30    2.80
   3 -13   0   10.40    2.60
  -3 -13   0   14.60    1.80
  -3  13   0   20.60    4.60
   3  13   0   16.40    2.70
   3  13   0   22.80    3.80
  -3  13   0   19.30    3.90
   3  13   0   17.80    3.10
  -3  13   0   15.30    3.70
   4 -13   0   40.30    4.60
   4 -13   0   37.90    4.20
  -4 -13   0   41.00    3.20
   4  13   0   41.80    4.10
  -4  13   0   40.60    4.90
  -4  13   0   42.70    5.50
  -4  13   0   48.40    5.90
   4  13   0   38.60    4.50
  -5 -13   0   12.50    1.80
   5 -13   0   13.80    3.00
   5 -13   0   15.90    3.40
  -5 -13   0   13.70    1.80
  -5  13   0   14.10    3.30
   5  13   0   14.40    3.00
  -5  13   0   21.40    3.60
   5  13   0   12.20    2.30
  -6 -13   0   83.29    5.50
  -6 -13   0   87.89    5.40
   6 -13   0  100.39    7.30
   6 -13   0   84.79    7.40
   6 -13   0   91.89    6.60
  -6  13   0   93.39    6.40
  -6  13   0   84.19    7.60
   6  13   0   83.19    6.40
   6  13   0   83.89    5.90
   7 -13   0   88.49    6.80
  -7 -13   0   90.79    5.70
   7 -13   0   81.59    7.50
  -7  13   0   94.29    7.30
   7  13   0  106.69    6.20
   7  13   0  109.89    6.70
  -7  13   0  101.19    6.00
   8 -13   0   24.00    2.40
   8 -13   0   23.60    3.80
   8  13   0   18.70    2.20
  -8  13   0   16.80    2.40
   0 -14   0  327.87   16.70
   0  14   0  319.77   20.70
  -1 -14   0   22.90    2.40
   1 -14   0   22.00    2.80
   1  14   0   24.10    3.60
  -1  14   0   14.70    4.60
  -1  14   0   16.10    4.30
   1  14   0   27.90    5.20
   1  14   0   20.50    4.80
   1  14   0   29.40    4.80
   2 -14   0   41.20    4.30
   2 -14   0   44.10    4.30
  -2 -14   0   44.50    3.30
   2  14   0   49.30    4.30
  -2  14   0   47.70    5.50
  -2  14   0   55.49    6.00
  -2  14   0   51.29    5.30
   3 -14   0   10.40    3.20
   3 -14   0   13.60    2.90
  -3 -14   0    9.50    1.40
   3  14   0    7.70    2.00
   3  14   0   10.20    2.20
  -3  14   0   11.00    3.20
  -3  14   0    8.90    2.70
  -4 -14   0   77.29    4.90
   4 -14   0   77.49    6.50
   4 -14   0   82.19    6.30
  -4 -14   0   65.29    6.10
  -4  14   0   80.89    6.60
  -4  14   0   82.89    7.50
   4  14   0   80.59    6.40
   4  14   0   91.19    6.00
   5 -14   0   39.80    4.10
   5 -14   0   37.80    4.30
  -5 -14   0   37.00    3.00
   5  14   0   40.10    3.60
   5  14   0   37.60    4.00
  -5  14   0   41.30    4.20
  -6 -14   0  209.58   11.00
  -6 -14   0  193.98   11.50
   6 -14   0  196.58   12.40
  -6  14   0  226.08   11.80
   6  14   0  230.68   12.20
   6  14   0  235.18   11.70
   7 -14   0   40.60    3.40
  -7 -14   0   42.00    3.60
   7  14   0   38.10    3.50
   7  14   0   32.80    3.10
  -7  14   0   28.40    3.40
  -7  14   0   32.40    3.10
   0 -15   0    0.80    1.00
   0  15   0    0.30    1.20
   0  15   0   -0.50    1.20
   0  15   0    0.70    1.50
   1  15   0  158.38    9.90
  -1  15   0  160.58   10.80
   1  15   0  172.78   10.40
  -1  15   0  161.78   10.50
   1  15   0  167.08   10.40
   2 -15   0   42.00    4.40
   2 -15   0   43.50    4.30
   2  15   0   59.29    5.10
  -2  15   0   58.39    5.40
  -2  15   0   58.09    5.60
   2  15   0   55.89    4.40
   2  15   0   56.69    4.80
   3 -15   0   57.59    5.00
   3  15   0   50.99    4.90
  -3  15   0   62.79    5.50
   3  15   0   54.79    4.20
   3  15   0   56.99    4.70
   4 -15   0   35.20    3.90
   4  15   0   33.50    3.80
   4  15   0   35.80    3.30
  -4  15   0   28.10    4.00
  -4  15   0   32.20    3.80
   5 -15   0   15.20    2.60
  -5  15   0   19.60    2.60
  -5  15   0   20.20    3.50
   5  15   0   18.10    2.70
   5  15   0   20.80    2.40
   6 -15   0  134.29    7.60
  -6  15   0  110.99    7.80
   6  15   0  117.49    7.00
   6  15   0  129.29    7.50
  -6  15   0  123.49    7.30
   0  16   0  224.28   11.80
   0  16   0  175.78   11.00
   0  16   0  214.78   12.20
   1  16   0  106.49    7.20
  -1  16   0  122.89    7.90
   1  16   0  109.29    7.60
   1  16   0  122.59    8.20
   2 -16   0   22.70    2.70
   2 -16   0   22.30    2.80
   2  16   0   15.80    2.90
  -2  16   0   22.20    3.70
   2  16   0   21.80    3.50
   2  16   0   18.00    2.70
  -2  16   0   19.90    3.10
   3 -16   0   16.20    3.50
   3 -16   0   17.60    2.60
   3  16   0   20.90    2.50
   3  16   0   21.90    2.10
   3  16   0   21.50    2.80
  -3  16   0   16.10    2.70
  -3  16   0   18.00    3.10
   4 -16   0   13.40    2.30
  -4  16   0   12.80    2.20
   4  16   0   12.50    2.00
  -4  16   0   12.10    2.40
   4  16   0    9.00    1.90
   5 -16   0   44.00    3.50
  -5  16   0   38.20    3.70
   5  16   0   40.80    3.40
  -5  16   0   35.20    4.40
   5  16   0   43.60    3.30
   0  17   0    1.50    1.20
   0  17   0   -1.10    0.60
   0  17   0   -0.10    1.00
   1  17   0   19.70    2.30
   1  17   0   24.00    2.70
   1  17   0   22.80    3.20
  -1  17   0   20.40    2.70
  -1  17   0   22.90    2.80
  -2  17   0   34.00    3.40
   2  17   0   32.60    2.90
  -2  17   0   32.90    3.20
   2  17   0   34.10    3.10
   2  17   0   33.90    2.70
   3  17   0   44.00    3.60
   3  17   0   46.50    3.30
  -3  17   0   41.30    3.70
  -3  17   0   42.70    3.50
   3  17   0   37.80    3.50
 -11   0   1  103.59    7.60
 -11   0   1  110.59    9.00
  11   0  -1  102.09    8.80
  10   0  -1   50.09    5.10
  10   0  -1   55.49    6.00
 -10   0   1   52.29    5.30
 -10   0   1   55.09    5.60
  -8   0   1  789.02   40.70
   8   0  -1  733.73   63.69
  -8   0   1  756.62   37.40
  -8   0   1  786.92   38.60
   8   0  -1  797.42   38.80
   8   0  -1  760.32   39.40
  -7   0   1   95.49    7.20
   7   0  -1  106.99    8.20
   7   0  -1  130.29   25.10
  -7   0   1  113.19    7.10
  -7   0   1  101.99    8.60
   7   0  -1  105.69    7.70
  -7   0   1  110.19    8.70
  -7   0   1  106.89    6.80
   6   0  -1  101.99   20.20
  -6   0   1  110.19    8.20
  -6   0   1  117.59    7.70
  -6   0   1  116.39    7.10
  -6   0   1  114.19    6.80
   6   0  -1  116.69    6.90
  -6   0   1  116.39    7.00
  -5   0   1  427.16   20.50
  -5   0   1  415.56   20.20
  -5   0   1  408.06   21.40
   5   0  -1  421.76   20.60
  -5   0   1  390.26   20.30
  -5   0   1  416.76   20.40
   5   0  -1  451.55   30.70
   4   0  -1   47.00    9.80
  -4   0   1   48.90    3.20
   4   0  -1   48.60    3.60
  -4   0   1   47.90    3.20
  -4   0   1   44.80    3.80
  -4   0   1   47.90    2.70
  -4   0   1   48.20    3.40
   3   0  -1    0.60    5.20
  -3   0   1    2.60    0.80
  -3   0   1    2.10    0.60
  -2   0   1   45.80    2.60
  -2   0   1   45.00    2.60
   2   0  -1   44.10    6.20
  -2   0   1   48.00    3.00
  -2   0   1   45.10    2.40
   1   0  -1  498.95   23.20
  -1   0   1  513.15   25.20
   0   0   1 2535.45  116.59
   1   0   1    5.30    3.20
   1   0   1   10.80    1.00
  -1   0  -1    8.00    0.90
  -3   0  -1 1380.26   63.49
  -4   0  -1    1.70    1.50
   4   0   1    0.00    7.30
  -4   0  -1    1.30    0.70
  -4   0  -1    1.50    1.10
  -5   0  -1   12.10    1.50
  -5   0  -1   12.50    1.70
   5   0   1   12.40    1.80
  -5   0  -1   13.30    2.50
  -5   0  -1   13.30    1.90
  -5   0  -1   10.10    2.30
  -5   0  -1   12.70    1.80
   5   0   1    6.40   10.40
   6   0   1 1643.34   90.69
  -6   0  -1 1628.54   75.19
  -6   0  -1 1457.55   74.19
  -6   0  -1 1625.34   75.59
   6   0   1 1607.14   76.29
  -6   0  -1 1685.63   75.49
   7   0   1  112.79    8.10
   7   0   1   96.69   24.30
  -7   0  -1  115.79    7.30
  -7   0  -1  111.19    8.00
  -7   0  -1  108.29    7.70
  -7   0  -1  100.99   10.20
   7   0   1  114.19    8.80
  -7   0  -1  110.29    8.70
  -8   0  -1  979.70   47.10
  -8   0  -1  939.11   45.80
  -8   0  -1  985.00   48.60
   8   0   1  923.61   73.89
   8   0   1  942.41   47.00
   8   0   1  979.60   48.20
  -8   0  -1  913.11   46.50
   9   0   1   83.79   41.70
 -10   0  -1   63.59    6.20
  10   0   1   66.79    6.70
 -10   0  -1   64.19    5.90
  11   0   1  132.89    9.10
 -11   0  -1  124.99    8.40
 -11   0  -1  136.59    8.80
  11  -1  -1   72.89    5.30
 -11  -1   1   63.49    6.10
 -11  -1   1   69.99    5.80
  11   1  -1   80.69    7.30
 -11   1   1   63.69    6.90
 -11   1   1   69.79    5.90
 -10  -1   1   76.19    6.80
  10  -1  -1   84.89    7.60
  10  -1  -1   83.69    6.70
 -10  -1   1   65.99    6.30
  10   1  -1   74.69    7.10
  10   1  -1   77.49   53.39
 -10   1   1   89.39    7.20
 -10   1   1   79.29    6.60
  -9  -1   1  391.96   25.50
   9  -1  -1  437.56   24.60
  -9  -1   1  414.46   23.30
   9  -1  -1  455.85   23.80
  -9  -1   1  409.66   22.10
   9   1  -1  433.96   23.20
   9   1  -1  446.96   24.40
  -9   1   1  478.25   23.70
  -9   1   1  453.35   26.10
   9   1  -1  496.15   73.99
  -8  -1   1  308.67   17.00
   8  -1  -1  305.27   17.30
  -8  -1   1  305.47   16.40
   8  -1  -1  356.96   49.30
  -8  -1   1  306.77   18.90
  -8  -1   1  300.17   16.00
   8  -1  -1  304.47   18.10
   8   1  -1  275.27   42.60
   8   1  -1  291.87   17.20
   8   1  -1  304.57   17.80
  -8   1   1  292.67   18.70
  -8   1   1  288.37   16.90
  -7  -1   1  511.05   24.40
  -7  -1   1  545.55   27.30
   7  -1  -1  506.05   25.80
   7  -1  -1  521.95   49.80
   7  -1  -1  484.85   26.30
  -7  -1   1  490.05   25.20
  -7  -1   1  493.35   24.70
  -7   1   1  492.45   25.40
  -7   1   1  490.55   24.50
   7   1  -1  467.15   25.90
  -7   1   1  479.75   25.00
  -7   1   1  509.45   27.00
   7   1  -1  440.86   41.50
  -7   1   1  493.85   25.40
   7   1  -1  491.45   25.50
  -6  -1   1  164.88    8.90
   6  -1  -1  168.78    9.60
  -6  -1   1  173.58    9.20
   6  -1  -1  162.18    9.30
  -6  -1   1  167.28   10.20
   6  -1  -1  198.28   26.50
  -6  -1   1  167.88   10.70
  -6   1   1  158.08    9.10
  -6   1   1  160.08    9.70
  -6   1   1  160.58    9.30
  -6   1   1  161.68    9.30
  -6   1   1  161.68   10.60
   6   1  -1  136.99   20.50
  -5  -1   1  348.97   16.60
  -5  -1   1  341.27   17.10
   5  -1  -1  383.76   30.20
   5  -1  -1  364.66   17.60
  -5  -1   1  322.77   17.80
   5  -1  -1  357.76   17.00
  -5  -1   1  332.47   16.80
  -5   1   1  344.37   16.40
  -5   1   1  317.17   16.70
  -5   1   1  331.57   16.90
  -5   1   1  330.77   16.80
   5   1  -1  315.97   25.90
  -5   1   1  324.87   17.80
  -4  -1   1  769.32   37.60
   4  -1  -1  773.32   46.00
  -4  -1   1  765.02   37.80
   4  -1  -1  779.72   37.80
   4   1  -1  896.51   44.90
  -4   1   1  859.41   37.70
   3  -1  -1  241.68   18.50
   3  -1  -1  221.58   11.60
  -3  -1   1  215.88   11.30
  -3  -1   1  219.38   11.90
  -3  -1   1  217.38   11.40
  -3   1   1  245.68   12.10
  -3   1   1  251.17   11.50
   3   1  -1  241.28   17.50
  -3   1   1  241.98   11.50
  -3   1   1  262.07   11.80
   2  -1  -1  245.68   16.80
  -2  -1   1  258.97   12.60
  -2   1   1  269.87   12.60
   2   1  -1  283.37   15.80
  -2   1   1  266.97   12.50
   0   1   1  212.68   11.00
   0   1   1  201.58    9.80
   0   1  -1  222.38   10.30
   1  -1   1 1067.89   54.69
  -1   1  -1 1074.99   51.59
   1   1   1 1253.27   53.99
  -2  -1  -1  136.29    7.30
   2  -1   1  158.38   13.10
  -2   1  -1  144.89    7.80
  -2   1  -1  138.79    7.10
   2   1   1  128.39   10.50
  -2   1  -1  148.59    7.50
  -2   1  -1  146.29    7.20
  -3   1  -1  250.67   13.40
   3   1   1  289.67   18.70
  -4  -1  -1 2126.09   98.29
   4  -1   1 2268.57  108.59
  -4   1  -1 2039.00   98.29
   4   1   1 2152.88  105.99
  -5  -1  -1  582.94   28.50
  -5  -1  -1  554.84   27.30
   5  -1   1  576.54   27.60
  -5  -1  -1  580.54   27.50
   5  -1   1  572.04   40.30
  -5  -1  -1  559.44   27.90
  -5  -1  -1  532.05   27.60
  -5   1  -1  582.04   27.90
  -5   1  -1  580.44   28.50
  -5   1  -1  562.04   27.70
  -5   1  -1  579.64   27.70
  -5   1  -1  574.14   27.40
  -5   1  -1  592.64   27.90
   6  -1   1  162.28   24.40
  -6  -1  -1  151.08    9.40
   6  -1   1  136.69   11.60
   6  -1   1  135.89    9.00
  -6  -1  -1  138.59    8.20
  -6  -1  -1  133.89    9.50
  -6  -1  -1  135.39    7.90
   6  -1   1  139.89    8.00
  -6  -1  -1  133.49    8.60
  -6   1  -1  134.69    9.10
  -6   1  -1  135.29    8.40
  -6   1  -1  134.69    8.10
  -6   1  -1  134.19    8.80
  -6   1  -1  137.29    9.20
   6   1   1  113.39    8.80
  -6   1  -1  138.19    7.70
   6   1   1  139.79   21.60
  -6   1  -1  131.19    8.30
   7  -1   1  659.93   36.40
  -7  -1  -1  726.23   35.00
  -7  -1  -1  707.73   34.60
   7  -1   1  717.23   35.90
  -7  -1  -1  669.83   35.40
   7  -1   1  716.43   62.29
  -7  -1  -1  746.43   36.70
   7   1   1  721.43   54.79
  -7   1  -1  730.23   36.00
   7   1   1  732.33   35.70
  -7   1  -1  702.93   34.60
  -7   1  -1  723.93   36.60
  -7   1  -1  702.43   35.40
  -7   1  -1  708.53   35.70
   7   1   1  732.33   36.50
   8  -1   1  125.39   10.10
  -8  -1  -1  126.29   10.10
  -8  -1  -1  124.29    9.10
  -8  -1  -1  124.89    9.60
  -8  -1  -1  134.29    8.70
   8  -1   1  125.39    9.30
  -8  -1  -1  132.29    8.40
   8  -1   1   89.99   34.70
   8   1   1  126.39    9.90
  -8   1  -1  137.49    9.80
   8   1   1  100.19   28.70
   8   1   1  130.89    9.10
  -8   1  -1  119.39    9.90
  -8   1  -1  125.79    9.20
  -9  -1  -1   77.69    6.00
  -9  -1  -1   86.39    8.30
   9  -1   1   63.59   51.19
  -9  -1  -1   76.89    6.90
   9  -1   1   90.19    8.10
   9  -1   1   82.09    7.10
  -9  -1  -1   82.29    6.70
  -9  -1  -1   74.19    7.00
  -9   1  -1   79.29    8.10
  -9   1  -1   85.89    7.50
  -9   1  -1   80.29    7.00
   9   1   1   77.69    7.50
   9   1   1   96.89   34.30
 -10   1  -1   18.30    3.30
 -10   1  -1   27.00    3.80
 -11  -1  -1  131.69    9.40
  11  -1   1  138.49    9.40
 -11  -1  -1  135.49    8.80
  11   1   1  139.69    9.30
 -11   1  -1  135.79    8.60
 -11   1  -1  135.69    9.00
  11  -2  -1    8.50    2.00
 -11  -2   1   11.60    2.60
  11  -2  -1   13.00    3.10
 -11   2   1   14.50    2.90
  11   2  -1   12.70    4.40
 -11   2   1   12.60    2.30
 -10  -2   1  120.39    8.80
  10  -2  -1  108.09    9.10
  10  -2  -1  121.39    8.50
 -10  -2   1  119.59    8.40
  10   2  -1  104.99   47.10
 -10   2   1  103.89    8.00
 -10   2   1  116.09    8.70
  10   2  -1  106.29    8.70
  -9  -2   1  296.97   19.40
   9  -2  -1  278.27   17.80
   9  -2  -1  269.67   16.90
  -9  -2   1  294.67   16.90
  -9  -2   1  319.47   19.00
  -9  -2   1  282.67   15.60
   9   2  -1  331.87   18.00
   9   2  -1  262.67   40.80
  -9   2   1  283.67   16.60
  -9   2   1  288.87   19.40
  -9   2   1  282.07   19.00
  -8  -2   1  466.75   22.70
  -8  -2   1  425.46   21.50
  -8  -2   1  446.06   24.90
   8  -2  -1  440.06   23.10
   8  -2  -1  399.26   86.39
   8  -2  -1  419.06   23.80
  -8  -2   1  437.96   21.90
   8   2  -1  368.86   43.90
  -8   2   1  389.46   22.40
  -8   2   1  407.06   23.20
  -8   2   1  399.76   22.50
   8   2  -1  438.66   22.80
   8   2  -1  408.76   23.10
  -8   2   1  412.56   24.40
   7  -2  -1 1312.77   66.89
   7  -2  -1 1393.16   66.29
   7  -2  -1 1424.16   65.59
   7  -2  -1 1319.97   91.89
  -7  -2   1 1356.86   65.59
   7  -2  -1 1392.56   65.19
  -7  -2   1 1382.26   67.59
  -7   2   1 1396.36   67.49
   7   2  -1 1392.56   80.89
   7   2  -1 1343.67   65.69
   7   2  -1 1405.46   66.49
   7   2  -1 1409.46   65.99
  -7   2   1 1426.16   65.89
  -7   2   1 1427.06   66.09
  -7   2   1 1400.46   65.59
   6  -2  -1  217.78   11.90
   6  -2  -1  229.58   11.80
   6  -2  -1  226.58   12.60
   6  -2  -1  197.78   28.50
  -6  -2   1  213.88   11.40
  -6  -2   1  215.28   11.20
  -6  -2   1  225.58   13.20
  -6   2   1  200.68   12.40
  -6   2   1  232.48   13.20
   6   2  -1  217.38   24.30
   6   2  -1  208.08   12.40
  -6   2   1  185.08   13.30
  -6   2   1  214.98   11.80
  -6   2   1  215.38   11.20
   6   2  -1  204.08   12.00
  -6   2   1  205.68   11.40
  -6   2   1  210.58   11.70
  -5  -2   1  483.55   21.30
  -5  -2   1  441.66   21.70
  -5  -2   1  462.15   21.10
   5  -2  -1  468.45   22.30
  -5  -2   1  452.45   22.70
   5  -2  -1  453.25   35.60
   5  -2  -1  427.76   21.50
  -5   2   1  401.46   21.50
  -5   2   1  426.46   21.30
  -5   2   1  429.86   21.50
  -5   2   1  412.56   21.30
  -5   2   1  416.66   22.40
  -4  -2   1 1793.12   86.19
   4  -2  -1 1985.40   96.19
  -4   2   1 1870.61   86.19
   4   2  -1 1879.51   92.49
   3  -2  -1 1507.95   76.89
  -3  -2   1 1482.85   67.59
  -3   2   1 1440.46   67.59
   3   2  -1 1470.95   71.99
  -2   2   1  250.17   12.50
  -2   2   1  257.27   12.20
   2   2  -1  262.97   15.30
  -2   2   1  251.07   12.10
  -2   2   1  263.07   12.60
   1   2  -1  763.02   32.10
  -1   2   1  661.63   32.00
  -1   2   1  676.33   32.00
   0   2   1  678.33   31.30
   0   2   1  663.13   30.80
   0   2  -1  691.83   31.10
   1   2   1 4094.19  187.38
   2  -2   1 2350.56  110.59
  -2   2  -1 2194.28  102.09
   2   2   1 2018.20  101.89
   2   2   1 2419.06  105.69
   3  -2   1 1465.45   75.59
  -3   2  -1 1426.06   66.99
   3   2   1 1477.95   72.09
  -4  -2  -1  340.17   16.50
   4  -2   1  360.56   16.50
  -4   2  -1  347.87   18.60
  -4   2  -1  306.87   16.20
  -4   2  -1  302.67   16.20
   4   2   1  315.67   23.20
  -4   2  -1  309.07   16.10
  -5  -2  -1   47.40    5.20
   5  -2   1   34.10   18.30
  -5  -2  -1   49.40    3.40
   5  -2   1   47.30    3.60
  -5  -2  -1   49.00    3.20
  -5  -2  -1   45.50    4.10
  -5   2  -1   36.90    3.40
  -5   2  -1   44.30    3.90
  -5   2  -1   36.90    4.00
  -5   2  -1   39.30    3.50
   5   2   1   45.10   10.40
  -5   2  -1   38.80    3.90
   6  -2   1  413.36   20.80
   6  -2   1  433.36   22.00
  -6  -2  -1  417.66   20.70
  -6  -2  -1  410.76   22.10
  -6  -2  -1  405.46   21.30
  -6   2  -1  421.06   22.70
   6   2   1  396.96   21.80
  -6   2  -1  411.66   21.40
   6   2   1  403.66   33.00
  -6   2  -1  419.96   21.50
  -6   2  -1  411.66   21.70
  -6   2  -1  429.26   20.90
  -6   2  -1  403.76   20.80
  -6   2  -1  411.56   22.10
   6   2   1  400.86   21.50
   7  -2   1  454.65   55.39
  -7  -2  -1  488.95   24.90
   7  -2   1  462.25   25.20
  -7  -2  -1  485.75   25.90
  -7  -2  -1  499.75   23.90
   7  -2   1  473.15   23.80
  -7  -2  -1  470.65   24.10
   7  -2   1  464.15   26.10
  -7   2  -1  483.85   25.40
  -7   2  -1  439.16   25.50
  -7   2  -1  466.05   25.00
   7   2   1  488.45   55.39
   7   2   1  529.05   25.80
  -7   2  -1  473.15   24.80
   7   2   1  461.45   24.70
   7   2   1  491.85   25.60
   8  -2   1  114.29   49.00
   8  -2   1  135.09    9.60
  -8  -2  -1  127.19    9.10
   8  -2   1  144.29   10.60
  -8  -2  -1  130.59   11.10
  -8  -2  -1  123.59    8.50
  -8  -2  -1  125.59   11.40
   8   2   1  127.09    9.70
  -8   2  -1  123.39   10.00
  -8   2  -1  117.89    9.10
  -8   2  -1  127.69   11.90
  -8   2  -1  127.79    9.50
   8   2   1  127.39   27.10
   9  -2   1  149.59   10.60
  -9  -2  -1  153.58    9.90
  -9  -2  -1  158.08   10.40
  -9  -2  -1  133.89   13.10
  -9  -2  -1  162.58    9.60
   9  -2   1  155.68   11.60
  -9  -2  -1  173.48   10.80
  -9  -2  -1  159.08   12.10
   9   2   1  151.68   11.00
  -9   2  -1  133.59   11.50
  -9   2  -1  135.69   10.50
 -10  -2  -1   10.40    2.70
 -10  -2  -1    8.40    1.90
 -10  -2  -1    8.80    2.50
  10  -2   1    9.30    2.50
  10  -2   1   11.00    3.30
 -10  -2  -1   13.10    4.70
 -10   2  -1   18.60    3.50
 -10   2  -1   14.30    2.90
  10   2   1   17.90    3.40
 -11  -2  -1   51.59    5.00
  11  -2   1   57.99    4.40
  11  -2   1   54.49    5.40
 -11  -2  -1   58.39    5.00
 -11   2  -1   62.19    4.80
 -11   2  -1   58.89    5.20
  11   2   1   58.49    5.20
  11  -3  -1   60.49    5.00
 -11  -3   1   61.49    5.10
  11  -3  -1   56.59    5.50
 -11   3   1   56.09    5.10
 -11   3   1   50.89    4.20
  11   3  -1   61.09    5.30
 -10  -3   1   91.89    7.10
 -10  -3   1   84.19    7.60
  10  -3  -1   91.29    7.30
  10  -3  -1  103.39    8.30
 -10  -3   1   87.79    6.10
 -10   3   1   89.99    6.80
 -10   3   1   93.29    7.50
  10   3  -1   75.69    7.10
  -9  -3   1  378.16   21.30
  -9  -3   1  366.46   23.70
  -9  -3   1  356.86   20.10
   9  -3  -1  400.76   22.90
  -9  -3   1  366.36   20.60
   9  -3  -1  387.46   21.80
  -9   3   1  402.86   23.00
   9   3  -1  418.56   22.30
   9   3  -1  387.66   50.49
  -9   3   1  418.16   24.30
  -9   3   1  412.36   22.70
  -9   3   1  425.46   21.60
  -8  -3   1  528.25   28.20
   8  -3  -1  532.95   30.40
  -8  -3   1  540.85   29.60
  -8  -3   1  552.74   31.30
  -8  -3   1  565.04   29.00
   8  -3  -1  538.35   28.20
   8  -3  -1  536.45   29.50
   8   3  -1  558.74   50.09
  -8   3   1  608.54   30.00
   8   3  -1  602.24   30.00
  -8   3   1  616.04   29.50
  -8   3   1  585.54   31.30
  -8   3   1  608.04   29.50
  -7  -3   1   43.70    4.00
   7  -3  -1   48.60    4.30
  -7  -3   1   41.70    4.30
   7  -3  -1    1.40   59.49
   7  -3  -1   44.70    5.40
  -7  -3   1   44.40    5.60
  -7  -3   1   41.60    3.80
   7  -3  -1   48.80    5.10
   7   3  -1   56.09    4.90
   7   3  -1   55.19    4.80
  -7   3   1   54.99    5.90
   7   3  -1   54.69    5.20
  -7   3   1   58.69    5.20
  -6  -3   1  888.41   44.60
  -6  -3   1  808.92   42.80
   6  -3  -1  917.41   43.30
  -6  -3   1  892.51   43.10
   6  -3  -1  926.41   43.90
   6  -3  -1  860.61   69.59
   6  -3  -1  953.90   43.10
  -6   3   1  929.41   44.60
  -6   3   1  888.61   43.70
  -6   3   1  920.21   43.00
   6   3  -1  875.51   43.60
  -6   3   1  980.70   43.10
  -6   3   1  870.81   43.80
  -6   3   1  887.81   43.10
   6   3  -1  880.91   53.49
   6   3  -1  908.31   43.30
   5  -3  -1  193.18   10.50
   5  -3  -1  196.78   29.80
  -5  -3   1  196.08    9.90
   5  -3  -1  203.78   10.70
  -5  -3   1  200.28   11.60
  -5  -3   1  201.08   10.10
   5   3  -1  180.88   18.40
  -5   3   1  196.28   10.30
  -5   3   1  186.78   11.30
  -5   3   1  171.78   12.00
   4  -3  -1 1108.99   65.59
   4   3  -1 1109.49   58.49
  -4   3   1 1167.38   52.49
  -4   3   1 1125.49   53.39
  -3   3   1  114.79    6.70
  -3   3   1  125.39    6.30
   3   3  -1  100.59   10.20
  -3   3   1  119.09    6.30
  -3   3   1  119.39    6.70
  -3   3   1  119.39    6.20
   2   3  -1 2608.14  127.29
   2   3  -1 2788.62  125.79
   1   3  -1 8402.76  383.96
   0   3  -1 9310.87  424.76
  -1   3  -1  772.12   36.20
   1   3   1  799.82   37.30
   2  -3   1   22.40    1.90
   2  -3   1   22.60    1.80
   2   3   1   18.40    1.40
   2   3   1   19.20    1.60
  -2   3  -1   26.90    2.20
  -2   3  -1   26.10    2.00
   2   3   1   16.70    4.10
  -2   3  -1   25.40    1.80
   3  -3   1  468.15   22.30
   3  -3   1  460.25   35.20
  -3  -3  -1  458.15   22.00
  -3   3  -1  477.05   22.60
  -3   3  -1  457.95   22.10
   3   3   1  496.25   27.00
   3   3   1  429.46   21.80
   4  -3   1  477.55   22.80
   4  -3   1  414.96   39.70
  -4  -3  -1  473.95   23.10
  -4  -3  -1  472.05   22.10
  -4   3  -1  504.45   25.80
  -4   3  -1  443.66   22.60
   4   3   1  444.66   29.00
  -4   3  -1  469.55   24.50
  -4   3  -1  453.45   22.50
   5  -3   1  303.77   39.60
  -5  -3  -1  238.08   12.80
   5  -3   1  248.58   13.70
   5  -3   1  257.67   13.60
  -5  -3  -1  235.58   14.10
  -5  -3  -1  250.17   13.00
   5   3   1  272.67   22.80
  -5   3  -1  278.47   14.50
  -5   3  -1  278.47   13.90
  -5   3  -1  268.67   13.70
  -6  -3  -1  712.93   38.00
  -6  -3  -1  755.42   37.40
   6  -3   1  752.72   63.49
   6   3   1  815.02   38.20
  -6   3  -1  804.92   38.10
  -6   3  -1  795.02   38.40
  -6   3  -1  785.12   38.20
  -6   3  -1  808.62   39.30
  -6   3  -1  826.12   43.00
   6   3   1  812.12   50.59
  -7  -3  -1  415.86   21.60
  -7  -3  -1  401.36   20.40
   7  -3   1  370.56   22.80
   7  -3   1  331.77   56.79
  -7  -3  -1  424.56   22.80
  -7  -3  -1  395.76   20.70
   7  -3   1  393.76   22.00
   7  -3   1  390.46   20.70
  -7   3  -1  434.66   22.80
  -7   3  -1  396.26   20.60
   7   3   1  385.16   37.20
   7   3   1  375.96   20.80
  -7   3  -1  427.56   22.10
  -7   3  -1  425.96   22.00
   7   3   1  408.36   22.10
  -7   3  -1  408.26   21.40
   7   3   1  413.56   21.10
  -8  -3  -1   18.10    4.30
   8  -3   1   14.30    3.40
  -8  -3  -1   13.80    2.60
  -8  -3  -1   15.00    3.40
  -8  -3  -1   12.80    2.70
   8  -3   1   17.90    4.60
   8   3   1   18.30   20.70
  -8   3  -1   13.20    3.00
  -8   3  -1   13.20    3.70
  -8   3  -1   14.40    3.70
  -8   3  -1   13.20    5.30
   8   3   1   13.60    2.70
   8   3   1   12.30    3.20
  -8   3  -1   18.00    3.60
  -9  -3  -1  150.58    9.40
  -9  -3  -1  161.48   12.60
  -9  -3  -1  160.18    9.90
   9  -3   1  152.28   12.40
  -9   3  -1  141.89   15.20
   9   3   1  150.38   11.50
  -9   3  -1  122.09   13.30
   9   3   1  193.38   34.10
 -10  -3  -1  108.59    7.80
 -10  -3  -1   93.99    6.50
 -10  -3  -1   96.69    7.00
  10  -3   1  104.19    8.50
 -10  -3  -1   95.59    7.30
  10  -3   1  103.79    7.70
 -10   3  -1   92.09    7.70
 -10   3  -1   86.79    7.00
  10   3   1   90.99    7.70
 -11  -3  -1   28.70    3.30
  11  -3   1   23.90    3.90
  11  -3   1   24.70    2.80
  11   3   1   23.60    3.20
 -11   3  -1   16.40    2.90
 -11   3  -1   19.00    2.50
  11  -4  -1   31.90    4.00
 -11  -4   1   32.40    3.60
  11  -4  -1   31.20    3.50
  11   4  -1   36.50    3.80
 -11   4   1   34.70    3.80
 -10  -4   1    1.60    1.20
  10  -4  -1    4.50    2.50
 -10  -4   1    0.50    1.40
 -10  -4   1    2.00    1.70
  10  -4  -1    1.60    1.60
 -10   4   1    2.80    1.70
 -10   4   1    5.80    1.80
  10   4  -1    5.70    2.30
  -9  -4   1  176.28   11.10
  -9  -4   1  174.78   10.70
  -9  -4   1  163.18   13.10
  -9  -4   1  178.48   14.00
   9  -4  -1  189.98   12.40
  -9   4   1  209.98   12.90
  -9   4   1  186.68   13.80
   9   4  -1  198.68   12.90
   9   4  -1  142.69   30.40
  -9   4   1  202.38   12.70
   8  -4  -1  363.56   19.00
  -8  -4   1  371.66   18.90
  -8  -4   1  370.56   23.00
   8  -4  -1  359.66   19.70
  -8  -4   1  364.76   17.90
   8  -4  -1  335.17   20.50
  -8  -4   1  349.87   18.20
   8   4  -1  334.17   19.20
  -8   4   1  307.87   18.50
   8   4  -1  297.87   37.30
   8   4  -1  313.77   18.30
  -8   4   1  319.47   18.80
  -8   4   1  324.47   19.20
  -7  -4   1   39.90    3.80
   7  -4  -1   47.00    5.80
   7  -4  -1   44.10    4.50
  -7  -4   1   41.50    5.50
   7  -4  -1   45.10    4.30
  -7  -4   1   38.30    3.60
   7  -4  -1   37.10    4.70
  -7  -4   1   40.40    4.20
   7   4  -1   53.09    4.30
  -7   4   1   58.49    5.20
   7   4  -1   55.29    4.70
  -7   4   1   60.99    5.40
   7   4  -1   54.49    5.10
   7   4  -1   24.50   14.10
   6  -4  -1   82.29    5.80
   6  -4  -1   84.59    6.00
  -6  -4   1   81.49    5.80
  -6  -4   1   80.79    5.10
  -6  -4   1   80.29    5.30
  -6  -4   1   86.09    7.50
  -6   4   1   80.29    6.30
  -6   4   1   88.29    6.00
  -6   4   1   82.29    5.70
   6   4  -1   83.19    6.00
  -6   4   1   80.69    6.40
   6   4  -1   72.19   15.30
  -6   4   1   85.79    6.20
   6   4  -1   79.19    6.30
  -6   4   1   80.99    6.80
  -5  -4   1    9.40    1.30
  -5  -4   1   10.00    1.50
   5  -4  -1    9.70    1.90
  -5  -4   1   10.70    2.50
   5  -4  -1   11.10    1.90
   5  -4  -1   35.60   51.59
  -5   4   1    7.60    2.00
  -5   4   1    8.10    1.80
   5   4  -1    9.20    6.60
  -5   4   1    9.40    1.70
   4  -4  -1    5.50   26.40
   4  -4  -1   33.10    2.70
  -4   4   1   35.90    3.20
   4   4  -1   34.90    8.30
   4   4  -1   -0.10   22.00
  -4   4   1   31.60    3.10
  -4   4   1   31.90    2.80
  -4   4   1   32.40    2.60
   3  -4  -1  327.87   16.10
  -3  -4   1  303.97   16.60
  -3  -4   1  318.17   15.80
  -3   4   1  346.77   16.60
  -3   4   1  340.47   16.80
  -3   4   1  340.97   16.00
  -3   4   1  342.07   16.00
   2   4  -1  514.45   26.70
  -2   4   1  499.05   23.80
   2   4  -1  504.15   29.60
  -2   4   1  526.15   24.10
   1   4  -1 1441.56   67.19
  -1   4   1 1335.17   63.29
   1   4  -1 1428.06   63.39
  -1   4   1 1360.96   63.19
   0   4  -1 4820.32  221.88
  -1   4  -1  491.85   24.00
  -1   4  -1  549.15   29.10
  -2   4  -1  304.07   14.80
  -2   4  -1  302.97   14.70
  -2   4  -1  313.77   15.10
   2   4   1  287.37   17.60
  -2   4  -1  304.17   15.50
   2   4   1  317.47   14.70
   3  -4   1   92.19   22.20
   3  -4   1  108.09    6.10
   3  -4   1  103.89    7.60
  -3  -4  -1  103.19    6.10
   3   4   1  132.89   14.80
  -4  -4  -1   39.60    2.90
  -4  -4  -1   41.30    3.60
   4  -4   1   39.30   24.80
   4  -4   1   42.50    3.50
  -4   4  -1   45.30    3.40
  -4   4  -1   48.50    3.80
   4   4   1   50.79    9.10
  -4   4  -1   48.40    3.90
  -4   4  -1   51.19    4.00
  -4   4  -1   40.70    3.90
   5  -4   1  700.03   35.90
  -5  -4  -1  705.73   35.20
   5  -4   1  733.03   36.20
  -5  -4  -1  720.63   36.70
   5   4   1  767.42   45.20
  -5   4  -1  784.32   36.60
  -5   4  -1  794.52   36.10
  -5   4  -1  749.03   36.80
  -5   4  -1  799.92   36.30
  -6  -4  -1  359.66   17.90
   6  -4   1  339.87   18.80
  -6  -4  -1  352.16   18.90
   6  -4   1  336.37   21.00
  -6  -4  -1  371.66   19.90
   6  -4   1  277.57   80.29
   6  -4   1  368.26   18.60
   6  -4   1  352.36   19.70
  -6  -4  -1  366.06   18.10
   6   4   1  366.76   19.40
   6   4   1  360.16   30.60
  -6   4  -1  372.96   19.10
   6   4   1  337.77   18.70
  -6   4  -1  370.76   20.30
  -6   4  -1  372.16   19.20
  -6   4  -1  364.36   19.80
   6   4   1  363.86   20.30
  -6   4  -1  351.76   18.80
   7  -4   1  174.88   10.50
   7  -4   1  169.88   12.40
   7  -4   1  172.58   10.10
  -7  -4  -1  163.18   11.50
   7  -4   1  169.78   11.30
  -7  -4  -1  151.88    9.70
  -7  -4  -1  172.78   10.60
  -7  -4  -1  162.48    9.50
   7   4   1  158.08   10.80
  -7   4  -1  183.68   11.20
  -7   4  -1  164.98   10.30
  -7   4  -1  172.78   11.60
   7   4   1  156.58   10.00
   7   4   1  148.49    9.90
  -7   4  -1  173.58   11.20
   7   4   1  141.29   23.70
  -7   4  -1  170.98   10.50
  -7   4  -1  162.88   11.50
  -8  -4  -1  419.56   22.00
   8  -4   1  395.06   23.50
   8  -4   1  401.16   22.40
  -8  -4  -1  411.56   21.20
   8  -4   1  397.26   20.70
  -8  -4  -1  407.56   20.70
  -8  -4  -1  414.16   23.50
   8   4   1  359.26   41.00
  -8   4  -1  393.96   22.30
  -8   4  -1  417.26   25.80
  -8   4  -1  386.46   22.70
   8   4   1  377.96   20.90
   8   4   1  423.46   22.50
  -8   4  -1  388.46   21.90
  -9  -4  -1   58.69    5.80
  -9  -4  -1   56.79    6.90
   9  -4   1   71.99    6.60
   9  -4   1   66.79    7.20
  -9  -4  -1   61.09    5.40
  -9  -4  -1   58.59    5.00
  -9   4  -1   53.79    8.40
   9   4   1   27.70   24.20
  -9   4  -1   58.09    5.70
  -9   4  -1   59.19    6.20
  -9   4  -1   66.89    9.00
   9   4   1   52.79    5.80
 -10  -4  -1  230.38   13.40
 -10  -4  -1  230.58   13.90
 -10  -4  -1  243.48   13.10
  10  -4   1  243.28   15.10
  10  -4   1  263.57   14.40
 -10  -4  -1  247.68   14.20
 -10   4  -1  227.68   13.40
 -10   4  -1  237.38   14.40
  10   4   1  219.78   13.90
 -11  -4  -1   25.60    3.20
  11  -4   1   24.20    2.90
 -11  -4  -1   22.50    3.00
 -11   4  -1   24.40    3.30
  11   4   1   26.80    3.10
 -11  -5   1   25.80    3.00
  11  -5  -1   28.80    4.70
  11  -5  -1   24.50    3.00
 -11  -5   1   21.40    2.60
 -11   5   1   20.70    3.20
  11   5  -1   21.90    2.80
  10  -5  -1   33.50    4.30
  10  -5  -1   27.60    6.00
 -10  -5   1   32.00    4.00
 -10  -5   1   31.70    3.60
 -10  -5   1   30.40    3.30
  10   5  -1   40.00    4.40
 -10   5   1   35.50    4.30
  -9  -5   1   56.79    7.20
   9  -5  -1   53.79    6.60
  -9  -5   1   62.39    5.20
  -9  -5   1   58.99    5.50
   9  -5  -1   57.69    6.00
  -9  -5   1   59.79    4.80
   9  -5  -1   58.59    4.90
   9   5  -1   49.30    5.50
   9   5  -1    7.20   23.00
  -9   5   1   49.70    5.60
  -8  -5   1  111.99   15.80
  -8  -5   1  113.69    7.40
   8  -5  -1  106.89    7.80
  -8  -5   1  111.59    7.70
   8  -5  -1  106.29    9.70
  -8  -5   1  115.09    8.20
   8  -5  -1  115.19    9.00
  -8  -5   1  119.29   10.50
  -8   5   1  116.59    9.20
   8   5  -1  131.09    8.90
  -8   5   1  118.49    8.30
   8   5  -1  115.69    7.60
   8   5  -1  119.29    8.10
  -8   5   1  111.79    7.60
   8   5  -1  102.09   22.70
   7  -5  -1  419.86   22.30
  -7  -5   1  426.66   21.40
  -7  -5   1  461.95   21.20
   7  -5  -1  421.66   21.90
  -7  -5   1  438.06   24.60
   7  -5  -1  399.86   23.60
   7  -5  -1  395.36   24.20
  -7  -5   1  454.65   22.20
  -7   5   1  388.86   21.80
  -7   5   1  429.16   22.10
  -7   5   1  397.46   22.30
   7   5  -1  479.15   36.70
  -7   5   1  408.96   21.90
   7   5  -1  386.36   21.50
  -7   5   1  431.96   22.50
   7   5  -1  430.66   23.30
   7   5  -1  453.35   24.80
   6  -5  -1   29.10    3.70
  -6  -5   1   26.90    2.50
   6  -5  -1   23.60    3.20
  -6  -5   1   22.80    3.80
  -6   5   1   25.30    3.60
  -6   5   1   27.40    3.80
   6   5  -1   23.30    3.20
  -6   5   1   22.00    3.40
   6   5  -1   13.10   10.10
   6   5  -1   26.40    3.00
   6   5  -1   21.20    2.80
  -6   5   1   30.50    3.40
  -6   5   1   24.80    3.00
  -5  -5   1  278.57   13.20
  -5  -5   1  294.17   15.40
   5  -5  -1  283.77   13.90
   5  -5  -1  279.57   14.10
  -5   5   1  232.88   13.50
  -5   5   1  231.18   13.70
   5   5  -1  216.58   20.60
  -4  -5   1    4.60    1.50
  -4  -5   1    4.50    1.00
   4  -5  -1    7.00    1.40
  -4  -5   1    5.60    1.20
  -4   5   1    7.20    1.60
   4   5  -1    4.60    5.40
  -4   5   1    7.20    1.80
   4   5  -1   -2.40   18.90
   3  -5  -1  494.85   24.80
  -3  -5   1  528.95   24.60
   3   5  -1  485.05   33.90
  -3   5   1  550.24   24.80
  -3   5   1  546.35   25.20
  -3   5   1  507.45   25.70
   2  -5  -1  201.48    9.10
  -2   5   1  171.98    9.00
   2   5  -1  188.58   15.80
  -2   5   1  172.08   10.00
  -2   5   1  181.58    9.00
   2   5  -1  192.28   12.00
   2   5  -1  182.28    9.30
  -1  -5   1  495.05   25.00
   1   5  -1  526.55   27.60
   1   5  -1  512.75   23.20
  -1   5   1  485.15   23.10
   0   5  -1  341.17   18.20
   0   5  -1  412.26   21.60
   0   5   1  361.06   18.20
   0   5  -1  382.16   17.30
  -1   5  -1 3693.53  172.18
   2  -5   1   55.69    3.30
  -2   5  -1   42.60    3.10
   2   5   1   48.90    3.10
  -2   5  -1   46.10    3.20
   2   5   1   51.99    5.80
  -2   5  -1   36.40   13.50
  -2   5  -1   43.70    3.00
   2   5   1   50.99    6.80
  -2   5  -1   41.50    4.00
   3  -5   1  301.47   14.30
  -3  -5  -1  281.47   14.80
  -3  -5  -1  268.47   13.40
   3  -5   1  300.37   14.20
  -3   5  -1  248.98   14.20
  -3   5  -1  282.87   14.40
  -3   5  -1  289.57   15.00
   3   5   1  265.27   21.80
  -3   5  -1  281.87   14.10
  -3   5  -1  281.37   14.00
  -4  -5  -1  636.34   26.60
  -4   5  -1  567.84   27.70
   4   5   1  516.15   32.80
  -4   5  -1  526.25   27.20
  -4   5  -1  528.25   27.00
  -4   5  -1  581.04   28.10
   5  -5   1  247.88   12.90
  -5  -5  -1  236.58   13.30
  -5  -5  -1  224.08   11.70
  -5  -5  -1  232.58   11.80
   5  -5   1  241.38   12.60
  -5   5  -1  218.18   12.40
  -5   5  -1  228.78   12.80
  -5   5  -1  231.58   13.20
  -5   5  -1  224.98   13.20
   5   5   1  190.28   20.50
  -6  -5  -1  304.27   17.40
   6  -5   1  292.07   18.80
  -6  -5  -1  290.67   15.50
  -6  -5  -1  300.67   15.40
   6  -5   1  309.27   16.20
   6  -5   1  302.17   17.40
  -6  -5  -1  286.07   19.00
  -6   5  -1  320.37   16.90
  -6   5  -1  319.57   17.10
  -6   5  -1  328.47   17.30
  -6   5  -1  313.17   16.50
   6   5   1  304.07   33.90
   6   5   1  304.97   16.10
  -6   5  -1  309.97   17.20
   6   5   1  271.77   16.10
  -6   5  -1  307.77   17.20
   6   5   1  280.47   16.60
   7  -5   1  567.54   29.90
   7  -5   1  583.94   29.60
   7  -5   1  573.84   30.90
   7  -5   1  559.74   32.20
  -7  -5  -1  548.75   28.80
  -7  -5  -1  563.64   31.30
  -7  -5  -1  552.04   29.10
   7   5   1  607.14   45.40
  -7   5  -1  630.84   33.00
  -7   5  -1  619.14   30.20
   7   5   1  608.94   30.80
  -7   5  -1  634.34   30.70
  -7   5  -1  653.13   31.20
  -7   5  -1  620.24   30.20
   7   5   1  577.64   29.80
  -8  -5  -1   73.89    5.90
  -8  -5  -1   73.09    5.60
  -8  -5  -1   78.59    6.50
  -8  -5  -1   72.69    7.40
   8  -5   1   66.39    6.70
   8  -5   1   64.09    7.50
   8  -5   1   72.69    5.70
   8   5   1   70.99    5.70
   8   5   1   73.39    6.60
  -8   5  -1   65.09    8.10
  -8   5  -1   66.19    6.60
  -8   5  -1   70.19    6.30
   8   5   1   84.79   32.90
  -8   5  -1   67.29    6.20
  -9  -5  -1   36.30    3.90
  -9  -5  -1   38.60    4.30
   9  -5   1   43.60    5.80
   9  -5   1   41.50    5.20
  -9  -5  -1   38.20    4.60
   9   5   1   41.30   24.50
  -9   5  -1   48.00    4.60
   9   5   1   36.50    3.70
   9   5   1   41.70    4.80
  -9   5  -1   47.00    5.30
 -10  -5  -1    8.90    1.90
  10  -5   1   17.00    3.70
  10  -5   1   16.90    3.30
 -10  -5  -1   10.80    2.70
 -10  -5  -1   11.60    2.40
 -10  -5  -1   12.40    2.80
  10   5   1    6.50    2.20
 -10   5  -1    9.30    2.80
 -11  -5  -1   21.70    2.80
  11  -5   1   23.70    2.80
 -11  -5  -1   20.10    2.50
 -11   5  -1   19.70    2.90
  11  -6  -1   21.30    2.80
 -11  -6   1   18.40    2.50
 -11  -6   1   16.30    2.60
 -11   6   1   16.60    2.60
  10  -6  -1   56.79    5.50
 -10  -6   1   53.99    4.40
 -10  -6   1   56.99    5.10
 -10  -6   1   53.49    4.70
  10  -6  -1   57.79    6.00
  10   6  -1   54.59    4.90
 -10   6   1   53.49    5.20
  -9  -6   1  164.18   10.10
  -9  -6   1  166.68   10.60
   9  -6  -1  158.38   12.10
  -9  -6   1  162.08    9.70
   9  -6  -1  165.98    9.90
  -9   6   1  173.18   11.20
  -9   6   1  153.28   15.80
   9   6  -1  129.19   26.60
   9   6  -1  171.18   10.80
   8  -6  -1  305.97   16.30
  -8  -6   1  310.97   16.50
   8  -6  -1  337.67   18.00
  -8  -6   1  303.27   16.00
   8  -6  -1  292.87   18.80
  -8  -6   1  309.37   19.50
  -8  -6   1  310.37   15.60
  -8   6   1  263.27   16.20
  -8   6   1  274.07   15.80
   8   6  -1  285.57   16.70
   8   6  -1  256.17   15.50
  -8   6   1  284.57   17.00
   8   6  -1  284.67   16.20
  -7  -6   1  236.88   12.30
   7  -6  -1  228.08   14.20
  -7  -6   1  240.38   12.60
  -7  -6   1  232.48   17.40
   7  -6  -1  227.98   13.10
  -7  -6   1  234.08   15.70
  -7  -6   1  244.28   13.80
   7  -6  -1  229.88   13.50
   7   6  -1  233.48   13.10
   7   6  -1  223.48   13.40
  -7   6   1  196.78   13.40
  -7   6   1  212.08   13.20
  -7   6   1  220.18   13.10
  -7   6   1  217.88   13.50
  -7   6   1  225.78   13.80
   7   6  -1  221.28   27.70
   6  -6  -1  307.57   17.20
   6  -6  -1  320.57   16.30
  -6  -6   1  323.17   15.40
  -6  -6   1  324.07   15.60
  -6  -6   1  332.57   18.70
  -6  -6   1  319.47   16.20
   6  -6  -1  302.47   16.50
  -6   6   1  288.17   16.70
   6   6  -1  293.47   16.30
  -6   6   1  290.97   16.10
  -6   6   1  277.97   16.60
   6   6  -1  320.67   27.00
   6   6  -1  264.87   15.90
  -6   6   1  269.07   16.40
   6   6  -1  299.97   16.10
  -5  -6   1   99.59    8.10
  -5  -6   1  105.59    6.30
   5  -6  -1  100.89    7.20
   5  -6  -1   99.19    7.00
  -5  -6   1  102.39    6.40
   5   6  -1  109.29    7.30
  -5   6   1  126.09    7.50
  -5   6   1  119.49    7.10
   5   6  -1  125.09   15.40
   5   6  -1  123.19    7.30
   5   6  -1  110.09    7.10
  -5   6   1  117.19    7.90
  -5   6   1  119.29    7.90
  -4  -6   1  336.07   15.20
   4  -6  -1  339.37   15.90
  -4  -6   1  308.07   15.20
  -4  -6   1  331.97   17.00
   4  -6  -1  324.07   15.70
   4   6  -1  268.37   20.70
  -4   6   1  288.57   16.50
  -4   6   1  280.07   15.50
  -4   6   1  279.27   15.40
   3   6  -1  107.49    5.70
   2   6  -1  427.86   26.00
  -2   6   1  446.46   20.00
  -2   6   1  434.66   21.50
   2   6  -1  418.36   20.50
  -2   6   1  419.66   20.40
  -2   6   1  409.76   20.20
   1   6  -1  636.64   29.50
  -1   6   1  661.33   29.40
  -1   6   1  612.64   29.30
   1   6  -1  668.43   33.60
   0   6  -1 2195.78  103.09
   0   6  -1 2349.67  111.79
  -1   6  -1 1146.89   56.89
  -1   6  -1 1318.47   61.29
   2  -6   1  677.73   31.90
  -2   6  -1  672.53   32.10
  -3  -6  -1   83.79    4.20
  -3  -6  -1   83.69    5.10
   3   6   1   68.29    9.50
   3   6   1   62.89    8.50
  -3   6  -1   61.79    5.40
   4  -6   1  166.18    9.40
   4  -6   1  156.68    9.20
  -4  -6  -1  143.99    8.30
  -4  -6  -1  150.88    9.50
  -4  -6  -1  152.28    8.40
  -4   6  -1  185.18    9.40
  -4   6  -1  187.58    9.60
   4   6   1  161.58   15.40
   5  -6   1  245.28   13.50
   5  -6   1  224.38   13.10
   5  -6   1  231.08   14.30
  -5  -6  -1  236.88   12.40
  -5  -6  -1  236.08   14.00
  -5  -6  -1  228.28   12.20
  -5   6  -1  217.78   14.00
  -5   6  -1  254.77   13.60
   5   6   1  247.48   21.80
   5   6   1  248.08   13.10
  -5   6  -1  271.07   14.50
  -5   6  -1  252.47   13.30
  -5   6  -1  245.78   14.10
   5   6   1  246.68   13.40
  -6  -6  -1  476.45   26.10
  -6  -6  -1  505.65   27.60
  -6  -6  -1  498.65   25.40
  -6  -6  -1  489.35   25.20
   6  -6   1  479.35   26.00
   6  -6   1  481.85   26.40
   6  -6   1  516.85   27.60
  -6   6  -1  540.85   27.00
   6   6   1  522.45   26.60
  -6   6  -1  528.45   27.40
  -6   6  -1  575.24   27.40
  -6   6  -1  566.84   27.40
  -6   6  -1  552.84   26.60
   6   6   1  521.55   37.70
   6   6   1  537.75   26.50
   6   6   1  537.75   26.10
  -7  -6  -1  149.99    9.20
   7  -6   1  139.09   10.70
  -7  -6  -1  153.68   11.30
  -7  -6  -1  139.29    9.70
  -7  -6  -1  142.09    9.90
   7  -6   1  136.19    9.80
  -7   6  -1  159.18   10.30
   7   6   1  164.78   10.40
   7   6   1  165.08    9.70
  -7   6  -1  158.48   11.10
   7   6   1  160.98    9.80
   7   6   1  153.28   23.10
  -7   6  -1  170.98   11.00
  -7   6  -1  157.98   10.10
   8  -6   1   90.89    7.40
  -8  -6  -1   93.39    8.80
   8  -6   1   86.49    8.80
   8  -6   1   93.19    6.90
  -8  -6  -1   99.39    7.60
  -8  -6  -1   86.59    6.50
  -8  -6  -1   87.49    6.80
   8  -6   1   90.99    8.10
  -8   6  -1  100.79    8.20
  -8   6  -1  100.59    9.50
   8   6   1  101.09    7.00
   8   6   1  114.59    8.00
   8   6   1   69.89   21.80
   8   6   1  106.29    7.10
  -8   6  -1   97.49    7.60
  -9  -6  -1  204.78   12.10
  -9  -6  -1  209.08   11.40
  -9  -6  -1  217.38   11.90
   9  -6   1  216.88   14.00
  -9   6  -1  171.98   12.10
   9   6   1  172.58   11.60
  -9   6  -1  169.28   14.10
   9   6   1  169.18   10.80
 -10  -6  -1   20.40    3.40
 -10  -6  -1   21.00    2.90
 -10  -6  -1   20.60    3.10
  10  -6   1   20.10    3.30
 -10  -6  -1   21.60    2.70
 -10   6  -1   15.90    2.90
  10   6   1   22.40    2.90
 -11  -6  -1   98.89    7.80
  11  -6   1  101.09    6.40
 -11   6  -1   94.79    6.40
 -10  -7   1  192.98   11.00
 -10  -7   1  188.08   11.30
 -10  -7   1  205.38   11.70
  10  -7  -1  232.68   15.50
  10   7  -1  202.98   11.10
 -10   7   1  199.08   12.90
   9  -7  -1   17.80    2.80
   9  -7  -1   17.50    3.10
  -9  -7   1   23.50    3.80
  -9  -7   1   18.10    2.80
   9  -7  -1   13.40    3.00
   9   7  -1   19.90    3.70
  -9   7   1   11.10    4.60
   9   7  -1    2.50   21.10
   9   7  -1   16.20    3.10
  -9   7   1   14.20    3.00
   8  -7  -1  247.88   15.10
  -8  -7   1  258.47   13.40
  -8  -7   1  254.37   14.00
  -8  -7   1  254.77   17.10
   8  -7  -1  245.78   13.80
  -8  -7   1  262.37   13.10
  -8   7   1  208.18   13.60
   8   7  -1  225.68   33.10
   8   7  -1  232.28   14.00
  -8   7   1  222.68   14.70
   8   7  -1  234.78   13.60
  -8   7   1  214.28   14.30
  -8   7   1  218.08   14.50
   8   7  -1  237.18   13.70
   7  -7  -1  403.16   22.70
   7  -7  -1  390.26   21.40
  -7  -7   1  399.36   20.40
  -7  -7   1  401.66   21.30
  -7  -7   1  407.26   26.70
  -7  -7   1  405.16   20.70
   7  -7  -1  403.76   21.90
  -7   7   1  408.46   21.90
  -7   7   1  410.96   21.70
  -7   7   1  424.76   22.30
   7   7  -1  425.66   21.70
  -7   7   1  389.66   22.00
   7   7  -1  433.76   21.50
   7   7  -1  409.06   34.80
   7   7  -1  401.86   21.30
  -7   7   1  410.96   22.30
  -7   7   1  413.26   22.30
  -6  -7   1   44.30    3.60
  -6  -7   1   42.30    3.40
  -6  -7   1   46.20    6.90
   6  -7  -1   37.10    4.00
  -6  -7   1   37.10    5.30
   6  -7  -1   36.30    4.70
  -6  -7   1   45.90    4.10
   6  -7  -1   37.90    4.20
  -6   7   1   40.50    4.50
   6   7  -1   49.99    4.40
   6   7  -1   50.79    4.30
  -6   7   1   43.20    4.70
   6   7  -1   37.80   12.50
  -6   7   1   41.20    4.50
   6   7  -1   46.00    4.30
  -6   7   1   39.50    4.80
  -6   7   1   42.90    4.10
  -5  -7   1   20.30    2.20
   5  -7  -1   17.00    2.50
   5  -7  -1   17.40    3.30
   5  -7  -1   15.30    3.20
  -5  -7   1   18.50    3.70
  -5  -7   1   15.70    3.90
  -5   7   1   14.60    2.70
  -5   7   1   16.40    3.10
  -5   7   1   18.70    3.20
  -5   7   1   18.60    3.70
   5   7  -1   20.00    2.90
   5   7  -1   24.10    2.70
   5   7  -1   18.30    8.50
   5   7  -1   16.30    2.10
  -5   7   1   15.40    3.10
  -4  -7   1   10.40    3.50
  -4  -7   1    8.30    2.30
   4  -7  -1    8.50    1.90
  -4  -7   1    9.10    1.40
  -4  -7   1   13.00    1.60
  -4   7   1   12.60    2.20
   4   7  -1   11.60    2.40
   4   7  -1   13.70    2.20
   4   7  -1   -3.40   16.30
  -4   7   1   14.00    2.90
   4   7  -1   13.80    6.30
  -4   7   1   15.00    1.90
  -3  -7   1  464.05   23.00
   3  -7  -1  449.06   22.00
  -3  -7   1  443.26   22.30
  -3  -7   1  487.45   25.30
   3   7  -1  465.95   25.70
  -3   7   1  427.26   23.20
  -3   7   1  441.76   21.70
   2  -7  -1  544.95   27.00
  -2  -7   1  598.74   28.10
  -2  -7   1  546.05   30.30
   2  -7  -1  582.64   26.80
  -2  -7   1  565.64   27.00
  -2   7   1  570.44   26.70
   2   7  -1  601.74   31.30
  -2   7   1  578.54   26.80
   2   7  -1  565.64   27.70
  -2   7   1  608.34   28.80
   2   7  -1  593.84   29.40
  -1  -7   1  850.71   39.60
   1   7  -1  747.43   39.10
   0  -7  -1  415.26   20.10
   0  -7   1  352.06   18.50
   0  -7   1  404.66   20.60
   0   7  -1  434.36   21.90
   0   7  -1  401.16   18.40
   0   7  -1  371.06   19.90
   0   7   1  386.56   19.80
  -1   7  -1 1141.89   58.99
  -1   7  -1 1402.36   63.29
  -1   7  -1 1279.47   58.19
  -2  -7  -1   94.39    5.60
   2  -7   1  104.99    6.40
   2  -7   1   98.09    5.90
  -2   7  -1   90.09    6.30
   2   7   1  100.49    6.10
  -2   7  -1  106.29    7.10
  -2   7  -1  101.49    5.70
  -2   7  -1  109.09    5.70
   3  -7   1   25.80    2.50
  -3  -7  -1   18.80    1.60
   3  -7   1   26.70    2.40
  -3  -7  -1   17.40    2.20
   3  -7   1   23.40    2.50
   3   7   1   23.50    2.00
  -3   7  -1   -6.00   18.80
  -4  -7  -1   91.79    6.40
   4  -7   1   89.49    5.90
  -4  -7  -1   97.09    5.10
   4  -7   1   86.19    6.00
   4   7   1   76.19   11.50
   4   7   1   95.29    6.20
  -4   7  -1   74.59    6.20
  -4   7  -1   82.19    6.80
  -4   7  -1   84.69    6.10
  -4   7  -1   87.49    5.80
   4   7   1   89.09    6.30
  -5  -7  -1   63.39    4.20
   5  -7   1   58.39    5.10
   5  -7   1   62.89    6.00
   5  -7   1   59.09    4.90
  -5  -7  -1   55.69    5.40
   6  -7   1  347.67   19.90
  -6  -7  -1  358.06   17.40
   6  -7   1  328.57   18.60
  -6  -7  -1  337.97   18.30
   6  -7   1  335.87   18.30
  -6  -7  -1  351.36   20.00
  -6  -7  -1  368.36   17.60
  -6   7  -1  325.87   18.20
   6   7   1  337.47   18.40
   6   7   1  343.67   18.10
  -6   7  -1  350.06   18.60
   6   7   1  321.97   18.40
  -6   7  -1  353.66   19.10
  -6   7  -1  338.67   19.00
   6   7   1  354.36   29.40
  -6   7  -1  349.07   19.40
  -7  -7  -1  379.76   19.20
   7  -7   1  388.56   20.70
  -7  -7  -1  391.76   22.50
  -7  -7  -1  372.36   20.30
   7  -7   1  389.06   21.80
  -7  -7  -1  385.76   19.60
   7  -7   1  392.96   20.30
   7   7   1  370.06   20.20
   7   7   1  364.86   19.70
  -7   7  -1  383.66   21.30
  -7   7  -1  344.67   20.50
  -7   7  -1  396.16   22.50
   7   7   1  373.06   20.10
   7   7   1  327.27   33.50
  -7   7  -1  382.36   21.20
  -8  -7  -1  614.84   30.80
  -8  -7  -1  553.34   28.50
   8  -7   1  559.64   29.30
   8  -7   1  555.94   28.60
   8  -7   1  531.45   31.50
  -8  -7  -1  550.24   28.10
  -8   7  -1  559.84   30.50
   8   7   1  546.15   43.90
   8   7   1  603.04   29.80
   8   7   1  557.04   30.10
   8   7   1  592.14   31.30
  -8   7  -1  599.54   30.20
   9  -7   1   52.09    4.40
  -9  -7  -1   51.89    4.80
  -9  -7  -1   46.50    4.90
  -9  -7  -1   55.69    4.60
   9  -7   1   52.99    5.70
   9   7   1   49.20    4.40
   9   7   1   54.49    4.70
  -9   7  -1   52.19    5.40
 -10  -7  -1   20.70    3.50
 -10  -7  -1   19.70    3.60
 -10  -7  -1   16.70    2.70
 -10  -7  -1   16.70    2.40
  10  -7   1   15.20    2.80
 -10   7  -1   24.20    3.30
  10   7   1   23.90    3.20
 -10  -8   1   52.99    5.30
 -10  -8   1   50.99    4.30
  10  -8  -1   51.09    4.80
 -10  -8   1   45.00    4.10
 -10   8   1   54.89    4.60
   9  -8  -1   11.90    3.10
  -9  -8   1   17.00    4.10
  -9  -8   1   14.50    2.80
   9  -8  -1   12.30    2.60
  -9  -8   1   15.20    2.40
   9  -8  -1   12.10    2.40
   9   8  -1   19.20    2.40
  -9   8   1   13.90    2.90
   8  -8  -1  130.29    9.70
  -8  -8   1  133.99    8.60
  -8  -8   1  125.29   11.20
   8  -8  -1  132.59    8.60
  -8  -8   1  121.99    8.00
  -8  -8   1  127.19    7.80
  -8   8   1  115.19    9.00
  -8   8   1  114.69    8.30
  -8   8   1  121.39    9.80
  -8   8   1  115.09    8.00
   8   8  -1  131.09    8.50
   8   8  -1  130.69    8.20
   8   8  -1  126.59   20.60
   8   8  -1  128.09    8.40
  -7  -8   1  252.77   16.60
   7  -8  -1  252.27   13.90
  -7  -8   1  261.57   13.20
   7  -8  -1  255.67   14.80
   7  -8  -1  258.17   13.50
  -7   8   1  207.88   12.90
  -7   8   1  201.78   13.40
  -7   8   1  223.58   13.80
   7   8  -1  211.68   12.80
   7   8  -1  208.08   12.70
   7   8  -1  201.08   12.70
  -7   8   1  200.98   13.00
   7   8  -1  188.48   27.40
  -7   8   1  199.08   13.50
  -7   8   1  214.18   13.90
   6  -8  -1  148.49   12.70
  -6  -8   1  164.58   14.50
   6  -8  -1  153.68   10.10
  -6  -8   1  148.09   12.00
  -6  -8   1  145.09    9.50
   6  -8  -1  148.99    9.80
  -6  -8   1  160.48    9.00
  -6  -8   1  155.48    9.10
  -6   8   1  163.98   10.70
  -6   8   1  165.58   10.60
  -6   8   1  163.58   11.20
  -6   8   1  175.08   10.60
   6   8  -1  155.98   10.00
  -6   8   1  172.88   11.20
   6   8  -1  166.68   20.70
   6   8  -1  167.38    9.90
  -6   8   1  171.98   10.00
  -5  -8   1  272.67   16.20
  -5  -8   1  274.17   18.80
   5  -8  -1  262.37   14.20
   5  -8  -1  262.37   14.00
   5  -8  -1  254.37   15.20
  -5  -8   1  284.57   13.30
  -5  -8   1  284.07   13.20
  -5   8   1  224.38   14.60
  -5   8   1  242.78   14.60
   5   8  -1  250.37   21.10
   5   8  -1  268.37   14.10
  -5   8   1  243.98   15.20
  -5   8   1  232.18   13.50
   5   8  -1  255.57   13.70
   5   8  -1  247.18   14.30
  -5   8   1  227.18   14.30
  -5   8   1  231.78   13.80
  -4  -8   1  203.78   10.30
  -4  -8   1  204.48   12.40
   4  -8  -1  205.98   11.00
  -4  -8   1  206.08   10.40
  -4  -8   1  223.28   15.20
   4  -8  -1  216.58   11.20
  -4   8   1  193.38   10.60
  -4   8   1  194.78   10.80
   4   8  -1  180.98   11.50
  -4   8   1  208.98   12.50
  -4   8   1  183.28   11.90
   4   8  -1  196.98   15.70
   4   8  -1  175.88   10.60
   4   8  -1  196.48   11.30
  -4   8   1  190.78   12.50
  -4   8   1  180.58   11.40
  -3  -8   1   35.60    5.00
  -3  -8   1   35.90    2.70
   3  -8  -1   36.70    3.70
  -3  -8   1   39.40    3.80
   3  -8  -1   39.20    3.10
   3   8  -1   38.70    7.60
  -3   8   1   35.70    4.10
  -3   8   1   36.60    2.90
  -3   8   1   38.60    2.70
   3   8  -1   31.70    3.30
  -3   8   1   31.80    3.80
   3   8  -1   31.10    3.60
   3   8  -1   24.90    5.20
   2  -8  -1   31.90    2.40
  -2  -8   1   38.00    4.60
  -2  -8   1   39.90    3.30
  -2   8   1   30.50    1.80
  -2   8   1   29.70    2.00
  -2   8   1   30.70    2.00
  -2   8   1   30.40    3.70
  -1  -8   1  463.45   21.20
   1  -8  -1  458.45   22.20
  -1   8   1  412.56   22.80
   1   8  -1  449.95   22.50
   0  -8   1  798.82   39.30
   0  -8   1  850.81   41.60
   0  -8  -1  891.21   41.20
   1  -8   1  623.94   29.10
   1  -8   1  592.74   27.50
  -1  -8  -1  609.34   29.80
   1   8   1  538.05   28.20
  -1   8  -1  542.75   28.90
  -1   8  -1  592.54   31.70
  -1   8  -1  547.95   26.80
   2  -8   1  233.18   13.40
  -2  -8  -1  265.17   12.50
   2  -8   1  233.58   12.90
  -2  -8  -1  253.97   15.50
  -2   8  -1  263.17   14.60
   2   8   1  267.57   13.40
  -2   8  -1  252.17   12.50
  -2   8  -1  246.58   12.50
   3  -8   1  663.43   29.90
   3  -8   1  633.94   29.70
  -3  -8  -1  628.74   29.70
   3  -8   1  624.54   29.50
  -3   8  -1  632.34   29.30
   3   8   1  576.34   30.00
   3   8   1  586.04   30.30
  -3   8  -1  527.85   31.00
  -3   8  -1  597.94   31.20
   4  -8   1   48.50    4.50
   4  -8   1   50.59    4.40
  -4  -8  -1   51.09    3.60
   4  -8   1   49.60    5.40
  -4  -8  -1   55.19    4.90
  -4  -8  -1   53.09    3.60
  -4   8  -1   63.69    5.60
  -4   8  -1   60.19    5.80
  -4   8  -1   58.19    5.10
  -4   8  -1   71.59    8.00
  -4   8  -1   60.39    5.00
   4   8   1   69.09    4.80
   4   8   1   60.09    5.00
  -4   8  -1   59.09    7.10
   4   8   1   64.69    6.40
   5  -8   1  710.53   35.60
  -5  -8  -1  691.23   34.10
   5  -8   1  723.93   35.40
  -5  -8  -1  678.43   34.00
   5  -8   1  704.33   36.90
  -5  -8  -1  639.34   36.30
   5   8   1  741.33   35.10
  -5   8  -1  765.02   35.70
  -5   8  -1  741.83   35.90
  -5   8  -1  739.43   35.80
  -5   8  -1  750.02   35.40
  -5   8  -1  711.03   36.20
   5   8   1  717.13   35.60
  -5   8  -1  768.82   37.10
  -6  -8  -1  129.29    9.30
  -6  -8  -1  140.49    8.60
  -6  -8  -1  126.19   10.60
   6  -8   1  123.99   10.40
   6  -8   1  170.28   12.50
   6   8   1  155.68    9.80
  -6   8  -1  161.88    9.90
   6   8   1  158.88    9.40
  -6   8  -1  139.59   12.20
   6   8   1  145.79   17.00
  -6   8  -1  160.28   10.80
  -6   8  -1  161.68   10.20
  -6   8  -1  169.08   10.80
  -6   8  -1  170.18   10.70
  -7  -8  -1  226.08   12.30
  -7  -8  -1  226.48   13.30
  -7  -8  -1  235.28   15.60
   7  -8   1  261.47   17.00
  -7  -8  -1  234.98   14.40
   7  -8   1  250.27   15.10
   7  -8   1  230.58   13.30
  -7   8  -1  222.38   13.50
  -7   8  -1  217.38   14.10
   7   8   1  213.18   12.70
   7   8   1  213.88   13.10
  -7   8  -1  208.18   12.60
  -7   8  -1  230.38   14.30
  -7   8  -1  210.18   17.30
  -8  -8  -1  229.68   13.90
  -8  -8  -1  245.78   13.20
  -8  -8  -1  243.18   13.60
   8  -8   1  247.08   13.80
   8  -8   1  265.87   15.60
   8  -8   1  242.48   14.20
   8   8   1  241.38   15.50
   8   8   1  235.28   13.60
  -8   8  -1  229.28   15.00
   8   8   1  232.68   13.30
  -8   8  -1  234.48   14.70
  -8   8  -1  239.48   15.20
  -9  -8  -1  108.39    9.60
  -9  -8  -1  111.09    7.20
   9  -8   1  110.39    7.00
  -9  -8  -1  113.79    7.50
   9  -8   1  105.29    7.50
   9   8   1  112.39    7.20
  -9   8  -1  113.49    8.20
 -10  -8  -1   49.60    5.60
 -10  -8  -1   44.50    5.50
 -10  -8  -1   46.40    4.00
 -10  -8  -1   45.00    3.60
  10  -8   1   43.20    4.20
 -10   8  -1   35.90    3.80
 -10   8  -1   38.60    3.90
 -10  -9   1   40.20    3.10
  10  -9  -1   35.60    3.70
 -10  -9   1   37.50    3.30
 -10   9   1   32.80    3.50
 -10   9   1   32.30    3.10
   9  -9  -1  235.78   13.80
  -9  -9   1  238.28   12.20
  -9  -9   1  230.38   12.80
   9  -9  -1  224.18   12.50
   9  -9  -1  217.08   12.90
  -9  -9   1  224.98   12.50
   9   9  -1  215.08   11.90
  -9   9   1  223.88   13.00
  -8  -9   1  270.27   13.90
   8  -9  -1  243.68   14.60
   8  -9  -1  258.67   14.30
   8  -9  -1  255.67   15.60
  -8  -9   1  248.38   13.70
  -8  -9   1  263.57   14.40
   8   9  -1  248.68   14.00
  -8   9   1  253.97   13.90
  -8   9   1  245.68   14.70
  -8   9   1  211.98   16.40
   8   9  -1  254.47   13.90
   7  -9  -1  131.39    9.00
   7  -9  -1  130.39    8.70
  -7  -9   1  120.29    8.70
   7  -9  -1  127.59    9.80
  -7  -9   1  121.09    7.80
  -7  -9   1  123.89    7.60
  -7  -9   1  113.39   10.80
  -7   9   1  131.59    9.20
  -7   9   1  125.69    8.70
  -7   9   1  125.09    9.30
  -7   9   1  125.59    9.30
   7   9  -1  122.79    8.40
  -7   9   1  124.29    8.30
   7   9  -1  117.89    8.20
  -7   9   1  138.39    9.40
   6  -9  -1  137.59   10.80
   6  -9  -1  141.69    9.70
  -6  -9   1  158.88    9.00
  -6  -9   1  161.88    8.90
  -6  -9   1  152.38    9.50
  -6  -9   1  153.68   14.80
   6  -9  -1  144.79   10.10
   6   9  -1  174.08    9.90
  -6   9   1  147.19   10.30
  -6   9   1  167.78   10.70
   6   9  -1  164.38   10.10
  -6   9   1  153.28    9.80
  -6   9   1  168.28   10.60
  -6   9   1  160.38   10.20
  -6   9   1  152.48   11.40
  -5  -9   1   68.29    9.00
  -5  -9   1   72.09    5.00
   5  -9  -1   71.59    5.70
   5  -9  -1   73.29    6.90
   5  -9  -1   75.59    6.00
  -5  -9   1   69.89    7.10
  -5  -9   1   72.59    4.90
   5   9  -1   79.39    7.80
  -5   9   1   75.59    5.30
  -5   9   1   80.89    6.40
   5   9  -1   74.29    6.00
  -5   9   1   87.59    7.30
  -5   9   1   77.59    6.00
  -4  -9   1    3.40    1.80
   4  -9  -1    1.90    1.20
  -4   9   1    4.40    1.60
  -4   9   1    4.90    1.70
  -4   9   1    2.40    2.90
  -4   9   1    4.80    2.20
   4   9  -1    8.20    2.10
  -4   9   1    4.40    2.10
  -4   9   1    4.40    1.20
   4   9  -1    5.90    1.60
   4   9  -1    5.50    1.90
  -3  -9   1   80.69    4.50
  -3  -9   1   78.29    7.90
   3   9  -1   62.49    5.20
  -3   9   1   61.09    5.80
  -3   9   1   66.59    6.10
  -3   9   1   65.19    4.00
   3   9  -1   65.49    6.80
  -3   9   1   64.89    3.80
  -2  -9   1  318.97   19.40
   2  -9  -1  288.47   15.90
  -2  -9   1  318.77   15.80
   2   9  -1  344.67   16.90
   2   9  -1  327.37   17.70
   2   9  -1  342.87   17.00
  -2   9   1  299.87   17.90
  -2   9   1  339.67   18.60
   1  -9  -1   53.69    4.30
  -1  -9   1   53.59    5.70
  -1  -9   1   59.59    4.10
  -1   9   1   50.79    5.00
   1   9  -1   64.99    5.30
  -1   9   1   60.19    5.30
   1   9  -1   61.59    5.10
  -1   9   1   58.29    4.90
   1   9  -1   59.79    4.80
   0  -9  -1  634.94   32.20
   0  -9   1  664.33   32.90
   0   9  -1  626.54   31.60
   0   9   1  582.94   36.10
   0   9   1  670.33   32.10
   0   9  -1  624.54   32.10
   0   9  -1  681.03   32.30
   1  -9   1  173.68    9.80
   1  -9   1  168.38   11.00
  -1  -9  -1  182.88   11.90
  -1   9  -1  180.88   11.40
  -1   9  -1  178.28   11.40
   1   9   1  207.78   11.00
   1   9   1  214.48   14.20
  -1   9  -1  179.88   10.90
   1   9   1  191.98   11.10
   2  -9   1  328.67   17.60
  -2  -9  -1  318.67   19.90
   2  -9   1  339.17   17.30
   2  -9   1  312.47   17.10
   2   9   1  341.27   17.50
  -2   9  -1  367.26   22.30
  -2   9  -1  348.27   16.30
   2   9   1  332.77   17.90
   2   9   1  365.46   19.40
  -3  -9  -1  235.78   11.70
  -3  -9  -1  230.68   10.80
   3  -9   1  221.78   12.20
  -3  -9  -1  231.08   15.70
   3  -9   1  219.28   14.40
   3   9   1  191.98   11.60
   3   9   1  196.18   13.20
  -3   9  -1  206.38   12.40
  -3   9  -1  204.08   13.30
  -3   9  -1  220.78   11.40
  -3   9  -1  199.38   12.50
  -3   9  -1  207.68   13.40
   3   9   1  209.28   12.50
   3   9   1  220.98   12.20
  -4  -9  -1  143.29   12.90
   4  -9   1  152.78    9.40
  -4  -9  -1  144.09    8.50
   4  -9   1  146.39   10.40
  -4  -9  -1  137.19    7.80
   4  -9   1  156.58    9.20
  -4  -9  -1  133.59    9.30
  -4   9  -1  153.58    9.60
  -4   9  -1  154.38    9.00
  -4   9  -1  139.49    9.50
   4   9   1  128.19   10.30
  -4   9  -1  152.18    8.70
   4   9   1  146.39    9.00
  -4   9  -1  147.89    9.60
  -4   9  -1  162.98   10.80
   4   9   1  138.69    9.30
  -5  -9  -1   87.89    5.50
   5  -9   1   79.09    6.50
   5  -9   1   75.19    8.10
  -5  -9  -1   74.79    7.10
  -5  -9  -1   91.99    5.60
   5  -9   1   79.49    6.70
  -5  -9  -1   88.79   10.40
  -5   9  -1  103.29    7.40
  -5   9  -1  102.19    8.10
  -5   9  -1   94.59    7.60
  -5   9  -1  100.59    6.70
   5   9   1  106.29    7.20
  -6  -9  -1   42.80    3.50
   6  -9   1   44.20    5.60
   6  -9   1   44.50    4.60
  -6  -9  -1   37.10    5.20
  -6  -9  -1   46.50    3.80
  -6   9  -1   44.60    4.40
  -6   9  -1   47.90    5.50
   6   9   1   40.90    4.50
   6   9   1   43.60    4.10
  -6   9  -1   46.00    6.00
  -6   9  -1   48.70    5.30
  -6   9  -1   43.10    4.40
  -6   9  -1   43.90    4.70
  -7  -9  -1   39.90    3.70
   7  -9   1   42.30    4.90
   7  -9   1   48.40    4.70
  -7  -9  -1   36.10    4.20
  -7  -9  -1   39.60    3.90
   7   9   1   39.50    6.20
  -7   9  -1   43.30    4.50
   7   9   1   38.20    6.50
  -7   9  -1   43.10    7.80
  -7   9  -1   46.30    4.50
  -7   9  -1   48.80    6.40
  -8  -9  -1  239.48   13.10
  -8  -9  -1  241.08   13.30
   8  -9   1  243.58   14.00
  -8  -9  -1  244.78   13.80
   8  -9   1  253.57   14.00
   8  -9   1  242.48   15.00
  -8   9  -1  227.88   14.70
   8   9   1  217.18   12.90
  -8   9  -1  245.28   14.50
   8   9   1  221.08   13.20
   9  -9   1   40.50    3.60
  -9  -9  -1   41.60    4.00
  -9  -9  -1   42.30    3.70
   9  -9   1   34.90    4.30
  -9  -9  -1   40.80    3.90
  -9   9  -1   36.20    5.10
   9   9   1   39.50    3.50
  10  -9   1   13.90    2.40
 -10  -9  -1   20.90    3.80
 -10  -9  -1   19.10    2.10
 -10   9  -1   19.80    2.30
   9 -10  -1  103.99    7.70
  -9 -10   1  108.39    6.60
  -9 -10   1  102.59    6.80
   9  10  -1  117.99    7.30
  -9  10   1  114.49    6.80
  -9  10   1  102.39    7.70
   8 -10  -1  224.08   13.90
   8 -10  -1  218.68   12.50
  -8 -10   1  203.78   11.60
  -8 -10   1  197.78   12.00
   8 -10  -1  208.18   13.60
  -8 -10   1  201.18   13.00
   8  10  -1  230.38   12.30
   8  10  -1  230.68   12.30
  -8  10   1  235.78   12.80
  -7 -10   1  112.69    7.50
   7 -10  -1  104.59    8.90
  -7 -10   1  116.59    7.20
  -7 -10   1  118.69    7.00
   7 -10  -1  115.29    8.00
  -7  10   1  108.19    7.90
  -7  10   1  109.09    8.20
  -7  10   1  104.49    8.00
   7  10  -1  113.49    7.80
  -7  10   1  108.29    7.00
   7  10  -1  114.59    7.70
  -7  10   1  113.89    8.20
   6 -10  -1  643.44   36.00
  -6 -10   1  684.63   33.30
   6 -10  -1  720.73   34.80
   6  10  -1  740.83   34.50
   6  10  -1  704.13   34.70
  -6  10   1  686.63   36.30
  -6  10   1  677.23   33.50
  -6  10   1  680.73   34.90
  -6  10   1  687.23   35.00
  -6  10   1  700.73   34.90
  -6  10   1  724.73   35.40
  -5 -10   1  212.98   10.70
   5 -10  -1  205.98   12.00
   5 -10  -1  187.38   13.00
  -5 -10   1  221.18   10.80
  -5 -10   1  180.88   13.00
  -5 -10   1  186.28   17.00
  -5  10   1  184.38   12.20
   5  10  -1  197.28   12.00
  -5  10   1  179.08   11.50
  -5  10   1  201.18   12.60
   5  10  -1  210.48   11.70
  -5  10   1  176.78   10.60
  -5  10   1  179.48   10.30
  -4 -10   1   26.40    2.50
   4 -10  -1   27.80    3.30
   4 -10  -1   27.30    3.10
  -4 -10   1   30.10    6.70
  -4 -10   1   24.90    3.50
  -4 -10   1   25.60    2.40
  -4  10   1   23.10    1.90
   4  10  -1   25.80    3.60
   4  10  -1   21.00    2.70
  -4  10   1   29.50    5.40
  -4  10   1   27.20    4.20
   4  10  -1   27.40    5.40
  -4  10   1   22.10    2.30
  -4  10   1   20.60    4.40
  -3 -10   1  176.38   13.80
  -3 -10   1  151.18    9.40
  -3 -10   1  172.38    9.50
   3 -10  -1  147.49    9.70
   3  10  -1  195.78   11.20
  -3  10   1  170.88   11.60
  -3  10   1  174.78   11.00
  -3  10   1  166.38   11.70
   3  10  -1  183.78   10.10
  -3  10   1  176.58   11.30
   2 -10  -1  159.78    9.10
  -2 -10   1  149.39    8.70
  -2 -10   1  148.39   12.20
   2  10  -1  149.59    9.60
  -2  10   1  181.88   11.30
  -2  10   1  186.48   10.50
   2  10  -1  170.88   10.60
   2  10  -1  174.28   10.40
   2  10  -1  173.58   10.00
   1 -10  -1  113.09    8.30
  -1 -10   1  117.89    6.50
  -1 -10   1  122.39    9.50
   1 -10  -1  112.79    6.30
   1  10  -1  110.29    7.80
   1  10  -1  112.79    8.00
  -1  10   1  116.29    8.30
  -1  10   1  110.69    7.80
   1  10  -1  115.49    7.60
  -1  10   1  100.79    7.70
  -1  10   1  114.89    7.70
  -1  10   1  116.19    8.40
   1  10  -1  109.39    7.90
   0 -10  -1   95.19    7.50
   0 -10   1   89.49    5.40
   0 -10   1   97.49    7.50
   0  10   1   84.79    7.40
   0  10  -1   80.89    6.60
   0  10   1   83.39    6.40
   0  10  -1   80.09    6.50
   0  10  -1   73.49    9.00
   0  10   1   78.69    6.50
   0  10  -1   89.29    6.50
   0  10   1   77.59    6.40
   1 -10   1  883.21   48.10
   1 -10   1 1020.00   49.00
  -1 -10  -1 1038.50   50.29
   1 -10   1  994.80   47.40
   1  10   1 1059.69   49.20
  -1  10  -1 1041.40   49.50
   1  10   1 1034.60   48.70
  -1  10  -1  989.80   49.10
   1  10   1 1012.10   48.20
  -1  10  -1  977.60   48.50
   1  10   1  958.90   48.80
   1  10   1 1038.10   48.70
   2 -10   1  264.07   14.90
   2 -10   1  285.47   14.60
  -2 -10  -1  256.07   17.30
   2 -10   1  269.47   14.40
   2  10   1  274.27   15.30
  -2  10  -1  269.97   15.30
   2  10   1  268.87   15.00
  -2  10  -1  259.47   15.80
   2  10   1  262.17   14.60
   2  10   1  257.27   14.50
  -2  10  -1  291.87   16.40
  -3 -10  -1   90.79    5.10
   3 -10   1   87.79    6.40
  -3 -10  -1   89.09    9.30
   3 -10   1   86.99    6.20
   3  10   1   90.49    6.90
   3  10   1   90.09    6.10
  -3  10  -1   83.89    6.90
  -3  10  -1   89.89    7.80
  -3  10  -1   89.29    5.10
  -3  10  -1   89.59    7.70
   3  10   1   95.49    6.60
  -3  10  -1   81.29    6.00
  -3  10  -1   88.19    5.40
   4 -10   1   36.60    4.90
  -4 -10  -1   27.40    2.60
  -4 -10  -1   35.90    7.90
   4 -10   1   32.00    3.80
  -4 -10  -1   30.50    2.50
   4 -10   1   32.40    3.60
  -4  10  -1   34.20    5.50
   4  10   1   27.40    3.50
  -4  10  -1   26.50    3.70
  -4  10  -1   29.60    2.80
  -4  10  -1   31.50    3.60
   4  10   1   23.60    3.60
  -4  10  -1   33.70    4.70
  -4  10  -1   33.60    4.10
  -5 -10  -1   64.59    4.50
   5 -10   1   66.99    6.90
   5 -10   1   72.39    5.80
  -5 -10  -1   65.19    9.40
  -5  10  -1   69.89    6.10
  -5  10  -1   62.19    7.10
  -5  10  -1   61.69    5.80
  -5  10  -1   63.39    6.00
  -5  10  -1   67.89    5.70
   5  10   1   72.39    5.40
  -5  10  -1   77.49    7.20
  -5  10  -1   67.79    5.90
   5  10   1   64.79    5.80
   6 -10   1   29.60    3.80
  -6 -10  -1   31.60    2.90
   6 -10   1   30.90    4.10
  -6 -10  -1   29.60    3.00
   6 -10   1   30.70    5.30
   6  10   1   30.10    3.90
  -6  10  -1   28.50    3.40
  -6  10  -1   32.40    4.60
  -6  10  -1   28.80    4.20
  -6  10  -1   31.90    3.80
  -6  10  -1   25.60    4.10
  -6  10  -1   29.40    3.80
   6  10   1   28.60    3.40
   7 -10   1  386.36   20.90
  -7 -10  -1  413.86   19.90
   7 -10   1  394.96   21.50
   7 -10   1  410.16   22.70
  -7 -10  -1  414.66   20.30
   7  10   1  410.86   21.00
  -7  10  -1  399.56   21.60
  -7  10  -1  353.26   20.80
  -7  10  -1  368.46   20.00
   7  10   1  399.96   20.40
  -7  10  -1  389.56   22.80
  -8 -10  -1   14.50    2.30
   8 -10   1   12.70    2.90
  -8 -10  -1   14.10    2.60
   8 -10   1   14.40    2.80
  -8 -10  -1   11.70    2.50
  -8  10  -1   11.00    2.80
   8  10   1   13.10    2.30
  -8  10  -1    9.90    2.50
   8  10   1   10.60    2.20
  -9 -10  -1  123.99    8.20
  -9 -10  -1  106.39    6.80
   9 -10   1  114.79    7.90
   9 -10   1  112.09    6.70
   9  10   1  110.89    6.70
  -9  10  -1  113.99    7.00
  -9  10  -1  104.59    7.50
  -9 -11   1  142.99    7.60
   9 -11  -1  139.19    7.70
   9 -11  -1  136.79    8.50
  -9  11   1  125.69    8.40
   9  11  -1  120.39    7.20
   8 -11  -1   20.70    3.10
   8 -11  -1   19.10    3.40
  -8 -11   1   16.60    2.20
  -8 -11   1   18.00    2.40
   8 -11  -1   21.20    2.90
   8  11  -1   13.50    2.30
  -8  11   1   14.90    2.30
   8  11  -1   12.50    2.30
  -8  11   1   18.80    3.60
  -8  11   1   13.60    1.90
   7 -11  -1   53.09    6.00
   7 -11  -1   58.69    5.50
  -7 -11   1   54.09    4.40
  -7 -11   1   52.49    4.20
   7 -11  -1   66.89    6.90
  -7  11   1   66.49    5.30
  -7  11   1   57.99    5.30
   7  11  -1   56.09    5.00
  -7  11   1   64.79    6.70
   7  11  -1   49.60    4.70
  -6 -11   1  165.18    9.20
   6 -11  -1  151.38   10.40
   6 -11  -1  142.89   11.30
   6 -11  -1  153.88   10.10
  -6 -11   1  161.58    9.00
   6  11  -1  173.28   11.90
  -6  11   1  159.28   11.70
   6  11  -1  176.88   10.10
  -6  11   1  165.08   10.80
  -6  11   1  159.78   10.60
  -6  11   1  142.39   12.30
   5 -11  -1   79.49    6.70
   5 -11  -1   76.79    7.50
   5 -11  -1   79.89    6.40
  -5 -11   1   72.19    5.30
   5  11  -1   85.29    6.30
  -5  11   1   91.39    7.40
   5  11  -1   85.09    6.80
  -5  11   1   86.29    8.20
  -5  11   1   97.49    7.60
  -4 -11   1   77.39   10.60
  -4 -11   1   83.29    5.30
  -4 -11   1   77.39    5.10
   4 -11  -1   75.89    6.20
  -4  11   1   81.29    7.90
   4  11  -1   90.59    7.00
  -4  11   1   71.59    8.20
   4  11  -1   81.49    5.70
  -4  11   1   86.19    7.30
   4  11  -1   89.69    6.40
  -4  11   1   76.99    7.90
   3 -11  -1   33.30    3.60
  -3 -11   1   37.40    3.10
  -3 -11   1   38.40    6.40
  -3 -11   1   32.20    3.00
   3 -11  -1   33.70    3.50
  -3  11   1   41.90    5.00
  -3  11   1   38.40    5.10
   3  11  -1   40.80    4.20
   3  11  -1   37.20    3.80
   3  11  -1   42.00    4.70
  -3  11   1   40.60    5.20
   2 -11  -1  817.12   39.30
  -2 -11   1  846.72   39.30
  -2 -11   1  793.12   43.90
  -2  11   1  786.82   40.20
  -2  11   1  812.22   41.30
  -2  11   1  816.92   41.50
  -2  11   1  850.91   41.90
   2  11  -1  853.41   41.40
   2  11  -1  775.52   39.80
   2  11  -1  855.41   40.70
   1 -11  -1  498.15   24.10
  -1 -11   1  505.05   24.10
  -1 -11   1  503.75   28.70
   1  11  -1  474.65   25.80
  -1  11   1  482.45   26.40
  -1  11   1  509.05   25.50
   1  11  -1  501.85   25.40
  -1  11   1  478.45   25.50
  -1  11   1  499.25   26.40
   1  11  -1  485.15   25.80
   1  11  -1  534.55   26.30
  -1  11   1  474.75   25.80
   0 -11   1  575.54   32.50
   0 -11   1  576.34   29.90
   0  11  -1  622.64   32.10
   0  11  -1  650.93   31.90
   0  11   1  650.33   32.00
   0  11   1  678.13   31.60
   0  11   1  607.64   31.70
   0  11  -1  603.14   31.20
   0  11   1  615.04   31.30
   0  11  -1  650.43   32.10
  -1 -11  -1   13.30    3.50
   1 -11   1   16.90    2.90
   1 -11   1   18.00    3.90
   1  11   1   19.70    3.50
   1  11   1   13.40    3.00
   1  11   1   14.40    3.10
  -1  11  -1   18.10    3.30
   1  11   1   16.70    3.10
  -1  11  -1   21.20    4.00
  -1  11  -1   16.10    3.20
  -1  11  -1   18.30    3.20
  -2 -11  -1   16.80    4.40
   2 -11   1   18.00    2.60
  -2 -11  -1   15.30    1.70
   2  11   1   20.00    3.30
   2  11   1   12.80    3.30
  -2  11  -1   23.70    5.30
  -2  11  -1   23.90    4.70
   2  11   1   18.50    2.60
   2  11   1   18.00    3.20
   3 -11   1  246.28   12.90
  -3 -11  -1  216.58   16.70
  -3 -11  -1  223.08   11.00
  -3  11  -1  207.58   13.20
  -3  11  -1  220.08   14.50
   3  11   1  217.18   12.60
   3  11   1  202.58   12.90
  -3  11  -1  200.18   13.90
   4 -11   1  598.34   33.10
  -4 -11  -1  595.64   31.50
  -4  11  -1  711.13   34.20
  -4  11  -1  696.43   35.70
   4  11   1  688.53   33.80
  -4  11  -1  689.13   31.10
  -4  11  -1  714.13   35.90
  -5 -11  -1   88.59    5.20
   5 -11   1   79.29    6.40
   5 -11   1   71.79    7.50
  -5  11  -1   80.69    7.70
   5  11   1   90.59    6.10
  -5  11  -1   69.49    4.70
  -5  11  -1   70.09    7.60
   5  11   1   93.09    6.90
  -5  11  -1   79.29    6.50
  -5  11  -1   69.59    5.40
  -5  11  -1   72.59    5.90
   6 -11   1  270.87   15.50
  -6 -11  -1  255.47   13.90
   6 -11   1  262.47   17.00
   6 -11   1  267.47   15.90
  -6 -11  -1  261.67   14.20
  -6  11  -1  266.87   14.30
   6  11   1  286.87   15.60
   6  11   1  279.27   14.80
  -6  11  -1  260.57   13.80
  -6  11  -1  289.37   15.30
  -6  11  -1  273.67   15.40
  -6  11  -1  278.97   17.10
  -6  11  -1  282.27   17.50
  -7 -11  -1   59.79    4.40
   7 -11   1   66.19    5.70
   7 -11   1   63.09    6.40
  -7 -11  -1   56.69    4.50
   7 -11   1   65.49    5.30
  -7  11  -1   62.19    5.20
   7  11   1   50.59    4.50
  -7  11  -1   57.29    6.20
  -7  11  -1   54.29    4.80
   7  11   1   50.69    4.90
  -8 -11  -1   17.20    2.30
   8 -11   1   19.40    3.50
   8 -11   1   19.40    2.70
   8 -11   1   18.30    3.10
  -8 -11  -1   16.70    2.40
  -8  11  -1   21.30    4.30
   8  11   1   17.40    2.20
   8  11   1   17.00    2.50
  -8  11  -1   18.80    2.50
  -9 -11  -1    8.00    1.50
   9 -11   1    8.90    2.10
  -9  11  -1    7.10    1.70
   9  11   1    8.20    1.40
   8 -12  -1  101.09    7.20
  -8 -12   1  100.59    6.00
   8 -12  -1  107.49    7.20
   8 -12  -1   93.39    7.90
  -8  12   1  101.09    7.50
   8  12  -1   98.49    6.20
   8  12  -1  105.99    6.40
  -8  12   1   98.19    6.20
  -7 -12   1  226.98   12.40
  -7 -12   1  239.48   12.20
   7 -12  -1  245.78   13.40
   7 -12  -1  231.78   14.50
   7 -12  -1  250.07   13.90
  -7  12   1  259.77   15.40
   7  12  -1  227.48   13.00
   7  12  -1  221.08   12.70
  -7  12   1  203.48   14.30
  -6 -12   1  128.79    7.80
   6 -12  -1  125.59   10.10
  -6 -12   1  126.99    7.90
  -6  12   1  148.79   11.00
   6  12  -1  150.08    9.30
   6  12  -1  139.29    8.70
  -6  12   1  154.88    9.30
  -5 -12   1  263.27   14.00
  -5 -12   1  265.37   13.90
   5 -12  -1  270.07   15.30
   5 -12  -1  270.27   15.60
   5  12  -1  287.17   18.70
  -5  12   1  252.87   21.50
  -5  12   1  269.07   15.60
   5  12  -1  272.17   17.10
  -5  12   1  294.77   19.70
   4 -12  -1   20.70    3.00
  -4 -12   1   19.10    2.10
   4  12  -1   11.70    2.20
  -4  12   1   10.50    3.10
   4  12  -1   20.80    3.80
  -4  12   1   11.90    3.10
   4  12  -1   17.10    2.80
  -4  12   1   15.80    3.60
  -4  12   1   17.00    4.50
   3 -12  -1  505.55   27.80
  -3 -12   1  536.45   25.50
   3 -12  -1  533.05   26.80
  -3 -12   1  498.75   32.10
   3  12  -1  585.44   27.30
  -3  12   1  507.95   28.60
   3  12  -1  558.64   27.80
   3  12  -1  505.75   26.20
  -3  12   1  514.35   27.30
  -3  12   1  502.25   28.60
  -3  12   1  514.75   27.90
  -2 -12   1  693.13   32.50
   2 -12  -1  719.93   33.40
  -2 -12   1  652.33   37.80
  -2  12   1  669.13   35.20
   2  12  -1  634.04   33.30
   2  12  -1  670.53   34.50
  -2  12   1  690.93   34.80
   2  12  -1  683.33   34.10
  -1 -12   1  762.62   37.00
   1 -12  -1  777.82   37.20
  -1 -12   1  735.83   41.20
   1  12  -1  790.32   38.90
  -1  12   1  804.62   39.60
  -1  12   1  796.42   39.80
   1  12  -1  809.82   39.20
   1  12  -1  762.62   39.00
   1  12  -1  753.02   38.20
  -1  12   1  781.62   38.90
   0  12  -1  121.79    8.50
   0  12  -1  113.29    8.40
   0  12  -1  115.49    8.80
   0  12   1  102.49    8.10
   0  12  -1  109.29    8.00
   0  12   1  103.89    8.40
   0  12   1   99.69    7.80
   0  12   1  103.29    7.80
   1 -12   1   40.50    3.90
   1 -12   1   41.00    3.90
   1  12   1   38.50    4.50
  -1  12  -1   41.40    4.70
  -1  12  -1   40.00    4.50
   1  12   1   42.80    4.40
  -1  12  -1   37.80    5.10
   1  12   1   46.70    4.80
  -1  12  -1   42.50    5.10
   1  12   1   38.20    4.50
  -2 -12  -1   51.29    3.30
  -2 -12  -1   48.30    6.80
   2 -12   1   46.50    4.50
   2 -12   1   45.40    4.40
  -3 -12  -1  251.77   14.30
   3 -12   1  254.77   15.90
  -3  12  -1  305.77   18.10
  -3  12  -1  304.97   17.00
  -3  12  -1  319.47   18.60
   3  12   1  310.27   16.80
   3  12   1  310.47   15.60
  -4 -12  -1   17.60    2.10
   4 -12   1   12.50    3.40
   4 -12   1   11.90    2.70
   4 -12   1   14.30    3.70
  -4  12  -1   11.70    3.40
   4  12   1   12.70    2.70
  -4  12  -1   12.70    3.20
   4  12   1   18.10    3.00
  -4  12  -1   13.10    3.70
   5 -12   1   16.00    3.70
  -5 -12  -1   16.00    2.00
   5 -12   1   15.60    2.90
   5 -12   1   19.10    3.50
  -5 -12  -1   15.10    2.00
   5  12   1   13.40    3.00
  -5  12  -1   17.90    4.30
   5  12   1   14.00    2.40
  -5  12  -1   15.60    3.00
  -5  12  -1   17.40    3.90
   6 -12   1   13.10    2.90
  -6 -12  -1   12.60    2.00
  -6 -12  -1   11.80    2.00
   6 -12   1   13.10    3.30
   6 -12   1   13.40    3.70
   6  12   1   21.00    3.50
  -6  12  -1   16.80    2.70
   6  12   1   15.00    2.40
  -6  12  -1   10.10    2.80
   7 -12   1   36.00    4.60
  -7 -12  -1   35.10    3.20
   7 -12   1   34.90    4.00
  -7 -12  -1   33.70    2.90
  -7  12  -1   26.30    2.80
   7  12   1   24.50    3.30
   7  12   1   29.40    3.50
  -7  12  -1   20.70    3.70
   8 -12   1   15.90    2.30
  -8 -12  -1   18.10    3.50
  -8 -12  -1   19.70    2.20
   8 -12   1   17.10    3.00
   8  12   1   16.10    2.30
  -8  12  -1   16.40    3.00
  -8 -13   1   25.70    2.60
   8 -13  -1   27.00    2.60
   8  13  -1   20.80    2.20
   8  13  -1   20.50    2.20
  -8  13   1   19.60    2.70
   7 -13  -1  155.08    9.10
   7 -13  -1  144.59    9.40
  -7 -13   1  148.39    8.30
  -7 -13   1  155.28    9.60
   7  13  -1  157.38    8.90
  -7  13   1  142.69    8.60
  -7  13   1  134.99    9.80
   7  13  -1  154.28    8.60
  -6 -13   1  140.99    8.00
   6 -13  -1  143.89    9.90
   6 -13  -1  142.99    9.10
  -6 -13   1  144.59    7.80
  -6  13   1  132.29    9.10
   6  13  -1  149.79    9.10
  -6  13   1  142.49    9.10
  -6  13   1  129.59   10.20
   6  13  -1  130.89    8.40
   5 -13  -1  122.79    9.00
  -5 -13   1  115.79    6.90
  -5 -13   1  119.59    6.90
  -5  13   1  118.09    8.60
   5  13  -1  113.79    7.60
  -5  13   1  106.69    9.20
  -5  13   1  116.59    7.90
   5  13  -1  117.69    8.20
  -4 -13   1   16.00    2.10
  -4 -13   1   17.40    2.10
   4 -13  -1   19.90    3.00
   4  13  -1   25.40    3.20
   4  13  -1   18.20    3.20
   4  13  -1   21.20    2.60
  -4  13   1   18.60    3.50
  -4  13   1   21.30    4.30
   3 -13  -1  146.89    9.60
  -3 -13   1  134.99    8.30
  -3 -13   1  141.39    8.30
   3 -13  -1  144.19    9.60
   3  13  -1  153.88   10.30
  -3  13   1  155.08   11.20
   3  13  -1  140.99    9.00
  -3  13   1  164.88   11.60
   3  13  -1  157.58    9.80
  -3  13   1  171.08   11.00
   2 -13  -1  258.87   15.60
   2  13  -1  305.77   17.10
  -2  13   1  295.77   17.70
  -2  13   1  297.37   17.20
  -2  13   1  286.77   17.90
   2  13  -1  308.87   16.70
   2  13  -1  293.37   16.00
  -1 -13   1  434.56   22.40
  -1  13   1  445.06   24.60
  -1  13   1  440.46   25.00
   1  13  -1  465.25   23.60
   1  13  -1  431.96   24.20
   1  13  -1  471.85   24.30
   1  13  -1  470.15   24.30
  -1  13   1  451.45   24.20
   0 -13   1   12.50    2.60
   0 -13  -1   11.50    1.80
   0 -13   1   13.10    2.40
   0  13   1   19.30    4.00
   0  13  -1   17.40    3.60
   0  13  -1   13.70    2.80
   0  13   1   14.70    3.00
   0  13  -1   16.60    3.10
   0  13   1   20.70    3.70
   0  13  -1   14.70    3.10
   0  13   1   22.70    3.70
   1 -13   1  116.69    7.70
  -1  13  -1  123.49    8.50
   1  13   1  113.29    8.00
  -1  13  -1  122.79    9.20
   1  13   1  106.89    8.40
   1  13   1  120.29    8.50
  -1  13  -1  118.09    9.50
  -1  13  -1  116.29    8.50
   1  13   1  114.69    8.40
   2 -13   1   49.30    4.70
  -2  13  -1   58.29    6.00
  -2  13  -1   59.29    5.70
  -2  13  -1   52.69    6.20
   2  13   1   51.49    5.20
   2  13   1   49.90    4.60
   2  13   1   51.49    5.00
   3 -13   1  118.79    8.50
   3 -13   1  128.29    9.00
  -3 -13  -1  121.59    6.90
   3  13   1  132.39    9.00
  -3  13  -1  128.59   10.30
  -3  13  -1  122.79    9.90
   3  13   1  135.99    8.60
  -3  13  -1  127.79    9.20
   3  13   1  126.09    9.20
  -4 -13  -1  110.89    6.50
   4 -13   1  110.09    8.10
   4 -13   1  113.69    8.50
  -4  13  -1  121.59    9.60
  -4  13  -1  122.89    8.50
   4  13   1  115.09    8.30
  -4  13  -1  109.19    9.50
   4  13   1  116.79    7.60
  -5 -13  -1  140.29    7.40
   5 -13   1  128.99    9.20
   5 -13   1  121.49    8.70
   5  13   1  141.09    8.20
   5  13   1  141.69    9.00
  -5  13  -1  110.39    9.60
  -5  13  -1  120.79    8.50
  -6 -13  -1   69.19    4.60
  -6 -13  -1   67.69    4.70
   6 -13   1   67.39    5.90
   6  13   1   67.69    5.00
   6  13   1   75.09    5.70
  -6  13  -1   65.69    6.40
   7 -13   1   49.10    6.20
  -7 -13  -1   38.80    3.30
   7 -13   1   40.60    3.70
  -7 -13  -1   38.00    3.00
  -7  13  -1   36.60    2.80
  -7  13  -1   42.10    4.30
   7  13   1   36.60    3.60
   7  13   1   30.90    2.90
  -7  14   1   98.89    7.10
   7  14  -1  106.59    6.20
   7  14  -1  110.89    6.60
  -7  14   1  107.59    6.10
   6 -14  -1    0.30    1.20
   6 -14  -1    0.60    1.10
  -6 -14   1    0.60    0.80
  -6 -14   1    0.80    0.70
   6  14  -1    1.60    1.20
  -6  14   1    1.10    1.40
   6  14  -1    2.30    1.20
  -6  14   1    0.10    1.10
  -5 -14   1   10.30    1.70
   5 -14  -1    8.50    2.30
   5 -14  -1    7.50    2.00
  -5 -14   1   10.50    1.60
  -5  14   1    7.20    2.40
   5  14  -1    9.10    1.90
   5  14  -1    9.10    2.10
  -5  14   1   10.30    2.60
   4 -14  -1  257.07   15.00
  -4 -14   1  256.97   13.20
   4 -14  -1  252.67   14.70
   4  14  -1  261.37   14.90
   4  14  -1  269.77   14.40
   4  14  -1  258.07   13.60
  -4  14   1  264.07   15.40
  -3 -14   1   22.60    2.30
  -3 -14   1   21.80    2.20
   3 -14  -1   20.40    3.10
   3 -14  -1   21.50    3.10
   3  14  -1   22.10    2.80
  -3  14   1   26.20    4.40
  -3  14   1   15.30    3.30
   3  14  -1   21.30    3.10
   3  14  -1   18.80    3.40
   2 -14  -1  253.57   14.30
  -2 -14   1  250.67   13.20
   2  14  -1  249.18   15.00
   2  14  -1  266.07   14.70
   2  14  -1  245.58   14.00
  -2  14   1  242.38   16.10
  -2  14   1  264.87   15.80
  -2  14   1  265.37   15.40
  -1 -14   1   36.20    3.30
   1 -14  -1   34.60    3.40
   1  14  -1   34.90    4.70
  -1  14   1   35.40    7.10
  -1  14   1   36.60    5.70
   1  14  -1   31.20    4.40
   1  14  -1   43.90    5.40
  -1  14   1   33.60    4.60
   1  14  -1   30.30    5.20
   0 -14   1   39.40    3.60
   0 -14   1   37.60    3.60
   0  14   1   35.70    4.00
   0  14  -1   35.50    4.70
   0  14  -1   34.50    5.20
   0  14   1   35.40    5.40
   1 -14   1   32.10    3.50
   1 -14   1   36.00    3.70
  -1  14  -1   24.00    4.30
   1  14   1   34.30    3.90
   1  14   1   37.00    4.20
  -1  14  -1   35.70    6.20
   1  14   1   33.90    4.30
  -1  14  -1   28.80    4.90
   1  14   1   33.90    4.10
   2 -14   1  208.68   12.30
  -2  14  -1  212.18   13.50
   2  14   1  219.78   12.70
   2  14   1  195.48   11.60
  -2  14  -1  183.08   13.70
  -2  14  -1  200.68   12.70
   2  14   1  220.18   12.40
   3 -14   1    8.70    2.50
  -3  14  -1   12.40    3.20
   3  14   1   10.90    1.90
  -3  14  -1   12.30    3.00
   3  14   1   10.30    2.20
   3  14   1   12.30    2.80
  -4 -14  -1    1.00    0.70
   4 -14   1    1.90    1.60
  -4  14  -1    0.60    1.40
  -4  14  -1    1.10    1.50
   4  14   1    2.70    1.70
   4  14   1    0.30    0.60
   4  14   1    1.50    1.30
   5 -14   1   27.40    3.70
  -5 -14  -1   19.10    2.50
  -5 -14  -1   23.30    2.20
  -5  14  -1   25.10    4.20
  -5  14  -1   32.00    3.50
   5  14   1   26.30    2.90
   5  14   1   27.30    3.40
   6 -14   1    4.80    2.70
   6 -14   1    7.50    1.90
  -6  14  -1    7.90    2.20
   6  14   1    8.40    1.60
   6  14   1   10.20    2.30
  -6  14  -1   10.50    1.90
   7 -14   1   20.90    2.40
   7  14   1   22.80    2.00
  -7  14  -1   19.30    2.60
   7  14   1   22.30    2.50
   6 -15  -1   30.50    2.90
  -6  15   1   26.40    2.60
   6  15  -1   24.30    2.40
   6  15  -1   24.60    2.70
  -6  15   1   23.50    3.00
  -5 -15   1   28.40    3.40
   5  15  -1   33.50    3.00
  -5  15   1   28.00    3.70
  -5  15   1   30.80    3.30
   5  15  -1   34.20    3.40
  -4 -15   1   15.90    1.70
   4 -15  -1   11.20    2.50
   4 -15  -1   14.50    2.80
   4  15  -1   15.90    2.50
  -4  15   1   17.10    3.30
   4  15  -1   14.00    1.90
   4  15  -1   13.40    2.70
  -4  15   1    8.60    2.30
   3 -15  -1   60.39    5.20
   3 -15  -1   58.69    5.10
  -3 -15   1   63.39    4.10
   3  15  -1   65.49    4.70
   3  15  -1   70.09    5.60
  -3  15   1   60.09    5.90
  -3  15   1   64.49    5.90
   3  15  -1   64.99    5.10
   2 -15  -1  120.59    8.00
  -2 -15   1  129.29    7.20
   2  15  -1  131.39    8.00
   2  15  -1  140.89    9.00
  -2  15   1  128.49    9.00
   2  15  -1  126.89    8.40
  -2  15   1  114.89    9.00
  -1 -15   1  171.88   10.30
   1 -15  -1  162.08    9.70
  -1  15   1  184.88   11.20
   1  15  -1  187.08   11.10
   1  15  -1  169.58   10.40
  -1  15   1  174.58   11.40
   1  15  -1  185.68   11.10
   0 -15   1   62.89    4.80
   0  15  -1   71.29    5.70
   0  15   1   65.29    5.80
   0  15   1   57.29    5.40
   0  15  -1   68.99    5.60
   1 -15   1   55.49    4.40
  -1  15  -1   41.60    4.60
   1  15   1   44.40    4.50
  -1  15  -1   42.50    4.80
   1  15   1   43.10    4.20
   1  15   1   42.20    4.40
   2 -15   1   26.60    4.90
   2 -15   1   30.50    3.50
  -2  15  -1   31.30    4.00
   2  15   1   26.30    3.00
   2  15   1   32.10    3.50
   2  15   1   31.60    3.70
  -2  15  -1   30.20    4.10
   3 -15   1   52.89    4.90
   3 -15   1   55.09    5.10
  -3  15  -1   61.69    5.40
   3  15   1   63.59    5.20
   3  15   1   58.79    4.60
  -3  15  -1   53.19    5.50
   4 -15   1   79.09    6.00
   4 -15   1   70.89    6.00
   4  15   1   84.29    5.70
   4  15   1   74.09    5.80
   5 -15   1   47.80    4.20
   5 -15   1   48.90    6.30
   5  15   1   50.89    4.20
   5  15   1   48.00    3.60
  -5  15  -1   42.90    4.50
  -5  15  -1   46.70    3.80
   6 -15   1    6.90    1.60
   6  15   1    7.70    1.30
  -6  15  -1    6.30    1.10
  -6  15  -1    8.10    2.00
   6  15   1    6.10    1.50
   5 -16  -1    9.60    2.40
   5  16  -1   11.50    1.70
   5  16  -1   13.70    2.20
  -5  16   1    8.70    1.70
  -5  16   1    9.40    2.10
   4  16  -1   27.50    2.70
  -4  16   1   25.60    3.10
  -4  16   1   23.50    3.10
   4  16  -1   27.30    3.00
   4  16  -1   29.20    3.00
  -3  16   1   74.69    5.60
   3  16  -1   65.39    4.80
   3  16  -1   61.59    4.30
   3  16  -1   58.19    4.90
  -3  16   1   66.09    5.50
  -2  16   1   80.99    6.50
   2  16  -1  104.19    8.10
   2  16  -1   92.29    7.20
  -2  16   1   91.19    7.20
   2  16  -1   81.99    6.10
   1  16  -1   54.89    4.90
  -1  16   1   67.29    5.30
  -1  16   1   60.19    5.20
   1  16  -1   61.79    6.40
   1  16  -1   56.99    4.60
   0  16  -1    1.10    1.30
   0  16   1    1.10    1.40
   0  16   1   -0.10    0.50
   0  16  -1    0.30    1.10
   0  16  -1    0.60    1.30
   0  16   1    2.90    1.60
   1 -16   1  120.89    7.90
  -1  16  -1  144.59    9.30
   1  16   1  138.89    8.60
  -1  16  -1  140.39    8.80
   1  16   1  145.59   10.20
   1  16   1  143.69    8.50
   2 -16   1   25.90    3.00
   2  16   1   33.00    3.40
   2  16   1   28.30    3.10
   2  16   1   31.70    2.90
  -2  16  -1   36.30    3.90
  -2  16  -1   34.50    3.90
   3 -16   1   24.60    3.00
   3 -16   1   24.40    2.80
   3  16   1   26.00    3.00
  -3  16  -1   23.00    3.00
   3  16   1   23.00    2.10
  -3  16  -1   21.50    3.40
   3  16   1   25.00    2.60
   4 -16   1   36.90    3.40
  -4  16  -1   37.20    3.30
   4  16   1   35.00    2.90
  -4  16  -1   35.80    3.80
   4  16   1   34.10    3.40
   3  17  -1    5.10    1.40
   3  17  -1    4.70    1.30
  -3  17   1    1.70    1.10
   3  17  -1    4.20    1.10
  -3  17   1    2.80    1.30
  -2  17   1  109.49    7.00
   2  17  -1  102.49    6.60
   2  17  -1  111.79    6.60
   2  17  -1  107.99    6.20
  -2  17   1  108.19    6.80
  -1  17   1   33.90    3.20
  -1  17   1   30.80    3.20
   1  17  -1   32.80    3.00
   1  17  -1   34.80    3.00
   1  17  -1   32.60    3.20
   0  17   1   70.39    5.10
   0  17  -1   70.19    4.50
   0  17  -1   67.99    4.90
   0  17  -1   72.09    5.20
   0  17   1   67.49    4.80
  -1  17  -1   38.90    3.40
   1  17   1   33.50    3.10
   1  17   1   31.00    2.80
  -1  17  -1   35.80    3.50
   1  17   1   33.10    2.90
  -2  17  -1    2.10    1.20
  -2  17  -1    1.50    1.10
   2  17   1    2.60    1.00
   2  17   1    3.90    1.00
   3  17   1   34.40    2.70
   3  17   1   34.30    3.10
  -3  17  -1   34.60    3.00
  -3  17  -1   33.80    3.30
 -11   0   2   71.89    5.90
 -11   0   2   62.99    6.00
  11   0  -2   71.29    5.00
 -10   0   2   96.09    7.50
  10   0  -2  113.69    8.80
  10   0  -2  102.99    7.60
   9   0  -2   90.99    7.90
  -9   0   2   86.59    9.10
   9   0  -2   80.29    7.00
  -9   0   2   84.59    7.00
  -8   0   2  213.08   12.60
   8   0  -2  185.58   37.40
  -8   0   2  205.68   11.60
  -8   0   2  213.18   14.80
   8   0  -2  211.48   12.80
  -8   0   2  191.48   14.50
   8   0  -2  214.48   13.50
  -7   0   2   92.29    6.50
   7   0  -2   95.19    7.00
   7   0  -2   94.79    7.50
  -7   0   2   91.29    8.10
   7   0  -2   72.29   23.10
  -7   0   2   95.69    6.70
  -7   0   2   87.89    5.90
  -7   0   2   91.59    6.20
  -7   0   2   99.19    7.90
  -6   0   2  116.19    7.10
  -6   0   2  117.59    6.80
  -6   0   2  114.89    7.60
  -6   0   2  128.79    9.80
  -6   0   2  113.69    8.40
   6   0  -2  112.49    6.90
  -5   0   2  455.85   22.00
  -5   0   2  450.65   22.10
  -5   0   2  452.95   23.40
  -5   0   2  443.56   21.90
  -5   0   2  478.45   21.90
   5   0  -2  456.35   32.00
   5   0  -2  451.45   22.00
   5   0  -2  430.36   23.20
   4   0  -2  365.26   25.20
   4   0  -2  362.46   17.40
  -4   0   2  348.97   17.10
  -4   0   2  343.57   17.00
  -4   0   2  354.06   17.20
   3   0  -2  874.51   39.90
  -3   0   2  844.32   39.40
   3   0  -2  833.22   44.50
  -2   0   2 3429.46  159.58
  -1   0   2 4485.15  206.58
   0   0   2  897.01   44.20
   1   0   2   40.90    2.80
   1   0   2   56.09    7.30
  -1   0  -2   43.90    3.10
  -1   0  -2   43.90    2.70
   2   0   2 4734.63  220.68
   3   0   2  171.28   16.10
  -3   0  -2  156.78    8.60
  -3   0  -2  174.38    9.10
  -3   0  -2  163.88    8.80
  -3   0  -2  168.28    8.70
  -4   0  -2  131.29    7.70
  -4   0  -2  140.59    8.10
  -4   0  -2  142.19    8.30
   4   0   2  152.18   17.50
  -5   0  -2   27.10    2.60
  -5   0  -2   22.50    2.20
  -5   0  -2   22.60    2.60
  -5   0  -2   24.00    2.70
  -5   0  -2   25.00    4.30
   5   0   2   29.10   13.70
  -5   0  -2   23.80    3.00
  -6   0  -2   17.70    3.30
   6   0   2   32.60   16.90
  -6   0  -2   13.00    4.00
   6   0   2   13.30    3.40
  -6   0  -2   18.60    5.00
   6   0   2   14.10    2.90
  -6   0  -2   18.30    2.70
  -6   0  -2   16.00    2.00
  -7   0  -2  154.18    9.80
  -7   0  -2  157.78   10.70
   7   0   2  109.49   27.80
  -7   0  -2  154.28    9.50
   7   0   2  163.78   10.50
   7   0   2  149.49   11.00
  -7   0  -2  155.68   10.30
  -7   0  -2  160.68   11.00
  -8   0  -2  826.12   41.90
   8   0   2  776.52   69.89
  -8   0  -2  859.51   44.80
   8   0   2  839.22   41.90
   8   0   2  844.82   43.10
  -8   0  -2  839.02   42.60
  -8   0  -2  866.21   42.20
  -9   0  -2   85.29    8.40
   9   0   2   90.99    8.40
   9   0   2   58.99   42.20
  -9   0  -2   91.79    7.70
 -10   0  -2   20.80    3.60
 -11   0  -2   81.49    7.10
 -11   0  -2   74.39    5.80
  11   0   2   74.49    6.20
  11  -1  -2    0.60    2.30
  11  -1  -2    1.50    1.30
 -11  -1   2    2.60    1.60
 -11  -1   2    0.80    1.30
  11   1  -2    0.40    1.40
 -11   1   2    0.70    1.30
 -11   1   2   -0.30    1.70
  10  -1  -2    6.10    2.10
  10  -1  -2    5.20    2.30
 -10  -1   2    5.60    2.30
 -10   1   2    7.60    2.20
  10   1  -2   15.90   70.89
  10   1  -2    2.80    2.10
  10   1  -2    4.10    1.80
  -9  -1   2  335.97   18.40
   9  -1  -2  327.77   19.40
  -9  -1   2  300.97   16.90
   9  -1  -2  341.97   18.70
   9  -1  -2  161.08   88.19
  -9  -1   2  321.47   21.00
   9   1  -2  341.17   19.30
   9   1  -2  286.17   65.39
  -9   1   2  325.77   21.00
   9   1  -2  346.67   18.40
  -9   1   2  319.57   18.20
  -8  -1   2  804.12   44.60
  -8  -1   2  891.71   42.30
  -8  -1   2  912.61   45.40
  -8  -1   2  794.92   41.50
   8  -1  -2  878.81   43.60
   8  -1  -2  915.11   82.59
  -8  -1   2  851.51   41.30
   8  -1  -2  905.51   42.90
   8   1  -2  820.02   65.19
   8   1  -2  889.41   43.30
  -8   1   2  850.11   44.90
  -8   1   2  885.31   43.60
  -8   1   2  847.22   42.40
   8   1  -2  848.22   42.50
  -7  -1   2  361.56   19.40
  -7  -1   2  372.46   19.20
   7  -1  -2  382.26   20.50
  -7  -1   2  379.06   22.00
   7  -1  -2  330.87   46.30
   7  -1  -2  372.76   19.50
   7  -1  -2  372.86   21.00
  -7  -1   2  356.36   19.80
   7   1  -2  392.86   20.90
   7   1  -2  397.16   20.40
  -7   1   2  405.06   20.20
   7   1  -2  365.26   38.10
  -7   1   2  400.96   20.00
  -7   1   2  413.16   22.20
  -7   1   2  397.66   20.30
  -6  -1   2   28.30    2.50
  -6  -1   2   31.80    4.30
  -6  -1   2   30.20    4.00
  -6  -1   2   26.10    3.60
  -6  -1   2   26.80    2.80
  -6  -1   2   31.50    2.80
   6  -1  -2   24.20    2.80
   6  -1  -2   29.20   17.70
   6  -1  -2   18.20    3.30
   6  -1  -2   25.20    2.70
  -6   1   2   31.30    4.00
   6   1  -2   13.40   11.50
  -6   1   2   19.20    2.50
   6   1  -2   24.10    3.00
  -6   1   2   22.00    2.60
  -6   1   2   24.70    3.70
  -5  -1   2   64.59    4.20
   5  -1  -2   67.69    4.50
  -5  -1   2   68.69    5.40
  -5  -1   2   68.39    4.00
   5  -1  -2   64.79   15.60
  -5  -1   2   67.59    4.80
   5   1  -2   61.99   12.20
  -5   1   2   53.29    4.00
  -5   1   2   53.29    3.90
  -5   1   2   50.79    4.80
  -5   1   2   58.89    4.10
  -5   1   2   59.89    3.70
   5   1  -2   56.29    4.20
  -5   1   2   56.99    4.30
   4  -1  -2 1693.13   88.49
  -4  -1   2 1788.32   80.99
   4   1  -2 1864.31   88.09
  -4   1   2 1707.73   80.89
   3  -1  -2 1128.09   57.39
  -3  -1   2 1159.98   51.69
  -3   1   2 1074.19   51.49
  -2  -1   2  548.55   29.30
   2   1  -2  530.75   25.00
  -1  -1   2 4600.14  196.18
  -1   1   2 3882.81  194.68
   0  -1   2 2500.25  109.59
   0   1   2 2088.29  106.29
  -1   1  -2   48.50    3.20
  -1   1  -2   48.80    2.90
  -1   1  -2   52.49    3.00
  -1   1  -2   52.59    3.60
   2  -1   2  948.81   48.00
   2   1   2  927.31   46.50
  -2   1  -2  823.72   41.30
  -3  -1  -2 3708.23  172.28
  -3   1  -2 3747.23  172.28
   3   1   2 3886.61  179.18
   4  -1   2  245.68   23.10
  -4  -1  -2  208.18   12.00
  -4  -1  -2  230.58   12.60
  -4  -1  -2  212.38   12.40
   4  -1   2  225.48   12.10
  -4   1  -2  252.87   12.80
  -4   1  -2  242.98   12.70
  -4   1  -2  241.18   12.30
   4   1   2  262.17   21.90
  -4   1  -2  238.08   12.10
  -5  -1  -2   76.19    5.10
  -5  -1  -2   75.09    7.00
  -5  -1  -2   82.39    5.30
   5  -1   2   79.49    5.20
   5  -1   2   72.79   18.70
  -5  -1  -2   75.69    5.80
   5   1   2   77.09   16.30
  -5   1  -2   82.99    6.30
  -5   1  -2   86.69    5.60
  -5   1  -2   79.99    6.00
  -5   1  -2   85.09    5.50
  -5   1  -2   81.29    5.60
   6  -1   2   65.89    6.40
  -6  -1  -2   67.39    8.60
  -6  -1  -2   73.69    5.50
  -6  -1  -2   87.09    5.90
   6  -1   2   67.99    6.60
   6  -1   2   67.69   20.50
  -6  -1  -2   68.39    6.30
  -6   1  -2   84.09    5.50
  -6   1  -2   78.49    5.90
  -6   1  -2   82.19    6.00
  -6   1  -2   83.79    7.30
  -6   1  -2   88.49    6.40
  -6   1  -2   88.99    6.70
   6   1   2  112.39   20.40
  -6   1  -2   83.79    5.70
   6   1   2   81.39    6.40
   7  -1   2 1150.78   79.09
  -7  -1  -2 1161.68   56.59
  -7  -1  -2 1199.18   57.59
  -7  -1  -2 1157.98   55.89
  -7  -1  -2 1039.20   56.79
   7  -1   2 1236.38   58.19
   7  -1   2 1217.48   56.99
  -7   1  -2 1221.48   56.89
  -7   1  -2 1157.28   56.99
   7   1   2 1150.98   57.39
   7   1   2 1158.48   56.59
   7   1   2 1036.40   56.29
  -7   1  -2 1152.88   57.09
  -7   1  -2 1223.08   55.79
  -7   1  -2 1269.57   56.99
  -7   1  -2 1222.18   57.69
  -8  -1  -2   46.50    4.80
   8  -1   2   39.00    5.60
  -8  -1  -2   50.79    6.80
  -8  -1  -2   42.50    5.10
  -8  -1  -2   41.80    4.90
  -8  -1  -2   50.09    4.60
  -8  -1  -2   50.89    5.60
   8  -1   2   42.80   38.00
   8  -1   2   42.80    5.10
   8   1   2   50.29    5.10
   8   1   2   46.20    5.70
   8   1   2   43.20   26.40
  -8   1  -2   49.80    5.60
  -8   1  -2   50.79    5.40
   9  -1   2   90.09   10.60
   9  -1   2   39.00   53.09
  -9  -1  -2  116.79   11.50
  -9  -1  -2   87.39    9.10
  -9  -1  -2   97.89    9.20
  -9  -1  -2   99.09    7.00
  -9  -1  -2  103.29    7.80
  -9   1  -2  107.69   10.90
  -9   1  -2  110.09   10.50
   9   1   2   97.89    8.90
   9   1   2   46.10   34.40
 -10  -1  -2  429.56   23.20
 -10  -1  -2  380.16   21.10
  10  -1   2  390.16   20.40
  10  -1   2  402.66   22.00
 -10   1  -2  378.56   21.40
  10   1   2  374.46   21.50
 -10   1  -2  362.16   20.80
 -11  -1  -2   39.40    4.10
  11  -1   2   34.20    4.30
 -11  -1  -2   45.30    4.30
  11   1   2   49.80    4.70
 -11   1  -2   43.50    4.40
 -11   1  -2   43.00    4.00
 -11  -2   2   68.49    6.70
  11  -2  -2   59.29    4.90
  11  -2  -2   60.09    5.70
 -11  -2   2   53.69    5.00
  11   2  -2   52.89    5.90
 -11   2   2   52.79    5.10
 -11   2   2   50.89    4.50
  10   2  -2   72.79   49.70
  -9  -2   2  751.12   37.20
   9  -2  -2  739.13   38.50
   9  -2  -2  743.13   37.60
  -9  -2   2  766.82   36.10
  -9  -2   2  735.73   40.30
  -9   2   2  698.23   38.60
   9   2  -2  795.72   38.20
   9   2  -2  753.42   36.90
  -9   2   2  705.83   39.90
   9   2  -2  731.03   64.89
  -9   2   2  726.33   37.10
   8  -2  -2    6.60    2.70
  -8  -2   2    6.40    2.00
  -8  -2   2   10.30    3.70
   8  -2  -2   10.90    2.90
   8  -2  -2   10.40    2.00
  -8  -2   2    6.30    1.70
  -8  -2   2    7.20    2.30
  -8  -2   2    8.20    3.60
   8   2  -2    6.40    2.30
   8   2  -2    8.20    2.90
  -8   2   2    2.90    3.90
  -8   2   2    4.90    1.80
   8   2  -2    5.60   21.50
  -8   2   2    7.60    2.60
  -8   2   2    8.00    3.30
  -7  -2   2  634.74   32.10
  -7  -2   2  652.03   32.90
   7  -2  -2  618.34   34.10
   7  -2  -2  650.53   32.60
   7  -2  -2  550.84   57.99
   7  -2  -2  630.54   33.50
  -7  -2   2  744.13   34.20
   7  -2  -2  648.44   33.00
  -7  -2   2  658.33   35.20
   7   2  -2  658.23   33.20
  -7   2   2  686.13   33.20
  -7   2   2  686.13   35.20
   7   2  -2  700.03   33.40
   7   2  -2  715.13   49.50
  -7   2   2  656.93   32.80
  -7   2   2  715.13   33.50
   7   2  -2  730.23   34.10
   6  -2  -2  738.23   57.69
   6  -2  -2  778.52   36.20
  -6  -2   2  771.32   35.40
  -6  -2   2  742.23   37.80
  -6  -2   2  744.73   36.40
   6  -2  -2  804.02   36.10
   6  -2  -2  767.72   36.80
  -6  -2   2  728.13   36.10
  -6  -2   2  768.42   35.60
  -6   2   2  721.23   36.60
   6   2  -2  737.33   36.40
   6   2  -2  752.72   48.40
  -6   2   2  737.63   37.60
  -6   2   2  776.32   35.40
  -6   2   2  735.73   36.90
  -6   2   2  752.22   35.80
   6   2  -2  663.73   36.40
  -6   2   2  731.83   35.90
  -5  -2   2 1861.61   84.39
   5  -2  -2 1820.32   96.39
  -5  -2   2 1823.12   84.19
   5   2  -2 1668.43  102.09
  -5   2   2 1897.71   84.19
   4  -2  -2  201.38   22.80
  -4   2   2  266.37   13.40
  -4   2   2  249.38   13.90
  -4   2   2  271.57   13.20
  -4   2   2  264.87   13.00
   4   2  -2  293.17   19.70
  -3  -2   2  207.38    9.30
  -3  -2   2  209.28   10.20
   3  -2  -2  209.38   19.60
  -3   2   2  175.98    9.50
  -3   2   2  173.48    9.80
   3   2  -2  156.88   13.20
  -3   2   2  172.88    9.20
  -2  -2   2  850.41   43.20
   2   2  -2  822.52   38.20
  -2   2   2  806.32   37.90
  -1   2   2 1124.89   54.29
   1   2  -2 1265.07   54.39
  -1   2   2 1174.38   56.39
   0  -2   2 1377.16   72.69
   0   2   2 1540.75   68.89
   0   2  -2 1478.35   67.09
   1  -2   2   81.29    5.00
   1  -2   2   98.29   11.70
  -1   2  -2   91.29    4.60
   1   2   2   75.09    4.30
  -1   2  -2   82.99    4.80
   1   2   2   96.79    8.20
  -1   2  -2   91.59    4.70
   2  -2   2 2640.84  126.69
  -2   2  -2 2635.74  119.49
   2   2   2 2324.77  118.99
   2   2   2 2889.61  124.29
   3  -2   2 1236.38   61.79
  -3   2  -2 1072.99   51.19
  -3   2  -2 1016.20   51.29
   3   2   2 1124.79   57.39
   4  -2   2 1822.32   92.29
   4   2   2 1710.83   87.69
  -4   2  -2 1644.24   79.49
  -5  -2  -2  363.66   17.10
  -5  -2  -2  348.07   16.90
  -5  -2  -2  340.57   17.90
   5  -2   2  334.67   17.20
   5  -2   2  327.47   34.70
   5  -2   2  323.47   17.90
  -5   2  -2  325.17   17.90
  -5   2  -2  334.27   18.00
  -5   2  -2  337.37   17.60
   5   2   2  341.27   27.30
  -5   2  -2  335.37   17.70
  -5   2  -2  347.27   17.50
  -5   2  -2  329.67   17.30
  -5   2  -2  346.47   17.40
  -6  -2  -2 1433.16   73.29
   6  -2   2 1519.45   93.99
   6  -2   2 1568.94   74.29
   6  -2   2 1556.34   73.39
   6  -2   2 1570.84   71.89
   6   2   2 1546.95   73.69
  -6   2  -2 1545.65   72.49
  -6   2  -2 1562.14   72.69
  -6   2  -2 1502.65   73.09
  -6   2  -2 1541.95   72.89
  -6   2  -2 1509.25   73.19
  -6   2  -2 1531.25   72.09
   6   2   2 1590.64   87.19
  -6   2  -2 1584.04   72.29
  -7  -2  -2   25.10    4.40
  -7  -2  -2   29.30    3.70
  -7  -2  -2   28.60    3.40
   7  -2   2   32.50    5.00
   7  -2   2   36.40    5.70
   7  -2   2   26.10   34.90
  -7  -2  -2   25.20    4.20
  -7  -2  -2   29.50    4.00
  -7   2  -2   41.30    4.70
  -7   2  -2   40.00    4.70
  -7   2  -2   39.10    4.50
  -7   2  -2   30.40    3.20
   7   2   2   22.20   18.20
   7   2   2   37.40    4.10
  -7   2  -2   27.50    5.60
   7   2   2   38.20    4.00
   7   2   2   43.60    5.00
  -8  -2  -2   25.90    3.50
  -8  -2  -2   27.20    4.70
   8  -2   2   25.70    4.90
   8  -2   2   30.70   48.00
   8  -2   2   20.30    3.80
  -8  -2  -2   23.00    4.50
  -8  -2  -2   24.10    3.20
  -8  -2  -2   19.70    3.60
   8   2   2   17.10    3.10
  -8   2  -2   18.10    4.00
  -8   2  -2   14.40    3.30
   8   2   2   16.40    3.70
  -8   2  -2   19.30    5.10
  -8   2  -2   13.70    6.80
   8   2   2    2.90   22.00
  -9  -2  -2  198.58   13.20
  -9  -2  -2  209.18   12.50
  -9  -2  -2  207.38   12.00
  -9  -2  -2  212.68   13.00
  -9   2  -2  211.48   14.60
  -9   2  -2  186.58   15.90
   9   2   2  176.88   37.30
 -10  -2  -2   58.19    5.50
  10  -2   2   49.60    5.00
 -10  -2  -2   57.29    5.70
 -10  -2  -2   53.89    4.40
 -10  -2  -2   52.69    5.10
  10   2   2   59.09    5.80
 -10   2  -2   52.29    5.60
 -10   2  -2   48.20    5.10
 -11  -2  -2   10.20    2.10
 -11   2  -2   10.30    2.10
 -11   2  -2   10.70    2.40
 -11  -3   2    3.80    1.70
  11  -3  -2    2.90    1.90
  11  -3  -2    2.20    1.50
 -11  -3   2    2.90    1.60
 -11   3   2    1.40    1.10
 -11   3   2    1.50    1.30
  11   3  -2    1.40    1.60
 -10  -3   2   15.40    2.90
 -10  -3   2   14.00    2.30
  10  -3  -2   15.00    3.70
  10  -3  -2   11.20    2.60
 -10   3   2   11.20    3.00
 -10   3   2    7.90    2.20
  10   3  -2   11.80    3.10
   9  -3  -2  350.36   20.50
   9  -3  -2  354.66   19.60
  -9  -3   2  380.56   22.50
  -9  -3   2  355.66   18.00
  -9  -3   2  364.36   18.50
  -9  -3   2  360.16   19.10
  -9   3   2  306.07   18.90
   9   3  -2  352.96   19.70
  -9   3   2  315.27   18.60
  -9   3   2  318.37   21.40
  -9   3   2  328.27   20.30
   9   3  -2  263.17   38.40
  -8  -3   2  895.11   47.70
   8  -3  -2 1032.10   46.90
  -8  -3   2  922.41   46.70
   8  -3  -2 1010.00   48.30
   8  -3  -2  984.90   49.20
  -8  -3   2  951.10   51.09
  -8  -3   2  966.00   50.49
  -8  -3   2  988.50   47.40
  -8   3   2  985.50   50.29
   8   3  -2  900.61   64.89
  -8   3   2 1016.10   47.90
   8   3  -2  970.50   48.20
  -8   3   2  980.40   47.40
  -8   3   2 1022.40   47.80
   7  -3  -2  118.69    9.00
  -7  -3   2  116.69    7.30
   7  -3  -2  115.69    8.40
  -7  -3   2  115.19    9.60
  -7  -3   2  106.09    7.50
  -7  -3   2  112.99    7.00
   7  -3  -2  123.49    7.70
   7  -3  -2  122.99    8.40
  -7   3   2  116.49    8.10
  -7   3   2  119.69    8.40
  -7   3   2  116.69    7.60
   7   3  -2  110.19    7.80
  -7   3   2  113.79    8.10
   7   3  -2  109.29   28.50
   7   3  -2  126.49    8.10
  -7   3   2  115.09    9.30
   7   3  -2  110.79    8.20
   6  -3  -2  327.47   17.50
  -6  -3   2  347.27   17.00
   6  -3  -2  311.77   19.70
   6  -3  -2  293.17   46.10
   6  -3  -2  323.67   18.00
  -6  -3   2  343.27   19.30
  -6  -3   2  343.37   17.60
  -6   3   2  329.87   17.30
   6   3  -2  360.06   29.30
  -6   3   2  347.77   17.30
   6   3  -2  345.97   18.20
  -6   3   2  331.17   17.80
  -6   3   2  336.57   17.20
  -6   3   2  322.17   18.00
  -6   3   2  347.27   19.00
   6   3  -2  350.66   17.80
  -5  -3   2  241.28   11.70
  -5  -3   2  228.28   13.30
   5  -3  -2  221.48   12.10
  -5  -3   2  211.98   12.50
   5  -3  -2  209.68   11.80
   5  -3  -2  248.28   32.40
  -5  -3   2  223.28   11.50
  -5   3   2  243.58   12.00
  -5   3   2  237.78   13.80
  -5   3   2  223.68   13.00
   5   3  -2  208.98   19.90
   4  -3  -2 2762.72  139.09
  -4  -3   2 2802.32  127.89
  -4   3   2 2763.32  127.59
   4   3  -2 2840.42  134.29
   3  -3  -2  481.95   23.10
  -3  -3   2  490.45   22.90
  -3   3   2  475.55   23.50
  -3   3   2  486.95   22.90
  -3   3   2  492.45   23.70
   3   3  -2  490.65   27.70
  -2  -3   2   95.19    6.40
  -2  -3   2   91.19    5.40
  -2  -3   2   90.79    5.90
   2   3  -2  113.69    5.40
  -2   3   2  113.29    5.80
  -2   3   2   99.89    5.50
   2   3  -2  102.79    5.30
   2   3  -2  108.59    5.30
  -2   3   2  106.39    5.30
   2   3  -2  102.09    5.80
  -2   3   2  106.39    5.90
   1   3  -2  600.24   26.50
  -1   3   2  554.14   26.30
  -1   3   2  557.54   26.20
   1   3   2 2672.13  113.39
   1   3   2 2212.38  110.59
   2   3   2  321.37   16.20
   2   3   2  314.77   16.20
   2   3   2  376.66   20.90
  -2   3  -2  359.26   17.20
  -2   3  -2  370.16   16.80
  -2   3  -2  351.46   16.70
   3  -3   2 1293.07   69.29
  -3   3  -2 1214.08   57.39
   3   3   2 1274.77   63.19
  -3   3  -2 1187.08   58.49
   4  -3   2   86.69    6.50
  -4   3  -2   88.39    5.60
  -4   3  -2   87.89    6.10
  -4   3  -2   90.69    6.20
  -4   3  -2   89.39    6.00
   4   3   2   90.29   13.20
  -4   3  -2   97.39    6.10
  -5  -3  -2  526.55   26.50
   5  -3   2  546.45   27.20
  -5  -3  -2  542.65   26.70
   5  -3   2  555.94   51.39
   5  -3   2  565.34   27.50
  -5  -3  -2  526.15   27.80
  -5   3  -2  592.44   28.10
   5   3   2  509.15   36.70
  -5   3  -2  559.94   28.10
  -5   3  -2  582.04   27.50
  -5   3  -2  540.55   27.30
  -5   3  -2  589.54   27.70
  -5   3  -2  577.04   28.10
   6  -3   2 1005.80   49.20
   6  -3   2  984.70   50.09
   6  -3   2  988.70   80.69
  -6  -3  -2 1042.90   50.19
   6  -3   2 1041.40   48.90
  -6   3  -2 1076.59   50.39
   6   3   2 1027.20   62.79
  -6   3  -2 1062.29   50.19
   6   3   2 1013.30   49.30
  -6   3  -2  999.80   50.09
  -6   3  -2 1073.99   49.40
   6   3   2 1013.20   49.00
  -6   3  -2 1054.69   49.70
   6   3   2 1063.19   50.19
  -6   3  -2 1032.00   49.40
  -6   3  -2  983.80   49.10
  -6   3  -2  988.10   49.70
  -7  -3  -2  101.09    8.00
   7  -3   2   97.49    7.90
  -7  -3  -2  101.99    6.80
   7  -3   2   96.89    8.60
  -7  -3  -2  103.29    6.50
   7  -3   2  122.29   44.60
  -7  -3  -2   98.39    7.30
   7   3   2   90.29    7.70
  -7   3  -2   85.59    8.80
  -7   3  -2   81.19    7.30
   7   3   2   83.69    6.60
   7   3   2   53.29   19.70
  -7   3  -2   85.19    7.30
  -7   3  -2   78.19    7.40
  -7   3  -2   84.69    8.70
  -8  -3  -2  122.39    8.70
  -8  -3  -2  114.39    9.80
   8  -3   2  131.89   10.60
  -8  -3  -2  123.79    8.30
  -8  -3  -2  131.69    9.30
   8  -3   2  123.79    9.50
  -8   3  -2  136.69   12.30
   8   3   2  134.59    9.90
  -8   3  -2  136.09    9.90
   8   3   2  110.19   26.90
  -8   3  -2  132.19    9.50
  -8   3  -2  133.69   10.30
   8   3   2  135.79    8.70
   9  -3   2  312.37   19.00
  -9  -3  -2  292.57   17.50
  -9  -3  -2  293.17   17.00
  -9  -3  -2  289.27   19.10
  -9  -3  -2  290.47   16.50
   9  -3   2  325.27   18.10
  -9  -3  -2  317.27   17.80
  -9   3  -2  319.07   17.80
   9   3   2  310.87   18.20
  -9   3  -2  301.57   19.30
  -9   3  -2  345.27   18.60
   9   3   2  253.27   38.30
 -10  -3  -2  119.49    8.10
 -10  -3  -2  103.79    7.60
 -10  -3  -2   97.59    7.20
  10  -3   2  109.29    8.70
 -10  -3  -2  105.09    6.80
  10  -3   2  106.29    7.60
 -10   3  -2   99.59    7.40
 -10   3  -2  106.79    8.20
  10   3   2   95.19    7.80
 -11  -3  -2   93.79    6.70
 -11   3  -2  108.89    7.20
 -11   3  -2   98.99    6.30
  11  -4  -2    5.30    1.70
  11  -4  -2    6.10    2.10
 -11  -4   2    4.50    1.60
  11   4  -2    5.90    1.90
 -11   4   2    5.30    1.90
  10  -4  -2   47.20    5.10
 -10  -4   2   42.20    4.20
 -10  -4   2   46.50    4.80
  10  -4  -2   47.20    5.60
 -10  -4   2   35.80    3.70
 -10   4   2   58.79    5.40
  10   4  -2   50.89    5.20
   9  -4  -2  326.87   18.30
  -9  -4   2  349.17   18.40
  -9  -4   2  357.96   18.90
   9  -4  -2  359.76   20.40
  -9  -4   2  334.37   21.20
  -9  -4   2  340.87   22.40
  -9   4   2  384.66   20.90
  -9   4   2  369.66   20.40
   9   4  -2  365.96   20.20
   9   4  -2  414.76   47.60
   8  -4  -2  167.28   10.70
   8  -4  -2  165.18   10.40
  -8  -4   2  199.18   15.10
   8  -4  -2  163.78   12.10
  -8  -4   2  171.08    9.80
  -8  -4   2  167.08   10.50
  -8  -4   2  177.48   10.20
  -8  -4   2  174.68   15.60
   8  -4  -2  172.58   11.40
  -8   4   2  153.28   10.40
  -8   4   2  150.18   11.30
   8   4  -2  169.48   26.70
  -8   4   2  160.58   10.70
   8   4  -2  160.68   10.50
   8   4  -2  175.78   11.30
   7  -4  -2  182.68   11.00
   7  -4  -2  174.48   11.70
  -7  -4   2  190.88   13.50
  -7  -4   2  181.28   10.30
  -7  -4   2  194.68   14.40
  -7  -4   2  183.68   10.60
   7  -4  -2  192.38   11.40
   7  -4  -2  180.68   12.80
  -7  -4   2  175.58   11.00
  -7   4   2  185.38   10.80
  -7   4   2  205.18   12.10
  -7   4   2  196.08   11.70
   7   4  -2  199.88   11.40
  -7   4   2  204.68   11.20
   7   4  -2  203.48   26.40
  -7   4   2  184.78   13.20
   7   4  -2  204.18   11.90
   6  -4  -2   86.29    5.80
   6  -4  -2   87.79    6.00
  -6  -4   2   90.39    5.30
  -6  -4   2   88.69    6.00
  -6  -4   2   93.99    7.60
  -6  -4   2   92.39    5.50
   6   4  -2   72.79   14.80
  -6   4   2   73.79    6.10
  -6   4   2   74.89    5.40
  -6   4   2   75.99    5.60
   6   4  -2   74.99    5.90
  -6   4   2   68.79    5.70
   6   4  -2   83.09    5.90
  -6   4   2   82.89    6.90
  -6   4   2   70.69    5.90
   5  -4  -2   86.09    5.60
   5  -4  -2   84.09    5.80
  -5  -4   2   86.29    6.90
  -5  -4   2   93.49    5.40
  -5  -4   2   88.39    5.20
  -5   4   2   88.79    6.00
  -5   4   2   87.99    5.50
  -5   4   2   86.39    6.50
   5   4  -2   88.89   12.70
  -5   4   2   91.89    5.70
   4  -4  -2  442.46   22.90
  -4  -4   2  441.76   22.60
   4  -4  -2  528.85   25.40
  -4  -4   2  450.85   24.10
   4   4  -2  464.35   29.00
  -4   4   2  487.45   23.60
  -4   4   2  489.45   24.50
  -4   4   2  506.05   23.90
  -3   4   2  836.62   37.90
  -3   4   2  778.02   38.10
   3   4  -2  837.42   42.80
  -2  -4   2  236.18   11.00
  -2  -4   2  235.48   11.80
  -2  -4   2  219.98   12.40
  -2   4   2  206.98   10.70
  -2   4   2  229.18   11.10
  -2   4   2  218.88   10.70
  -2   4   2  229.58   11.60
   2   4  -2  195.68   21.10
   2   4  -2  233.58   10.80
   2   4  -2  215.28   10.90
  -2   4   2  209.08   10.80
   1   4  -2 3454.05  153.38
  -1   4   2 3040.60  146.99
   0   4  -2 4251.17  198.58
   1  -4   2  417.66   20.20
   1   4   2  448.66   21.00
  -1   4  -2  405.66   20.10
  -1   4  -2  428.96   21.30
   2  -4   2   46.30    3.40
   2  -4   2   42.90    3.60
  -2  -4  -2   46.20    3.20
  -2   4  -2   54.19    4.00
  -2   4  -2   54.19    3.50
   2   4   2   53.79    2.90
  -2   4  -2   53.79    3.70
   2   4   2   55.59    7.10
  -2   4  -2   48.50    3.70
   2   4   2   52.49    2.80
  -2   4  -2   51.99    3.30
   3  -4   2  207.28   28.80
   3   4   2  154.58    7.90
  -3   4  -2  165.68    9.20
  -3   4  -2  147.39    8.90
   3   4   2  163.18    8.10
  -3   4  -2  155.18    8.60
  -3   4  -2  158.08    9.00
  -3   4  -2  154.28    8.50
   4  -4   2  169.48    9.00
   4  -4   2  164.48    8.80
  -4  -4  -2  164.58    8.40
   4  -4   2  185.58   33.50
  -4  -4  -2  167.58    8.10
  -4   4  -2  130.09    8.90
   4   4   2  140.89   15.80
  -4   4  -2  129.59    8.90
   5  -4   2  572.24   29.10
  -5  -4  -2  561.84   29.60
  -5  -4  -2  554.04   28.30
   5  -4   2  547.05   57.99
  -5  -4  -2  551.04   28.40
  -5   4  -2  595.64   29.80
  -5   4  -2  657.73   29.70
   5   4   2  613.74   39.30
  -5   4  -2  635.54   29.40
  -5   4  -2  645.14   30.20
  -6  -4  -2  221.98   13.10
   6  -4   2  200.48   13.10
   6  -4   2  127.99   45.50
  -6  -4  -2  209.88   11.40
   6  -4   2  200.08   12.20
  -6  -4  -2  195.78   12.50
   6  -4   2  203.08   11.90
  -6  -4  -2  217.38   12.70
  -6   4  -2  216.38   13.20
  -6   4  -2  211.58   12.40
  -6   4  -2  220.98   13.20
   6   4   2  219.58   13.00
  -6   4  -2  209.98   13.00
   6   4   2  222.18   12.20
   6   4   2  215.48   25.90
  -6   4  -2  224.48   13.00
  -6   4  -2  224.88   12.60
   6   4   2  208.38   12.30
  -7  -4  -2   83.59    7.50
  -7  -4  -2   88.79    6.40
   7  -4   2   83.19    7.40
  -7  -4  -2   84.89    9.80
   7  -4   2   87.19    6.30
   7  -4   2   77.59    8.10
  -7  -4  -2   94.09    6.30
  -7   4  -2  107.69    9.90
  -7   4  -2   84.79    6.90
   7   4   2   91.99    6.40
  -7   4  -2   89.19    7.70
  -7   4  -2   85.89    6.60
  -7   4  -2   87.09    8.30
   7   4   2   74.09   19.00
   7   4   2   89.19    6.60
   7   4   2   98.19    8.30
  -8  -4  -2   85.49    7.00
  -8  -4  -2   84.79    8.20
  -8  -4  -2   82.29    7.30
   8  -4   2   77.09    8.30
  -8  -4  -2   88.59    6.70
   8  -4   2   83.19    7.80
   8   4   2  109.89    8.30
  -8   4  -2  111.99   11.10
   8   4   2  112.69    7.40
  -8   4  -2  111.19    8.20
  -8   4  -2  114.29    8.70
  -8   4  -2  100.99    8.00
  -8   4  -2   99.09    8.60
   8   4   2  104.49   25.80
   9  -4   2  116.39    9.50
  -9  -4  -2  109.89    7.80
  -9  -4  -2  116.49    7.50
  -9  -4  -2   97.99   10.10
   9  -4   2  112.49    8.60
  -9  -4  -2  111.39    8.30
  -9   4  -2   94.79   14.10
   9   4   2   99.79    8.20
  -9   4  -2  105.49    8.00
   9   4   2   93.89    6.90
  -9   4  -2  108.99    8.60
   9   4   2   45.70   26.70
 -10  -4  -2   41.40    4.20
  10  -4   2   47.00    5.50
 -10  -4  -2   40.90    4.40
  10  -4   2   43.10    4.60
 -10  -4  -2   49.30    4.80
 -10  -4  -2   46.10    4.00
 -10   4  -2   41.80    5.50
  10   4   2   39.40    4.50
 -10   4  -2   40.10    4.80
 -11  -4  -2   76.39    5.30
 -11  -4  -2   87.89    6.00
 -11   4  -2   82.59    6.10
  11  -5  -2   54.59    4.60
 -11  -5   2   61.49    5.40
 -11  -5   2   58.59    4.60
  11  -5  -2   50.79    4.90
  11   5  -2   52.89    4.40
 -11   5   2   47.10    4.50
 -10  -5   2   15.30    2.80
 -10  -5   2   12.30    2.30
  10  -5  -2   20.80    5.50
 -10  -5   2   10.30    2.40
  10  -5  -2   18.00    3.40
  10   5  -2   10.50    2.70
 -10   5   2   17.30    3.30
   9  -5  -2  115.99    8.70
   9  -5  -2  110.49    7.30
   9  -5  -2  110.49    9.30
  -9  -5   2  102.49   10.10
  -9  -5   2  104.59    7.00
  -9  -5   2  107.39    7.40
  -9  -5   2  108.79    7.80
  -9   5   2  103.89    9.80
   9   5  -2  103.39    8.10
   9   5  -2   95.09   25.70
  -9   5   2   98.49    7.60
  -9   5   2  101.59    6.90
  -8  -5   2   11.70    2.40
  -8  -5   2   10.90    5.10
   8  -5  -2   11.70    3.80
  -8  -5   2    7.40    1.90
  -8  -5   2   10.00    2.60
   8  -5  -2   11.50    2.60
   8  -5  -2   10.00    2.90
   8  -5  -2    9.80    2.60
  -8  -5   2   11.40    4.20
   8   5  -2    7.50    2.50
  -8   5   2    7.20    2.10
   8   5  -2   12.10   17.00
   8   5  -2    6.90    2.20
  -8   5   2    8.70    2.40
  -8   5   2    8.70    3.60
  -7  -5   2  437.36   24.30
   7  -5  -2  364.36   23.10
   7  -5  -2  407.46   21.10
   7  -5  -2  407.06   21.50
  -7  -5   2  424.16   20.60
  -7  -5   2  428.26   20.40
  -7  -5   2  425.46   21.20
   7  -5  -2  419.36   24.40
  -7  -5   2  430.96   25.60
   7   5  -2  360.76   34.10
  -7   5   2  371.86   21.20
  -7   5   2  369.76   20.90
   6  -5  -2   97.99    7.40
   6  -5  -2   93.09    6.70
  -6  -5   2   92.69    8.30
  -6  -5   2   93.69    6.10
  -6  -5   2   93.59    6.90
  -6  -5   2  102.99    9.50
   6   5  -2  100.89    6.80
   6   5  -2  104.99    7.20
  -6   5   2  112.09    7.30
  -6   5   2  110.49    7.30
  -6   5   2  106.19    7.30
  -6   5   2  111.09    6.80
   6   5  -2   95.59    6.20
  -6   5   2  108.79    7.50
   6   5  -2  133.79   18.50
   6   5  -2  111.09    7.10
  -5  -5   2   30.30    2.60
  -5  -5   2   28.00    2.40
   5  -5  -2   26.10    2.80
  -5  -5   2   26.60    3.80
  -5  -5   2   33.10    4.70
   5  -5  -2   27.90    2.90
  -5   5   2   32.10    3.30
  -5   5   2   29.40    2.70
   5   5  -2   30.30    3.00
  -5   5   2   27.30    3.10
  -5   5   2   30.30    3.60
   5   5  -2   24.90    8.60
  -4  -5   2  537.85   27.80
  -4  -5   2  568.54   27.60
  -4  -5   2  574.84   29.30
  -4  -5   2  574.74   30.60
   4   5  -2  570.84   33.90
  -4   5   2  626.24   27.90
  -4   5   2  621.64   28.90
   3   5  -2   14.30   16.40
  -3   5   2   44.00    3.50
   2   5  -2 1412.06   70.39
  -2   5   2 1319.87   62.29
   1   5  -2 3105.29  141.59
  -1   5   2 2911.51  134.99
  -1   5   2 2920.21  134.99
   0   5  -2   49.70   10.10
   0   5  -2   41.10    2.80
   0   5  -2   41.90    3.30
   0   5   2   44.80    3.30
   0   5  -2   46.30    2.70
   0   5  -2   42.40    2.80
  -1   5  -2 1704.43   81.79
  -1   5  -2 1884.71   89.19
   2  -5   2  373.76   21.40
   2   5   2  472.95   23.50
  -2   5  -2  477.95   22.50
  -2   5  -2  454.65   22.60
  -2   5  -2  458.65   21.80
  -2   5  -2  463.65   21.50
   2   5   2  422.16   23.00
  -3  -5  -2  417.46   20.30
   3  -5   2  434.06   21.60
   3  -5   2  366.86   51.49
   3  -5   2  418.46   21.30
  -3   5  -2  442.06   21.60
   3   5   2  420.16   26.40
  -3   5  -2  391.26   21.50
  -3   5  -2  459.35   21.20
   3   5   2  468.15   26.20
  -3   5  -2  471.05   22.30
  -4  -5  -2  237.78   12.90
  -4  -5  -2  219.78   11.80
   4  -5   2  232.18   12.70
   4  -5   2  240.78   12.90
  -4  -5  -2  228.08   11.80
  -4   5  -2  247.28   13.20
  -4   5  -2  258.57   13.70
  -4   5  -2  247.28   12.80
   4   5   2  230.08   19.50
  -4   5  -2  243.88   12.90
   5  -5   2  387.86   21.90
  -5  -5  -2  366.76   19.70
  -5  -5  -2  381.16   19.90
   5   5   2  384.96   20.90
  -5   5  -2  436.96   21.30
  -5   5  -2  442.36   21.10
  -5   5  -2  413.96   21.40
   5   5   2  399.56   21.20
  -5   5  -2  459.45   21.90
   5   5   2  417.56   30.30
   6  -5   2  381.76   20.80
   6  -5   2  335.17   22.00
  -6  -5  -2  386.36   18.60
  -6  -5  -2  381.36   18.80
  -6  -5  -2  374.66   20.30
  -6  -5  -2  360.26   19.60
   6  -5   2  366.26   19.60
   6  -5   2  361.46   19.30
  -6   5  -2  349.87   21.60
  -6   5  -2  387.86   20.20
  -6   5  -2  357.86   20.30
   6   5   2  372.96   19.10
  -6   5  -2  364.86   20.30
  -6   5  -2  379.76   20.10
   6   5   2  370.26   20.00
   6   5   2  340.87   31.10
   6   5   2  365.76   19.50
   7  -5   2  465.55   24.10
  -7  -5  -2  519.25   25.80
  -7  -5  -2  506.95   23.70
   7  -5   2  474.05   23.60
  -7  -5  -2  495.25   24.50
  -7  -5  -2  512.85   23.30
   7  -5   2  485.45   25.40
  -7   5  -2  454.45   25.00
  -7   5  -2  415.16   24.00
   7   5   2  445.46   24.50
  -7   5  -2  414.06   24.50
  -7   5  -2  413.56   23.80
   7   5   2  437.66   23.30
  -7   5  -2  422.36   24.40
   7   5   2  410.76   39.20
   7   5   2  440.96   23.70
   8  -5   2  197.88   11.40
   8  -5   2  197.58   13.10
  -8  -5  -2  205.38   13.70
  -8  -5  -2  203.98   11.60
   8  -5   2  187.78   13.90
  -8  -5  -2  204.48   12.50
  -8   5  -2  187.08   12.30
   8   5   2  140.99   28.50
  -8   5  -2  210.58   16.50
   8   5   2  181.38   12.30
  -8   5  -2  216.58   14.20
   8   5   2  174.98   11.50
  -8   5  -2  187.88   12.90
   9  -5   2    1.20    2.00
  -9  -5  -2    0.90    1.30
  -9  -5  -2    0.60    1.20
   9  -5   2    1.90    1.70
  -9  -5  -2    0.60    1.50
  -9   5  -2    3.10    7.60
  -9   5  -2    4.50    1.90
   9   5   2    2.40    1.90
   9   5   2    3.10    1.50
  -9   5  -2    5.00    2.60
 -10  -5  -2    5.90    2.50
 -10  -5  -2    4.60    1.70
 -10  -5  -2    4.30    1.40
 -10  -5  -2    5.90    2.10
  10  -5   2    2.30    1.60
 -10   5  -2    2.00    1.70
 -11  -5  -2  129.39    8.40
 -11  -5  -2  137.69    8.10
 -11   5  -2  145.89    8.40
 -11   5  -2  120.29    7.60
  11   5   2  146.79    8.60
  11  -6  -2  167.58    9.60
 -11  -6   2  173.38    9.40
 -11  -6   2  151.48    8.70
  11   6  -2  159.78    8.80
 -11   6   2  152.48    9.30
 -10  -6   2   27.70    3.40
 -10  -6   2   30.60    3.70
  10  -6  -2   33.40    4.60
  10  -6  -2   34.20    4.20
 -10  -6   2   29.60    3.10
 -10   6   2   35.40    4.10
  10   6  -2   32.50    3.80
  -9  -6   2  141.99    9.20
  -9  -6   2  143.39    8.90
  -9  -6   2  148.99    9.80
   9  -6  -2  157.78    9.40
   9  -6  -2  168.88   10.90
   9  -6  -2  134.89    9.60
   9  -6  -2  152.98   11.70
  -9   6   2  142.59   12.40
  -9   6   2  150.98   10.30
   9   6  -2  149.59   28.40
   9   6  -2  157.48   10.20
  -9   6   2  159.68    9.20
   8  -6  -2 1574.64   77.09
  -8  -6   2 1585.44   79.89
  -8  -6   2 1632.34   75.99
   8  -6  -2 1649.93   76.69
   8  -6  -2 1490.25   78.49
  -8   6   2 1613.44   75.99
  -8   6   2 1649.63   75.99
   8   6  -2 1521.15   75.09
   8   6  -2 1744.63   76.79
   7  -6  -2  472.35   24.90
  -7  -6   2  450.35   26.70
   7  -6  -2  428.76   23.50
  -7  -6   2  428.26   23.40
  -7  -6   2  429.46   22.60
  -7  -6   2  453.35   23.00
   7  -6  -2  452.05   24.00
  -7  -6   2  436.76   28.20
   7   6  -2  493.65   23.90
  -7   6   2  521.65   24.00
   7   6  -2  444.76   37.30
  -7   6   2  489.05   24.20
   7   6  -2  419.86   24.20
  -7   6   2  488.25   24.60
   7   6  -2  478.15   24.20
  -6  -6   2  367.16   22.00
   6  -6  -2  389.16   20.60
  -6  -6   2  360.86   19.40
   6  -6  -2  381.66   19.80
  -6  -6   2  370.06   18.70
   6  -6  -2  384.76   19.60
  -6  -6   2  366.46   23.50
  -6  -6   2  361.96   18.90
  -6   6   2  398.56   20.40
   6   6  -2  360.16   29.20
  -6   6   2  405.96   19.60
  -6   6   2  389.86   20.40
   6   6  -2  373.96   19.60
  -6   6   2  413.86   21.30
   6   6  -2  336.17   19.30
   6   6  -2  363.06   19.70
   5  -6  -2   13.10    2.30
  -5  -6   2   11.30    3.20
  -5  -6   2   15.70    2.00
  -5  -6   2   16.30    1.90
  -5  -6   2   13.80    3.30
  -5   6   2   18.50    2.30
   5   6  -2   12.40    8.10
   5   6  -2   17.10    2.40
   5   6  -2   24.40    4.30
  -5   6   2   19.70    2.80
  -5   6   2   19.60    2.90
   5   6  -2   20.10    2.70
  -4  -6   2   57.59    5.10
   4  -6  -2   50.59    3.90
  -4  -6   2   50.49    5.70
  -4  -6   2   50.79    3.50
   4  -6  -2   47.20    3.70
  -4  -6   2   49.60    3.40
  -4   6   2   57.89    3.80
   4   6  -2   51.69    9.10
   4   6  -2    5.30   23.70
  -4   6   2   49.00    4.50
  -4   6   2   55.99    4.00
  -3  -6   2  554.54   30.50
   3  -6  -2  577.04   27.90
  -3  -6   2  544.75   27.70
  -3  -6   2  586.24   29.20
  -3   6   2  643.74   27.90
   3   6  -2  630.64   33.00
  -2   6   2  547.45   26.00
   2   6  -2  584.74   35.90
  -1  -6   2  752.12   34.00
   1   6  -2  698.23   34.70
   1   6  -2  730.73   40.90
   0   6  -2  387.86   20.10
   0   6  -2  368.86   18.70
   0   6   2  348.37   18.60
   0   6  -2  412.86   25.70
  -1   6  -2  589.74   33.30
  -1   6  -2  490.55   25.50
  -1   6  -2  502.95   24.40
  -1   6  -2  509.85   25.10
  -2  -6  -2  177.48    9.30
   2  -6   2  177.68   10.40
   2  -6   2  177.38    9.80
   2   6   2  201.28    9.90
  -2   6  -2  182.58   10.70
  -2   6  -2  188.68    9.60
  -2   6  -2  184.28    9.70
  -2   6  -2  183.88   10.20
   3  -6   2  225.58   12.20
  -3  -6  -2  213.88   11.70
   3  -6   2  221.58   12.00
   3  -6   2  219.18   11.90
  -3  -6  -2  204.08   10.80
   3   6   2  210.58   16.20
  -3   6  -2  228.88   12.20
   3   6   2  236.88   15.40
  -3   6  -2  255.87   11.90
  -4  -6  -2  122.39    7.30
  -4  -6  -2  118.59    6.20
  -4  -6  -2  112.49    6.30
   4  -6   2  112.79    7.20
   4  -6   2  106.59    7.00
  -4   6  -2   93.59    7.50
   4   6   2  117.79   13.90
  -5  -6  -2  408.36   20.30
  -5  -6  -2  441.26   26.10
  -5  -6  -2  407.16   20.40
   5  -6   2  396.56   22.40
   5  -6   2  404.26   21.20
   5   6   2  403.26   30.10
   5   6   2  413.36   21.50
   5   6   2  464.55   22.50
  -5   6  -2  418.86   26.60
  -5   6  -2  425.16   21.40
  -5   6  -2  366.76   21.70
  -5   6  -2  416.66   21.70
  -5   6  -2  407.46   22.20
   5   6   2  428.66   21.00
   6  -6   2    9.10    3.80
   6  -6   2    9.30    2.30
   6  -6   2    9.60    3.00
   6  -6   2    7.20    2.10
   6   6   2    8.70    2.40
  -6   6  -2    4.20    1.90
  -6   6  -2    2.20    1.80
   6   6   2    4.60    1.80
   6   6   2    6.10    1.70
   6   6   2    3.80   11.40
  -7  -6  -2  791.12   38.80
  -7  -6  -2  820.32   45.00
   7  -6   2  763.12   42.20
  -7  -6  -2  782.32   38.40
  -7  -6  -2  789.52   39.60
   7  -6   2  780.52   39.60
   7  -6   2  806.22   39.10
   7  -6   2  793.52   40.80
   7   6   2  781.82   53.69
  -7   6  -2  778.72   39.80
   7   6   2  765.72   39.20
  -7   6  -2  842.02   40.00
   7   6   2  804.02   39.70
  -7   6  -2  832.12   40.70
  -7   6  -2  845.12   40.40
   7   6   2  773.72   38.70
  -8  -6  -2  593.14   31.10
  -8  -6  -2  608.94   30.30
   8  -6   2  574.64   31.70
  -8  -6  -2  607.74   32.60
   8  -6   2  555.84   36.10
  -8  -6  -2  606.74   29.90
   8   6   2  597.74   32.10
   8   6   2  659.33   31.30
  -8   6  -2  584.04   31.00
   8   6   2  610.94   48.10
  -8   6  -2  601.24   31.90
  -8   6  -2  609.34   31.70
   9  -6   2   14.40    3.50
  -9  -6  -2   14.00    2.90
  -9  -6  -2   21.30    3.60
  -9  -6  -2   20.00    3.10
   9   6   2   19.00    3.40
  -9   6  -2   14.40    3.00
   9   6   2   17.90   27.30
   9   6   2   19.00    2.80
 -10  -6  -2    6.70    1.90
 -10  -6  -2    8.20    2.40
 -10  -6  -2    6.20    1.90
  10  -6   2    7.30    2.40
 -10  -6  -2    7.00    1.70
 -10   6  -2   10.10    2.90
 -10  -7   2   50.99    4.70
 -10  -7   2   51.19    4.20
 -10  -7   2   54.29    4.60
  10  -7  -2   60.89    6.10
  10   7  -2   61.09    4.60
 -10   7   2   60.19    5.80
   9  -7  -2   68.99    5.70
  -9  -7   2   64.69    5.20
   9  -7  -2   66.49    5.90
  -9  -7   2   65.09    5.60
   9  -7  -2   65.69    6.30
  -9   7   2   67.29    5.00
  -9   7   2   64.99    7.90
   9   7  -2   64.19   22.90
   9   7  -2   51.79    5.00
   9   7  -2   59.59    5.50
  -9   7   2   61.99    5.80
  -8  -7   2  177.68   14.50
  -8  -7   2  178.58   11.40
   8  -7  -2  198.88   12.00
   8  -7  -2  187.48   11.50
   8  -7  -2  187.28   12.60
  -8  -7   2  193.08   11.10
  -8  -7   2  185.68   10.70
   8   7  -2  193.68   11.80
   8   7  -2  209.88   31.30
  -8   7   2  202.28   12.50
   8   7  -2  189.38   11.50
   8   7  -2  170.58   12.00
  -8   7   2  187.48   12.00
  -8   7   2  192.78   12.20
  -8   7   2  202.18   12.40
  -8   7   2  181.98   11.40
  -7  -7   2  441.46   28.20
  -7  -7   2  435.66   22.70
  -7  -7   2  460.65   29.10
  -7  -7   2  429.86   23.10
   7  -7  -2  415.26   23.20
   7  -7  -2  427.46   24.40
  -7  -7   2  440.66   22.40
   7  -7  -2  426.96   23.60
  -7   7   2  457.25   24.10
  -7   7   2  486.35   26.70
   7   7  -2  445.06   36.70
  -7   7   2  481.85   24.40
   7   7  -2  456.15   23.40
  -7   7   2  460.95   23.90
   7   7  -2  452.35   23.20
   7   7  -2  460.95   23.60
  -7   7   2  499.85   24.00
  -6  -7   2    8.90    3.30
   6  -7  -2    5.80    2.10
   6  -7  -2    4.30    1.70
  -6  -7   2    5.60    1.70
  -6  -7   2    8.10    3.80
  -6  -7   2    5.80    1.50
  -6  -7   2    9.00    1.70
   6  -7  -2    4.50    1.80
  -6   7   2    5.30    2.00
   6   7  -2    4.00   10.00
  -6   7   2    2.80    1.70
  -6   7   2    3.50    1.50
   6   7  -2    3.70    1.70
  -6   7   2    2.00    2.10
   6   7  -2    5.80    1.90
   6   7  -2    4.40    1.70
  -6   7   2    1.40    1.70
  -5  -7   2  491.35   23.70
  -5  -7   2  482.65   22.60
   5  -7  -2  466.15   23.20
  -5  -7   2  441.36   23.70
  -5  -7   2  479.15   27.90
   5  -7  -2  455.75   24.60
  -5  -7   2  507.35   26.00
  -5   7   2  467.95   23.20
   5   7  -2  477.35   23.50
  -5   7   2  430.16   23.90
  -5   7   2  451.95   24.40
   5   7  -2  446.16   23.70
  -5   7   2  437.16   24.30
   5   7  -2  449.76   23.20
  -5   7   2  461.65   24.40
   5   7  -2  455.35   31.40
  -4  -7   2   14.90    3.50
   4  -7  -2   17.80    2.20
   4  -7  -2   18.00    2.20
  -4  -7   2   19.10    2.00
  -4  -7   2   17.60    2.00
  -4  -7   2   19.30    3.20
  -4   7   2   20.80    2.60
  -4   7   2   20.90    3.10
   4   7  -2   19.00    7.10
   4   7  -2   18.50    2.40
   4   7  -2   19.00    2.80
  -4   7   2   18.00    2.10
  -4   7   2   21.30    3.70
   4   7  -2    9.50   21.70
   3  -7  -2  181.08    8.90
  -3  -7   2  181.38    8.80
  -3  -7   2  190.58   10.50
  -3   7   2  143.69    8.50
  -3   7   2  144.29    8.30
  -3   7   2  154.28   10.00
   2  -7  -2  293.37   13.00
  -2   7   2  263.47   12.60
  -2   7   2  251.27   12.50
   2   7  -2  283.87   13.80
  -2   7   2  250.37   12.60
  -2   7   2  260.07   14.50
   1   7  -2 3138.99  148.39
   1   7  -2 3396.36  154.48
   0  -7   2  128.29    6.70
   0  -7   2  136.99    8.50
   0   7  -2  117.69    7.60
   0   7  -2  115.29    6.30
   0   7   2  115.29    7.40
   0   7  -2  117.79    6.70
  -1   7  -2 1269.27   60.29
  -1   7  -2 1351.76   62.59
   3  -7   2  192.18   11.20
  -3  -7  -2  221.58   10.90
   3  -7   2  202.98   11.00
   3  -7   2  204.48   11.20
  -3  -7  -2  216.08    9.90
  -3   7  -2  189.08   10.70
  -3   7  -2  189.98   12.00
  -3   7  -2  183.28   10.80
   4  -7   2  362.76   19.40
  -4  -7  -2  356.26   18.00
  -4  -7  -2  382.76   19.50
  -4  -7  -2  367.16   18.00
   4   7   2  381.66   22.40
  -4   7  -2  361.96   19.10
  -4   7  -2  410.16   23.10
   4   7   2  358.96   19.10
   4   7   2  404.16   21.70
  -4   7  -2  366.46   19.30
   5  -7   2  503.45   26.50
  -5  -7  -2  534.25   27.40
  -5  -7  -2  531.55   25.40
   5  -7   2  531.75   28.20
  -5  -7  -2  532.65   25.80
   5   7   2  526.45   26.40
   5   7   2  479.65   42.30
  -5   7  -2  545.55   28.00
   5   7   2  524.15   26.80
  -5   7  -2  526.55   27.00
   5   7   2  559.74   26.30
  -5   7  -2  540.15   26.80
  -5   7  -2  503.55   27.50
   6  -7   2  118.49    8.40
  -6  -7  -2  108.29    8.80
  -6  -7  -2  119.39    7.30
  -6  -7  -2  113.29    8.10
  -6  -7  -2  115.49    7.10
   6  -7   2  117.59    8.10
   6  -7   2  125.89    9.70
   6   7   2  123.29    8.60
   6   7   2  110.49    8.10
  -6   7  -2  128.09    8.50
  -6   7  -2  125.49    9.30
   6   7   2  108.49   17.00
  -6   7  -2  128.19    9.20
  -6   7  -2  124.99    9.10
   6   7   2  116.99    8.50
   7  -7   2  169.48   14.30
   7  -7   2  179.88   11.70
  -7  -7  -2  186.18   13.30
  -7  -7  -2  200.78   11.60
  -7  -7  -2  197.28   11.20
   7  -7   2  172.58   13.00
  -7  -7  -2  189.28   12.10
   7  -7   2  179.88   12.20
   7   7   2  194.48   26.60
   7   7   2  217.18   11.80
   7   7   2  232.08   12.50
  -7   7  -2  213.78   13.40
  -7   7  -2  208.88   13.60
  -7   7  -2  213.28   13.00
  -7   7  -2  206.48   12.60
   7   7   2  218.38   12.40
   8  -7   2  422.96   23.00
   8  -7   2  423.86   24.20
  -8  -7  -2  433.66   22.70
  -8  -7  -2  448.06   22.30
  -8  -7  -2  421.16   25.00
  -8  -7  -2  440.06   23.20
  -8   7  -2  456.75   24.20
  -8   7  -2  403.76   23.20
   8   7   2  466.65   22.90
   8   7   2  457.45   37.70
  -8   7  -2  429.16   24.30
   8   7   2  434.86   22.70
  -9  -7  -2   22.10    4.60
  -9  -7  -2   25.40    3.50
  -9  -7  -2   23.70    3.10
   9  -7   2   17.40    3.30
   9   7   2   31.80    4.60
  -9   7  -2   24.60    4.20
 -10  -7  -2  202.78   11.40
 -10  -7  -2  201.88   11.90
 -10  -7  -2  192.58   11.30
 -10  -7  -2  230.18   13.80
  10  -7   2  211.58   11.90
 -10   7  -2  181.58   11.10
 -10   7  -2  198.88   11.70
  10   7   2  191.78   11.70
 -10  -8   2   25.50    3.80
 -10  -8   2   27.00    3.10
  10  -8  -2   28.60    3.70
 -10  -8   2   25.10    2.90
 -10   8   2   26.90    3.10
  -9  -8   2   25.20    3.30
   9  -8  -2   20.80    3.20
  -9  -8   2   26.40    2.90
   9  -8  -2   20.30    3.00
   9  -8  -2   19.60    3.60
  -9  -8   2   28.70    5.20
   9   8  -2   21.00    2.90
  -9   8   2   14.00    2.90
  -9   8   2   19.60    2.60
   8  -8  -2  203.08   11.50
   8  -8  -2  188.68   11.80
  -8  -8   2  166.18   14.20
  -8  -8   2  174.88   11.10
  -8  -8   2  179.18   10.70
  -8  -8   2  190.18   10.50
   8  -8  -2  198.88   12.70
   8   8  -2  187.48   11.30
   8   8  -2  172.28   10.70
  -8   8   2  185.28   11.90
  -8   8   2  217.18   12.40
  -8   8   2  182.88   11.20
   8   8  -2  163.78   24.20
  -8   8   2  189.68   12.20
  -8   8   2  190.68   11.30
   8   8  -2  182.08   11.20
  -7  -8   2   20.80    2.70
  -7  -8   2   20.90    2.90
   7  -8  -2   21.90    3.80
  -7  -8   2   24.60    5.70
  -7  -8   2   23.60    3.10
   7  -8  -2   19.70    3.40
   7  -8  -2   21.40    4.20
   7   8  -2   25.10    3.50
  -7   8   2   26.70    4.10
  -7   8   2   27.90    3.90
  -7   8   2   25.80    5.20
   7   8  -2   24.50    3.40
   7   8  -2   12.90   22.90
  -7   8   2   31.00    3.50
  -7   8   2   29.70    4.50
   7   8  -2   25.40    3.50
  -7   8   2   30.00    4.70
  -6  -8   2   13.80    4.10
   6  -8  -2   10.30    2.50
  -6  -8   2   10.10    2.00
   6  -8  -2   13.50    2.70
  -6  -8   2   13.90    2.10
  -6  -8   2   10.10    2.50
   6  -8  -2   11.10    4.30
  -6  -8   2   15.80    5.20
  -6   8   2   17.90    3.50
  -6   8   2   15.20    3.00
  -6   8   2   14.80    3.10
  -6   8   2   16.50    3.10
   6   8  -2   19.80    3.20
   6   8  -2   16.70   11.30
   5  -8  -2   38.40    4.30
  -5  -8   2   39.10    5.30
   5   8  -2   27.50    2.90
  -5   8   2   29.30    4.60
  -5   8   2   26.20    3.00
   5   8  -2   27.40    3.50
   5   8  -2   29.10    3.40
   5   8  -2   16.90    9.20
   5   8  -2  -34.50   28.00
   5   8  -2   24.90    3.00
  -5   8   2   32.70    4.90
  -5   8   2   29.40    3.80
  -5   8   2   29.40    4.10
   4  -8  -2  182.48    9.50
  -4  -8   2  177.48    8.90
  -4  -8   2  180.18    9.00
   4  -8  -2  170.08    9.30
  -4  -8   2  186.48   11.40
  -4  -8   2  179.28   13.20
  -4   8   2  145.49    8.70
  -4   8   2  139.19   10.20
  -4   8   2  146.69    8.90
  -4   8   2  157.28   10.50
   4   8  -2  150.78    9.50
  -4   8   2  153.78   10.40
   4   8  -2  144.19    9.80
   4   8  -2  159.18   15.60
   4   8  -2  141.99    8.90
  -3  -8   2   24.40    3.20
  -3  -8   2   26.40    4.30
   3  -8  -2   17.90    2.00
  -3  -8   2   22.20    2.20
  -3   8   2   15.40    2.00
   3   8  -2   23.70    3.10
   3   8  -2   15.40    6.00
  -3   8   2   22.60    3.50
   3   8  -2   17.90    2.40
  -3   8   2   18.20    3.40
  -3   8   2   20.20    3.60
   3   8  -2   17.50    2.50
  -3   8   2   16.80    1.60
  -2  -8   2   67.79    6.40
   2  -8  -2   56.89    3.60
  -2  -8   2   63.09    4.90
  -2  -8   2   62.39    4.00
   2   8  -2   55.09    4.30
  -2   8   2   56.39    5.10
   2   8  -2   46.50    7.00
  -1  -8   2  306.37   15.90
  -1  -8   2  333.47   18.40
   1  -8  -2  276.97   16.30
  -1   8   2  316.07   17.00
   1   8  -2  319.77   16.70
   1   8  -2  340.27   14.90
   0  -8  -2  803.62   40.40
   0   8  -2  866.71   40.50
   0   8  -2  864.31   38.80
   0   8  -2  820.92   40.70
   1  -8   2   85.39    6.50
   1   8   2   70.19    5.60
  -1   8  -2   87.69    5.60
  -1   8  -2   81.29    6.40
  -1   8  -2   87.09    5.00
  -1   8  -2   89.09    5.80
  -1   8  -2   90.49    4.90
   2  -8   2   92.19    6.30
   2  -8   2  104.19    7.10
   2  -8   2  105.69    6.50
  -2   8  -2  101.19    6.10
  -2   8  -2  109.59    7.70
   2   8   2  108.59    6.60
  -2   8  -2   99.79    5.90
   3  -8   2  314.87   15.70
   3  -8   2  289.67   15.60
   3  -8   2  306.37   15.50
  -3  -8  -2  298.67   14.00
  -3  -8  -2  301.57   15.10
  -3   8  -2  253.07   15.60
   3   8   2  277.67   15.40
  -3   8  -2  299.27   15.20
   3   8   2  274.67   17.20
  -3   8  -2  275.17   15.80
  -3   8  -2  299.47   15.00
  -4  -8  -2   95.79    5.60
  -4  -8  -2  102.09    5.60
  -4  -8  -2   92.49    6.80
   4  -8   2   91.19    6.60
   4  -8   2   93.59    9.50
  -4   8  -2   86.89    7.10
   4   8   2  100.59    7.00
  -4   8  -2   98.69    7.20
  -4   8  -2   95.89    6.60
  -4   8  -2   91.49    7.10
   4   8   2  114.19    6.70
  -4   8  -2  112.69    8.30
   4   8   2   97.29    8.40
   5  -8   2  147.89    9.30
  -5  -8  -2  156.88    8.20
   5  -8   2  150.08   10.70
  -5  -8  -2  155.48    8.10
   5  -8   2  141.59    9.50
  -5  -8  -2  152.98   10.10
  -5   8  -2  136.69    9.70
  -5   8  -2  133.99    9.20
  -5   8  -2  144.69   10.10
  -5   8  -2  132.69    9.10
  -5   8  -2  138.39   10.30
   5   8   2  141.79    9.40
   5   8   2  150.88    8.80
  -5   8  -2  127.69    8.90
  -6  -8  -2   54.79    6.00
  -6  -8  -2   59.49    4.50
   6  -8   2   66.79    5.90
   6  -8   2   62.19    5.40
   6  -8   2   65.49    6.60
  -6   8  -2   72.59    7.40
  -6   8  -2   63.49    6.20
   6   8   2   56.09    5.30
  -6   8  -2   59.99    5.50
  -6   8  -2   58.99    6.70
   6   8   2   54.89    4.70
  -6   8  -2   53.99    4.90
   7  -8   2  229.98   13.70
  -7  -8  -2  237.68   13.30
  -7  -8  -2  226.98   13.90
   7  -8   2  246.48   15.50
   7  -8   2  246.68   14.40
  -7  -8  -2  233.08   13.00
  -7  -8  -2  210.98   15.30
   7   8   2  236.58   13.30
  -7   8  -2  252.67   15.20
  -7   8  -2  251.57   14.40
  -7   8  -2  251.47   15.40
   7   8   2  240.98   14.00
  -7   8  -2  238.68   14.90
   8  -8   2   43.20    5.60
  -8  -8  -2   51.19    4.50
  -8  -8  -2   59.49    5.40
  -8  -8  -2   53.89    4.80
   8  -8   2   48.30    4.70
   8  -8   2   48.20    5.00
  -8   8  -2   53.99    5.70
   8   8   2   55.69    4.90
   8   8   2   61.79    6.70
   9  -8   2   77.69    6.60
   9  -8   2   71.89    5.20
  -9  -8  -2   79.49    5.90
  -9  -8  -2   76.69    5.80
  -9  -8  -2   77.59    5.50
   9   8   2   76.89    5.50
   9   8   2   76.79    6.70
  -9   8  -2   72.69    6.30
 -10  -8  -2   10.60    1.80
 -10  -8  -2   11.40    2.10
  10  -8   2   11.50    2.30
 -10   8  -2   15.40    2.70
 -10  -9   2   35.70    3.00
  10  -9  -2   34.30    3.60
  10  -9  -2   33.00    3.30
 -10  -9   2   39.00    4.30
 -10   9   2   35.30    3.00
 -10   9   2   32.70    3.60
   9  -9  -2    7.80    2.20
  -9  -9   2    8.20    2.00
   9  -9  -2   10.20    2.70
  -9  -9   2    8.20    1.80
   9  -9  -2    8.40    2.00
  -9  -9   2    8.80    2.00
   9   9  -2   12.80    2.20
  -9   9   2   15.40    2.70
  -8  -9   2   17.60    2.80
  -8  -9   2   13.30    2.20
   8  -9  -2   15.90    3.00
   8  -9  -2   18.10    3.80
  -8  -9   2   17.60    2.90
  -8   9   2   11.80    3.00
   8   9  -2   11.20    2.20
  -8   9   2    9.10    2.70
   8   9  -2   10.60    2.30
  -8   9   2   11.70    2.70
  -7  -9   2  312.87   16.10
   7  -9  -2  314.07   18.50
  -7  -9   2  318.97   16.40
   7  -9  -2  325.47   17.70
  -7  -9   2  271.47   20.10
  -7  -9   2  308.97   16.90
   7  -9  -2  324.57   17.30
  -7   9   2  321.67   17.70
  -7   9   2  320.07   17.80
   7   9  -2  305.37   16.90
  -7   9   2  310.67   16.70
  -7   9   2  324.87   17.70
  -7   9   2  315.67   17.20
   7   9  -2  309.97   17.00
   7   9  -2  278.27   25.80
  -7   9   2  299.47   18.00
  -6  -9   2   80.59    5.80
  -6  -9   2   86.69    5.70
   6  -9  -2   79.69    7.40
  -6  -9   2   84.09    6.20
  -6  -9   2   88.59   10.80
  -6  -9   2   75.29    8.50
   6  -9  -2   78.89    6.70
   6  -9  -2   74.79    6.30
   6   9  -2   99.89    6.80
  -6   9   2   90.69    7.70
  -6   9   2   95.69    7.20
  -6   9   2   90.09    6.20
  -6   9   2   96.59    7.10
   6   9  -2   92.09   14.00
  -6   9   2   90.99    7.20
  -6   9   2  104.99    7.80
   6   9  -2  100.09    7.00
  -5  -9   2  280.87   20.50
  -5  -9   2  262.57   14.20
   5  -9  -2  265.97   15.00
   5  -9  -2  265.67   15.30
   5  -9  -2  284.67   16.60
  -5  -9   2  284.47   14.50
  -5  -9   2  256.27   17.30
  -5   9   2  258.87   18.20
   5   9  -2  276.37   14.60
  -5   9   2  301.27   17.00
  -5   9   2  284.97   14.80
  -5   9   2  286.57   17.10
  -5   9   2  278.87   15.70
   5   9  -2  259.77   21.10
  -5   9   2  281.97   14.50
   5   9  -2  285.57   15.30
   5   9  -2  311.07   18.60
   4  -9  -2   13.50    2.40
  -4  -9   2   16.40    3.60
  -4  -9   2    8.10    3.50
  -4  -9   2   11.50    1.80
   4  -9  -2   16.70    2.30
  -4  -9   2   12.20    1.90
  -4   9   2   21.60    4.00
  -4   9   2   21.80    2.70
   4   9  -2   21.70    6.90
   4   9  -2   21.20    3.70
   4   9  -2   21.30    2.90
   4   9  -2    0.20   10.60
  -4   9   2   19.60    2.50
  -4   9   2   20.70    4.40
   4   9  -2   17.00    2.40
  -4   9   2   16.30    3.20
   3  -9  -2  393.36   19.70
   3  -9  -2  371.46   19.50
  -3  -9   2  396.56   19.50
  -3  -9   2  406.96   24.10
  -3  -9   2  373.56   19.40
  -3  -9   2  389.76   21.20
  -3   9   2  416.56   21.60
  -3   9   2  424.26   21.10
   3   9  -2  403.26   21.10
   3   9  -2  397.76   20.60
   3   9  -2  413.96   21.50
   3   9  -2  389.06   20.10
  -3   9   2  412.76   21.80
   3   9  -2  345.67   22.50
  -2  -9   2  261.37   12.90
   2  -9  -2  230.08   12.50
  -2  -9   2  244.18   16.20
  -2   9   2  259.87   14.30
  -2   9   2  252.27   16.40
   2   9  -2  266.57   14.50
   2   9  -2  247.38   13.60
  -2   9   2  239.48   15.00
  -1  -9   2   18.90    3.40
  -1  -9   2   17.00    2.00
   1   9  -2   14.00    2.60
  -1   9   2   15.40    2.90
  -1   9   2   23.50    3.70
  -1   9   2   15.80    3.10
   1   9  -2   15.90    2.90
   1   9  -2   16.20    2.80
   0  -9   2 1617.14   76.99
   0   9  -2 1806.12   75.79
   0   9  -2 1659.93   78.39
   0   9   2 1682.83   78.49
   0   9  -2 1687.53   77.89
   0   9   2 1495.45   81.69
   1  -9   2   68.09    4.60
  -1  -9  -2   69.39    6.00
   1  -9   2   66.19    4.60
  -1   9  -2   60.99    3.60
   1   9   2   62.09    5.10
  -1   9  -2   58.49    5.30
   1   9   2   49.99    4.70
  -1   9  -2   58.49    5.60
  -1   9  -2   59.89    3.80
   1   9   2   59.09    4.90
  -1   9  -2   54.29    4.90
   2  -9   2  240.48   13.50
   2  -9   2  243.58   14.30
  -2  -9  -2  229.98   15.90
   2   9   2  252.07   13.80
   2   9   2  253.87   14.00
   2   9   2  247.78   14.20
  -2   9  -2  250.67   14.90
  -2   9  -2  264.47   15.40
  -2   9  -2  298.57   18.00
  -2   9  -2  263.07   13.00
  -2   9  -2  280.07   12.90
  -2   9  -2  250.57   13.70
   2   9   2  240.28   15.10
  -3  -9  -2    6.10    0.90
   3  -9   2    4.60    1.50
  -3  -9  -2    6.00    1.30
   3  -9   2    7.60    2.60
   3  -9   2    4.50    1.40
   3   9   2    3.90    2.20
  -3   9  -2    0.90    1.50
  -3   9  -2    3.70    1.50
  -3   9  -2    2.90    2.00
   3   9   2    1.50    1.40
  -3   9  -2    1.60    1.40
   3   9   2    3.10    1.30
  -4  -9  -2  320.27   18.00
   4  -9   2  344.57   19.00
   4  -9   2  325.27   20.30
  -4   9  -2  359.26   19.70
   4   9   2  367.46   19.40
   4   9   2  372.96   18.80
   4   9   2  363.16   21.10
  -4   9  -2  379.26   19.00
  -4   9  -2  368.26   19.40
  -4   9  -2  366.36   20.80
  -4   9  -2  395.86   18.90
   5  -9   2  259.67   14.50
   5  -9   2  238.28   15.80
   5  -9   2  258.97   14.80
  -5  -9  -2  244.28   13.00
  -5  -9  -2  246.48   12.90
  -5   9  -2  251.47   15.20
  -5   9  -2  254.87   14.70
   5   9   2  247.08   16.30
   5   9   2  267.87   13.90
  -5   9  -2  261.27   15.90
  -5   9  -2  259.97   15.00
   5   9   2  244.88   14.50
  -5   9  -2  241.68   14.10
  -5   9  -2  243.18   15.70
  -6  -9  -2   23.20    2.70
   6  -9   2   22.50    4.60
  -6  -9  -2   21.60    4.40
   6  -9   2   20.50    3.60
   6  -9   2   25.20    3.50
  -6  -9  -2   20.20    2.40
  -6   9  -2   22.60    3.40
  -6   9  -2   23.90    3.10
  -6   9  -2   23.80    4.00
   6   9   2   24.60    3.60
  -6   9  -2   22.90    4.90
  -6   9  -2   15.30    3.40
   6   9   2   24.90    3.00
   6   9   2   21.90    4.60
   7  -9   2   57.89    6.40
  -7  -9  -2   52.29    8.00
   7  -9   2   53.09    5.50
  -7  -9  -2   56.49    4.80
  -7  -9  -2   58.49    4.60
  -7  -9  -2   52.49    5.10
   7  -9   2   48.40    4.90
  -7   9  -2   59.09    6.10
  -7   9  -2   59.79    7.40
  -7   9  -2   63.19    6.30
   7   9   2   64.69    5.50
   7   9   2   60.79    4.80
  -7   9  -2   49.10    5.70
   7   9   2   63.39    6.90
  -8  -9  -2   53.29    4.70
   8  -9   2   54.79    5.90
   8  -9   2   54.79    4.70
  -8  -9  -2   50.99    4.40
  -8   9  -2   53.29    5.40
  -8   9  -2   53.19    5.70
   8   9   2   55.89    6.00
   8   9   2   50.29    4.70
  -9  -9  -2   17.80    2.40
  -9  -9  -2   19.90    2.70
   9  -9   2   18.50    3.40
  -9  -9  -2   21.40    3.40
   9  -9   2   16.10    2.20
   9   9   2   16.90    2.30
  -9   9  -2   13.80    2.60
   9   9   2   18.70    3.20
  -9   9  -2   15.30    2.80
  -9 -10   2   16.20    2.30
   9 -10  -2   18.00    3.30
   9 -10  -2   17.20    2.50
  -9 -10   2   18.00    2.50
  -9 -10   2   17.10    2.20
   9 -10  -2   16.40    3.40
  -9  10   2   19.20    2.40
  -9  10   2   22.00    3.70
   9  10  -2   19.70    2.10
   9  10  -2   18.00    2.40
  -9  10   2   19.20    2.10
  -8 -10   2   23.00    3.00
   8 -10  -2   30.40    4.40
   8 -10  -2   27.40    3.50
  -8 -10   2   25.70    2.80
   8  10  -2   28.00    3.20
  -8  10   2   31.80    3.60
   8  10  -2   24.70    3.20
  -8  10   2   26.60    3.30
  -7 -10   2  233.38   12.60
   7 -10  -2  229.58   14.80
  -7 -10   2  219.58   13.10
   7 -10  -2  225.58   13.60
  -7 -10   2  232.38   12.90
   7 -10  -2  219.18   13.90
  -7  10   2  249.78   13.80
   7  10  -2  246.08   13.50
  -7  10   2  229.38   12.40
   7  10  -2  264.97   13.80
  -7  10   2  249.68   14.20
  -7  10   2  251.47   14.30
  -7  10   2  237.88   13.00
  -6 -10   2  284.57   14.60
   6 -10  -2  259.37   16.80
   6 -10  -2  277.47   15.60
  -6 -10   2  283.77   15.20
   6  10  -2  300.27   15.70
  -6  10   2  278.07   17.00
  -6  10   2  264.47   15.50
  -6  10   2  262.47   14.60
  -6  10   2  272.67   14.30
  -6  10   2  306.87   16.90
   6  10  -2  295.17   15.90
  -6  10   2  289.07   16.30
   5 -10  -2   44.20    5.40
   5 -10  -2   46.80    4.50
  -5 -10   2   33.00    7.10
  -5 -10   2   34.10    5.10
  -5 -10   2   38.50    3.50
   5  10  -2   39.70    3.60
  -5  10   2   42.80    3.50
  -5  10   2   41.60    7.00
   5  10  -2   37.80    4.00
  -5  10   2   47.40    6.40
  -5  10   2   46.90    5.40
   5  10  -2   39.50    4.50
  -5  10   2   42.90    3.10
   4 -10  -2   79.09    5.80
  -4 -10   2   82.59    5.40
  -4 -10   2   82.99    5.30
   4 -10  -2   79.19    6.00
  -4 -10   2   76.99    7.00
  -4 -10   2   79.79    9.50
  -4  10   2   79.99    7.40
  -4  10   2   78.79    7.60
   4  10  -2   81.89    6.70
   4  10  -2   94.39    6.50
  -4  10   2   93.89    7.70
  -3 -10   2   31.20    5.60
  -3 -10   2   37.10    3.10
  -3 -10   2   35.10    3.00
  -3  10   2   31.90    5.00
   3  10  -2   34.70    3.50
  -3  10   2   26.80    4.20
  -3  10   2   30.70    4.60
  -3  10   2   22.50    4.20
   3  10  -2   37.30    4.20
   3  10  -2   36.70    3.90
   2 -10  -2  139.19    8.40
  -2 -10   2  133.59    8.50
   2  10  -2  165.28   10.40
  -2  10   2  174.28   10.30
   2  10  -2  153.78    9.40
  -2  10   2  167.08   10.80
  -2  10   2  176.68   10.70
   2  10  -2  154.68    9.80
  -1 -10   2  182.58    9.50
  -1 -10   2  172.08   12.30
  -1 -10   2  164.18    9.30
   1  10  -2  166.48   10.20
   1  10  -2  179.28   11.00
   1  10  -2  174.58   10.70
  -1  10   2  153.78   10.60
  -1  10   2  152.78   10.40
   1  10  -2  179.88   10.90
  -1  10   2  161.48   10.50
  -1  10   2  162.88   10.80
   0 -10  -2   33.10    3.70
   0 -10   2   27.40    2.90
   0 -10   2   27.60    2.90
   0 -10   2   27.50    4.10
   0  10  -2   32.20    3.90
   0  10   2   34.70    4.00
   0  10  -2   28.50    3.50
   0  10   2   32.70    3.70
   0  10   2   35.00    3.80
   0  10  -2   29.00    3.90
   0  10   2   36.90    4.40
   1 -10   2   54.59    5.20
   1 -10   2   50.79    4.10
  -1 -10  -2   45.50    5.20
   1 -10   2   53.39    4.20
   1  10   2   38.80    4.10
   1  10   2   38.60    4.20
  -1  10  -2   49.99    4.60
  -1  10  -2   50.09    5.00
   1  10   2   40.70    4.80
   1  10   2   42.90    4.40
  -1  10  -2   50.69    2.60
  -1  10  -2   58.89    5.50
   1  10   2   42.00    4.40
   2 -10   2   85.59    6.70
  -2 -10  -2   84.79    8.30
   2 -10   2   95.99    6.70
   2 -10   2   87.99    6.20
   2  10   2   84.79    6.40
  -2  10  -2   94.19    7.70
   2  10   2   83.19    6.20
  -2  10  -2   90.39    6.00
  -2  10  -2   86.59    7.30
  -2  10  -2   87.49    6.80
   2  10   2   87.19    7.40
  -2  10  -2   93.89    5.00
  -2  10  -2   94.59    5.30
   2  10   2   86.29    6.40
   2  10   2   82.39    6.50
   3 -10   2  169.78   12.50
  -3 -10  -2  177.48   14.70
  -3 -10  -2  186.28    9.80
   3 -10   2  186.58   11.70
   3 -10   2  180.88   11.40
   3  10   2  212.88   12.10
   3  10   2  214.28   13.40
  -3  10  -2  201.58   10.50
  -3  10  -2  198.58   12.10
  -3  10  -2  196.28   12.90
  -3  10  -2  206.18   10.70
   3  10   2  223.68   11.70
  -3  10  -2  196.38   11.60
  -3  10  -2  213.28   13.50
   4 -10   2  138.79    9.20
   4 -10   2  140.19    9.50
  -4 -10  -2  124.39   12.80
  -4 -10  -2  128.79    7.50
  -4  10  -2  136.99   10.50
  -4  10  -2  149.39   10.80
  -4  10  -2  143.59    9.40
   4  10   2  148.79    8.80
   4  10   2  130.39    9.20
  -4  10  -2  144.59    9.50
  -4  10  -2  149.09    8.50
   4  10   2  134.99   11.20
  -4  10  -2  147.19    8.90
  -5 -10  -2   42.90    3.30
  -5 -10  -2   39.60    3.20
   5 -10   2   30.10    4.00
  -5 -10  -2   38.00   12.10
   5 -10   2   34.30    4.50
   5 -10   2   32.80    5.60
  -5  10  -2   38.00    5.40
  -5  10  -2   44.30    4.40
   5  10   2   48.30    4.70
  -5  10  -2   36.20    4.50
  -5  10  -2   40.30    3.90
  -5  10  -2   34.50    5.10
   5  10   2   47.40    5.80
  -5  10  -2   37.20    5.00
  -6 -10  -2  115.09    6.80
   6 -10   2  102.89    8.20
  -6 -10  -2  112.29    7.00
   6 -10   2   97.99    9.40
   6 -10   2   98.99    7.70
   6  10   2  117.09    8.10
  -6  10  -2  108.09    9.30
   6  10   2  133.59   12.10
  -6  10  -2  117.09    8.70
  -6  10  -2  116.09    8.60
  -6  10  -2  108.99    9.10
   6  10   2  108.89    7.40
  -6  10  -2  104.89    7.50
   7 -10   2   74.89    7.30
   7 -10   2   71.49    6.30
  -7 -10  -2   76.79    5.60
  -7  10  -2   75.79    6.60
  -7  10  -2   69.29    6.90
   7  10   2   79.09    6.20
   7  10   2   74.19    5.40
   8 -10   2   63.99    5.50
   8 -10   2   68.79    6.40
  -8 -10  -2   65.09    5.10
  -8 -10  -2   67.69    5.00
   8 -10   2   67.29    5.20
   8  10   2   65.99    5.20
  -8  10  -2   67.89    5.60
  -8  10  -2   67.49    6.00
  -9 -10  -2   58.09    5.00
  -9 -10  -2   52.69    4.40
   9 -10   2   57.09    4.90
   9 -10   2   53.49    4.00
  -9 -10  -2   58.29    4.10
  -9  10  -2   43.90    4.10
  -9  10  -2   46.00    4.00
   9  10   2   48.70    4.80
   9 -11  -2   24.80    3.20
  -9 -11   2   27.00    2.50
   9 -11  -2   23.00    2.60
  -9  11   2   26.00    3.20
   8 -11  -2   74.39    5.90
   8 -11  -2   74.59    5.60
  -8 -11   2   72.19    5.10
  -8 -11   2   72.59    4.90
  -8 -11   2   76.89    5.40
   8 -11  -2   81.59    6.60
  -8  11   2   73.29    5.30
   8  11  -2   74.99    5.30
   8  11  -2   73.59    5.40
  -8  11   2   74.49    6.60
   7 -11  -2   98.39    7.40
  -7 -11   2  107.99    6.30
  -7 -11   2  101.69    6.40
   7 -11  -2   99.69    8.20
   7 -11  -2  102.39    7.90
   7  11  -2   88.59    6.70
  -7  11   2   95.99    8.60
   7  11  -2   94.59    6.90
  -7  11   2   98.79    7.40
  -7  11   2   97.99    7.30
  -6 -11   2   31.40    3.20
   6 -11  -2   27.10    3.70
  -6 -11   2   30.10    3.00
   6 -11  -2   23.00    4.50
   6 -11  -2   31.20    4.10
   6  11  -2   41.10    4.00
  -6  11   2   38.10    4.50
  -6  11   2   38.40    6.10
  -6  11   2   38.40    5.00
  -6  11   2   41.50    4.80
   5 -11  -2  150.58   11.30
   5 -11  -2  165.08   10.10
   5 -11  -2  166.38   11.40
  -5 -11   2  170.18    9.10
  -5 -11   2  172.18   11.30
   5  11  -2  163.28   10.00
  -5  11   2  165.38   11.30
  -5  11   2  154.98   11.30
  -5  11   2  151.28   11.90
  -5  11   2  158.18   11.60
   5  11  -2  162.38   10.60
   5  11  -2  151.48    9.20
   4 -11  -2  140.99    9.30
  -4 -11   2  135.49   13.80
  -4 -11   2  139.09    8.50
  -4  11   2  142.29   10.90
   4  11  -2  173.08    9.90
   4  11  -2  157.18   10.30
   4  11  -2  150.38    9.00
  -4  11   2  157.88   11.50
  -4  11   2  158.78   11.00
  -4  11   2  151.78   11.10
  -3 -11   2   35.40    3.20
  -3 -11   2   39.50    6.50
  -3 -11   2   36.60    3.30
   3 -11  -2   44.40    3.90
   3 -11  -2   43.70    3.70
   3  11  -2   32.10    3.70
   3  11  -2   35.30    4.00
   3  11  -2   33.40    4.40
  -3  11   2   40.30    5.40
  -3  11   2   41.30    5.10
  -3  11   2   45.20    5.30
  -3  11   2   38.10    5.00
  -2 -11   2   64.79    4.80
  -2 -11   2   67.89    7.80
  -2 -11   2   67.39    4.80
   2 -11  -2   70.29    4.80
  -2  11   2   74.39    6.10
  -2  11   2   60.99    7.10
  -2  11   2   68.09    6.50
  -1 -11   2    3.90    1.40
   1 -11  -2    3.70    1.10
  -1 -11   2    7.40    3.20
  -1 -11   2    6.80    1.70
   1  11  -2    6.70    2.30
   1  11  -2    4.40    1.90
  -1  11   2    4.20    2.00
  -1  11   2    7.10    2.50
   1  11  -2    3.80    2.00
  -1  11   2    5.50    2.40
   1  11  -2    5.20    1.90
  -1  11   2    1.60    1.60
   0 -11   2  866.71   41.40
   0 -11   2  918.91   45.00
   0  11  -2  834.52   43.20
   0  11  -2  843.32   42.20
   0  11   2  862.41   42.40
   0  11   2  878.41   43.10
   0  11   2  871.51   42.30
   0  11  -2  843.52   42.80
   0  11   2  885.11   42.80
   0  11  -2  873.51   43.00
   0  11   2  835.82   42.70
   1 -11   2   23.00    3.70
   1 -11   2   20.80    2.80
   1 -11   2   24.50    3.00
  -1 -11  -2   22.90    4.00
   1  11   2   23.30    3.20
  -1  11  -2   30.10    4.40
  -1  11  -2   24.60    4.50
   1  11   2   24.10    4.10
  -1  11  -2   25.60    4.30
   1  11   2   22.60    3.40
   1  11   2   20.70    3.40
   1  11   2   21.70    3.30
  -1  11  -2   20.90    3.60
   2 -11   2  434.46   24.40
  -2 -11  -2  438.96   27.60
   2 -11   2  450.15   24.70
   2  11   2  475.75   24.80
   2  11   2  556.54   28.90
  -2  11  -2  485.55   26.60
   2  11   2  476.35   24.40
  -2  11  -2  561.94   28.20
   2  11   2  481.75   26.00
  -2  11  -2  474.65   26.10
  -2  11  -2  516.85   25.60
  -3 -11  -2  115.79    6.60
   3 -11   2  124.09    8.70
   3 -11   2  114.29    9.90
  -3 -11  -2  114.49   11.50
   3 -11   2  118.99    8.40
  -3  11  -2  127.99    9.80
  -3  11  -2  129.49    6.50
  -3  11  -2  124.39    8.80
  -3  11  -2  132.29    6.70
   3  11   2  128.59    8.80
   3  11   2  122.09    9.40
   3  11   2  137.19    8.40
  -3  11  -2  133.69   10.20
  -4 -11  -2  128.59    6.80
   4 -11   2  128.99    8.90
   4 -11   2  121.59    8.40
   4 -11   2  121.39    9.50
  -4 -11  -2  118.39   14.60
  -4  11  -2  106.89    6.60
  -4  11  -2  109.49    7.80
  -4  11  -2  116.79    9.60
   4  11   2  120.79    7.70
  -4  11  -2  104.79    9.20
   4  11   2  117.09    8.50
  -4  11  -2  113.39    7.10
  -4  11  -2  113.69    8.30
   5 -11   2  333.17   17.90
   5 -11   2  334.17   17.40
  -5 -11  -2  337.57   15.70
   5 -11   2  320.77   19.10
  -5 -11  -2  336.87   15.80
  -5  11  -2  302.47   16.90
   5  11   2  285.17   17.10
  -5  11  -2  312.97   19.00
  -5  11  -2  287.57   18.60
  -5  11  -2  277.87   15.90
  -5  11  -2  272.17   15.50
   5  11   2  299.77   16.30
  -5  11  -2  292.87   17.00
   6 -11   2   29.50    3.80
   6 -11   2   27.30    4.90
   6 -11   2   32.30    4.20
  -6 -11  -2   34.90    3.20
  -6 -11  -2   32.70    3.20
  -6  11  -2   36.50    5.10
  -6  11  -2   27.90    4.90
  -6  11  -2   30.20    3.40
   6  11   2   35.50    4.10
  -6  11  -2   30.60    3.40
   6  11   2   32.20    3.40
  -6  11  -2   32.50    4.10
   7 -11   2   66.39    6.50
  -7 -11  -2   72.09    4.80
   7 -11   2   66.79    5.40
  -7  11  -2   51.19    5.10
   7  11   2   67.89    5.50
   7  11   2   64.19    4.70
  -7  11  -2   52.39    5.80
  -8 -11  -2   85.69    5.80
   8 -11   2   79.39    6.70
   8 -11   2   78.59    5.60
  -8 -11  -2   81.39    5.90
   8  11   2   87.49    5.80
  -8  11  -2   82.29    6.40
  -8  11  -2   81.39    5.50
   8 -12  -2   65.99    5.90
   8 -12  -2   46.70    5.90
   8 -12  -2   62.49    5.10
  -8  12   2   47.80    3.80
  -8  12   2   45.40    4.80
   8  12  -2   53.99    4.00
   8  12  -2   53.09    4.10
  -7 -12   2  104.19    6.60
   7 -12  -2  111.29    8.40
   7 -12  -2  108.59    7.80
   7 -12  -2  118.59    7.60
  -7 -12   2  104.99    6.40
   7  12  -2  109.89    7.20
  -7  12   2  113.89    7.50
  -7  12   2  101.89    8.40
  -7  12   2  109.59    7.40
   7  12  -2  106.69    7.10
   6 -12  -2  120.19    9.50
  -6 -12   2  123.09    7.20
  -6 -12   2  123.09    7.30
   6 -12  -2  123.19    8.60
  -6  12   2  139.39    9.10
   6  12  -2  116.79    7.90
   6  12  -2  116.59    8.20
  -6  12   2  113.69    9.60
  -6  12   2  125.99    8.50
   5 -12  -2   89.99    6.90
   5 -12  -2   91.89    6.70
  -5 -12   2   81.29    5.60
  -5 -12   2   88.29    5.50
   5  12  -2   82.29    5.70
   5  12  -2   92.19    6.70
  -5  12   2   85.29    8.10
  -5  12   2   92.09    8.70
  -5  12   2   78.59    7.90
   5  12  -2   84.09    7.40
  -5  12   2   84.59    7.70
  -4 -12   2   58.19    4.30
   4 -12  -2   55.89    5.00
  -4  12   2   60.59    7.60
  -4  12   2   65.79    6.80
  -4  12   2   57.09    6.40
   4  12  -2   62.39    5.90
   4  12  -2   61.19    5.30
  -4  12   2   68.79    6.60
   4  12  -2   59.79    4.80
  -3 -12   2  305.07   15.70
   3 -12  -2  288.87   16.40
  -3 -12   2  318.07   15.90
   3 -12  -2  303.47   16.60
   3  12  -2  301.47   16.40
  -3  12   2  295.47   17.80
   3  12  -2  319.17   17.10
  -3  12   2  293.37   18.50
  -3  12   2  298.47   18.40
   3  12  -2  329.37   17.90
  -3  12   2  320.57   18.30
  -2 -12   2  235.68   13.40
  -2 -12   2  244.38   13.50
   2 -12  -2  246.78   13.80
  -2  12   2  265.87   15.90
  -2  12   2  262.07   17.40
  -2  12   2  261.37   15.00
   2  12  -2  261.07   15.40
   2  12  -2  269.67   15.00
  -2  12   2  247.58   15.40
   2  12  -2  258.97   14.30
  -1 -12   2  820.52   43.40
  -1 -12   2  855.21   38.90
  -1 -12   2  874.81   39.00
   1 -12  -2  796.62   38.30
   1  12  -2  855.81   40.80
  -1  12   2  757.92   40.10
  -1  12   2  805.02   40.80
  -1  12   2  762.52   39.90
   1  12  -2  774.02   40.40
   1  12  -2  792.92   40.20
   1  12  -2  791.82   39.60
  -1  12   2  804.62   41.20
   0 -12   2   66.39    5.10
   0 -12   2   60.49    5.00
   0 -12   2   60.49    7.00
   0  12  -2   72.69    6.40
   0  12  -2   58.69    6.30
   0  12   2   71.59    6.10
   0  12   2   72.69    6.00
   0  12  -2   58.89    5.60
   0  12   2   75.79    6.40
   0  12   2   79.99    6.70
   0  12  -2   60.29    6.00
   1 -12   2  224.18   13.10
   1  12   2  231.68   13.70
  -1  12  -2  230.28   14.30
   1  12   2  231.68   13.90
  -1  12  -2  233.78   15.10
   1  12   2  235.28   13.40
   1  12   2  239.98   13.70
  -1  12  -2  232.08   14.00
  -1  12  -2  219.68   13.60
   2 -12   2  354.06   19.80
   2 -12   2  352.96   18.10
  -2  12  -2  321.57   19.00
   2  12   2  319.27   18.00
   2  12   2  294.97   17.20
   2  12   2  321.37   17.80
  -2  12  -2  319.47   19.60
  -2  12  -2  322.97   18.20
   3 -12   2   66.59    5.70
   3 -12   2   65.49    5.40
  -3  12  -2   41.40    5.50
   3  12   2   56.09    4.80
  -3  12  -2   42.40    4.90
  -3  12  -2   45.00    6.00
   3  12   2   53.89    5.30
  -4 -12  -2  191.38   10.00
   4 -12   2  184.68   14.20
   4 -12   2  191.48   11.80
   4 -12   2  194.08   12.30
   4  12   2  171.48   11.60
  -4  12  -2  198.28   13.60
   4  12   2  203.28   11.20
  -4  12  -2  193.58   11.80
  -4  12  -2  179.78   13.00
  -5 -12  -2   93.39    5.90
   5 -12   2   76.79    7.90
   5 -12   2   84.89    7.10
   5 -12   2   81.69    7.30
  -5  12  -2  114.59    9.90
   5  12   2  112.59    6.80
   5  12   2  110.49    7.60
  -5  12  -2  101.89    7.10
  -5  12  -2   94.59    8.40
   6 -12   2  109.39    7.90
  -6 -12  -2  108.69    6.40
   6 -12   2  106.29    8.70
   6  12   2   97.19    6.50
   6  12   2   89.49    7.10
  -6  12  -2  103.29    6.70
  -6  12  -2   91.69    8.20
  -7 -12  -2    3.50    1.30
   7 -12   2    2.20    2.00
  -7 -12  -2    3.90    1.30
   7 -12   2    3.00    1.60
   7 -12   2    3.40    1.50
   7  12   2    7.30    2.50
   8 -12   2   65.59    4.70
  -8 -12  -2   64.89    4.50
  -8  12  -2   70.29    5.20
   8  12   2   78.59    5.00
   8 -13  -2  126.19    7.20
  -8 -13   2  123.89    6.70
   8  13  -2  121.19    6.80
  -8  13   2  117.49    7.70
   8  13  -2  119.79    6.90
  -8  13   2  119.99    6.80
   7 -13  -2   31.90    3.70
   7 -13  -2   31.50    3.70
  -7 -13   2   31.90    3.00
  -7 -13   2   33.20    3.80
   7 -13  -2   33.70    3.50
  -7  13   2   40.30    3.60
   7  13  -2   38.60    3.50
   7  13  -2   34.90    3.20
  -7  13   2   32.90    4.10
  -6 -13   2   29.50    2.80
  -6 -13   2   30.10    2.70
   6 -13  -2   26.00    3.40
  -6  13   2   30.50    4.90
  -6  13   2   31.20    3.80
  -6  13   2   29.70    3.50
   6  13  -2   32.70    3.60
   6  13  -2   34.90    3.40
   5 -13  -2  157.38   10.10
  -5 -13   2  163.18    8.60
   5 -13  -2  155.98    9.80
  -5 -13   2  168.58    8.80
   5  13  -2  153.28    8.70
  -5  13   2  134.19   10.80
   5  13  -2  147.29    9.80
  -5  13   2  153.88   10.50
   5  13  -2  144.69    9.30
  -5  13   2  145.99    9.90
   4 -13  -2   82.39    6.30
  -4 -13   2   77.49    5.30
   4 -13  -2   84.99    6.60
  -4 -13   2   80.19    5.40
   4  13  -2   80.49    5.70
   4  13  -2   87.29    6.30
   4  13  -2   82.99    6.80
  -4  13   2   82.89    7.80
  -4  13   2   82.59    7.30
  -4  13   2   85.29    8.40
  -4  13   2   84.09    7.80
  -3 -13   2  220.38   11.90
  -3 -13   2  214.08   11.80
   3 -13  -2  211.48   12.80
   3 -13  -2  211.18   12.80
   3  13  -2  222.08   13.10
  -3  13   2  228.38   14.20
   3  13  -2  225.88   13.70
  -3  13   2  230.68   16.70
   3  13  -2  220.08   12.60
  -3  13   2  231.18   15.00
  -3  13   2  231.68   14.60
  -2 -13   2  198.68   11.40
  -2  13   2  226.58   13.30
  -2  13   2  213.68   14.20
  -2  13   2  227.48   13.90
   2  13  -2  202.78   12.70
  -2  13   2  219.68   13.60
   2  13  -2  215.68   13.30
   2  13  -2  195.48   12.10
  -1 -13   2   61.39    5.00
   1 -13  -2   68.29    5.00
  -1 -13   2   60.49    5.00
   1  13  -2   73.49    6.30
   1  13  -2   75.79    6.00
  -1  13   2   85.69    6.80
   1  13  -2   73.39    6.60
   1  13  -2   74.79    6.60
  -1  13   2   77.99    7.10
  -1  13   2   78.89    6.80
   0 -13   2  440.66   22.10
   0 -13   2  441.56   22.00
   0  13   2  422.16   23.60
   0  13  -2  398.86   23.80
   0  13   2  431.16   23.20
   0  13   2  456.85   22.70
   0  13   2  408.76   22.70
   0  13  -2  422.36   22.80
   0  13  -2  431.46   23.40
   0  13  -2  445.46   23.50
   1 -13   2   24.70    3.10
   1 -13   2   27.30    3.60
  -1  13  -2   23.00    3.90
  -1  13  -2   22.80    4.10
   1  13   2   17.20    3.10
  -1  13  -2   26.50    4.30
   1  13   2   23.90    3.60
  -1  13  -2   26.10    4.30
   1  13   2   24.70    3.70
   1  13   2   17.10    3.20
   2 -13   2   44.30    4.60
  -2  13  -2   51.09    5.10
   2  13   2   43.00    4.70
   2  13   2   41.00    4.10
  -2  13  -2   43.50    5.20
  -2  13  -2   45.10    5.80
   2  13   2   44.00    4.50
  -4 -13  -2   19.20    2.00
   4 -13   2   29.10    4.80
   4 -13   2   27.20    3.90
   4  13   2   16.70    3.20
   4  13   2   21.60    2.90
  -4  13  -2   22.40    4.00
  -4  13  -2   29.00    4.20
  -5 -13  -2   76.89    5.00
  -5 -13  -2   80.39    5.00
   5 -13   2   86.69    6.80
   5 -13   2   72.79    7.40
  -5  13  -2   76.29    7.10
   5  13   2   72.09    5.30
   5  13   2   72.79    6.10
  -5  13  -2   76.29    5.80
   6 -13   2   52.39    4.50
   6 -13   2   46.20    5.10
  -6 -13  -2   44.80    3.50
   6 -13   2   47.50    4.70
  -6 -13  -2   47.10    3.50
   6  13   2   37.80    3.40
  -6  13  -2   32.10    4.50
   6  13   2   37.80    4.10
  -6  13  -2   34.70    3.40
   7 -13   2  134.69    9.80
   7 -13   2  141.19    8.90
  -7 -13  -2  139.89    7.70
   7 -13   2  135.29    8.70
   7  13   2  148.79    8.40
   7  13   2  129.89    7.40
  -7  13  -2  135.09    8.70
  -7 -14   2    9.10    1.60
   7 -14  -2    7.80    1.70
   7  14  -2    5.70    1.30
  -7  14   2    9.50    2.20
   7  14  -2    7.00    1.50
  -7  14   2   11.40    2.80
   6 -14  -2   38.00    3.90
  -6 -14   2   36.10    2.70
   6 -14  -2   37.60    4.10
   6  14  -2   35.00    3.50
  -6  14   2   30.50    3.20
  -6  14   2   33.70    3.60
   6  14  -2   31.00    3.10
  -6  14   2   30.40    3.90
  -5 -14   2   12.40    1.70
   5 -14  -2   13.30    2.70
   5 -14  -2   12.20    2.70
  -5 -14   2   11.80    1.70
  -5  14   2   12.00    3.00
  -5  14   2   16.00    3.30
   5  14  -2   10.40    2.30
   5  14  -2   11.00    2.10
   5  14  -2   14.10    2.30
  -5  14   2   16.70    3.20
  -4 -14   2    7.30    1.50
   4 -14  -2    6.80    2.00
   4  14  -2    8.50    2.50
   4  14  -2    6.80    1.90
  -4  14   2    8.10    2.70
  -4  14   2   11.50    2.90
  -4  14   2    7.00    2.60
   4  14  -2    7.70    1.70
   3 -14  -2   17.70    3.10
  -3 -14   2   18.40    2.10
  -3 -14   2   21.50    2.30
  -3  14   2   13.20    3.40
   3  14  -2   15.60    2.70
  -3  14   2   15.80    3.60
   3  14  -2   14.10    2.90
  -2 -14   2  296.67   15.90
   2  14  -2  296.17   17.00
   2  14  -2  314.87   16.60
  -2  14   2  321.87   18.00
  -2  14   2  315.17   18.10
   2  14  -2  318.07   17.80
  -1 -14   2    7.80    1.80
   1 -14  -2    7.90    2.80
  -1 -14   2    6.90    1.80
  -1  14   2    9.60    3.10
  -1  14   2   14.00    3.20
   1  14  -2    5.40    2.10
   1  14  -2    6.20    2.00
  -1  14   2   13.00    3.10
   1  14  -2   10.30    2.60
   0  14  -2   29.70    4.00
   0  14   2   28.20    4.10
   0  14  -2   27.00    3.90
   0  14   2   28.80    3.90
   0  14   2   31.60    4.00
   0  14  -2   30.10    4.40
   0  14  -2   31.00    4.00
   1 -14   2   46.10    4.30
   1 -14   2   40.60    4.20
  -1  14  -2   43.00    5.40
   1  14   2   43.80    4.50
  -1  14  -2   40.80    4.90
   1  14   2   37.40    4.20
  -1  14  -2   43.50    4.50
  -1  14  -2   41.00    4.70
   1  14   2   40.60    4.40
   2 -14   2   38.00    4.30
   2 -14   2   36.80    4.20
   3 -14   2  115.39    8.50
   3 -14   2  119.59    8.80
   3  14   2  138.49    8.20
  -3  14  -2  132.69    8.80
   3  14   2  129.59    8.80
   4 -14   2  438.96   23.80
   4 -14   2  480.15   27.70
  -4  14  -2  455.75   25.00
   4  14   2  465.85   22.90
  -4  14  -2  447.06   23.40
   5 -14   2  144.29    9.70
   5 -14   2  147.19   10.10
   5  14   2  175.18   10.00
  -5  14  -2  156.98    9.20
   5  14   2  167.58    9.00
  -5  14  -2  153.78   10.50
   6 -14   2   49.10    4.70
   6 -14   2   56.59    6.30
   6 -14   2   58.49    6.70
  -6  14  -2   56.09    5.00
  -6  14  -2   61.99    3.90
   6  14   2   54.59    4.30
   6  14   2   58.49    4.70
   6  15  -2    1.90    1.10
  -6  15   2    3.80    1.50
  -6  15   2    3.70    1.30
   6  15  -2    3.80    1.10
   5 -15  -2  150.18    9.40
   5 -15  -2  141.19    9.60
  -5 -15   2  171.18    8.60
   5  15  -2  167.18    8.50
   5  15  -2  173.28    9.70
   5  15  -2  171.08    9.30
  -5  15   2  149.39   10.10
  -5  15   2  172.18    9.90
  -4 -15   2  129.89    7.30
   4 -15  -2  116.89    9.40
  -4 -15   2  135.79    7.70
  -4  15   2  129.49    9.20
   4  15  -2  134.79    8.60
  -4  15   2  151.08    9.30
   4  15  -2  135.19    7.60
   4  15  -2  140.29    8.20
  -3 -15   2  227.28   11.60
  -3 -15   2  229.58   12.00
   3 -15  -2  200.38   12.50
  -3  15   2  218.88   13.40
  -3  15   2  225.88   13.70
   3  15  -2  230.28   13.10
   3  15  -2  223.88   12.50
   3  15  -2  226.98   12.00
  -2 -15   2   77.29    5.00
  -2 -15   2   73.59    4.90
   2 -15  -2   79.79    5.40
   2  15  -2   72.79    5.90
  -2  15   2   78.79    6.50
   2  15  -2   69.69    6.10
  -2  15   2   80.59    6.60
   2  15  -2   66.39    5.30
  -1 -15   2   67.29    4.70
  -1  15   2   61.09    5.60
  -1  15   2   59.49    5.60
   1  15  -2   63.19    5.70
   1  15  -2   61.69    5.10
   1  15  -2   65.39    5.60
   0 -15   2  115.09    7.10
   0  15  -2  110.99    7.80
   0  15  -2  108.19    7.50
   0  15  -2  103.69    7.80
   0  15   2  110.99    7.70
   0  15   2  106.89    7.80
   1 -15   2  139.39    8.70
  -1  15  -2  118.69    8.50
   1  15   2  155.88    9.10
   1  15   2  141.09    9.00
   1  15   2  149.59    8.70
  -1  15  -2  127.59    9.40
  -1  15  -2  139.09    9.10
   2 -15   2    4.40    1.60
   2 -15   2    4.70    1.80
  -2  15  -2    4.10    2.00
   2  15   2    4.10    1.50
   2  15   2    3.50    1.40
   2  15   2    5.30    1.90
  -2  15  -2    1.90    1.50
   3 -15   2   68.19    5.80
   3 -15   2   66.99    5.60
   3  15   2   71.69    5.20
  -3  15  -2   67.99    6.10
   3  15   2   65.49    5.50
  -3  15  -2   69.29    5.60
   4 -15   2   73.39    6.10
   4 -15   2   71.09    5.80
  -4  15  -2   84.19    5.70
   4  15   2   84.89    5.20
  -4  15  -2   65.89    7.30
   5 -15   2    2.60    1.40
   5 -15   2    2.70    1.30
   5  15   2    2.80    1.40
  -5  15  -2    1.00    0.90
  -5  15  -2    0.50    1.10
   5  15   2    2.00    1.10
   5  16  -2   12.50    1.70
  -5  16   2   15.10    2.10
  -5  16   2   15.30    2.20
   5  16  -2   13.00    2.00
  -4  16   2   11.60    2.30
  -4  16   2   14.00    2.50
   4  16  -2   16.10    1.80
   4  16  -2   16.60    2.40
   4  16  -2   15.20    2.00
  -3 -16   2   57.99    4.20
   3  16  -2   63.39    4.60
   3  16  -2   64.49    5.00
  -3  16   2   62.39    5.20
   3  16  -2   62.29    4.20
  -3  16   2   57.29    5.10
  -2 -16   2  111.29    6.50
  -2  16   2  104.59    9.80
  -2  16   2  105.59    7.90
   2  16  -2  137.69    9.20
   2  16  -2  131.19    8.10
   2  16  -2  118.89    8.20
  -1 -16   2   70.79    4.90
  -1 -16   2   69.99    6.40
   1  16  -2   83.29    6.00
   1  16  -2   92.29    7.90
  -1  16   2   86.49    6.40
  -1  16   2   80.09    7.00
   1  16  -2   86.39    5.70
   0 -16   2   82.49    7.30
   0 -16   2   84.09    5.40
   0  16   2   80.39    7.10
   0  16  -2   81.59    5.90
   0  16  -2   82.79    5.90
   1 -16   2   52.19    4.70
   1 -16   2   60.89    4.60
  -1  16  -2   67.89    5.10
   1  16   2   62.29    4.80
  -1  16  -2   57.89    5.20
   1  16   2   60.59    4.50
   1  16   2   65.89    4.80
   2 -16   2   74.69    5.60
   2  16   2   81.59    5.80
   2  16   2   86.39    5.50
  -2  16  -2   94.49    7.20
   2  16   2   76.99    5.00
   3 -16   2   60.89    5.40
   3 -16   2   63.99    5.10
  -3  16  -2   75.09    5.90
  -3  16  -2   70.99    5.10
   3  16   2   83.79    5.50
   3  16   2   77.49    4.80
   4 -16   2   10.90    2.10
   4  16   2    9.60    1.40
  -4  16  -2    9.10    1.60
   4  16   2    8.10    1.70
  -4  16  -2   10.30    2.20
   3  17  -2   21.60    2.20
   3  17  -2   19.40    1.90
  -3  17   2   21.20    2.50
  -3  17   2   22.40    2.60
   3  17  -2   23.60    2.50
   2  17  -2   91.29    5.90
   2  17  -2   93.69    5.80
  -2  17   2   93.69    6.10
  -2  17   2   92.49    6.00
   2  17  -2   89.59    5.50
  -1  17   2   29.70    2.90
   1  17  -2   29.30    3.00
   1  17  -2   26.80    2.80
  -1  17   2   31.00    3.00
   1  17  -2   29.90    2.80
   0  17  -2   63.19    4.90
   0  17   2   68.39    4.60
   0  17  -2   65.99    4.50
   0  17  -2   69.79    4.80
   0  17   2   73.99    4.80
   1  17   2    8.10    1.60
  -1  17  -2    7.50    1.80
   1  17   2    9.10    1.50
  -1  17  -2    8.60    1.90
   1  17   2   11.00    2.60
   2  17   2   12.60    1.80
   2  17   2   12.10    1.60
  -2  17  -2   11.30    2.00
  -2  17  -2   11.90    2.00
  11   0  -3    2.80    1.40
 -11   0   3    3.80    1.80
 -10   0   3  132.59    9.30
  10   0  -3  141.49    9.40
  10   0  -3  148.49   10.40
  -9   0   3  263.67   15.20
  -9   0   3  267.47   18.30
   9   0  -3  259.67   16.10
   9   0  -3  226.48   78.09
   9   0  -3  258.17   15.30
   8   0  -3   10.20    2.70
  -8   0   3   12.80    3.90
  -8   0   3   11.40    2.70
   8   0  -3   38.30   30.40
   8   0  -3   10.40    3.00
   7   0  -3  107.69   27.40
  -7   0   3   96.59    6.10
  -7   0   3   91.89    7.60
  -7   0   3   92.89    6.70
  -7   0   3   92.09    8.50
   7   0  -3  103.09    7.70
   7   0  -3  105.59    7.30
  -7   0   3   92.09    6.50
  -6   0   3 1251.77   62.19
   6   0  -3 1321.77   60.19
  -6   0   3 1303.67   60.09
  -6   0   3 1264.87   60.19
  -6   0   3 1306.37   59.99
   6   0  -3 1213.58   60.59
   6   0  -3 1287.57   59.89
  -6   0   3 1286.17   61.59
  -5   0   3    6.50    1.70
  -5   0   3    7.50    1.40
  -5   0   3    7.20    1.40
   5   0  -3    9.90   11.00
  -5   0   3    7.70    2.30
   5   0  -3   11.00    2.00
  -4   0   3 1026.20   47.40
   4   0  -3 1011.10   54.99
   3   0  -3    3.20    1.00
  -3   0   3    0.80    0.90
  -3   0   3    2.50    0.70
  -2   0   3 7074.59  325.67
  -1   0   3 7527.95  345.67
   0   0   3 2285.27  106.19
   0   0  -3 2172.48  101.59
   1   0   3 2040.80   96.49
  -1   0  -3 1943.21   90.99
   2   0   3  680.93   37.60
  -2   0  -3  632.74   30.30
  -2   0  -3  630.44   30.40
  -3   0  -3  350.56   17.50
  -3   0  -3  367.16   17.70
  -3   0  -3  338.57   17.50
   3   0   3  378.76   26.70
  -4   0  -3 4172.38  195.98
   4   0   3 4410.26  207.68
  -5   0  -3   87.49    6.00
   5   0   3   76.99   17.20
  -5   0  -3   87.59    7.60
  -5   0  -3   96.39    6.30
  -5   0  -3   97.09    6.80
   6   0   3  647.84   50.99
  -6   0  -3  621.24   33.10
  -6   0  -3  645.64   30.80
  -6   0  -3  608.24   31.90
   6   0   3  646.64   33.00
  -6   0  -3  619.74   32.20
  -6   0  -3  656.93   31.20
  -6   0  -3  626.24   31.40
   6   0   3  640.74   32.60
  -6   0  -3  628.04   32.00
  -7   0  -3   88.69    7.70
   7   0   3   90.99    7.00
  -7   0  -3   87.29    6.80
  -7   0  -3   94.59    7.60
  -7   0  -3   86.49    7.60
   7   0   3   84.39    7.10
  -7   0  -3   88.59    6.50
   7   0   3   89.89    8.30
  -7   0  -3   89.79    7.30
   7   0   3   76.49   27.80
  -8   0  -3   32.80    4.40
  -8   0  -3   29.70    3.50
   8   0   3   17.30   31.00
  -8   0  -3   27.20    4.00
   8   0   3   27.10    4.80
  -8   0  -3   23.20    4.20
  -8   0  -3   26.10    4.40
   8   0   3   25.60    4.10
   9   0   3  771.32   38.30
  -9   0  -3  686.63   38.40
  -9   0  -3  717.93   36.00
  -9   0  -3  752.32   37.80
  -9   0  -3  732.53   37.00
  10   0   3   22.50    3.70
 -11   0  -3   18.50    2.90
 -11   0  -3   19.70    2.80
  11  -1  -3    7.50    2.50
  11  -1  -3    8.00    2.00
 -11  -1   3    5.40    2.60
 -11  -1   3    8.20    2.30
  11   1  -3    7.70    3.40
 -11   1   3   10.20    2.10
 -11   1   3   10.30    2.50
  10  -1  -3   47.20    4.90
  10  -1  -3   48.90    5.70
 -10  -1   3   44.80    4.80
  10   1  -3   53.39    4.90
 -10   1   3   48.40    4.80
  10   1  -3   47.60    5.50
   9  -1  -3   23.80    4.20
   9  -1  -3   19.20    3.40
  -9  -1   3   22.40    3.60
  -9   1   3   17.40    4.60
   9   1  -3   29.60   37.70
  -9   1   3   13.10    3.10
   9   1  -3   22.30    3.80
   9   1  -3   13.40    3.40
   8  -1  -3  135.79   43.50
  -8  -1   3   93.69    9.20
  -8  -1   3  100.89    7.10
   8  -1  -3   96.09    7.40
  -8  -1   3   91.19    6.20
   8  -1  -3  107.49    8.20
   8   1  -3   91.99    7.70
   8   1  -3   85.59    7.00
   8   1  -3   88.49   28.20
  -8   1   3   93.99    7.00
  -8   1   3   90.99    7.00
  -8   1   3   88.99    8.70
  -8   1   3   88.39    8.90
  -7  -1   3  640.94   31.30
   7  -1  -3  614.04   31.70
  -7  -1   3  635.94   31.70
   7  -1  -3  532.45   55.79
  -7  -1   3  657.13   34.10
   7  -1  -3  675.03   31.00
  -7  -1   3  630.34   30.80
  -7  -1   3  654.33   33.70
  -7  -1   3  654.53   30.50
   7  -1  -3  646.64   32.50
   7   1  -3  607.34   31.60
  -7   1   3  602.04   33.60
   7   1  -3  616.74   47.50
  -7   1   3  635.34   31.50
  -7   1   3  618.84   31.30
  -7   1   3  612.64   31.20
   7   1  -3  639.54   32.20
  -6  -1   3  135.09    7.50
  -6  -1   3  125.89    7.80
   6  -1  -3  126.09    7.80
  -6  -1   3  128.49    9.20
  -6  -1   3  119.29    7.50
   6  -1  -3   95.59   22.50
   6  -1  -3  133.79    7.70
  -6  -1   3  125.79    8.10
  -6  -1   3  136.69    9.60
   6  -1  -3  131.29    8.30
  -6  -1   3  126.09    7.10
  -6   1   3  120.09    7.70
  -6   1   3  129.29    8.00
   6   1  -3  118.19    8.30
  -6   1   3  130.19    7.90
   6   1  -3  124.09    7.30
   6   1  -3  126.89    8.10
  -6   1   3  127.59    7.20
   6   1  -3  117.79    8.10
  -6   1   3  130.59    9.40
   6   1  -3  115.69   18.90
   5  -1  -3  966.30   49.70
  -5  -1   3  999.90   49.80
   5  -1  -3 1031.20   60.99
   5   1  -3 1068.79   59.29
  -5   1   3 1119.69   49.70
   5   1  -3 1095.09   49.99
   5   1  -3 1061.29   49.80
  -5   1   3 1160.08   49.90
  -5   1   3 1061.99   49.50
   4  -1  -3  490.95   35.10
  -4  -1   3  484.55   25.80
   4   1  -3  587.54   26.40
   4   1  -3  593.94   33.70
  -4   1   3  570.64   25.90
   3  -1  -3  225.78   19.80
  -3  -1   3  227.78   19.20
   3  -1  -3  225.78   12.30
  -3   1   3  273.37   13.30
   3   1  -3  254.27   12.20
   3   1  -3  252.57   12.30
   3   1  -3  242.38   12.40
  -3   1   3  260.87   12.40
  -2  -1   3 1550.34   75.99
   2  -1  -3 1476.95   70.79
  -2   1   3 1651.73   76.99
   2   1  -3 1525.55   70.89
  -1  -1   3 2303.67  104.29
  -1   1   3 2193.68  102.99
   1   1  -3 2042.50   99.19
   0  -1   3 3784.82  178.68
   0   1   3 3847.31  177.38
   1  -1   3 9356.76  422.96
   1   1   3 9015.10  421.36
   2  -1   3 9781.12  448.96
   2   1   3 9655.13  447.26
  -3   1  -3  399.86   19.60
   3   1   3  399.96   27.30
   4  -1   3  647.04   46.40
  -4  -1  -3  624.84   33.80
  -4  -1  -3  626.44   33.80
   4  -1   3  634.54   33.50
  -4   1  -3  769.62   34.50
  -4   1  -3  730.73   33.80
   4   1   3  757.82   44.50
  -4   1  -3  753.42   34.00
  -4   1  -3  724.83   33.90
  -4   1  -3  762.72   34.10
   5  -1   3  626.04   50.09
  -5  -1  -3  692.53   33.00
  -5  -1  -3  691.43   32.00
  -5  -1  -3  715.93   32.30
  -5  -1  -3  642.54   34.80
  -5   1  -3  681.23   33.00
   5   1   3  672.13   45.10
  -5   1  -3  622.24   32.30
  -5   1  -3  657.03   32.20
  -5   1  -3  642.34   32.60
  -5   1  -3  664.93   32.40
  -5   1  -3  625.14   32.80
   6  -1   3   69.89    5.80
  -6  -1  -3   56.59    5.30
   6  -1   3   60.69    6.10
  -6  -1  -3   57.99    4.10
  -6  -1  -3   56.69    5.10
   6  -1   3   35.60   24.20
  -6  -1  -3   62.69    4.90
   6   1   3   50.09    5.20
  -6   1  -3   47.10    4.40
  -6   1  -3   52.79    5.10
  -6   1  -3   51.09    5.50
  -6   1  -3   53.59    4.80
  -6   1  -3   52.39    5.20
   6   1   3   43.70    4.70
  -6   1  -3   55.09    4.80
  -6   1  -3   55.69    5.30
   6   1   3   36.80   18.30
   6   1   3   44.00    5.20
  -7  -1  -3   83.89    6.60
  -7  -1  -3   90.19    7.80
  -7  -1  -3   90.89    7.00
   7  -1   3  128.69   44.90
  -7  -1  -3   98.69    8.30
  -7  -1  -3   95.49    8.10
   7  -1   3   93.99    7.30
   7  -1   3  105.39    7.90
  -7  -1  -3   91.49    7.50
   7  -1   3  104.19    8.70
  -7   1  -3  108.69    7.90
   7   1   3   88.89    7.20
  -7   1  -3  101.29    8.10
   7   1   3   87.29    7.30
  -7   1  -3  104.29    6.90
   7   1   3   81.09   11.00
   7   1   3   74.89   26.90
  -7   1  -3  113.19    8.50
   8  -1   3  138.49   44.00
  -8  -1  -3   87.69    6.90
   8  -1   3   83.89    7.30
  -8  -1  -3   85.99    7.40
  -8  -1  -3   84.99    6.50
   8  -1   3   82.89    8.10
  -8  -1  -3   85.79    7.90
  -8  -1  -3   84.59    7.30
  -8  -1  -3   80.69    7.50
  -8   1  -3   93.99    7.70
   8   1   3   85.89   30.40
  -8   1  -3   93.09    7.40
   8   1   3   91.39    6.70
   8   1   3  100.49    8.40
  -8   1  -3   88.19    7.70
  -8   1  -3   88.59    8.00
  -8   1  -3   83.79    6.20
  -8   1  -3   87.29    6.60
  -9  -1  -3  162.68   11.00
  -9  -1  -3  168.38   11.30
  -9  -1  -3  153.28   10.70
   9  -1   3  171.48   11.90
  -9  -1  -3  155.18    9.70
  -9  -1  -3  162.68   12.00
   9  -1   3  137.19   56.09
   9  -1   3  163.18   10.50
  -9   1  -3  158.08   11.20
  -9   1  -3  146.29   11.70
  -9   1  -3  150.18   10.70
   9   1   3   92.49   38.20
   9   1   3  146.69   11.20
  10  -1   3   57.29    6.00
 -10  -1  -3   53.19    5.30
 -10  -1  -3   51.39    4.90
 -10  -1  -3   53.49    4.50
 -10  -1  -3   55.09    5.50
 -10   1  -3   56.49    6.60
 -10   1  -3   54.89    5.30
  10   1   3   52.79    5.60
 -11  -1  -3  105.39    7.00
 -11  -1  -3   95.99    7.80
 -11   1  -3  112.29    7.30
 -11   1  -3  108.29    6.90
 -11  -2   3    2.80    1.60
  11  -2  -3    5.40    2.00
  11  -2  -3    4.30    1.70
 -11   2   3    8.80    1.90
 -11   2   3    6.20    1.80
  10  -2  -3   42.70    5.20
  10  -2  -3   34.60    4.30
 -10  -2   3   34.70    4.20
 -10   2   3   33.00    3.90
  10   2  -3   23.40    4.40
  -9  -2   3  399.96   20.80
   9  -2  -3  381.66   22.00
  -9  -2   3  402.86   24.40
   9  -2  -3  420.46   21.50
  -9  -2   3  400.96   19.80
   9   2  -3  373.26   21.50
   9   2  -3  347.57   45.90
  -9   2   3  377.76   22.40
  -9   2   3  370.56   20.60
   9   2  -3  375.16   20.60
  -9   2   3  342.67   23.40
   8  -2  -3  226.08   14.10
  -8  -2   3  203.38   11.80
   8  -2  -3  223.08   12.20
  -8  -2   3  200.38   15.20
  -8  -2   3  216.08   12.70
  -8  -2   3  219.08   15.60
  -8  -2   3  207.48   12.20
   8  -2  -3  227.48   13.40
  -8   2   3  221.58   15.40
  -8   2   3  228.28   13.00
   8   2  -3  208.18   12.80
   8   2  -3  183.68   32.60
  -8   2   3  222.68   13.00
  -8   2   3  228.48   13.80
   8   2  -3  200.78   13.30
   7  -2  -3  532.25   27.70
  -7  -2   3  583.94   27.20
  -7  -2   3  603.14   30.30
   7  -2  -3  550.74   27.20
  -7  -2   3  595.64   30.30
   7  -2  -3  540.95   26.80
  -7  -2   3  573.44   26.30
   7  -2  -3  573.44   28.60
  -7  -2   3  589.34   27.10
   7  -2  -3  597.44   64.89
  -7   2   3  474.75   26.90
  -7   2   3  500.65   26.70
   7   2  -3  531.25   43.80
   7   2  -3  531.95   27.80
   7   2  -3  509.45   27.20
  -7   2   3  498.95   29.20
  -7   2   3  479.95   27.40
   7   2  -3  519.95   27.30
  -7   2   3  509.65   27.00
  -6  -2   3  324.07   17.60
  -6  -2   3  320.67   16.60
  -6  -2   3  328.27   19.30
  -6  -2   3  323.77   16.70
   6  -2  -3  328.97   42.60
  -6  -2   3  310.07   17.10
   6  -2  -3  324.27   17.80
  -6  -2   3  307.47   19.00
   6  -2  -3  328.47   17.00
   6  -2  -3  324.77   17.20
  -6   2   3  345.37   19.10
   6   2  -3  317.17   17.70
   6   2  -3  329.37   28.80
  -6   2   3  348.27   16.50
  -6   2   3  352.96   17.00
   6   2  -3  321.87   17.50
  -6   2   3  343.37   17.40
   6   2  -3  356.16   17.70
  -6   2   3  359.26   17.30
  -6   2   3  325.87   17.80
  -5  -2   3  552.04   26.60
   5  -2  -3  538.05   27.10
   5  -2  -3  518.65   26.80
  -5  -2   3  513.15   26.70
  -5  -2   3  545.65   26.40
  -5  -2   3  528.95   28.70
  -5  -2   3  556.64   28.70
  -5   2   3  618.44   26.80
  -5   2   3  612.14   26.90
  -5   2   3  578.74   28.50
   4  -2  -3 1546.35   82.89
  -4  -2   3 1585.24   73.69
   4   2  -3 1580.14   80.69
  -4   2   3 1663.03   73.59
   3  -2  -3  684.53   39.50
  -3  -2   3  715.43   39.30
  -3   2   3  680.73   31.80
   3   2  -3  660.33   31.90
  -2  -2   3 1157.38   60.69
  -2   2   3 1187.18   58.59
   2   2  -3 1219.58   54.79
  -1  -2   3 9999.00  423.46
  -1   2   3 8422.06  420.26
   0  -2   3 1489.45   71.69
   0   2   3 1375.06   65.09
   0   2   3 1437.66   68.49
   0   2  -3 1403.96   65.29
   1  -2   3 4064.59  191.38
   1   2   3 4247.88  188.68
   1   2   3 3847.31  183.98
   2  -2   3 2923.51  137.19
   2   2   3 2477.35  127.79
   2   2   3 3037.60  134.19
   3  -2   3  187.38   22.00
  -3  -2  -3  169.38    8.00
   3   2   3  153.88   15.10
  -3   2  -3  140.89    8.30
  -3   2  -3  141.09    8.20
  -3   2  -3  148.19    8.40
  -3   2  -3  137.69    8.70
   4  -2   3  172.48   26.30
  -4   2  -3  222.78   12.30
  -4   2  -3  219.68   11.60
   4   2   3  210.48   21.30
  -4   2  -3  213.98   11.60
   5  -2   3   10.60   18.70
  -5  -2  -3    9.60    1.70
  -5  -2  -3    8.40    2.10
  -5  -2  -3    9.20    1.80
  -5   2  -3    4.70    1.50
  -5   2  -3    5.10    1.80
  -5   2  -3    5.00    1.60
  -5   2  -3    5.00    1.60
  -5   2  -3    5.70    2.00
  -5   2  -3    4.90    2.40
   5   2   3    8.70   10.60
  -5   2  -3    5.90    1.60
  -6  -2  -3    1.80    1.50
  -6  -2  -3    4.50    2.00
   6  -2   3    3.60    2.00
  -6  -2  -3    2.80    1.80
   6  -2   3    6.00    2.80
   6  -2   3   26.30   23.40
   6   2   3    6.10   13.90
  -6   2  -3    9.50    2.70
  -6   2  -3    9.60    2.60
  -6   2  -3    6.40    1.80
   6   2   3    4.10    2.20
  -6   2  -3    2.90    3.00
  -6   2  -3    7.50    2.40
   6   2   3    5.80    1.90
  -6   2  -3    6.00    1.80
  -6   2  -3    6.20    2.30
  -6   2  -3    5.90    1.80
  -7  -2  -3  266.87   13.80
   7  -2   3  239.78   18.70
  -7   2  -3  234.08   14.60
  -7   2  -3  220.18   14.50
  -7   2  -3  221.58   14.00
   7   2   3  179.38   29.20
   7   2   3  244.38   17.30
  -7   2  -3  228.78   16.00
  -7   2  -3  225.38   13.40
   7   2   3  229.48   13.70
  -8  -2  -3  139.59   10.20
  -8  -2  -3  140.59    9.70
  -8  -2  -3  137.69   10.40
  -8  -2  -3  137.19    8.70
  -8  -2  -3  141.29    9.70
  -8  -2  -3  139.59    9.20
   8  -2   3  138.99   10.80
   8  -2   3  140.89    9.80
   8  -2   3  126.89   51.39
  -8   2  -3  121.89    9.70
   8   2   3  111.49   29.70
  -8   2  -3  114.29    9.90
   8   2   3  114.99    8.60
  -8   2  -3  113.49    9.30
   8   2   3  127.89   10.00
  -9  -2  -3  118.59    9.50
  -9  -2  -3  134.29    9.60
  -9  -2  -3  122.89    8.40
  -9  -2  -3  120.69   10.30
   9  -2   3  140.49    9.50
  -9  -2  -3  126.89    9.30
   9  -2   3  132.09   10.40
  -9  -2  -3  124.29    8.80
   9   2   3  134.89   10.00
   9   2   3  117.69   35.40
  -9   2  -3  143.29    9.70
  -9   2  -3  146.09   10.20
 -10  -2  -3   22.50    2.70
 -10  -2  -3   23.80    3.00
 -10  -2  -3   21.10    3.40
  10  -2   3   16.20    3.90
 -10  -2  -3   21.60    3.20
  10  -2   3   23.90    4.40
 -11  -2  -3   71.39    5.60
 -11   2  -3   83.69    7.00
 -11   2  -3   76.29    5.30
  11  -3  -3  108.09    7.20
 -11  -3   3  109.79    7.20
  11  -3  -3  108.89    7.90
 -11  -3   3  107.49    7.50
 -11   3   3   97.89    7.20
  11   3  -3   90.09    7.30
 -10  -3   3   51.29    5.00
  10  -3  -3   56.89    6.00
 -10  -3   3   52.29    4.00
  10  -3  -3   47.30    5.20
  10   3  -3   53.99    5.60
 -10   3   3   55.09    4.80
  -9  -3   3  248.48   13.70
  -9  -3   3  257.37   14.70
   9  -3  -3  244.88   15.20
  -9  -3   3  258.07   18.10
  -9  -3   3  254.57   14.20
   9  -3  -3  243.58   15.90
   9   3  -3  266.37   15.60
  -9   3   3  247.08   16.40
  -9   3   3  263.77   14.70
  -9   3   3  256.47   15.00
   9   3  -3  185.28   34.90
   8  -3  -3   30.10    4.40
   8  -3  -3   30.10    6.00
  -8  -3   3   35.60    7.40
  -8  -3   3   34.80    4.10
   8  -3  -3   32.70    5.60
  -8  -3   3   31.70    5.70
  -8  -3   3   32.80    3.70
   8   3  -3   27.30   20.20
  -8   3   3   41.70    5.80
   8   3  -3   44.30    4.40
   8   3  -3   39.20    4.70
  -8   3   3   42.80    4.30
  -8   3   3   37.00    4.30
  -8   3   3   34.60    5.60
   7  -3  -3  181.08   11.40
  -7  -3   3  168.18   10.70
  -7  -3   3  175.08   13.10
  -7  -3   3  171.48   10.20
   7  -3  -3  181.08   10.60
  -7  -3   3  180.28   10.00
   7  -3  -3  171.18   10.80
   7  -3  -3  175.08   12.00
  -7  -3   3  185.18   19.10
  -7   3   3  189.28   11.10
   7   3  -3  188.68   11.50
  -7   3   3  186.48   11.50
   7   3  -3  194.98   11.20
  -7   3   3  197.08   13.20
  -7   3   3  188.28   11.10
   7   3  -3  178.58   11.00
  -7   3   3  187.28   11.30
   6  -3  -3   64.29    5.00
  -6  -3   3   64.69    4.50
  -6  -3   3   66.99    4.40
  -6  -3   3   77.89    7.10
  -6  -3   3   75.09    6.30
   6  -3  -3   65.29    4.80
  -6   3   3   63.09    4.60
  -6   3   3   55.29    5.80
   6   3  -3   64.99    6.10
  -6   3   3   55.29    4.80
   6   3  -3   56.39    5.00
  -6   3   3   62.89    5.00
  -6   3   3   62.29    4.60
   6   3  -3   53.59   14.00
   5  -3  -3  220.88   33.10
  -5  -3   3  193.38   12.40
   5  -3  -3  188.08   10.70
  -5  -3   3  196.18   12.80
   5  -3  -3  202.88   11.00
  -5  -3   3  190.38   11.40
  -5  -3   3  200.88   10.50
  -5  -3   3  192.18   10.30
  -5   3   3  196.18   12.10
  -5   3   3  216.18   10.80
   5   3  -3  221.78   19.40
  -5   3   3  205.68   11.00
  -5   3   3  212.08   10.60
   4  -3  -3  239.38   13.00
  -4  -3   3  262.07   14.90
  -4  -3   3  241.28   13.30
  -4  -3   3  247.58   13.00
   4  -3  -3  266.67   44.50
  -4  -3   3  249.48   12.70
  -4  -3   3  232.78   13.50
  -4  -3   3  254.77   14.40
   4   3  -3  271.07   19.80
  -4   3   3  267.97   13.40
  -4   3   3  272.07   14.20
  -4   3   3  277.67   12.90
  -4   3   3  272.77   12.90
  -3  -3   3  142.29    8.90
  -3  -3   3  141.99    8.60
   3  -3  -3  147.39    7.60
  -3  -3   3  142.99   20.10
  -3   3   3  145.69    7.40
   3   3  -3  146.39    7.40
  -3   3   3  131.69    8.10
   3   3  -3  141.69    7.40
   3   3  -3  131.09    6.90
  -3   3   3  135.49    7.90
  -3   3   3  147.29    7.30
   2  -3  -3  599.64   26.40
  -2  -3   3  614.64   26.50
   2   3  -3  560.24   26.30
  -2   3   3  511.45   26.00
   2   3  -3  522.55   26.80
  -1  -3   3  546.15   31.90
  -1  -3   3  527.55   24.80
  -1   3   3  501.85   24.40
  -1   3   3  524.15   24.60
  -1   3   3  529.45   27.20
   1   3  -3  544.05   24.70
   1   3  -3  510.95   25.10
   0  -3   3 5018.00  233.38
   0   3   3 4946.00  228.68
   1  -3   3   84.19    6.00
   1  -3   3   92.99    6.00
   1  -3   3  103.39   17.60
  -1   3  -3  105.39    5.80
   1   3   3   90.19    4.90
  -1   3  -3  103.89    5.40
  -1   3  -3   97.29    5.80
  -1   3  -3  105.09    5.50
   1   3   3  105.39    9.10
   1   3   3   86.39    4.80
   2  -3   3  502.85   25.60
   2  -3   3  520.75   36.40
   2   3   3  475.65   24.80
   2   3   3  506.65   24.90
   2   3   3  572.44   30.80
  -2   3  -3  559.74   25.60
  -2   3  -3  575.94   26.20
  -2   3  -3  568.74   25.60
  -3  -3  -3  359.06   18.30
   3  -3   3  370.36   32.80
   3  -3   3  330.77   18.50
  -3   3  -3  388.96   18.30
   3   3   3  394.76   25.50
  -3   3  -3  351.86   18.30
  -3   3  -3  371.46   18.90
  -3   3  -3  384.56   18.40
   4  -3   3  239.48   32.80
   4  -3   3  235.08   13.40
   4  -3   3  246.28   13.70
  -4  -3  -3  241.18   13.00
  -4  -3  -3  259.07   13.90
  -4   3  -3  275.37   15.00
  -4   3  -3  296.97   14.50
  -4   3  -3  263.47   13.90
  -4   3  -3  252.47   13.90
  -4   3  -3  233.18   13.90
   4   3   3  303.27   23.60
  -4   3  -3  279.67   13.80
   5  -3   3  204.18   11.30
   5  -3   3  209.78   11.60
  -5  -3  -3  195.98   11.00
   5  -3   3  163.48   31.60
  -5  -3  -3  206.88   12.00
   5  -3   3  211.08   12.60
  -5  -3  -3  200.88   10.90
  -5   3  -3  212.68   11.90
  -5   3  -3  214.08   12.30
  -5   3  -3  199.38   11.30
   5   3   3  185.98   12.40
  -5   3  -3  224.28   12.70
  -5   3  -3  203.88   12.30
  -5   3  -3  211.98   12.10
  -5   3  -3  201.58   11.80
  -5   3  -3  196.08   12.40
   5   3   3  192.08   22.80
  -6  -3  -3   88.09    6.20
   6  -3   3   78.19    8.00
   6  -3   3   90.99   34.00
  -6  -3  -3   82.29    6.90
  -6  -3  -3   92.89    6.50
  -6  -3  -3   86.89    7.20
   6   3   3  101.49    7.10
  -6   3  -3  110.69    8.50
  -6   3  -3  104.19    7.70
  -6   3  -3   96.49    6.90
   6   3   3  112.09   20.20
  -6   3  -3   97.79    7.70
  -6   3  -3  101.49    7.30
   6   3   3  108.69    7.90
  -6   3  -3   94.59    7.00
  -6   3  -3   98.49    7.60
  -6   3  -3  100.99    7.60
   7  -3   3  355.26   79.79
  -7  -3  -3  404.56   22.50
  -7  -3  -3  418.56   24.20
   7  -3   3  426.26   24.20
  -7  -3  -3  387.36   25.10
  -7  -3  -3  394.26   22.80
   7   3   3  415.86   41.70
  -7   3  -3  487.65   24.40
  -7   3  -3  469.85   25.10
  -7   3  -3  483.55   24.90
  -7   3  -3  457.55   24.30
  -7   3  -3  456.95   23.20
   7   3   3  465.15   23.90
  -7   3  -3  477.25   24.90
   7   3   3  468.15   24.50
  -8  -3  -3  491.75   25.50
   8  -3   3  492.85   28.10
   8  -3   3  518.55   27.10
  -8  -3  -3  504.75   26.70
  -8  -3  -3  506.95   27.70
  -8  -3  -3  524.35   26.20
  -8   3  -3  509.85   26.90
  -8   3  -3  483.35   27.60
  -8   3  -3  431.96   29.30
  -8   3  -3  513.95   27.40
   8   3   3  504.45   25.90
   8   3   3  519.75   27.30
  -9  -3  -3   60.39    5.10
  -9  -3  -3   56.19    5.70
  -9  -3  -3   51.79    5.20
  -9  -3  -3   58.39    5.80
   9  -3   3   59.39    5.80
   9  -3   3   70.29    7.00
  -9   3  -3   58.79    5.70
  -9   3  -3   59.29    6.20
   9   3   3   50.49    5.70
   9   3   3   54.49    4.80
   9   3   3   14.90   29.00
 -10  -3  -3   14.00    2.30
  10  -3   3   20.80    3.80
 -10  -3  -3   16.30    3.00
 -10  -3  -3   15.90    3.00
 -10  -3  -3   17.30    3.20
 -10   3  -3   13.60    3.10
 -10   3  -3   15.80    2.80
  10   3   3   18.70    3.60
 -11  -3  -3  158.38    9.70
 -11   3  -3  169.28    9.00
 -11   3  -3  177.88   10.10
  11  -4  -3   79.09    6.00
  11  -4  -3   76.09    6.40
 -11  -4   3   82.99    6.00
  11   4  -3   86.29    6.20
 -11   4   3   84.29    6.20
  10  -4  -3  227.38   14.00
  10  -4  -3  216.48   13.20
 -10  -4   3  203.38   11.60
  10   4  -3  212.28   13.10
  -9  -4   3   45.20    4.50
  -9  -4   3   46.60    4.30
   9  -4  -3   55.09    4.70
  -9  -4   3   53.59    8.30
   9  -4  -3   65.79    7.50
   9   4  -3   51.69   26.40
  -9   4   3   45.70    7.60
  -9   4   3   52.49    7.90
  -9   4   3   54.99    4.70
   9   4  -3   36.20    8.00
   8  -4  -3  445.86   23.30
  -8  -4   3  427.66   22.00
  -8  -4   3  445.16   22.50
  -8  -4   3  446.66   26.60
   8  -4  -3  469.85   24.10
   8  -4  -3  439.06   24.80
  -8  -4   3  430.76   27.60
  -8  -4   3  444.76   23.10
   8  -4  -3  460.25   22.90
  -8   4   3  445.46   23.80
  -8   4   3  418.46   23.00
  -8   4   3  472.15   23.90
   8   4  -3  398.26   43.60
  -8   4   3  434.06   23.40
   8   4  -3  433.86   23.70
   8   4  -3  419.86   23.00
   7  -4  -3  627.84   33.80
  -7  -4   3  671.93   37.20
  -7  -4   3  632.74   33.00
  -7  -4   3  655.63   36.20
  -7  -4   3  612.84   32.10
   7  -4  -3  643.94   33.30
   7  -4  -3  666.03   33.00
   7  -4  -3  625.04   34.80
  -7  -4   3  625.14   32.40
  -7   4   3  698.23   34.00
  -7   4   3  734.53   33.20
  -7   4   3  728.23   33.40
   7   4  -3  654.93   48.20
   7   4  -3  715.93   34.00
  -7   4   3  739.93   33.80
   7   4  -3  703.83   33.50
   6  -4  -3   86.09    5.80
  -6  -4   3   91.49    6.20
  -6  -4   3   93.69    8.50
   6  -4  -3   86.29    6.50
  -6  -4   3   94.89    8.00
  -6  -4   3   91.39    5.60
   6  -4  -3   90.59    6.20
  -6  -4   3   91.39    5.40
  -6   4   3   77.09    6.30
  -6   4   3   75.59    5.90
  -6   4   3   77.29    5.50
   6   4  -3   86.89    6.10
   6   4  -3   57.59   14.20
  -6   4   3   74.79    6.10
  -6   4   3   77.39    5.80
   6   4  -3   87.89    6.30
  -5  -4   3  826.42   38.60
  -5  -4   3  831.52   41.20
  -5  -4   3  845.62   42.10
   5  -4  -3  833.42   39.30
   5  -4  -3  832.12   39.10
  -5   4   3  855.11   39.00
  -5   4   3  731.23   40.20
   5   4  -3  799.32   47.70
  -5   4   3  831.62   39.50
  -4  -4   3  508.15   24.80
   4  -4  -3  463.75   25.80
   4  -4  -3  534.25   25.20
  -4  -4   3  479.05   29.50
  -4  -4   3  504.45   26.50
  -4   4   3  572.44   24.90
  -4   4   3  553.24   25.70
  -4   4   3  542.25   26.10
   4   4  -3  502.15   31.60
   3   4  -3 1321.97   59.79
  -3   4   3 1272.27   59.69
   2  -4  -3  570.54   26.30
  -2  -4   3  620.34   26.50
  -2   4   3  525.15   26.20
   2   4  -3  582.74   26.30
   2   4  -3  558.94   27.50
  -2   4   3  504.55   26.10
  -2   4   3  516.65   26.40
  -2   4   3  592.74   26.50
  -1   4   3 2144.89   97.89
   1   4  -3 2204.78   98.39
  -1   4   3 2105.69   97.99
   0   4  -3  859.81   38.10
   0   4   3  836.42   39.40
   0   4  -3  798.52   38.70
   0   4   3  779.52   37.40
   1  -4   3 1864.21  100.89
   1   4   3 2184.98   93.79
  -1   4  -3 1967.70   91.29
   1   4   3 1937.71   90.59
  -2  -4  -3  615.04   28.00
   2  -4   3  690.93   46.40
   2   4   3  547.35   28.00
  -2   4  -3  589.74   29.40
  -2   4  -3  621.94   28.90
  -2   4  -3  617.04   29.20
   3  -4   3 1059.69   69.19
   3  -4   3  983.90   50.29
  -3   4  -3 1162.88   50.59
   3   4   3 1086.19   56.69
  -4  -4  -3  655.23   31.80
   4  -4   3  607.04   57.29
  -4  -4  -3  634.64   30.80
   4  -4   3  613.04   31.50
   4  -4   3  626.64   31.70
  -4   4  -3  662.93   31.90
  -4   4  -3  706.53   32.50
   4   4   3  689.33   40.70
  -4   4  -3  670.03   32.30
  -4   4  -3  633.14   34.20
  -4   4  -3  703.23   32.30
  -4   4  -3  602.64   34.20
   5  -4   3  338.67   18.20
   5  -4   3  318.47   18.40
   5  -4   3  306.97   46.10
  -5  -4  -3  316.97   15.90
   5  -4   3  316.17   16.80
  -5  -4  -3  325.77   16.10
  -5  -4  -3  316.27   17.00
   5   4   3  302.37   17.20
  -5   4  -3  319.57   17.20
   5   4   3  312.27   28.40
  -5   4  -3  317.77   17.30
  -5   4  -3  321.07   17.60
  -5   4  -3  319.87   16.90
  -5   4  -3  297.77   16.80
  -5   4  -3  314.47   17.20
  -5   4  -3  291.47   17.50
   5   4   3  311.17   16.90
  -5   4  -3  303.67   17.50
  -6  -4  -3  117.99    8.60
  -6  -4  -3  127.99    7.80
   6  -4   3  141.29    9.10
   6  -4   3  118.79    7.70
   6  -4   3  117.99    9.00
  -6  -4  -3  123.19    8.40
  -6  -4  -3  128.09    7.50
   6  -4   3  121.19   10.00
   6  -4   3  115.39   49.50
  -6   4  -3  118.59    9.10
  -6   4  -3  115.59    8.30
  -6   4  -3  120.59    8.30
   6   4   3  103.59    7.90
  -6   4  -3  116.49    8.70
  -6   4  -3  112.89    8.80
   6   4   3  117.49    8.70
   6   4   3   97.39   19.40
  -6   4  -3  121.59    8.90
   7  -4   3  760.32   38.70
  -7  -4  -3  714.13   36.70
   7  -4   3  747.73   39.80
  -7  -4  -3  741.03   37.80
   7  -4   3  771.22   36.80
  -7  -4  -3  742.73   38.50
  -7  -4  -3  722.53   37.00
  -7   4  -3  773.02   38.30
  -7   4  -3  766.52   38.90
  -7   4  -3  784.32   38.50
  -7   4  -3  779.32   38.90
   7   4   3  716.93   55.39
  -7   4  -3  755.92   37.60
  -7   4  -3  806.72   38.90
   7   4   3  727.03   37.40
   7   4   3  743.33   38.30
   8  -4   3  126.69   10.70
   8  -4   3  126.99    9.80
  -8  -4  -3  128.59   12.00
  -8  -4  -3  122.09    8.60
  -8  -4  -3  119.89   10.00
  -8  -4  -3  120.09    9.30
  -8   4  -3  152.58   10.50
  -8   4  -3  152.18   13.60
   8   4   3  142.09   10.10
  -8   4  -3  150.58   10.00
   8   4   3  140.49    9.10
  -8   4  -3  131.29   11.70
   8   4   3  115.29   27.50
  -8   4  -3  132.49   10.40
  -9  -4  -3   45.10    4.60
   9  -4   3   44.50    5.00
  -9  -4  -3   39.20    4.10
  -9  -4  -3   44.40    4.90
  -9  -4  -3   40.40    4.90
   9  -4   3   51.29    6.00
   9   4   3   37.50    4.00
  -9   4  -3   43.00    4.80
   9   4   3   38.70    4.80
  -9   4  -3   45.70    5.30
 -10  -4  -3   51.79    4.20
 -10  -4  -3   48.30    4.70
 -10  -4  -3   51.89    6.60
 -10  -4  -3   46.20    4.50
 -10   4  -3   45.00    4.20
 -10   4  -3   46.00    6.00
 -11  -4  -3   37.10    3.60
  11  -4   3   43.60    3.10
 -11   4  -3   53.59    5.00
  11  -5  -3   77.69    6.00
 -11  -5   3   75.69    5.40
  11  -5  -3   73.49    5.60
 -11   5   3   63.09    5.30
  11   5  -3   71.29    5.30
 -10  -5   3  131.19    8.60
  10  -5  -3  138.69    9.20
 -10  -5   3  132.49    7.80
 -10  -5   3  118.29    8.00
  10  -5  -3  126.39    9.70
 -10   5   3  122.19    8.70
  10   5  -3  125.49    8.80
   9  -5  -3  226.08   14.70
  -9  -5   3  237.28   12.70
  -9  -5   3  226.98   12.20
  -9  -5   3  232.08   13.10
  -9  -5   3  208.98   16.10
   9  -5  -3  214.38   13.70
   9  -5  -3  222.38   12.50
   9   5  -3  177.08   31.50
  -9   5   3  195.38   12.70
   9   5  -3  241.58   13.80
  -9   5   3  212.38   12.40
  -9   5   3  211.28   14.10
   8  -5  -3   75.99    7.00
  -8  -5   3   72.49    5.80
  -8  -5   3   72.39    5.50
   8  -5  -3   79.19    6.20
  -8  -5   3   71.59    6.10
   8  -5  -3   74.69    7.70
  -8  -5   3   67.89    8.40
   8  -5  -3   76.49    6.50
  -8   5   3   90.89    7.20
   8   5  -3   85.99   21.20
   8   5  -3   88.29    7.00
  -8   5   3   86.19    7.80
  -8   5   3   84.59    6.40
   8   5  -3   87.09    6.60
   7  -5  -3  893.91   43.30
  -7  -5   3  903.81   48.00
  -7  -5   3  881.21   42.40
  -7  -5   3  835.82   41.90
   7  -5  -3  913.01   43.00
  -7  -5   3  835.52   46.20
   7   5  -3  886.51   43.70
  -7   5   3  900.11   42.80
  -7   5   3  978.00   44.60
   7   5  -3  844.72   56.59
  -7   5   3  920.61   43.10
  -7   5   3  855.41   42.70
   7   5  -3  862.11   43.10
   6  -5  -3   85.89    6.60
  -6  -5   3   91.89    5.40
  -6  -5   3   88.79    8.80
  -6  -5   3   89.39    6.10
   6  -5  -3   86.59    6.20
  -6  -5   3   84.49    5.50
   6  -5  -3   87.39    5.90
  -6  -5   3   90.89    8.10
   6   5  -3   74.89    5.60
   6   5  -3   74.29    5.90
   6   5  -3   71.09    5.90
  -6   5   3   78.59    5.90
   6   5  -3   70.29   15.00
  -6   5   3   76.89    6.30
  -6   5   3   75.89    6.00
   5  -5  -3  111.69    6.90
  -5  -5   3  100.89    6.10
  -5  -5   3   94.69    8.10
  -5  -5   3   97.29    6.20
  -5  -5   3   99.69    9.00
   5  -5  -3  109.59    6.70
  -5   5   3  121.29    6.80
   5   5  -3  112.89   15.30
  -5   5   3  116.79    7.60
   5   5  -3   94.49    6.70
  -5   5   3  117.79    7.40
   5   5  -3  101.09    6.80
   4   5  -3 1475.95   76.59
  -4   5   3 1529.35   69.49
  -3  -5   3  572.04   29.30
  -3  -5   3  567.64   28.00
  -3  -5   3  554.44   26.70
   3  -5  -3  519.55   26.40
  -3   5   3  547.35   26.20
   3   5  -3  578.54   26.30
  -2  -5   3  285.77   13.90
  -2  -5   3  300.47   15.10
   2  -5  -3  279.57   13.70
  -2  -5   3  289.47   15.80
  -2   5   3  267.87   13.50
  -2   5   3  292.07   14.70
   2   5  -3  263.07   13.90
   2   5  -3  262.87   31.10
   2   5  -3  286.27   13.60
   2   5  -3  279.97   13.60
  -2   5   3  260.77   13.40
  -1  -5   3   12.50    2.40
  -1  -5   3    9.50    1.40
  -1   5   3   12.50    1.00
  -1   5   3   12.10    0.90
  -1   5   3   13.80    1.00
  -1   5   3   12.40    1.20
  -1   5   3   11.20    1.80
   1   5  -3    3.80   14.20
   0  -5  -3  361.96   17.80
   0  -5   3  362.06   19.30
   0  -5   3  357.06   18.00
   0   5  -3  400.66   17.90
   0   5  -3  373.96   18.70
   0   5  -3  377.86   18.20
   0   5  -3  336.77   31.00
   0   5  -3  369.46   18.60
  -1   5  -3  728.63   33.20
  -1   5  -3  679.73   33.80
  -2  -5  -3  346.17   16.90
   2  -5   3  293.37   42.40
   2  -5   3  370.16   18.20
   2  -5   3  356.66   17.50
  -2   5  -3  347.67   17.60
   2   5   3  315.37   16.20
   2   5   3  363.96   20.10
  -2   5  -3  363.06   17.30
  -2   5  -3  345.47   18.10
  -2   5  -3  354.06   17.90
  -2   5  -3  357.56   17.20
   2   5   3  315.07   16.10
   3  -5   3 1496.05   98.69
  -3   5  -3 1715.73   77.69
   3   5   3 1749.72   82.89
   4  -5   3   81.29    5.40
   4  -5   3   80.19    5.60
  -4  -5  -3   79.59    4.50
  -4   5  -3   65.39    5.40
  -4   5  -3   66.49    5.30
  -4   5  -3   64.99    5.60
  -4   5  -3   70.79    5.80
  -4   5  -3   71.09    5.20
  -4   5  -3   71.39    5.60
   4   5   3   96.49   13.40
   5  -5   3  450.55   24.80
  -5  -5  -3  456.75   22.80
   5  -5   3  464.85   23.80
   5  -5   3  462.75   23.50
  -5   5  -3  463.85   24.30
   5   5   3  447.96   34.00
   5   5   3  420.96   23.60
  -5   5  -3  506.45   24.90
  -5   5  -3  451.15   24.50
  -5   5  -3  476.95   24.10
  -5   5  -3  470.15   23.80
  -5   5  -3  503.85   28.60
  -6  -5  -3  278.37   13.90
   6  -5   3  279.87   16.10
  -6  -5  -3  272.87   14.10
  -6  -5  -3  278.67   15.50
   6  -5   3  282.27   14.50
   6  -5   3  261.27   14.70
   6  -5   3  263.27   17.10
  -6  -5  -3  263.87   14.90
   6   5   3  236.28   14.90
  -6   5  -3  241.08   14.70
   6   5   3  229.18   29.00
   6   5   3  241.18   14.50
  -6   5  -3  249.08   15.10
  -6   5  -3  251.97   15.40
  -6   5  -3  247.18   15.30
  -6   5  -3  232.78   15.30
  -7  -5  -3  592.24   30.00
   7  -5   3  576.24   31.50
   7  -5   3  554.54   32.70
  -7  -5  -3  597.64   30.80
   7  -5   3  523.05   31.30
  -7  -5  -3  584.14   29.60
   7   5   3  593.14   30.30
  -7   5  -3  610.64   31.00
  -7   5  -3  641.14   31.50
  -7   5  -3  598.94   31.70
  -7   5  -3  591.84   30.80
  -7   5  -3  619.14   31.60
   7   5   3  598.24   48.00
   7   5   3  636.24   31.20
  -7   5  -3  652.23   32.00
  -8  -5  -3  260.17   15.40
   8  -5   3  258.67   17.20
  -8  -5  -3  264.87   14.90
   8  -5   3  266.27   16.10
  -8  -5  -3  263.57   14.50
  -8  -5  -3  251.67   16.30
   8   5   3  216.08   32.20
   8   5   3  270.87   15.60
  -8   5  -3  249.08   15.60
  -8   5  -3  262.87   15.60
  -8   5  -3  241.58   17.50
   8   5   3  251.97   15.10
  -8   5  -3  257.07   16.00
  -9  -5  -3  125.99    8.60
  -9  -5  -3  116.59    8.10
  -9  -5  -3  133.79    8.80
  -9  -5  -3  119.09    8.70
  -9   5  -3  109.19    7.90
   9   5   3  103.39    7.50
   9   5   3   83.59   28.00
   9   5   3  108.99    8.20
  -9   5  -3  102.39    8.60
 -10  -5  -3   21.40    2.70
 -10  -5  -3   20.70    3.40
  10  -5   3   22.00    3.50
 -10  -5  -3   17.20    3.10
 -10   5  -3   24.40    3.80
  11  -6  -3   48.80    4.20
 -11  -6   3   46.50    3.90
 -11   6   3   44.90    3.90
  11   6  -3   44.60    3.60
 -10  -6   3   91.89    5.80
  10  -6  -3   86.59    7.50
 -10  -6   3   98.39    6.70
 -10  -6   3   81.59    6.00
  10  -6  -3   88.39    6.90
  10   6  -3   70.09    6.10
   9  -6  -3  141.19    9.00
   9  -6  -3  155.78   10.40
  -9  -6   3  147.89    9.50
  -9  -6   3  137.79    9.00
  -9  -6   3  138.39    8.60
   9  -6  -3  147.59   11.30
   9   6  -3  136.29   30.90
  -9   6   3  142.59    9.00
   9   6  -3  158.48    9.90
  -8   6   3   32.80    3.90
   8   6  -3   34.30    4.10
  -8   6   3   32.90    4.50
   8   6  -3   39.00    4.60
  -8   6   3   38.00    5.90
  -8   6   3   29.60    3.90
   8   6  -3   37.60   18.80
   7  -6  -3  181.18   11.50
   7  -6  -3  172.38   10.80
   7  -6  -3  186.18   11.00
  -7  -6   3  168.98   14.40
  -7  -6   3  167.68   10.40
  -7  -6   3  173.58   10.00
  -7  -6   3  169.58   13.40
  -7  -6   3  163.58    9.80
  -7   6   3  174.78   10.80
   7   6  -3  161.98   10.60
   7   6  -3  169.58   10.50
  -7   6   3  162.08   10.50
  -7   6   3  167.48   10.30
  -7   6   3  169.08   11.10
   7   6  -3  185.08   27.00
  -6  -6   3  443.16   22.70
   6  -6  -3  445.16   24.20
  -6  -6   3  429.76   27.40
  -6  -6   3  446.26   23.30
   6  -6  -3  451.15   23.30
  -6  -6   3  468.85   22.60
  -6  -6   3  452.15   26.30
   6  -6  -3  453.65   23.60
   6   6  -3  455.45   23.60
   6   6  -3  438.16   23.30
  -6   6   3  469.15   24.20
   6   6  -3  484.65   35.40
  -6   6   3  498.75   23.30
   6   6  -3  464.55   23.50
   6   6  -3  444.06   22.80
  -6   6   3  474.55   24.10
  -6   6   3  507.25   23.60
  -5  -6   3  358.36   19.70
  -5  -6   3  371.66   18.60
   5  -6  -3  398.26   19.40
  -5  -6   3  365.56   22.70
   5  -6  -3  394.26   19.50
  -5  -6   3  387.26   18.70
   5  -6  -3  366.46   20.30
  -5  -6   3  386.56   24.30
  -5   6   3  375.66   20.00
   5   6  -3  346.77   19.40
   5   6  -3  337.17   19.90
  -5   6   3  389.46   18.80
  -5   6   3  396.26   19.00
   5   6  -3  360.76   27.90
   5   6  -3  375.26   19.30
  -5   6   3  381.86   20.10
   5   6  -3  366.36   18.80
   4  -6  -3  569.34   27.70
  -4  -6   3  555.94   27.50
  -4  -6   3  604.44   31.40
  -4  -6   3  538.45   27.30
   4  -6  -3  581.94   27.80
  -4  -6   3  580.04   29.80
   4   6  -3  575.54   34.90
  -4   6   3  581.54   27.50
  -4   6   3  588.74   28.90
   2  -6  -3  327.17   16.70
  -2  -6   3  348.87   17.20
  -2  -6   3  349.47   18.40
   2   6  -3  378.56   16.90
  -2   6   3  352.66   16.60
  -2   6   3  338.07   16.50
   2   6  -3  358.76   17.50
  -2   6   3  345.67   18.20
  -2   6   3  351.76   16.70
   2   6  -3  360.86   18.90
   1  -6  -3  791.22   34.30
   1   6  -3  722.03   35.20
   1   6  -3  693.13   35.30
   1  -6   3  811.32   37.80
  -1   6  -3  773.52   37.70
  -1   6  -3  809.92   37.50
   2  -6   3   38.30    4.00
   2  -6   3   36.60    3.80
  -2  -6  -3   37.10    2.20
   2  -6   3   40.80    3.40
  -2   6  -3   39.30    3.40
  -2   6  -3   47.60    4.20
  -2   6  -3   39.20    3.20
  -2   6  -3   40.00    4.00
  -2   6  -3   43.90    3.20
   3  -6   3  455.15   22.70
   3  -6   3  472.85   22.40
  -3  -6  -3  414.96   20.90
  -3  -6  -3  434.96   21.70
   3  -6   3  470.65   22.20
  -3   6  -3  407.96   22.10
  -3   6  -3  453.35   23.10
  -3   6  -3  445.26   22.00
   3   6   3  408.66   24.80
  -3   6  -3  447.16   21.90
  -4  -6  -3  128.69    6.60
   4  -6   3  124.39    7.80
  -4  -6  -3  114.29    6.50
   4  -6   3  110.89    8.50
  -4  -6  -3  128.49    7.60
  -4   6  -3   98.59    7.20
  -4   6  -3  127.19    8.50
  -4   6  -3  126.19    7.70
  -4   6  -3  108.39    7.80
   4   6   3  110.89    7.60
   4   6   3  117.49   14.40
  -4   6  -3  105.69    8.00
  -4   6  -3  119.49    7.90
   5  -6   3  472.85   25.20
  -5  -6  -3  462.25   22.60
   5  -6   3  480.15   24.40
  -5  -6  -3  481.75   24.20
   5  -6   3  472.15   23.70
  -5   6  -3  504.75   25.10
  -5   6  -3  481.95   24.20
  -5   6  -3  460.55   24.70
  -5   6  -3  459.45   24.20
  -5   6  -3  419.16   24.20
   5   6   3  434.66   23.70
   5   6   3  443.86   23.70
   5   6   3  451.45   23.30
   6  -6   3  262.27   18.60
   6  -6   3  262.97   15.40
  -6  -6  -3  301.27   14.80
  -6  -6  -3  283.77   15.60
   6  -6   3  256.17   17.90
  -6  -6  -3  284.87   14.40
  -6  -6  -3  303.67   16.30
   6  -6   3  263.37   15.00
  -6   6  -3  259.07   15.40
  -6   6  -3  259.77   16.00
   6   6   3  242.38   28.00
   6   6   3  282.87   15.70
  -6   6  -3  244.08   15.60
  -6   6  -3  251.47   15.90
  -6   6  -3  261.67   16.60
  -7  -6  -3   58.49    5.60
  -7  -6  -3   63.09    5.00
   7  -6   3   52.39    7.30
   7  -6   3   55.79    6.30
   7  -6   3   58.89    5.60
  -7  -6  -3   63.59    6.30
  -7  -6  -3   65.29    5.40
   7   6   3   59.99    5.50
   7   6   3   61.89   18.10
  -7   6  -3   55.39    6.20
  -7   6  -3   64.39    6.00
  -7   6  -3   59.19    5.80
  -7   6  -3   59.69    5.80
  -7   6  -3   57.49    7.70
   7   6   3   63.09    5.70
   8  -6   3   61.09    5.00
  -8  -6  -3   61.29    5.80
  -8  -6  -3   52.69    6.20
   8  -6   3   58.19    6.40
  -8  -6  -3   63.29    5.50
  -8  -6  -3   63.39    5.20
  -8   6  -3   57.89    9.40
   8   6   3   62.19    5.50
  -8   6  -3   64.49    6.60
   8   6   3   60.09    5.60
  -8   6  -3   53.29    5.70
   8   6   3   39.80   19.90
  -9  -6  -3  127.19    9.20
  -9  -6  -3  132.29    8.30
  -9  -6  -3  132.29    8.90
   9  -6   3  136.39    9.40
  -9  -6  -3  137.29    9.60
   9   6   3  122.59    8.50
  -9   6  -3  104.59    8.90
  10  -6   3    1.70    1.40
 -10  -6  -3    0.40    1.20
 -10  -6  -3    1.40    1.20
 -10  -6  -3    3.00    1.50
 -10   6  -3    1.70    1.50
  10   6   3    1.80    1.60
 -10   6  -3    1.60    1.50
 -10  -7   3   12.80    2.60
 -10  -7   3   14.80    2.70
 -10  -7   3   11.40    1.90
  10  -7  -3   12.10    1.90
  10   7  -3   18.00    2.70
  -9  -7   3  439.26   21.90
   9  -7  -3  431.16   22.80
   9  -7  -3  412.36   21.40
  -9  -7   3  415.16   21.30
  -9  -7   3  420.06   21.60
   9   7  -3  407.76   21.60
  -9   7   3  419.56   22.20
  -9   7   3  425.56   21.50
   9   7  -3  326.77   43.10
   9   7  -3  414.76   21.90
  -9   7   3  406.56   22.60
   8  -7  -3  318.77   18.40
   8  -7  -3  316.37   19.10
  -8  -7   3  340.77   17.60
   8  -7  -3  328.47   18.00
  -8  -7   3  315.97   21.80
  -8  -7   3  325.47   17.10
  -8  -7   3  319.17   19.60
  -8   7   3  345.77   18.70
  -8   7   3  330.67   18.00
  -8   7   3  337.37   21.00
   8   7  -3  344.97   18.20
   8   7  -3  356.56   18.60
   8   7  -3  321.17   36.80
  -8   7   3  352.16   19.00
   7  -7  -3  209.68   12.80
  -7  -7   3  216.08   12.20
   7  -7  -3  212.38   13.10
  -7  -7   3  205.28   17.30
   7  -7  -3  205.58   13.60
  -7  -7   3  215.58   12.00
  -7  -7   3  215.98   12.70
  -7  -7   3  197.58   15.70
  -7   7   3  237.38   13.00
   7   7  -3  218.98   12.50
  -7   7   3  224.48   13.60
  -7   7   3  236.38   13.30
   7   7  -3  238.68   13.10
   7   7  -3  235.28   13.20
  -7   7   3  228.98   13.60
  -7   7   3  218.58   14.00
   7   7  -3  272.37   28.90
  -6  -7   3  388.26   19.30
  -6  -7   3  371.06   24.60
   6  -7  -3  377.06   19.70
   6  -7  -3  382.36   20.80
  -6  -7   3  370.96   19.70
  -6  -7   3  386.76   19.00
  -6  -7   3  368.36   22.90
   6  -7  -3  370.56   20.00
   6   7  -3  405.86   31.40
   6   7  -3  358.66   19.80
   6   7  -3  386.46   20.30
  -6   7   3  400.96   19.70
  -6   7   3  360.06   20.60
  -6   7   3  397.56   19.90
   6   7  -3  365.46   19.10
  -5  -7   3  410.96   19.60
   5  -7  -3  395.46   20.30
  -5  -7   3  399.46   19.40
   5  -7  -3  382.16   19.90
  -5  -7   3  399.66   22.80
   5   7  -3  379.16   20.40
   5   7  -3  400.86   20.10
   5   7  -3  421.36   20.40
  -5   7   3  370.76   20.80
  -5   7   3  365.16   20.90
  -5   7   3  395.46   19.70
   5   7  -3  370.16   19.50
  -4  -7   3   16.10    2.00
   4  -7  -3   14.40    1.90
   4  -7  -3   12.30    1.90
  -4  -7   3   17.00    3.50
  -4  -7   3   16.60    4.20
   4   7  -3   10.70    2.50
   4   7  -3   10.10    2.60
  -4   7   3   11.90    2.00
   4   7  -3   10.80    1.90
  -4   7   3   18.50    3.40
  -4   7   3   10.70    1.70
   4   7  -3    7.50    7.00
   4   7  -3   11.90    2.20
  -3  -7   3  557.54   30.40
  -3  -7   3  571.94   29.00
  -3  -7   3  575.24   27.10
   3  -7  -3  509.55   26.80
  -3  -7   3  531.25   27.00
  -3   7   3  579.04   28.60
  -3   7   3  588.64   26.70
   3   7  -3  614.54   33.20
  -2  -7   3  931.11   46.50
   2   7  -3 1019.50   45.80
  -2   7   3 1012.70   45.20
   1  -7  -3  508.85   22.30
   1  -7  -3  443.76   22.40
  -1  -7   3  509.95   25.30
   1   7  -3  476.95   23.60
   1   7  -3  449.06   23.40
  -1   7   3  440.86   23.50
   1   7  -3  468.65   22.20
   1   7  -3  452.35   23.10
   0   7   3   81.69    5.50
   0   7  -3   66.99    5.40
   0   7  -3   73.19    4.30
   0   7  -3   72.49    4.40
   0   7  -3   65.29    5.10
   1  -7   3 1022.60   46.80
  -1   7  -3  885.91   47.70
  -1   7  -3 1001.80   46.90
  -1   7  -3 1050.89   46.40
  -2  -7  -3   93.39    5.70
   2  -7   3  107.69    6.60
   2  -7   3  116.59    8.20
   2  -7   3  110.09    6.80
  -2   7  -3  103.79    8.30
  -2   7  -3  107.39    7.60
  -2   7  -3  108.19    6.40
   2   7   3  100.59    6.50
  -2   7  -3  107.99    6.30
  -2   7  -3   94.69    8.00
  -3  -7  -3  139.89    6.60
   3  -7   3  137.59    8.10
   3  -7   3  137.49    8.40
   3  -7   3  140.89    8.00
   3   7   3  125.09   11.60
   3   7   3  121.89    8.00
  -3   7  -3  119.89    7.50
  -3   7  -3  107.29    8.10
  -3   7  -3  125.79    8.80
  -3   7  -3  111.89    7.60
  -3   7  -3  106.79    7.90
   4  -7   3   93.49    6.60
  -4  -7  -3   90.89    6.50
  -4  -7  -3   87.69    5.50
   4  -7   3   85.99   10.70
  -4  -7  -3   83.59    5.40
   4  -7   3   89.59    6.70
   4   7   3  102.99    9.70
   4   7   3   97.79    6.90
   4   7   3   99.59   11.20
  -4   7  -3  103.99    7.20
   4   7   3  101.49    6.30
  -4   7  -3  105.09    6.80
  -4   7  -3   98.09    7.40
  -4   7  -3  103.69    7.80
  -5  -7  -3  535.85   27.40
   5  -7   3  542.55   26.90
  -5  -7  -3  506.35   25.60
   5  -7   3  509.05   28.40
  -5  -7  -3  506.25   25.70
   5  -7   3  533.45   27.30
  -5   7  -3  561.84   27.30
   5   7   3  528.85   27.10
   5   7   3  465.25   26.00
  -5   7  -3  563.84   28.40
  -5   7  -3  568.54   28.30
   5   7   3  526.25   32.70
  -5   7  -3  560.34   27.60
  -6  -7  -3  235.38   13.80
  -6  -7  -3  231.18   12.10
   6  -7   3  235.78   13.30
  -6  -7  -3  235.98   11.90
   6  -7   3  233.98   14.40
   6   7   3  179.08   23.20
  -6   7  -3  184.18   13.30
  -6   7  -3  200.78   13.50
  -6   7  -3  198.18   12.80
  -6   7  -3  202.18   13.60
   6   7   3  184.18   12.40
  -7  -7  -3  451.45   25.60
   7  -7   3  449.06   25.70
  -7  -7  -3  470.35   23.50
  -7  -7  -3  477.25   24.60
  -7   7  -3  465.75   24.90
  -7   7  -3  436.46   24.90
  -7   7  -3  455.35   25.50
   7   7   3  485.65   24.50
   7   7   3  492.45   24.10
   7   7   3  442.46   35.50
  -7   7  -3  457.75   25.80
   8  -7   3   28.50    3.50
  -8  -7  -3   32.90    4.10
   8  -7   3   22.60    4.30
  -8  -7  -3   33.60    3.90
  -8  -7  -3   33.50    3.70
   8   7   3   42.60    4.20
  -8   7  -3   38.20    7.90
  -8   7  -3   32.50    4.70
  -9  -7  -3   46.10    4.80
  -9  -7  -3   47.30    4.40
   9  -7   3   43.10    4.90
  -9  -7  -3   47.30    4.20
  -9   7  -3   41.70    4.80
   9   7   3   41.60    4.00
   9   7   3   43.10    5.30
 -10  -7  -3  117.19    7.00
  10  -7   3  136.09    7.90
 -10  -7  -3  121.09    7.70
  10   7   3  122.39    7.80
 -10   7  -3  110.69    7.50
 -10   7  -3  100.19    6.60
  10  -8  -3    1.50    1.00
  10  -8  -3    1.80    1.50
 -10  -8   3    1.40    1.20
 -10  -8   3    1.50    1.30
 -10  -8   3    0.50    1.00
  10   8  -3    0.70    1.20
 -10   8   3    1.60    1.20
  -9  -8   3   82.29    5.80
   9  -8  -3   93.69    7.40
   9  -8  -3   93.19    6.50
  -9  -8   3   82.29    6.40
  -9  -8   3  100.19    8.20
   9   8  -3   85.19    6.30
   9   8  -3   87.49    6.30
  -9   8   3   98.19    6.90
  -8  -8   3  232.28   13.40
   8  -8  -3  245.38   13.70
   8  -8  -3  255.57   14.90
  -8  -8   3  232.78   13.00
   8  -8  -3  249.48   14.20
  -8  -8   3  215.38   17.60
  -8  -8   3  237.18   12.70
  -8   8   3  245.28   13.90
  -8   8   3  222.08   13.20
   8   8  -3  185.68   26.30
  -8   8   3  238.28   14.10
   8   8  -3  239.08   13.60
   8   8  -3  236.08   13.60
   8   8  -3  216.58   12.80
  -8   8   3  245.88   14.10
  -8   8   3  251.07   14.40
   7  -8  -3  258.57   15.80
  -7  -8   3  256.07   13.80
  -7  -8   3  237.38   18.00
   7  -8  -3  255.57   15.10
   7  -8  -3  259.17   14.70
  -7  -8   3  242.28   14.30
  -7  -8   3  270.37   14.20
   7   8  -3  250.17   14.30
   7   8  -3  265.47   14.70
  -7   8   3  255.77   15.40
   7   8  -3  268.97   14.80
  -7   8   3  275.07   14.50
  -7   8   3  285.27   15.70
  -6  -8   3  270.17   15.30
  -6  -8   3  284.27   14.70
  -6  -8   3  273.67   14.30
  -6  -8   3  267.47   18.40
   6  -8  -3  294.37   15.70
   6  -8  -3  276.77   16.20
  -6  -8   3  270.67   20.40
   6  -8  -3  296.57   15.40
   6   8  -3  258.57   15.20
  -6   8   3  286.47   15.20
   6   8  -3  267.37   15.10
  -6   8   3  278.27   14.80
   6   8  -3  269.57   15.20
  -6   8   3  284.47   16.50
   6   8  -3  289.97   26.70
   6   8  -3  241.38   14.30
  -6   8   3  276.27   16.00
  -6   8   3  284.97   16.40
  -5  -8   3  119.89    7.30
   5  -8  -3  116.19    7.80
  -5  -8   3  120.79    7.50
  -5  -8   3  106.89    7.70
   5  -8  -3  121.59    8.80
  -5  -8   3  114.49   10.00
   5  -8  -3  116.49    8.00
  -5  -8   3  114.99   11.50
   5   8  -3  126.39    8.50
  -5   8   3  133.09    8.00
   5   8  -3  128.99    7.90
   5   8  -3  125.39    7.60
  -5   8   3  133.19    7.60
  -5   8   3  137.89    9.60
   5   8  -3  135.79   17.80
  -5   8   3  137.49    9.50
   5   8  -3  138.29    8.30
  -5   8   3  133.29    9.20
  -4  -8   3  139.29    8.40
  -4  -8   3  146.99   10.70
   4  -8  -3  143.89    8.70
  -4  -8   3  147.59   12.30
  -4  -8   3  135.69    8.20
  -4   8   3  146.89    8.80
  -4   8   3  139.09   10.00
   4   8  -3  160.68    8.80
   4   8  -3  154.48    8.70
   4   8  -3  156.38    9.20
   4   8  -3  151.18    9.60
  -4   8   3  154.18   10.10
  -4   8   3  147.09    9.90
  -4   8   3  150.98    8.30
   4   8  -3  170.48   16.50
  -3  -8   3    9.50    2.70
  -3  -8   3    5.30    2.30
  -3  -8   3    6.10    1.40
   3  -8  -3    5.90    1.30
   3   8  -3    0.30    5.80
   3   8  -3    7.00    1.80
  -3   8   3    3.50    1.90
   3   8  -3   10.20    3.40
  -3   8   3    4.70    0.90
   3   8  -3    7.70    2.70
   3   8  -3  -12.30   22.50
  -3   8   3    5.50    1.10
  -3   8   3    6.70    2.70
  -2  -8   3   36.70    3.20
  -2  -8   3   38.30    4.10
  -2  -8   3   39.20    3.30
  -2  -8   3   38.70    5.10
   2   8  -3   45.50    4.70
   2   8  -3   42.30    3.70
   2   8  -3   41.70    3.80
  -2   8   3   48.90    4.50
  -2   8   3   41.00    4.60
  -1  -8   3  248.38   13.60
  -1  -8   3  281.17   13.70
  -1  -8   3  282.77   16.30
   1   8  -3  249.97   14.40
   1   8  -3  258.87   14.00
   1   8  -3  261.17   14.40
   1   8  -3  268.37   12.90
   1   8  -3  259.77   12.90
  -1   8   3  256.47   14.60
   0  -8   3   51.49    5.20
   0  -8  -3   40.70    4.00
   0  -8   3   52.09    3.90
   0   8  -3   49.70    3.20
   0   8  -3   48.50    4.00
   0   8  -3   53.99    3.50
   0   8  -3   48.20    4.50
   0   8  -3   50.19    4.30
   1  -8   3  311.37   17.20
   1  -8   3  308.57   15.80
   1  -8   3  304.77   15.70
   1   8   3  313.27   16.10
  -1   8  -3  313.17   15.10
  -1   8  -3  294.47   16.20
  -1   8  -3  290.57   16.80
  -1   8  -3  300.77   15.10
  -1   8  -3  289.77   15.80
  -2   8  -3   87.69    6.70
  -2   8  -3   95.79    7.20
   2   8   3   81.59    7.30
  -2   8  -3   92.19    5.60
   2   8   3   78.19    6.10
  -2   8  -3   85.09    6.70
  -2   8  -3   86.39    6.20
  -2   8  -3   91.79    5.80
   2   8   3   87.39    5.90
  -2   8  -3   83.29    5.80
   3  -8   3 1012.60   45.60
  -3  -8  -3  907.41   43.70
  -3  -8  -3  911.91   44.80
   3  -8   3  974.70   46.10
   3  -8   3 1001.00   47.20
   3   8   3  970.30   48.30
   3   8   3  931.81   45.10
   3   8   3  893.81   45.60
  -3   8  -3  964.60   45.20
  -3   8  -3  873.91   47.30
  -3   8  -3 1007.90   47.20
  -3   8  -3  911.11   45.50
  -3   8  -3  962.90   46.00
   4  -8   3  159.78   10.30
  -4  -8  -3  157.08   10.50
  -4  -8  -3  159.28    8.60
   4  -8   3  156.18   11.20
  -4  -8  -3  162.28    8.80
   4  -8   3  169.68   10.10
   4   8   3  176.48    9.60
  -4   8  -3  164.88   10.80
   4   8   3  167.68   10.30
   4   8   3  153.28   11.70
  -4   8  -3  162.48    9.90
  -4   8  -3  174.08   11.40
  -4   8  -3  148.99    9.80
  -4   8  -3  170.08   10.30
   5  -8   3  123.79    8.10
  -5  -8  -3  129.19    8.60
   5  -8   3  117.19    8.40
  -5  -8  -3  123.29    7.00
  -5  -8  -3  118.49    6.80
  -5   8  -3  103.29    8.60
  -5   8  -3  112.39    9.10
   5   8   3  129.39   12.90
  -5   8  -3  101.49    7.80
  -5   8  -3  105.49    7.40
   5   8   3  108.59    8.00
  -5   8  -3  107.39    8.60
   6  -8   3   79.79    6.40
  -6  -8  -3   81.49    7.30
   6  -8   3   85.19    6.90
   6  -8   3   86.99    8.00
  -6  -8  -3   89.19    6.00
  -6  -8  -3   88.99    5.70
  -6   8  -3   77.69    6.60
  -6   8  -3   74.69    7.80
  -6   8  -3   78.19    7.30
  -6   8  -3   75.69    7.20
   6   8   3   78.79    6.60
   7  -8   3  479.45   25.10
  -7  -8  -3  506.35   24.60
   7  -8   3  481.65   25.70
   7  -8   3  501.25   30.00
  -7  -8  -3  456.35   27.10
  -7  -8  -3  502.45   25.00
  -7   8  -3  492.45   25.90
   7   8   3  485.85   27.80
  -7   8  -3  476.85   27.50
  -7   8  -3  495.45   26.60
  -8  -8  -3   30.10    3.90
   8  -8   3   31.40    3.50
   8  -8   3   23.20    4.20
  -8  -8  -3   35.00    3.60
  -8  -8  -3   31.70    3.70
   8   8   3   30.00    3.60
  -8   8  -3   22.80    4.00
   8   8   3   31.80    5.40
  -9  -8  -3   49.30    4.00
  -9  -8  -3   48.80    4.40
  -9  -8  -3   47.00    4.20
   9  -8   3   51.09    6.90
  -9  -8  -3   46.40    4.70
   9   8   3   40.30    4.70
  -9   8  -3   36.40    3.90
   9   8   3   41.10    3.80
  -9   8  -3   42.70    5.20
 -10  -8  -3   53.69    4.40
 -10  -8  -3   56.89    4.00
 -10   8  -3   54.59    4.30
  10   8   3   60.99    4.30
  10  -9  -3   14.40    2.50
 -10  -9   3   15.90    1.90
 -10   9   3   14.20    2.50
 -10   9   3   10.90    2.20
   9  -9  -3  126.49    8.70
  -9  -9   3  134.99    8.20
   9  -9  -3  168.28   12.60
  -9  -9   3  136.89    8.40
   9  -9  -3  139.69    8.40
  -9  -9   3  133.79    7.90
   9   9  -3  128.99    8.20
  -9   9   3  133.39    8.10
  -8  -9   3  362.66   18.10
  -8  -9   3  348.77   18.40
   8  -9  -3  361.16   19.90
   8  -9  -3  355.36   19.10
  -8  -9   3  369.76   19.80
   8   9  -3  359.26   18.10
  -8   9   3  318.67   19.30
  -8   9   3  337.67   18.70
   8   9  -3  343.37   18.10
  -8   9   3  357.96   19.20
  -8   9   3  334.37   18.60
   8   9  -3  324.77   18.30
   7  -9  -3   11.10    2.40
   7  -9  -3   16.90    5.30
  -7  -9   3   10.60    1.90
  -7  -9   3   13.00    2.30
  -7  -9   3   11.70    3.90
   7  -9  -3   13.40    3.00
  -7   9   3   12.10    3.70
   7   9  -3    0.00   13.50
  -7   9   3    6.30    2.40
  -7   9   3   11.70    3.10
  -7   9   3    8.60    1.90
  -7   9   3   10.00    3.10
   7   9  -3    9.60    2.40
  -6  -9   3  250.67   15.00
   6  -9  -3  258.87   16.50
   6  -9  -3  255.97   15.60
   6  -9  -3  263.37   15.40
  -6  -9   3  266.67   14.70
  -6  -9   3  262.57   14.50
   6   9  -3  276.07   26.00
  -6   9   3  294.47   16.40
   6   9  -3  308.97   15.70
   6   9  -3  280.97   15.70
  -6   9   3  315.17   17.10
  -6   9   3  299.37   16.00
   6   9  -3  284.27   15.20
  -6   9   3  284.37   14.80
  -6   9   3  296.77   15.30
   6   9  -3  273.47   14.70
  -6   9   3  297.97   17.10
  -5  -9   3  365.36   23.30
  -5  -9   3  366.06   20.20
   5  -9  -3  377.66   20.30
  -5  -9   3  372.46   19.70
  -5  -9   3  390.76   19.90
   5  -9  -3  394.26   20.70
  -5  -9   3  388.76   26.00
   5  -9  -3  368.26   21.60
  -5   9   3  422.76   22.40
  -5   9   3  406.56   22.20
  -5   9   3  408.16   19.80
   5   9  -3  417.46   21.40
   5   9  -3  398.36   28.40
  -5   9   3  422.96   22.00
   5   9  -3  417.56   20.80
   5   9  -3  404.46   20.20
  -5   9   3  406.56   19.60
  -4  -9   3  199.38   10.20
   4  -9  -3  181.38   10.40
   4  -9  -3  181.08   10.20
  -4  -9   3  193.08   10.00
  -4  -9   3  192.18   14.90
  -4  -9   3  190.88   12.70
   4   9  -3  173.98   10.20
   4   9  -3  180.98   10.70
   4   9  -3  175.98   11.20
  -4   9   3  181.58   11.90
   4   9  -3  172.88   17.20
  -4   9   3  170.38    9.00
  -4   9   3  170.28   11.80
  -4   9   3  171.58   11.50
  -4   9   3  164.48    9.10
   4   9  -3  174.58   10.00
  -3  -9   3  666.23   30.80
  -3  -9   3  615.44   36.80
  -3  -9   3  676.73   33.50
   3  -9  -3  599.34   30.50
   3  -9  -3  629.54   30.60
   3   9  -3  637.24   31.10
  -3   9   3  605.24   32.50
  -3   9   3  673.93   32.30
   3   9  -3  629.74   32.20
   3   9  -3  642.04   35.50
   3   9  -3  641.54   31.70
  -3   9   3  629.94   32.70
  -2  -9   3  514.75   23.30
   2  -9  -3  467.45   22.40
  -2  -9   3  516.15   27.30
  -2  -9   3  501.65   23.10
   2   9  -3  416.86   23.40
   2   9  -3  455.55   26.90
  -2   9   3  462.85   24.40
   2   9  -3  447.86   23.50
   2   9  -3  462.45   24.00
  -2   9   3  435.96   24.40
  -2   9   3  465.75   24.60
  -1  -9   3  189.98   12.60
  -1  -9   3  173.98    9.60
  -1  -9   3  176.28    9.70
   1   9  -3  176.28    8.70
   1   9  -3  154.38   10.40
  -1   9   3  164.08   10.60
  -1   9   3  163.38   11.30
   1   9  -3  168.18   10.60
   1   9  -3  173.68    8.60
   0  -9  -3   51.79    4.30
   0  -9   3   55.89    4.10
   0  -9   3   56.19    5.60
   0   9  -3   48.10    3.10
   0   9   3   43.10    4.20
   0   9  -3   46.00    4.30
   0   9  -3   47.30    3.30
   0   9   3   44.00    4.80
   0   9   3   42.40    4.40
   0   9  -3   42.40    3.90
   0   9   3   38.80    4.20
   0   9  -3   42.90    4.50
  -1  -9  -3  340.97   18.00
   1  -9   3  341.17   16.30
   1  -9   3  319.67   16.10
   1   9   3  271.87   16.20
   1   9   3  291.07   16.40
  -1   9  -3  272.07   15.80
  -1   9  -3  297.77   16.50
  -1   9  -3  324.57   19.40
   1   9   3  277.67   16.20
  -1   9  -3  299.87   17.00
   1   9   3  359.56   22.00
  -1   9  -3  307.67   15.20
  -1   9  -3  305.67   15.10
  -1   9  -3  291.77   16.00
   1   9   3  301.07   16.50
   2  -9   3  257.97   14.00
   2  -9   3  248.38   14.10
   2  -9   3  248.78   14.90
   2   9   3  266.47   14.10
   2   9   3  251.77   15.50
   2   9   3  255.17   14.20
  -2   9  -3  244.48   14.20
   2   9   3  259.37   14.30
  -2   9  -3  269.27   13.40
  -2   9  -3  245.18   14.00
  -2   9  -3  240.58   14.80
  -2   9  -3  260.37   15.50
  -3  -9  -3  328.47   16.00
   3  -9   3  327.17   19.10
   3  -9   3  346.97   18.30
   3  -9   3  347.77   17.90
   3  -9   3  356.96   18.30
   3   9   3  337.47   18.10
  -3   9  -3  334.97   17.20
   3   9   3  308.87   19.30
  -3   9  -3  309.87   18.70
  -3   9  -3  332.67   18.10
   3   9   3  326.27   17.30
  -3   9  -3  338.67   17.40
  -3   9  -3  332.77   19.40
  -3   9  -3  317.67   17.80
  -4  -9  -3  382.76   19.10
   4  -9   3  376.66   20.70
  -4  -9  -3  376.06   19.10
   4  -9   3  388.06   21.10
   4  -9   3  381.16   22.30
  -4   9  -3  440.76   25.90
  -4   9  -3  394.96   20.40
   4   9   3  409.66   23.20
  -4   9  -3  382.76   22.00
   4   9   3  416.76   20.20
  -4   9  -3  408.26   22.60
  -4   9  -3  364.96   20.40
  -4   9  -3  401.16   20.70
   5  -9   3   11.70    3.60
  -5  -9  -3   16.30    3.40
   5  -9   3   12.70    3.00
   5  -9   3   12.30    2.70
  -5  -9  -3   16.00    2.10
  -5  -9  -3   13.80    2.00
  -5   9  -3   15.80    3.00
   5   9   3   16.90    3.30
   5   9   3   11.80    3.70
  -5   9  -3   19.50    3.20
  -5   9  -3   12.40    3.20
  -5   9  -3   17.10    3.70
  -5   9  -3   15.70    3.60
   6  -9   3  139.59   12.50
   6  -9   3  138.79   10.90
  -6  -9  -3  131.89    8.20
   6  -9   3  137.59    9.30
  -6   9  -3  147.99   10.70
  -6   9  -3  142.19    9.50
  -6   9  -3  144.19   10.70
   6   9   3  116.29   10.70
   6   9   3  144.29    9.60
  -6   9  -3  146.49   10.40
  -6   9  -3  151.18   10.70
   7  -9   3  213.78   13.80
  -7  -9  -3  194.78   12.30
   7  -9   3  207.08   12.10
  -7  -9  -3  210.58   11.50
   7  -9   3  195.68   12.40
  -7  -9  -3  214.98   11.90
   7   9   3  201.08   14.10
  -7   9  -3  198.78   13.00
  -7   9  -3  197.98   13.50
  -7   9  -3  201.68   13.20
  -7   9  -3  186.08   13.00
   7   9   3  202.48   12.30
  -8  -9  -3   35.00    3.50
   8  -9   3   28.70    3.70
  -8  -9  -3   33.90    3.90
   8  -9   3   31.00    3.50
  -8  -9  -3   35.10    5.00
   8  -9   3   32.90    4.60
  -8   9  -3   39.90    4.60
   8   9   3   48.40    5.40
  -8   9  -3   44.20    4.50
   8   9   3   44.80    4.10
  -9  -9  -3    7.00    1.70
  -9  -9  -3    5.60    2.00
   9  -9   3    3.60    1.70
  -9   9  -3    7.40    2.00
   9   9   3    8.10    1.70
  -9   9  -3    8.90    1.80
   9   9   3    7.80    2.10
   9 -10  -3   30.50    3.90
  -9 -10   3   27.70    3.00
   9 -10  -3   28.40    3.00
   9 -10  -3   32.70    3.80
  -9 -10   3   27.60    2.70
  -9 -10   3   27.50    3.00
   9  10  -3   20.20    2.60
  -9  10   3   25.90    4.00
  -9  10   3   24.90    2.70
  -9  10   3   27.70    2.40
  -8 -10   3   74.89    6.80
   8 -10  -3   71.59    5.50
   8 -10  -3   71.69    6.40
  -8 -10   3   74.79    4.80
  -8  10   3   57.69    5.40
   8  10  -3   57.89    5.00
   8  10  -3   57.59    5.20
  -8  10   3   58.49    5.20
  -8  10   3   60.79    4.90
   7 -10  -3   98.59    7.20
   7 -10  -3   93.19    7.40
  -7 -10   3   93.49    6.20
   7 -10  -3   93.39    8.00
  -7 -10   3   91.09    6.40
  -7 -10   3   87.29    6.50
   7  10  -3  107.59    7.20
  -7  10   3  117.79    7.30
  -7  10   3  102.29    6.40
   7  10  -3  103.79    7.00
   6 -10  -3   58.09    5.30
  -6 -10   3   68.49    5.00
  -6 -10   3   69.59    4.70
   6 -10  -3   61.99    5.70
   6 -10  -3   61.49    6.30
  -6 -10   3   66.69    5.10
  -6 -10   3   59.69    7.40
   6  10  -3   68.19    5.70
  -6  10   3   60.79    6.00
   6  10  -3   66.59    5.40
  -6  10   3   56.69    6.10
  -6  10   3   52.49    3.70
   6  10  -3   65.09    4.80
  -6  10   3   61.09    6.20
   5 -10  -3  270.57   14.80
  -5 -10   3  258.57   19.50
   5 -10  -3  279.87   15.10
  -5 -10   3  260.17   14.10
  -5 -10   3  263.27   14.00
  -5 -10   3  236.28   20.10
  -5 -10   3  253.97   14.50
   5 -10  -3  263.27   16.20
  -5  10   3  286.77   16.60
   5  10  -3  271.97   14.90
  -5  10   3  277.37   16.70
   5  10  -3  271.57   14.30
  -5  10   3  289.07   16.50
   5  10  -3  257.37   15.30
   4 -10  -3   13.00    2.50
  -4 -10   3   11.50    2.00
  -4 -10   3   12.70    4.80
   4 -10  -3   14.30    2.40
  -4 -10   3    9.90    2.00
  -4 -10   3   11.60    3.30
  -4  10   3    9.30    2.80
  -4  10   3    9.20    3.60
  -4  10   3    9.10    2.90
   4  10  -3    9.10    2.20
   4  10  -3    8.90    2.20
  -4  10   3    9.20    2.90
   4  10  -3   10.00    2.90
   3 -10  -3  167.48    9.50
  -3 -10   3  148.39    9.40
  -3 -10   3  149.09    9.30
  -3 -10   3  149.39   13.30
   3 -10  -3  165.78    9.60
   3  10  -3  160.28   10.80
  -3  10   3  189.48   12.00
  -3  10   3  192.08   11.90
   3  10  -3  170.78   10.40
   3  10  -3  165.88    9.90
  -3  10   3  198.28   11.90
  -3  10   3  191.88   11.20
   2 -10  -3   53.99    3.90
  -2 -10   3   55.39    4.60
  -2 -10   3   52.69    6.70
  -2 -10   3   57.39    4.30
  -2  10   3   53.29    5.50
   2  10  -3   61.69    5.70
   2  10  -3   62.39    5.30
  -2  10   3   58.89    5.70
  -2  10   3   57.19    5.40
  -2  10   3   60.59    5.80
   2  10  -3   63.19    5.00
  -1 -10   3  917.31   47.50
  -1 -10   3  931.41   44.10
   1  10  -3  980.30   44.90
  -1  10   3  968.70   45.60
  -1  10   3  857.01   44.80
  -1  10   3  905.51   45.20
   1  10  -3  902.41   44.90
   1  10  -3  892.31   45.00
  -1  10   3  880.71   45.10
   1  10  -3  957.60   44.50
   0 -10   3  256.77   16.20
   0 -10   3  264.87   15.00
   0  10  -3  248.88   14.70
   0  10   3  240.48   14.30
   0  10   3  266.17   14.30
   0  10   3  259.57   14.70
   0  10  -3  261.17   12.20
   0  10   3  265.17   14.90
   0  10  -3  237.38   14.10
   0  10  -3  254.17   12.30
   0  10   3  256.57   15.10
   0  10  -3  246.48   15.10
   1 -10   3  467.15   25.00
  -1 -10  -3  455.55   26.40
   1 -10   3  472.45   26.60
   1  10   3  489.55   26.40
   1  10   3  496.45   25.30
  -1  10  -3  527.85   26.90
  -1  10  -3  504.85   25.40
  -1  10  -3  477.75   24.40
   1  10   3  528.75   25.50
   1  10   3  505.25   25.50
  -1  10  -3  531.25   23.60
   1  10   3  470.85   25.00
  -1  10  -3  498.45   26.00
   2 -10   3  142.79   10.30
   2 -10   3  155.28    9.40
  -2 -10  -3  141.69   11.50
   2 -10   3  153.98   10.30
   2 -10   3  151.68    9.50
   2  10   3  148.19    9.20
   2  10   3  138.69    9.20
  -2  10  -3  150.98    8.20
  -2  10  -3  141.59    9.00
  -2  10  -3  143.79   10.10
  -2  10  -3  155.38   11.00
  -2  10  -3  147.99    8.40
   2  10   3  156.48   10.90
   2  10   3  149.39    9.60
  -2  10  -3  149.79    9.60
   3 -10   3   86.29    7.50
   3 -10   3   81.89    6.40
  -3 -10  -3   74.69    8.80
   3 -10   3   85.19    6.70
  -3  10  -3   94.29    8.10
  -3  10  -3   86.59    5.60
   3  10   3   78.69    7.00
  -3  10  -3   81.99    6.50
  -3  10  -3   87.79    7.00
  -3  10  -3   84.49    6.00
   3  10   3   73.59    8.00
   3  10   3   81.39    6.00
   4 -10   3  371.66   19.40
   4 -10   3  345.97   20.40
  -4 -10  -3  351.56   17.10
   4 -10   3  374.56   21.70
  -4  10  -3  340.07   18.30
   4  10   3  332.47   18.90
   4  10   3  338.67   17.90
  -4  10  -3  343.27   19.20
  -4  10  -3  345.47   18.10
   4  10   3  318.17   20.30
  -4  10  -3  321.97   19.90
  -4  10  -3  367.96   25.20
  -4  10  -3  346.07   18.60
   5 -10   3  125.59    9.00
   5 -10   3  123.49   10.40
   5 -10   3  125.39    9.40
  -5 -10  -3  145.09    7.90
  -5 -10  -3  143.89    8.00
  -5  10  -3  127.29   10.20
   5  10   3  165.68   11.60
  -5  10  -3  131.49    8.70
  -5  10  -3  137.39    8.70
  -5  10  -3  129.29   10.40
  -5  10  -3  133.19    9.70
  -6 -10  -3   44.80    3.60
  -6 -10  -3   38.50    3.70
   6 -10   3   37.90    5.40
   6 -10   3   36.50    4.60
   6  10   3   36.40    5.50
  -6  10  -3   37.00    4.90
  -6  10  -3   34.80    6.00
  -6  10  -3   36.90    3.60
   6  10   3   39.50    4.70
  -6  10  -3   42.20    5.40
  -6  10  -3   40.10    5.20
   7 -10   3   91.39    8.10
  -7 -10  -3   94.19    6.50
   7 -10   3   84.69    7.00
  -7 -10  -3   95.29    6.30
   7 -10   3   86.49    6.80
   7  10   3   99.49    7.10
   7  10   3  107.79    8.60
  -7  10  -3   96.89    9.60
  -7  10  -3   86.19    7.50
  -7  10  -3   92.49    7.50
   8 -10   3   51.69    5.30
  -8 -10  -3   44.80    4.10
  -8 -10  -3   44.00    3.90
   8 -10   3   47.90    4.10
   8  10   3   50.89    5.10
  -8  10  -3   53.39    4.80
  -8  10  -3   56.59    6.60
   8  10   3   50.89    5.70
  -9 -10  -3   26.50    2.50
  -9  10  -3   21.90    2.30
   9  10   3   23.90    2.40
  -9  10  -3   23.10    2.50
   9  10   3   23.70    2.80
  -9 -11   3   11.90    2.40
  -9 -11   3   10.60    1.70
   9 -11  -3   15.40    2.10
  -9  11   3   11.40    2.20
  -9  11   3   16.00    2.30
  -8 -11   3   11.30    2.10
  -8 -11   3    8.20    1.80
   8 -11  -3    6.30    1.80
  -8 -11   3    7.70    1.60
   8 -11  -3    8.80    2.50
  -8  11   3    7.00    2.20
   8  11  -3   13.30    2.30
  -8  11   3   12.30    2.40
   8  11  -3   10.40    1.90
  -7 -11   3    6.90    1.70
   7 -11  -3    9.20    2.90
   7 -11  -3    9.30    2.50
  -7 -11   3    4.90    1.30
   7 -11  -3    6.70    2.00
  -7 -11   3    8.60    2.80
  -7  11   3    5.40    2.10
   7  11  -3    2.30    1.30
  -7  11   3    4.00    2.10
  -7  11   3    5.60    2.00
   7  11  -3    5.20    1.90
   6 -11  -3   18.40    3.90
  -6 -11   3   20.30    2.40
  -6 -11   3   18.50    2.60
   6 -11  -3   17.40    3.10
   6 -11  -3   18.90    3.30
  -6 -11   3   18.40    2.50
  -6  11   3   20.50    3.80
  -6  11   3   20.20    4.20
   6  11  -3   15.80    2.80
  -6  11   3   21.50    4.00
   6  11  -3   17.00    2.90
   6  11  -3   18.40    2.50
  -6  11   3   12.00    3.30
   5 -11  -3   86.29    8.20
  -5 -11   3   88.19    5.50
   5 -11  -3   75.69    6.10
  -5 -11   3   84.09    6.50
   5  11  -3   82.49    6.20
   5  11  -3   79.39    5.70
  -5  11   3   82.99    7.50
  -5  11   3   74.09    8.30
  -5  11   3   77.59    7.70
  -5  11   3   83.29    7.70
   5  11  -3   80.89    6.70
   4 -11  -3  146.19    8.90
  -4 -11   3  144.79    8.30
   4 -11  -3  137.39    8.60
  -4 -11   3  142.29   14.20
  -4 -11   3  141.79    8.10
  -4  11   3  132.19   10.20
   4  11  -3  143.99    9.10
   4  11  -3  122.39    9.30
  -4  11   3  125.79   10.30
   4  11  -3  133.09    8.40
  -4  11   3  139.49   10.50
  -4  11   3  127.19   10.70
   3 -11  -3   20.50    2.50
   3 -11  -3   17.80    2.40
  -3 -11   3   17.10    4.60
  -3  11   3   14.20    3.70
   3  11  -3   15.80    3.00
  -3  11   3   10.60    3.00
   3  11  -3   14.90    2.60
  -3  11   3   10.30    3.10
   3  11  -3   13.60    3.00
  -3  11   3   13.00    3.50
   2 -11  -3   91.39    5.70
  -2 -11   3   92.29    6.10
  -2 -11   3   94.89    6.00
  -2 -11   3   96.19    9.60
  -2  11   3   92.99    7.50
  -2  11   3   78.49    9.00
  -2  11   3   78.59    7.60
   2  11  -3   83.19    6.30
  -2  11   3   83.39    7.50
   2  11  -3   85.79    7.30
   2  11  -3   90.89    6.90
  -1 -11   3  516.65   29.60
  -1 -11   3  519.75   25.60
  -1 -11   3  506.25   25.70
   1 -11  -3  462.15   24.40
  -1  11   3  536.45   27.30
  -1  11   3  537.65   31.80
   1  11  -3  499.25   27.00
  -1  11   3  537.05   27.20
  -1  11   3  548.45   27.70
   0 -11   3  135.19    8.50
   0 -11   3  133.79   10.70
   0 -11   3  133.19    8.40
   0  11   3  139.69    9.60
   0  11  -3  125.99   10.70
   0  11   3  135.19    9.10
   0  11   3  139.19    9.30
   0  11   3  141.29    9.80
   0  11   3  143.49    9.00
   0  11  -3  127.39    9.70
   1 -11   3   26.60    4.10
   1 -11   3   27.20    3.30
  -1  11  -3   25.80    4.90
  -1  11  -3   21.20    4.00
   1  11   3   23.40    3.80
   1  11   3   22.10    4.70
   1  11   3   24.50    3.30
   1  11   3   25.50    3.30
   1  11   3   21.90    3.30
  -1  11  -3   26.70    4.50
   2 -11   3   92.89    7.10
  -2 -11  -3   82.29    8.80
   2 -11   3   76.49    7.30
   2  11   3   99.79    6.90
   2  11   3  104.29    8.30
  -2  11  -3   94.09    7.20
  -2  11  -3   96.49    5.20
  -2  11  -3   93.09    7.70
  -2  11  -3  101.69    8.50
   2  11   3  105.99    7.40
  -2  11  -3   96.59    5.40
  -3 -11  -3  291.67   14.80
   3 -11   3  319.47   17.30
   3 -11   3  327.27   17.50
  -3 -11  -3  303.77   23.20
  -3  11  -3  287.17   17.90
  -3  11  -3  307.37   19.00
   3  11   3  311.17   17.20
   3  11   3  290.37   18.30
  -3  11  -3  306.27   15.40
   3  11   3  315.27   16.40
  -3  11  -3  301.27   16.90
  -3  11  -3  289.67   16.40
   4 -11   3  231.08   13.70
   4 -11   3  221.08   15.00
   4 -11   3  232.08   14.10
  -4 -11  -3  253.17   12.00
  -4  11  -3  214.48   14.60
  -4  11  -3  219.48   13.20
   4  11   3  240.88   12.70
  -4  11  -3  208.58   12.10
  -4  11  -3  207.28   13.20
   4  11   3  244.98   15.40
  -4  11  -3  232.48   15.40
   4  11   3  235.88   13.80
  -5 -11  -3  259.57   13.50
  -5 -11  -3  263.67   13.40
   5 -11   3  260.27   15.40
  -5  11  -3  263.37   14.20
  -5  11  -3  253.47   13.70
  -5  11  -3  255.47   17.70
  -5  11  -3  236.98   18.90
  -5  11  -3  240.68   16.00
   6 -11   3   31.80    4.20
  -6 -11  -3   33.90    3.10
   6 -11   3   31.10    3.80
  -6 -11  -3   34.10    3.30
   6 -11   3   35.50    5.10
  -6  11  -3   27.90    3.90
  -6  11  -3   32.50    3.20
  -6  11  -3   23.30    4.10
   6  11   3   32.40    4.80
   6  11   3   30.30    3.90
  -7 -11  -3   21.80    2.80
   7 -11   3   27.20    4.70
   7 -11   3   26.20    3.60
  -7 -11  -3   21.00    2.60
   7 -11   3   28.60    3.40
   7  11   3   29.60    3.50
   7  11   3   32.10    4.60
  -7  11  -3   26.80    3.80
  -7  11  -3   29.40    3.50
  -8 -11  -3   44.20    3.60
   8 -11   3   43.60    3.60
  -8 -11  -3   43.70    3.80
  -8 -11  -3   41.80    4.30
   8  11   3   49.40    5.00
   8  11   3   45.60    3.90
  -8  11  -3   41.90    3.80
  -8  11  -3   43.90    3.60
  -8 -12   3   33.30    3.20
   8 -12  -3   34.50    3.70
  -8 -12   3   32.50    2.80
   8 -12  -3   39.60    5.20
   8  12  -3   29.60    2.80
  -8  12   3   31.80    3.00
   8  12  -3   31.50    3.00
  -8  12   3   30.40    3.70
  -7 -12   3   19.40    2.40
   7 -12  -3   20.00    3.10
   7 -12  -3   18.80    2.80
  -7 -12   3   20.60    2.30
   7 -12  -3   19.50    3.70
  -7  12   3   24.50    3.60
  -7  12   3   21.70    3.90
  -7  12   3   22.90    3.20
   7  12  -3   23.70    2.80
   7  12  -3   24.10    3.00
  -6 -12   3  127.09    7.30
   6 -12  -3  101.39   10.50
   6 -12  -3  119.59    8.20
  -6 -12   3  126.69    7.50
   6 -12  -3  122.79    8.50
  -6  12   3  131.79    9.10
   6  12  -3  124.19    7.30
  -6  12   3  123.29    8.50
   6  12  -3  121.59    8.20
   6  12  -3  121.09    8.00
   5 -12  -3   38.00    4.20
   5 -12  -3   37.30    4.00
  -5 -12   3   34.10    3.20
  -5 -12   3   34.80    3.40
  -5  12   3   57.09    7.00
   5  12  -3   44.60    4.70
   5  12  -3   45.80    3.80
  -5  12   3   43.90    5.30
  -5  12   3   44.10    5.50
   5  12  -3   46.30    4.20
  -4 -12   3   60.19    4.70
   4 -12  -3   63.19    5.40
  -4 -12   3   65.09    4.60
   4 -12  -3   56.19    5.00
  -4  12   3   66.29    8.20
   4  12  -3   68.19    5.50
  -4  12   3   63.59    6.70
   4  12  -3   68.79    6.10
   4  12  -3   69.59    5.10
  -4  12   3   63.99    6.70
  -4  12   3   69.09    6.70
  -3 -12   3   99.69    6.30
  -3 -12   3  103.39    6.60
   3 -12  -3  103.59    6.90
   3 -12  -3   95.49    6.60
   3  12  -3   90.39    6.70
   3  12  -3   89.69    7.70
  -3  12   3  104.69    8.50
  -3  12   3   93.49    8.20
   3  12  -3   87.89    7.00
  -3  12   3  105.09    8.40
  -3  12   3   99.69    8.50
  -2 -12   3  378.96   25.90
   2 -12  -3  403.96   21.00
  -2 -12   3  392.96   22.40
  -2 -12   3  418.96   21.20
  -2  12   3  425.26   22.50
  -2  12   3  427.36   23.20
   2  12  -3  432.96   23.10
  -2  12   3  445.36   23.20
   2  12  -3  405.96   22.10
  -2  12   3  444.26   23.80
   2  12  -3  412.96   21.60
  -1 -12   3   54.39   10.00
  -1 -12   3   54.79    5.00
  -1 -12   3   56.69    5.00
   1  12  -3   71.89    6.50
   1  12  -3   75.49    5.90
  -1  12   3   73.79    9.20
   1  12  -3   68.59    6.00
  -1  12   3   73.79    6.40
  -1  12   3   69.29    6.20
  -1  12   3   71.19    6.30
   1  12  -3   66.79    6.20
   0 -12   3  286.17   15.90
   0 -12   3  298.67   16.20
   0 -12   3  279.87   18.70
   0  12   3  297.37   16.80
   0  12  -3  313.87   17.50
   0  12   3  291.67   17.10
   0  12  -3  299.67   18.20
   0  12  -3  309.27   16.60
   0  12   3  312.47   20.80
   0  12   3  269.37   16.30
   0  12   3  276.27   16.00
   0  12  -3  289.57   16.90
   1 -12   3  525.45   27.10
   1 -12   3  572.84   30.10
   1  12   3  548.55   27.40
  -1  12  -3  577.44   28.30
  -1  12  -3  529.75   27.40
   1  12   3  537.45   27.30
  -1  12  -3  517.95   28.00
   1  12   3  505.05   26.80
   1  12   3  514.75   28.10
  -1  12  -3  480.35   29.00
   2 -12   3    7.80    2.40
   2 -12   3    9.10    2.30
   2  12   3   11.40    2.70
   2  12   3   10.80    2.30
  -2  12  -3    8.90    2.70
   2  12   3   14.50    3.40
  -2  12  -3   10.90    2.70
  -2  12  -3   10.30    2.70
  -2  12  -3    9.00    3.00
   3 -12   3   68.39    6.70
   3  12   3   75.79    5.50
   3  12   3   69.49    6.90
  -3  12  -3   65.89    6.70
  -3  12  -3   62.09    7.00
   3  12   3   74.79    6.20
  -3  12  -3   63.69    5.80
  -4 -12  -3  718.13   36.00
   4 -12   3  756.02   38.40
  -4  12  -3  814.62   40.80
   4  12   3  722.93   40.00
  -4  12  -3  817.12   45.00
  -5 -12  -3  110.09    6.50
  -5 -12  -3  106.99    6.50
   5 -12   3  114.09    8.30
   5 -12   3  111.09    7.80
  -5  12  -3  101.99    7.00
  -5  12  -3   95.59    8.30
   5  12   3   92.49    7.40
  -6 -12  -3  164.58    9.50
   6 -12   3  168.98   10.30
  -6 -12  -3  171.38    9.40
   6  12   3  169.88   10.40
  -6  12  -3  165.68    9.10
  -6  12  -3  165.58   11.10
  -6  12  -3  156.48    9.70
   7 -12   3   83.29    6.40
   7 -12   3   81.79    6.00
  -7 -12  -3   84.19    5.60
   7 -12   3   78.09    6.80
  -7  12  -3   90.89    5.20
  -7  12  -3   93.09    6.70
   7  12   3  102.99    6.50
  -8 -12  -3   23.50    3.10
  -8  12  -3   21.80    2.30
   8  12   3   24.20    2.50
  -8 -13   3   35.80    2.70
   8 -13  -3   36.60    3.10
  -8  13   3   35.80    3.50
   8  13  -3   34.20    2.60
  -8  13   3   37.20    2.80
   7 -13  -3   10.40    2.30
  -7 -13   3   11.40    2.70
   7 -13  -3   10.90    2.20
  -7 -13   3   10.60    2.20
  -7  13   3   15.30    2.60
   7  13  -3   14.50    2.30
   7  13  -3   12.10    2.10
  -7  13   3   10.60    2.00
  -7  13   3    8.20    2.10
  -6 -13   3   13.90    2.00
   6 -13  -3   10.10    2.40
   6 -13  -3   16.10    2.70
  -6 -13   3   13.90    1.80
   6  13  -3   10.20    2.00
  -6  13   3   15.90    2.80
  -6  13   3   13.70    3.10
  -6  13   3   15.20    3.00
   6  13  -3   11.00    2.20
   6  13  -3   15.50    1.90
  -5 -13   3   15.40    2.10
  -5 -13   3   16.90    2.00
   5 -13  -3   12.80    2.80
   5 -13  -3   14.40    2.70
  -5  13   3   13.40    3.30
   5  13  -3   13.80    2.20
   5  13  -3   16.90    3.10
   5  13  -3   21.20    3.20
  -5  13   3   14.00    3.00
  -5  13   3   18.70    4.10
  -4 -13   3   39.90    3.30
   4 -13  -3   36.40    4.00
   4 -13  -3   36.40    4.30
  -4 -13   3   39.10    3.40
  -4  13   3   32.30    5.40
   4  13  -3   43.00    4.10
   4  13  -3   43.50    4.70
  -4  13   3   35.80    5.00
   4  13  -3   37.30    3.60
  -4  13   3   41.60    6.40
  -4  13   3   31.30    5.10
  -3 -13   3  123.29    7.40
  -3 -13   3  127.89    9.10
   3 -13  -3  110.89    7.80
   3 -13  -3  107.79    7.80
  -3  13   3  118.99   12.30
  -3  13   3  134.99   13.90
  -2 -13   3  190.78   10.20
  -2 -13   3  179.88   10.10
   2 -13  -3  175.58   10.20
  -2  13   3  164.58   11.20
  -2  13   3  165.98   12.00
  -2  13   3  168.98   11.60
   2  13  -3  173.28   10.50
   2  13  -3  167.98   11.50
  -2  13   3  164.98   11.50
   2  13  -3  167.08   10.80
  -1 -13   3   16.40    3.50
  -1  13   3   10.70    2.60
   1  13  -3    9.90    2.60
   1  13  -3   10.00    2.40
   1  13  -3   10.40    2.90
   1  13  -3   11.60    2.90
  -1  13   3   12.40    3.00
  -1  13   3   16.30    3.20
  -1  13   3   16.20    3.50
   0 -13   3   95.49    7.00
   0  13   3  104.69    7.80
   0  13   3  106.19    8.10
   0  13  -3  105.39    8.10
   0  13  -3  105.39    7.70
   0  13   3  109.79    7.90
   0  13  -3  105.49    8.70
   0  13  -3  113.49    8.40
   0  13   3  101.59    8.20
   1 -13   3  412.96   23.10
   1 -13   3  411.96   22.80
  -1  13  -3  425.96   23.90
  -1  13  -3  427.56   25.00
   1  13   3  449.66   23.20
   1  13   3  440.76   23.90
   1  13   3  479.05   23.10
   1  13   3  420.26   23.60
  -1  13  -3  461.85   24.00
   1  13   3  484.35   23.50
  -1  13  -3  451.75   23.40
   2 -13   3   32.00    3.90
   2 -13   3   36.60    4.20
  -2  13  -3   30.90    4.40
   2  13   3   29.50    4.30
  -2  13  -3   27.80    4.30
  -2  13  -3   30.90    4.80
   2  13   3   35.50    4.40
   3 -13   3   39.40    4.30
   3 -13   3   36.50    4.70
   3 -13   3   41.50    4.70
   3  13   3   29.60    4.00
   3  13   3   36.00    3.50
  -3  13  -3   22.90    4.10
  -3  13  -3   24.80    4.80
  -3  13  -3   26.90    3.80
   4 -13   3  115.09   10.10
   4 -13   3  115.19    8.70
   4 -13   3  118.99    9.30
   4  13   3  120.09    8.40
  -4  13  -3  118.89    9.20
  -4  13  -3  120.09    8.00
   5 -13   3   69.59    7.80
   5 -13   3   68.39    5.60
   5  13   3   58.39    5.30
  -5  13  -3   60.39    4.70
  -5  13  -3   60.79    6.00
   6 -13   3   57.29    4.80
  -6 -13  -3   43.20    3.70
   6 -13   3   49.99    5.20
   6 -13   3   57.79    5.10
  -6  13  -3   62.39    5.30
   6  13   3   64.19    6.10
  -6  13  -3   55.19    4.20
   7 -13   3   84.29    6.90
  -7 -13  -3   70.59    5.00
   7 -13   3   83.39    5.50
   7  13   3   90.59    5.70
  -7  13  -3   84.79    5.70
  -7 -14   3   15.70    1.70
   7 -14  -3   17.60    2.20
   7  14  -3   11.40    1.90
  -7  14   3   13.20    2.00
  -7  14   3   12.00    2.30
   7  14  -3   10.10    1.70
   6 -14  -3   79.69    7.10
  -6 -14   3   81.89    4.60
   6 -14  -3   77.49    5.90
   6  14  -3   65.89    5.10
  -6  14   3   71.19    5.50
  -6  14   3   66.09    5.00
   6  14  -3   67.09    4.90
  -6  14   3   57.99    5.60
  -5 -14   3   71.99    4.60
   5 -14  -3   71.19    5.50
  -5 -14   3   72.29    4.80
  -5  14   3   76.09    6.20
  -5  14   3   70.19    6.30
   5  14  -3   69.69    5.60
   5  14  -3   76.99    5.40
   4 -14  -3  103.19    7.40
  -4 -14   3  105.09    6.50
   4 -14  -3  100.99    8.00
  -4  14   3  111.09    8.80
   4  14  -3  115.99    8.00
   4  14  -3  114.19    7.40
  -4  14   3  108.59    8.40
   4  14  -3  117.99    6.90
  -4  14   3  120.29    8.60
   3 -14  -3   77.19    6.10
  -3 -14   3   76.59    5.30
  -3 -14   3   79.69    5.30
   3 -14  -3   80.39    6.10
   3  14  -3   77.79    6.70
  -3  14   3   88.99    7.20
  -3  14   3   87.89    7.20
   3  14  -3   88.39    6.30
   3  14  -3   76.99    5.70
  -3  14   3   87.99    8.20
   2 -14  -3   15.20    2.40
  -2 -14   3   19.20    2.50
  -2  14   3   17.20    3.50
   2  14  -3   14.20    2.40
   2  14  -3   17.30    3.50
  -2  14   3   11.40    4.00
  -2  14   3   16.00    3.60
   2  14  -3   14.40    2.70
  -1 -14   3  186.28   10.50
  -1 -14   3  186.18   10.50
  -1  14   3  173.18   11.30
   1  14  -3  177.68   11.30
  -1  14   3  174.48   11.40
  -1  14   3  176.18   12.60
   1  14  -3  175.48   10.80
  -1  14   3  185.18   11.60
   1  14  -3  179.68   11.70
   0 -14   3  326.87   17.60
   0 -14   3  313.27   17.30
   0  14  -3  317.17   17.70
   0  14   3  337.37   18.20
   0  14   3  346.97   18.10
   0  14   3  306.57   22.70
   0  14  -3  328.87   18.40
   0  14  -3  349.07   18.70
   1 -14   3   11.10    2.50
   1 -14   3   14.60    2.80
  -1  14  -3    7.10    2.10
   1  14   3    9.50    2.30
   1  14   3   12.70    2.50
  -1  14  -3   11.10    2.80
   1  14   3   11.70    2.50
  -1  14  -3    6.60    2.00
   2 -14   3   38.50    4.30
   2  14   3   40.10    4.30
  -2  14  -3   32.00    4.30
   2  14   3   41.10    3.90
  -2  14  -3   30.50    4.00
   3  14   3    8.10    1.80
  -3  14  -3   10.20    2.60
  -3  14  -3    9.30    2.20
   4 -14   3   60.89    5.90
   4 -14   3   70.39    6.10
   4 -14   3   70.49    5.80
  -4  14  -3   69.09    5.20
  -4  14  -3   57.79    5.80
   4  14   3   71.99    5.70
   5 -14   3   38.90    4.30
   5 -14   3   41.50    4.10
   5 -14   3   31.50    4.50
  -5  14  -3   41.20    3.30
  -5  14  -3   42.60    4.40
   6 -14   3  127.19    8.50
   6 -14   3  145.59    8.40
  -6  14  -3  133.89    8.50
   6  14   3  147.49    8.40
  -6 -15   3   26.60    2.10
   6  15  -3   22.80    2.50
   6  15  -3   22.90    2.40
  -6  15   3   24.70    2.70
  -6  15   3   27.60    2.70
  -5 -15   3    5.00    1.10
   5 -15  -3    6.30    1.60
  -5  15   3    5.90    1.80
  -5  15   3    6.50    1.60
  -5  15   3    5.80    1.90
   5  15  -3    8.70    2.00
   5  15  -3    5.20    1.20
   5  15  -3    4.60    1.40
  -4 -15   3   24.10    2.20
   4 -15  -3   18.70    2.70
  -4 -15   3   23.70    2.30
   4  15  -3   26.00    2.90
  -4  15   3   19.80    3.60
   4  15  -3   21.20    2.40
   4  15  -3   23.10    3.20
  -4  15   3   17.00    3.40
  -4  15   3   21.30    3.30
  -3 -15   3   91.09    5.60
  -3 -15   3   92.99    5.60
   3 -15  -3   75.99    6.00
  -3  15   3   86.99    7.60
  -3  15   3   91.39    7.00
   3  15  -3   91.69    5.90
  -3  15   3   94.09    7.20
   3  15  -3   99.29    6.40
   3  15  -3   91.29    6.90
  -2 -15   3   23.10    2.40
  -2 -15   3   23.50    2.50
  -2  15   3   21.50    3.60
  -2  15   3   16.10    2.90
   2  15  -3   18.70    3.50
   2  15  -3   19.70    2.90
   2  15  -3   17.50    2.70
  -1 -15   3    3.20    1.30
  -1 -15   3    4.40    1.40
  -1  15   3    5.10    1.70
   1  15  -3    2.90    1.80
  -1  15   3    4.10    1.90
   1  15  -3    6.40    2.00
   1  15  -3    3.10    1.40
   0 -15   3   16.00    2.40
   0  15   3   16.20    2.70
   0  15  -3   16.90    3.20
   0  15  -3   19.60    3.20
   0  15   3   17.00    2.80
   0  15  -3   17.20    3.20
   1 -15   3   29.30    3.30
   1 -15   3   30.00    3.90
  -1  15  -3   28.90    3.50
  -1  15  -3   28.80    3.50
   1  15   3   31.30    3.20
   1  15   3   32.20    3.50
  -1  15  -3   34.10    4.00
   1  15   3   33.40    3.50
   2 -15   3   46.90    4.30
   2 -15   3   46.50    4.50
   2  15   3   45.80    3.90
  -2  15  -3   39.30    4.10
  -2  15  -3   46.30    4.70
   2  15   3   45.60    4.30
   3 -15   3  124.79    8.50
   3 -15   3  118.99    8.70
   3  15   3  142.69    7.80
  -3  15  -3  126.79    9.00
   3  15   3  145.39   10.90
  -3  15  -3  146.79    9.10
   4 -15   3   36.40    4.10
   4 -15   3   27.60    3.60
   4  15   3   34.60    3.50
  -4  15  -3   30.30    3.60
  -4  15  -3   34.30    3.10
   5 -15   3    9.70    1.90
  -5  15  -3   13.80    1.50
  -5  15  -3   13.00    2.30
   5  15   3   16.20    2.30
  -4  16   3   16.60    2.70
   4  16  -3   18.70    2.50
  -4  16   3   17.20    2.40
   4  16  -3   18.40    2.20
  -4  16   3   22.20    2.90
   4  16  -3   16.80    1.90
  -3 -16   3   64.19    4.40
  -3  16   3   65.99    5.20
   3  16  -3   64.39    5.10
   3  16  -3   59.89    4.30
   3  16  -3   65.49    4.70
  -3  16   3   66.39    5.10
  -2 -16   3   28.40    2.50
  -2 -16   3   28.70    2.70
  -2  16   3   30.60    3.50
   2  16  -3   31.10    3.20
   2  16  -3   27.60    2.80
  -2  16   3   28.10    3.20
   2  16  -3   30.70    3.40
  -1 -16   3  124.39    7.10
  -1  16   3  121.29    7.70
   1  16  -3  144.99    9.20
   1  16  -3  112.29    7.80
  -1  16   3  122.29    7.90
   1  16  -3  116.79    8.20
   0 -16   3    5.30    1.70
   0  16  -3    2.90    1.50
   0  16   3    2.40    1.30
   0  16  -3    1.20    1.20
   0  16  -3    2.70    1.30
   0  16   3    2.90    1.30
   1 -16   3   18.20    2.50
   1 -16   3   21.30    3.30
  -1  16  -3   26.70    3.60
  -1  16  -3   25.70    2.70
  -1  16  -3   31.70    5.10
   1  16   3   25.80    2.70
   1  16   3   25.70    2.50
   1  16   3   19.10    2.30
   2 -16   3   99.89    7.50
   2 -16   3  103.19    6.70
   2  16   3  100.89    6.60
   2  16   3  105.19    6.10
  -2  16  -3   99.89    6.50
  -2  16  -3  103.89    7.10
   3 -16   3   28.20    3.00
   3  16   3   26.80    2.20
  -3  16  -3   23.00    3.00
  -3  16  -3   24.40    2.60
   3  16   3   24.30    2.80
   4 -16   3    5.40    1.50
  -4  16  -3    7.60    1.80
  -4  16  -3    7.30    1.30
   4  16   3    8.60    1.70
  -2  17   3   45.40    3.60
   2  17  -3   47.00    3.70
  -2  17   3   49.20    3.80
   2  17  -3   46.40    3.60
   2  17  -3   49.40    3.40
   1  17  -3   18.30    2.40
   1  17  -3   20.20    2.40
   1  17  -3   21.70    2.30
  -1  17   3   20.00    2.30
  -1  17   3   18.90    2.30
   0  17  -3    3.80    1.30
   0  17  -3    2.30    1.10
   0  17  -3    1.90    1.00
   0  17   3    1.60    0.90
  -1  17  -3   25.40    2.60
  -1  17  -3   30.00    2.90
   1  17   3   24.30    2.10
   1  17   3   26.90    2.20
  -2  17  -3  112.99    7.00
  -2  17  -3  118.09    6.70
  11   0  -4   13.70    2.20
 -11   0   4   13.00    2.30
  11   0  -4   20.10    3.70
  10   0  -4   84.49    6.60
 -10   0   4   77.79    6.40
  10   0  -4   81.79    7.20
  -9   0   4   44.10    6.80
   9   0  -4   41.10    5.10
  -9   0   4   43.10    4.60
   9   0  -4   26.60   52.29
   9   0  -4   44.00    4.80
   8   0  -4   72.29    6.60
  -8   0   4   75.29    5.90
   8   0  -4   70.99   37.20
  -8   0   4   68.49    8.40
   8   0  -4   67.79    6.10
  -8   0   4   65.59    7.90
   7   0  -4  -12.70   24.40
  -7   0   4    6.40    1.90
  -7   0   4    6.20    2.80
   7   0  -4    8.30    2.70
   7   0  -4    3.10    1.10
  -7   0   4    5.00    1.30
  -7   0   4    4.30    1.60
  -7   0   4    6.60    3.20
   7   0  -4    4.10    1.90
   6   0  -4  158.08    8.60
   6   0  -4  156.08    8.80
   6   0  -4  143.29    9.40
  -6   0   4  154.68    9.30
   6   0  -4  118.69    9.80
  -6   0   4  135.49   10.40
   6   0  -4  161.58   24.60
  -6   0   4  147.89    8.10
  -6   0   4  148.19    9.00
   5   0  -4 1263.57   61.49
  -5   0   4 1356.86   61.69
   5   0  -4 1355.26   72.89
   4   0  -4  865.21   47.20
  -4   0   4  840.02   38.30
  -4   0   4  787.72   38.00
   4   0  -4  792.72   38.30
  -4   0   4  804.52   39.80
   3   0  -4    3.10    0.80
  -3   0   4    1.00    1.00
   3   0  -4    2.40    1.20
  -3   0   4    1.20    0.60
   3   0  -4    2.60    0.80
  -3   0   4    0.40    0.70
  -3   0   4    2.90    6.50
  -2   0   4  749.03   40.80
   2   0  -4  749.23   35.00
   1   0  -4 1421.76   65.39
   0   0   4 7980.80  368.46
  -1   0  -4 2045.20   96.09
   1   0   4 2153.38  103.29
  -2   0  -4  891.81   41.00
   2   0   4  878.01   49.20
  -2   0  -4  844.22   41.40
  -2   0  -4  867.31   40.80
  -3   0  -4 3898.91  176.88
   3   0   4 3823.62  187.18
  -4   0  -4  110.29    7.30
  -4   0  -4  121.89    7.70
  -4   0  -4  115.49    8.30
  -5   0  -4   59.09    5.30
   5   0   4   56.19    5.70
  -5   0  -4   67.99    5.10
  -5   0  -4   58.49    5.20
  -5   0  -4   56.59    5.20
  -5   0  -4   54.99    4.60
  -5   0  -4   60.09    7.50
   5   0   4   30.50   17.90
   6   0   4    5.80    2.50
   6   0   4    1.80   20.50
  -6   0  -4    1.50    1.60
  -6   0  -4    0.50    1.60
  -6   0  -4    3.10    1.30
  -6   0  -4    0.60    1.20
   6   0   4    2.10    1.60
  -6   0  -4    1.40    1.50
   6   0   4    7.30    2.40
   7   0   4   15.70    3.60
  -7   0  -4   13.30    3.40
   7   0   4   52.79   26.20
  -7   0  -4   13.90    2.70
   7   0   4   20.70    4.30
  -7   0  -4   10.30    2.80
   7   0   4   14.00    3.20
  -7   0  -4   12.80    3.10
  -7   0  -4   11.70    2.80
  -7   0  -4   10.90    3.40
  -8   0  -4  129.99    9.70
   8   0   4  128.69   10.30
  -8   0  -4  127.89    8.50
  -8   0  -4  128.39   10.20
   8   0   4  129.09    8.80
  -8   0  -4  144.69   11.00
   8   0   4  130.79    9.20
  -8   0  -4  122.49    9.80
   9   0   4   50.59    6.00
  -9   0  -4   54.59    5.80
   9   0   4   17.80   44.70
  -9   0  -4   51.09    5.50
  -9   0  -4   47.90    5.20
 -10   0  -4   66.59    6.40
 -10   0  -4   67.69    6.00
 -10   0  -4   74.89    6.30
 -11   0  -4  137.19    8.20
  11  -1  -4   14.50    3.10
  11  -1  -4   14.20    2.50
 -11  -1   4   12.30    2.50
 -11   1   4   16.30    2.50
  11   1  -4   20.10    4.00
  10  -1  -4   41.90    4.50
 -10  -1   4   37.40    4.20
  10  -1  -4   38.50    5.00
 -10   1   4   42.70    4.30
  10   1  -4   37.40    4.10
  10   1  -4   36.00    4.70
  -9  -1   4   27.80    3.80
   9  -1  -4   38.20    5.10
   9  -1  -4   35.10    4.40
   9   1  -4  -42.00   39.60
  -9   1   4   42.60    6.50
  -9   1   4   33.00    6.60
   9   1  -4   32.90    4.10
   9   1  -4   34.50    4.70
  -8  -1   4   53.39    7.20
   8  -1  -4   58.39    6.10
   8  -1  -4   60.09    5.70
  -8  -1   4   54.89    5.20
   8  -1  -4   48.50   45.10
  -8  -1   4   52.69    4.40
   8   1  -4   60.99    6.10
   8   1  -4   61.99   31.60
  -8   1   4   64.39    7.60
   8   1  -4   62.69    5.60
  -8   1   4   68.49    5.50
  -8   1   4   69.49    7.80
  -8   1   4   65.79    5.50
  -7  -1   4  233.48   12.90
   7  -1  -4  242.08   14.30
  -7  -1   4  225.48   13.60
   7  -1  -4  262.17   39.20
   7  -1  -4  251.17   14.90
  -7  -1   4  224.28   14.50
   7  -1  -4  254.97   13.50
  -7  -1   4  234.38   16.20
  -7   1   4  247.78   13.80
  -7   1   4  271.17   14.40
   7   1  -4  245.78   14.20
  -7   1   4  275.87   14.00
   7   1  -4  251.77   32.60
  -7   1   4  253.87   14.40
  -7   1   4  261.27   16.50
   7   1  -4  256.27   14.70
   6  -1  -4  433.36   45.20
  -6  -1   4  508.35   26.60
   6  -1  -4  471.05   23.80
   6  -1  -4  483.05   24.10
  -6  -1   4  483.45   24.20
  -6  -1   4  513.25   26.20
  -6  -1   4  511.75   23.40
  -6  -1   4  495.95   23.60
   6   1  -4  450.15   24.40
  -6   1   4  420.66   27.50
   6   1  -4  482.15   39.20
  -6   1   4  468.65   26.10
   6   1  -4  495.95   23.70
  -6   1   4  488.35   23.80
  -6   1   4  472.05   24.10
   6   1  -4  477.25   24.80
   6   1  -4  497.45   25.20
  -6   1   4  476.25   24.00
  -5  -1   4 1910.41   89.39
   5  -1  -4 1939.51  101.29
  -5   1   4 1790.82   88.79
  -5   1   4 2097.29   89.49
   5   1  -4 1939.81   99.99
   4  -1  -4  467.95   21.80
  -4  -1   4  470.75   23.30
   4  -1  -4  447.26   31.50
  -4  -1   4  476.05   21.70
  -4  -1   4  477.35   21.60
  -4  -1   4  437.16   21.20
   4  -1  -4  459.95   21.60
  -4  -1   4  445.16   22.90
  -4   1   4  424.56   21.30
  -4   1   4  432.36   21.40
   4   1  -4  437.06   29.40
  -4   1   4  441.56   22.10
  -4   1   4  418.76   22.80
   4   1  -4  428.96   21.60
  -4   1   4  397.76   21.10
  -3  -1   4  681.03   33.50
   3  -1  -4  701.33   33.60
   3  -1  -4  724.53   33.70
  -3   1   4  785.32   40.50
   3   1  -4  718.63   33.80
   3   1  -4  703.33   33.60
   3   1  -4  723.53   33.70
   2  -1  -4  324.07   16.60
  -2  -1   4  346.87   17.60
  -2  -1   4  378.46   17.80
  -2  -1   4  362.26   23.40
  -2  -1   4  304.97   16.40
   2   1  -4  343.97   16.60
   2   1  -4  336.67   16.70
   2   1  -4  320.37   16.80
   2   1  -4  344.67   16.60
  -2   1   4  381.96   22.00
  -2   1   4  362.46   17.60
  -1  -1   4  930.31   52.99
   1   1  -4 1099.39   47.50
   0  -1   4  649.83   35.60
   0  -1  -4  567.74   28.10
   0   1  -4  606.34   28.20
   0   1  -4  614.54   28.30
   0   1   4  653.13   34.10
   0   1  -4  574.94   28.60
   0   1  -4  567.14   28.30
   1   1   4 3952.30  180.88
  -1   1  -4 3707.93  174.48
  -2  -1  -4 4992.90  224.58
   2  -1   4 4989.30  234.08
  -2   1  -4 4885.41  224.48
   2   1   4 4833.02  231.98
  -3  -1  -4  486.05   23.70
   3  -1   4  462.95   34.80
   3  -1   4  468.15   23.60
  -3  -1  -4  476.45   24.40
  -4  -1  -4 1164.78   58.29
  -4  -1  -4 1287.57   57.79
   4  -1   4 1169.58   57.59
   4  -1   4 1218.98   73.29
  -4   1  -4 1247.68   57.89
  -4   1  -4 1254.77   58.69
   4   1   4 1272.07   70.49
  -4   1  -4 1252.87   58.29
  -5  -1  -4  286.37   16.10
   5  -1   4  273.67   36.90
   5  -1   4  273.67   16.90
   5  -1   4  276.17   17.50
  -5  -1  -4  295.37   16.80
  -5  -1  -4  286.27   15.90
  -5   1  -4  322.47   16.60
  -5   1  -4  308.17   16.60
  -5   1  -4  314.97   17.40
   5   1   4  305.07   30.40
  -5   1  -4  312.87   17.10
  -5   1  -4  338.07   17.30
  -5   1  -4  320.37   16.30
   5   1   4  310.37   17.60
  -5   1  -4  335.77   17.30
  -6  -1  -4  156.98   10.70
  -6  -1  -4  163.38   10.10
  -6  -1  -4  166.08   10.80
   6  -1   4  165.18   11.70
   6  -1   4  156.18   10.70
   6  -1   4  161.48   10.90
  -6  -1  -4  157.88   10.70
   6  -1   4  117.49   28.10
  -6  -1  -4  160.58    9.80
  -6  -1  -4  141.19   10.90
   6   1   4  168.88   10.60
   6   1   4  177.08   10.90
  -6   1  -4  171.78   10.10
   6   1   4  158.68   11.20
  -6   1  -4  157.78   12.60
  -6   1  -4  160.18   11.10
   6   1   4  185.08   29.00
  -6   1  -4  171.28   11.00
  -6   1  -4  173.18   10.50
  -6   1  -4  163.98   11.70
  -6   1  -4  165.68    9.90
  -6   1  -4  174.18   11.10
   7  -1   4  139.69   11.10
  -7  -1  -4  161.78   11.00
   7  -1   4  149.49   10.50
  -7  -1  -4  158.78   10.70
  -7  -1  -4  152.88   10.00
  -7  -1  -4  149.09   10.90
   7  -1   4  107.39   34.00
  -7  -1  -4  147.29   10.40
   7  -1   4  147.29   10.10
  -7  -1  -4  153.28    9.60
  -7   1  -4  139.29   10.60
  -7   1  -4  147.89   10.50
   7   1   4  164.48   11.40
  -7   1  -4  148.59   10.60
   7   1   4  141.69   29.50
  -7   1  -4  150.28    9.50
  -8  -1  -4  333.37   21.20
   8  -1   4  320.07   18.60
  -8  -1  -4  298.57   19.10
  -8  -1  -4  327.87   19.00
   8  -1   4  419.66   79.79
   8  -1   4  329.87   20.00
  -8  -1  -4  318.47   19.60
  -8  -1  -4  298.27   17.60
  -8   1  -4  342.57   19.60
   8   1   4  321.57   19.60
  -8   1  -4  354.66   20.20
  -8   1  -4  360.66   23.00
   8   1   4  326.07   18.10
   8   1   4  297.37   46.70
  -8   1  -4  343.17   18.30
  -8   1  -4  357.26   19.40
  -9  -1  -4   90.59    7.70
   9  -1   4   96.69    8.60
  -9  -1  -4  105.19    8.50
   9  -1   4   33.10   59.79
  -9  -1  -4  109.69    8.30
   9  -1   4   98.39    7.40
  -9  -1  -4   96.29    8.00
  -9   1  -4  111.49    8.60
   9   1   4   57.69   46.80
   9   1   4   97.69    8.40
  -9   1  -4   99.29    7.70
  -9   1  -4  100.59    7.90
  -9   1  -4  107.59    8.20
 -10  -1  -4  139.39    9.40
 -10  -1  -4  140.19    9.50
 -10  -1  -4  133.89    9.40
 -10  -1  -4  135.39    8.60
 -10   1  -4  143.49    9.30
 -10   1  -4  147.69    9.70
 -11  -1  -4   45.30    3.90
 -11   1  -4   44.00    3.90
 -11   1  -4   45.20    3.80
  11  -2  -4   16.00    2.60
 -11  -2   4   15.80    2.60
  11  -2  -4   11.10    2.70
  11   2  -4   15.40    2.90
 -11   2   4   16.10    2.30
 -11   2   4   20.50    3.40
 -10  -2   4   10.60    2.60
  10  -2  -4   14.30    3.40
  10  -2  -4   16.00    3.20
  10   2  -4    9.90    3.00
 -10   2   4    9.70    2.30
  -9  -2   4   17.90    3.20
  -9  -2   4   19.30    5.00
   9  -2  -4   19.60    3.50
   9  -2  -4   18.40    3.80
  -9   2   4   24.90    5.90
   9   2  -4   31.70   35.60
   9   2  -4   30.70    4.30
  -8  -2   4  700.23   35.10
   8  -2  -4  731.03   34.90
   8  -2  -4  731.83   36.60
  -8  -2   4  708.53   40.90
   8  -2  -4  744.03   36.00
  -8  -2   4  693.93   35.90
  -8   2   4  732.43   35.70
   8   2  -4  643.04   35.10
   8   2  -4  651.33   56.89
  -8   2   4  704.83   38.60
   8   2  -4  682.33   35.90
  -8   2   4  732.03   35.30
  -8   2   4  712.03   35.20
   7  -2  -4  201.08   12.20
  -7  -2   4  200.68   10.80
   7  -2  -4  182.78   12.50
  -7  -2   4  210.08   11.20
  -7  -2   4  197.38   11.60
   7  -2  -4  191.48   11.30
  -7  -2   4  199.38   14.30
   7  -2  -4  197.18   11.70
  -7  -2   4  204.08   14.10
  -7   2   4  208.58   14.20
   7   2  -4  195.78   27.80
   7   2  -4  205.58   12.00
  -7   2   4  202.38   11.70
  -7   2   4  200.88   12.20
  -7   2   4  202.88   11.80
  -7   2   4  178.58   12.90
   7   2  -4  213.38   12.10
   7   2  -4  209.28   12.40
  -6  -2   4   72.19    6.50
   6  -2  -4   21.80   29.00
  -6  -2   4   66.99    6.10
   6   2  -4   49.10    4.90
  -6   2   4   55.69    4.20
  -6   2   4   51.49    5.70
   6   2  -4   44.50    6.00
  -6   2   4   52.69    4.60
  -6   2   4   51.49    4.50
   6   2  -4   38.90   13.90
  -6   2   4   50.89    4.80
   5  -2  -4   37.00    3.40
  -5  -2   4   38.80    4.20
  -5  -2   4   36.60    3.00
  -5  -2   4   37.30    2.90
   5  -2  -4   45.00    3.40
  -5  -2   4   39.10    4.60
  -5  -2   4   36.40    4.50
   4  -2  -4  799.72   40.40
   4  -2  -4  868.91   53.09
  -4  -2   4  876.81   40.60
  -4  -2   4  799.72   39.90
   4   2  -4  845.42   48.00
  -4   2   4  868.91   41.60
  -4   2   4  916.51   40.00
   4   2  -4  844.82   42.30
  -3  -2   4  121.99    8.50
  -3  -2   4  124.29   18.20
   3  -2  -4  114.19   18.10
  -3   2   4  142.89    7.90
  -3   2   4  144.19    7.30
   3   2  -4  151.08    7.70
  -3   2   4  153.48    7.50
  -3   2   4  139.29    8.50
   3   2  -4  141.79    7.90
  -3   2   4  136.79    7.40
   2  -2  -4  144.79    8.50
  -2  -2   4  153.58    9.50
  -2  -2   4  124.99   17.50
   2   2  -4  154.98    8.80
   2   2  -4  173.78    8.70
  -2   2   4  180.48    8.60
  -2   2   4  181.58    9.10
   2   2  -4  172.08    8.60
  -2   2   4  179.88   13.60
  -1  -2   4 2358.06  111.99
  -1   2   4 2271.67  109.09
   1   2  -4 2243.98  104.99
   0  -2   4  952.20   49.70
   0   2  -4  888.21   41.60
   0   2   4  921.71   46.10
   0   2   4  814.52   41.10
   1  -2   4 1930.81   99.19
   1   2   4 1902.31   90.19
   1   2   4 2087.29   96.39
   2  -2   4 2059.19  104.89
  -2   2  -4 2037.50   94.29
   2   2   4 2050.19  101.29
   3  -2   4 3201.78  161.68
  -3   2  -4 3396.26  149.09
   3   2   4 3106.09  170.78
  -4  -2  -4  634.04   32.60
   4  -2   4  636.04   32.90
   4  -2   4  583.64   48.60
   4  -2   4  643.74   32.70
  -4   2  -4  740.83   33.40
  -4   2  -4  743.13   33.90
   4   2   4  688.43   44.70
  -4   2  -4  660.73   33.00
  -4   2  -4  691.73   33.40
  -4   2  -4  726.63   33.60
  -4   2  -4  723.23   34.10
   5  -2   4   17.40    3.20
   5  -2   4  -10.30   22.30
  -5  -2  -4   18.20    2.50
  -5  -2  -4   17.80    3.20
  -5  -2  -4   17.60    2.90
   5  -2   4   21.40    4.10
  -5   2  -4   13.20    2.70
  -5   2  -4    8.60    2.40
   5   2   4   23.40   13.00
  -5   2  -4   14.70    3.10
  -5   2  -4   10.70    2.90
   5   2   4   12.80    3.20
  -5   2  -4   13.50    2.60
  -5   2  -4   11.50    6.30
  -5   2  -4   11.60    3.20
  -5   2  -4   10.60    2.10
   5   2   4   12.80    2.70
  -5   2  -4   15.80    2.90
   6  -2   4  740.63   70.29
  -6  -2  -4  782.92   39.30
   6  -2   4  769.32   40.60
  -6  -2  -4  791.92   38.60
  -6  -2  -4  813.62   39.60
   6  -2   4  741.73   39.40
  -6  -2  -4  819.52   38.40
   6  -2   4  816.52   39.90
  -6   2  -4  829.12   39.80
  -6   2  -4  796.12   40.00
  -6   2  -4  837.82   40.40
  -6   2  -4  797.72   39.70
  -6   2  -4  695.83   39.80
   6   2   4  806.12   39.30
  -6   2  -4  806.92   39.90
  -6   2  -4  761.72   40.70
  -6   2  -4  809.12   39.00
   6   2   4  779.92   40.00
  -6   2  -4  758.82   38.30
  -7  -2  -4  419.16   22.40
   7  -2   4  409.86   23.20
  -7  -2  -4  414.26   20.90
  -7  -2  -4  422.66   21.20
   7  -2   4  318.77   51.99
   7  -2   4  400.86   22.00
  -7  -2  -4  406.66   21.90
  -7  -2  -4  433.06   22.10
  -7   2  -4  343.77   20.80
  -7   2  -4  377.56   21.80
   7   2   4  354.86   44.60
  -7   2  -4  373.76   22.10
  -7   2  -4  361.96   21.70
  -7   2  -4  377.76   21.00
   7   2   4  401.66   22.40
   7   2   4  402.06   21.50
  -7   2  -4  382.86   22.20
  -8  -2  -4  238.18   15.90
   8  -2   4  237.38   15.20
   8  -2   4  213.88   59.39
  -8  -2  -4  213.48   16.70
  -8  -2  -4  262.67   15.60
  -8  -2  -4  266.27   18.90
  -8  -2  -4  241.18   14.20
   8  -2   4  241.28   16.40
  -8   2  -4  258.07   14.70
  -8   2  -4  281.17   19.00
  -8   2  -4  257.27   16.00
  -8   2  -4  266.97   15.70
   8   2   4  285.67   40.70
   8   2   4  278.57   16.30
   8   2   4  266.17   14.80
  -8   2  -4  252.87   16.30
  -9  -2  -4  129.99    9.00
   9  -2   4  142.89   10.70
  -9  -2  -4  131.99    9.60
  -9  -2  -4  149.29   10.00
   9  -2   4  137.49    9.30
   9   2   4  174.58   40.40
   9   2   4  126.59    9.80
   9   2   4  130.99    8.50
  -9   2  -4  118.79    9.30
  -9   2  -4  135.79   10.00
 -10  -2  -4  100.39    6.60
  10  -2   4   98.79    6.40
 -10  -2  -4   98.89    6.30
 -10  -2  -4   96.39    7.30
 -10  -2  -4   96.29    7.20
 -10   2  -4   93.39    7.40
 -10   2  -4  100.19    8.20
  11  -3  -4  110.09    7.80
 -11  -3   4  110.49    7.20
  11  -3  -4  102.99    7.20
 -11  -3   4  117.99    8.40
  11   3  -4  100.89    7.40
 -11   3   4  101.09    7.30
  10  -3  -4   33.80    4.70
 -10  -3   4   32.70    3.90
  10  -3  -4   27.10    4.00
 -10   3   4   33.70    4.10
 -10   3   4   33.70    3.50
  10   3  -4   33.20    4.30
   9  -3  -4   88.59    7.40
  -9  -3   4   93.19    9.80
  -9  -3   4   86.29    7.50
  -9  -3   4   93.49    6.00
   9   3  -4   71.49   30.70
  -9   3   4   67.79    9.10
   9   3  -4   80.09    7.30
  -9   3   4   88.09    7.90
   8  -3  -4  571.54   30.40
  -8  -3   4  582.34   27.90
   8  -3  -4  562.44   28.90
  -8  -3   4  590.34   33.10
  -8  -3   4  588.14   28.30
  -8  -3   4  628.14   29.10
   8  -3  -4  561.34   29.50
   8  -3  -4  588.24   28.50
   8   3  -4  550.04   51.39
  -8   3   4  529.35   28.80
  -8   3   4  518.35   28.50
   8   3  -4  572.34   28.90
   8   3  -4  593.74   29.80
  -8   3   4  529.25   28.90
   7  -3  -4  170.68   10.80
   7  -3  -4  178.18   11.40
   7  -3  -4  163.78   11.80
  -7  -3   4  160.78   13.20
   7  -3  -4  182.88   10.70
  -7  -3   4  183.58   13.70
  -7  -3   4  169.08   10.00
  -7  -3   4  175.28   10.80
  -7  -3   4  169.58   10.20
  -7   3   4  185.78   11.00
  -7   3   4  211.88   13.70
   7   3  -4  187.28   11.50
  -7   3   4  197.58   10.80
   7   3  -4  194.78   11.30
   7   3  -4  164.78   25.20
  -7   3   4  197.98   11.50
  -7   3   4  206.88   11.80
   7   3  -4  181.48   11.10
  -6  -3   4  274.67   15.60
   6  -3  -4  281.47   15.40
   6  -3  -4  275.47   15.70
  -6  -3   4  273.67   18.00
  -6  -3   4  282.77   14.90
   6  -3  -4  264.47   16.00
  -6  -3   4  286.07   15.10
  -6  -3   4  286.67   18.00
  -6   3   4  304.47   16.00
   6   3  -4  322.87   16.20
   6   3  -4  331.97   29.50
  -6   3   4  294.17   17.60
  -6   3   4  331.77   15.60
  -6   3   4  311.97   15.40
  -6   3   4  310.97   15.60
   6   3  -4  299.17   16.20
  -6   3   4  303.37   16.40
  -5  -3   4   30.30    2.50
  -5  -3   4   29.50    4.70
  -5  -3   4   31.40    4.30
  -5  -3   4   33.50    4.30
  -5  -3   4   28.40    2.60
   5  -3  -4   32.10    3.10
   5  -3  -4   34.90    3.00
  -5   3   4   22.80    3.50
  -5   3   4   28.30    3.00
  -5   3   4   30.00    2.70
   5   3  -4   18.70    9.50
  -5   3   4   24.20    2.70
  -4  -3   4  359.36   18.00
   4  -3  -4  380.66   42.00
  -4  -3   4  344.87   20.00
  -4  -3   4  337.27   18.20
  -4  -3   4  347.07   17.80
   4  -3  -4  382.06   18.30
   4  -3  -4  382.96   18.40
  -4  -3   4  345.87   19.80
   4   3  -4  398.86   26.00
  -4   3   4  422.66   18.80
  -3  -3   4  750.32   46.20
  -3   3   4  794.32   36.70
  -3   3   4  810.52   38.00
   3   3  -4  806.12   36.90
   3   3  -4  764.62   37.40
  -2  -3   4 1706.93   88.89
   2   3  -4 1912.21   80.89
  -2   3   4 1806.02   85.29
  -2   3   4 1606.14   80.79
  -1  -3   4   99.79    6.20
  -1  -3   4  102.59    7.00
  -1  -3   4  103.19    7.20
  -1  -3   4   95.09   15.70
  -1   3   4  126.99    6.70
  -1   3   4  122.99    6.20
  -1   3   4  133.09   10.50
   0   3   4   70.59    4.20
   0   3  -4   82.59    5.20
   0   3   4   74.29    4.40
   0   3  -4   79.99    4.70
   0   3   4   92.59    8.90
   1  -3   4  312.77   16.90
   1  -3   4  331.27   17.80
   1  -3   4  329.77   28.20
  -1   3  -4  353.76   17.50
   1   3   4  310.37   16.20
   1   3   4  324.17   16.30
  -1   3  -4  364.26   17.50
  -1   3  -4  375.46   17.00
   1   3   4  373.06   26.80
  -1   3  -4  371.86   17.00
   2  -3   4  829.22   48.40
  -2   3  -4  787.12   34.40
   2   3   4  687.63   33.50
   2   3   4  635.04   33.40
  -2   3  -4  718.53   34.30
   3  -3   4  601.54   46.90
   3  -3   4  587.34   28.90
  -3   3  -4  584.64   29.70
  -3   3  -4  597.44   28.80
   3   3   4  618.64   37.20
  -3   3  -4  600.64   29.00
  -3   3  -4  569.84   28.90
  -3   3  -4  569.84   29.10
  -3   3  -4  624.44   29.40
   4  -3   4   12.10    2.10
   4  -3   4   11.10   20.70
  -4   3  -4   21.60    2.50
  -4   3  -4   22.50    3.70
  -4   3  -4   19.40    2.90
  -4   3  -4   20.70    2.80
   4   3   4   16.50    9.60
  -4   3  -4   19.70    3.40
  -4   3  -4   17.90    2.50
   5  -3   4   94.89    8.10
  -5  -3  -4   95.19    6.90
   5  -3   4  100.59    7.70
   5  -3   4   89.19   31.60
   5  -3   4   95.19    6.40
   5  -3   4   94.69    6.10
  -5   3  -4   82.39    6.50
   5   3   4   81.89   17.50
  -5   3  -4   85.29    6.10
  -5   3  -4   85.69    7.70
  -5   3  -4   85.99    6.90
  -5   3  -4   84.39    7.40
  -5   3  -4   82.89    7.50
  -5   3  -4   84.29    7.00
  -5   3  -4   80.49    6.40
  -5   3  -4   83.09    6.50
   5   3   4  111.89    9.70
  -6  -3  -4   70.89    5.10
  -6  -3  -4   70.29    5.30
   6  -3   4   67.09    4.90
   6  -3   4   62.19    6.00
  -6  -3  -4   67.89    5.80
   6  -3   4   45.10   36.30
  -6  -3  -4   67.29    5.80
   6   3   4   54.09    5.30
  -6   3  -4   50.49    5.00
   6   3   4   71.19   19.30
  -6   3  -4   48.00    5.40
  -6   3  -4   49.60    5.70
   6   3   4   57.99    5.90
  -6   3  -4   54.19    7.10
  -6   3  -4   54.69    5.50
  -6   3  -4   49.70    5.10
  -6   3  -4   65.19    6.10
  -6   3  -4   55.59    5.80
  -7  -3  -4  111.09    8.80
  -7  -3  -4  111.49    8.30
  -7  -3  -4  101.79    9.60
   7  -3   4  153.58   54.29
  -7  -3  -4  120.89    9.50
   7  -3   4  116.09   10.10
   7  -3   4  116.09    9.20
   7   3   4  108.79   24.40
  -7   3  -4  123.79    8.50
  -7   3  -4  139.79    9.70
   7   3   4  109.89    9.10
  -7   3  -4  114.49   12.10
  -7   3  -4  134.09    8.80
  -7   3  -4  119.59    9.50
   7   3   4  128.19    8.80
  -7   3  -4  137.69    9.60
  -7   3  -4  126.39    9.60
  -8  -3  -4  316.37   18.10
  -8  -3  -4  337.87   19.10
   8  -3   4  324.57   18.90
  -8  -3  -4  335.37   18.80
   8  -3   4  322.97   20.10
  -8  -3  -4  323.57   19.40
  -8  -3  -4  318.37   17.70
  -8   3  -4  322.57   18.80
   8   3   4  350.26   19.40
  -8   3  -4  342.37   19.50
  -8   3  -4  303.37   19.40
   8   3   4  299.87   43.70
   8   3   4  327.17   18.10
  -9  -3  -4  205.68   12.20
  -9  -3  -4  182.38   11.40
  -9  -3  -4  177.58   11.90
  -9  -3  -4  173.98   11.80
   9  -3   4  177.48   11.60
   9   3   4  187.38   10.90
  -9   3  -4  182.58   11.70
  -9   3  -4  181.58   12.30
 -10  -3  -4   19.70    2.70
 -10  -3  -4   25.10    5.30
 -10  -3  -4   17.40    3.10
  10  -3   4   17.20    2.70
 -10   3  -4   21.00    3.50
 -10   3  -4   21.40    3.20
 -11  -4   4   54.59    4.70
  11  -4  -4   55.79    4.80
 -11   4   4   58.39    4.90
  11   4  -4   66.59    5.10
  10  -4  -4    0.10    1.40
 -10  -4   4    1.20    1.00
  10  -4  -4    1.10    2.50
 -10  -4   4    0.20    0.90
 -10  -4   4    2.80    1.60
  10   4  -4    2.00    1.70
 -10   4   4   -0.10    0.70
 -10   4   4    2.40    1.40
  -9  -4   4    5.20    1.70
  -9  -4   4    6.10    2.00
   9  -4  -4    5.80    1.80
   9  -4  -4    5.80    2.60
  -9  -4   4    6.00    1.60
  -9  -4   4    6.60    3.60
   9  -4  -4    9.90    3.50
   9   4  -4    1.50   25.90
   8  -4  -4  370.26   20.80
   8  -4  -4  380.86   18.80
  -8  -4   4  362.26   18.90
  -8  -4   4  358.56   18.00
   8  -4  -4  395.46   20.10
  -8  -4   4  347.97   22.70
   8  -4  -4  387.36   19.40
  -8  -4   4  337.27   22.90
  -8  -4   4  345.87   18.30
   8   4  -4  306.97   19.10
  -8   4   4  322.97   18.60
  -8   4   4  334.37   19.30
   8   4  -4  294.87   39.50
   8   4  -4  325.37   18.80
  -8   4   4  340.57   19.20
  -7  -4   4  424.86   26.10
  -7  -4   4  447.26   26.10
  -7  -4   4  416.66   25.60
   7  -4  -4  414.76   22.40
  -7  -4   4  425.56   21.40
  -7  -4   4  429.76   21.70
   7  -4  -4  425.86   22.10
   7  -4  -4  403.86   23.70
  -7   4   4  460.85   22.10
  -7   4   4  471.05   22.50
  -7   4   4  464.25   22.60
   7   4  -4  399.76   22.10
   7   4  -4  379.66   38.00
  -6  -4   4   11.40    3.40
   6  -4  -4   11.40    2.70
  -6  -4   4   12.30    2.40
   6  -4  -4   12.90    2.40
  -6  -4   4   12.20    3.50
  -6   4   4   17.00    2.80
  -6   4   4   14.60    2.60
   6   4  -4   18.70    3.00
  -6   4   4   14.80    2.20
   6   4  -4   20.00    2.70
  -6   4   4   16.00    3.00
   6   4  -4   45.10   13.60
  -6   4   4   12.00    2.40
   5  -4  -4 1068.79   52.29
  -5  -4   4 1052.39   55.29
   5   4  -4 1082.89   52.79
  -5   4   4 1064.89   53.59
   5   4  -4 1170.68   62.79
   5   4  -4 1175.78   52.89
  -5   4   4 1186.98   52.19
  -4  -4   4  423.26   22.60
  -4  -4   4  429.66   20.50
  -4  -4   4  447.36   23.40
   4  -4  -4  418.16   20.70
  -4  -4   4  366.46   22.40
  -4  -4   4  417.26   20.40
   4  -4  -4  406.46   20.60
   4   4  -4  429.56   28.60
  -4   4   4  439.96   20.40
  -4   4   4  430.56   21.30
  -3  -4   4  359.96   17.40
  -3  -4   4  375.66   19.30
  -3  -4   4  384.76   19.90
  -3  -4   4  367.76   36.00
   3  -4  -4  347.67   17.50
  -3   4   4  338.77   18.10
  -3   4   4  339.77   17.10
   3   4  -4  369.46   17.40
   3   4  -4  352.76   18.10
   3   4  -4  335.17   17.70
  -3   4   4  351.36   18.20
   3   4  -4  381.66   17.40
   3   4  -4  342.47   17.20
  -2  -4   4  187.68   11.70
  -2  -4   4  178.58   24.90
  -2  -4   4  210.78   11.50
   2  -4  -4  214.28    9.90
  -2   4   4  194.38   10.60
  -2   4   4  192.68   10.00
   2   4  -4  188.08    9.90
   2   4  -4  186.68   10.50
  -2   4   4  185.68    9.80
   2   4  -4  189.48    9.90
  -1  -4   4 2341.87  120.69
   1   4  -4 2511.55  111.49
  -1   4   4 2441.56  111.09
   0  -4   4  338.17   34.50
   0  -4   4  375.56   20.40
   0   4   4  410.56   22.10
   0   4  -4  414.96   19.10
   0   4   4  365.56   18.40
   0   4  -4  411.76   19.20
   0   4   4  379.46   18.50
   0   4  -4  427.46   19.90
   1  -4   4 1267.47   74.19
  -1   4  -4 1376.56   60.59
   1   4   4 1257.47   59.69
   2  -4   4  253.57   14.60
   2  -4   4  263.97   32.40
   2  -4   4  267.57   14.10
  -2  -4  -4  297.77   13.90
  -2  -4  -4  239.88   13.10
  -2   4  -4  292.07   14.00
  -2   4  -4  290.17   14.10
   2   4   4  250.77   12.90
  -2   4  -4  287.17   14.50
  -2   4  -4  284.97   14.90
   2   4   4  250.77   13.00
   4  -4   4  105.49   34.10
   4  -4   4  135.19    8.20
  -4  -4  -4  139.39    7.50
  -4  -4  -4  130.69    7.30
  -4  -4  -4  144.29    8.30
  -4   4  -4  116.29    8.20
  -4   4  -4  122.39    8.40
  -4   4  -4  124.09    8.00
  -4   4  -4  117.69    8.60
  -4   4  -4  127.89    8.50
  -4   4  -4  118.59    8.30
   4   4   4  136.99   17.50
  -5  -4  -4  215.08   12.50
  -5  -4  -4  218.08   11.70
   5  -4   4  212.38   12.20
   5  -4   4  217.38   11.90
  -5  -4  -4  217.18   11.40
   5  -4   4  223.38   42.20
  -5  -4  -4  200.18   12.40
   5  -4   4  212.58   13.20
   5  -4   4  207.98   14.50
   5   4   4  225.28   25.50
  -5   4  -4  191.98   12.80
   5   4   4  209.58   12.40
  -5   4  -4  206.88   12.30
  -5   4  -4  205.08   13.00
  -5   4  -4  189.88   12.70
   5   4   4  210.38   12.80
  -5   4  -4  204.28   12.70
  -5   4  -4  203.88   15.40
  -5   4  -4  214.18   12.80
  -5   4  -4  232.58   14.30
  -6  -4  -4   14.20    3.10
   6  -4   4   13.90    3.80
   6  -4   4   62.59   54.99
   6  -4   4    9.60    2.90
  -6  -4  -4   12.60    2.90
  -6  -4  -4   14.60    2.60
   6  -4   4   15.40    2.70
  -6  -4  -4   12.70    2.60
   6   4   4   31.20   15.70
  -6   4  -4   19.60    3.80
  -6   4  -4   17.70    3.10
   6   4   4   17.80    3.50
  -6   4  -4   22.90    4.20
  -6   4  -4   14.10    3.00
  -6   4  -4   19.70    3.70
   6   4   4   15.60    2.90
  -6   4  -4   17.20    4.70
  -6   4  -4   14.60    3.50
  -6   4  -4   14.10    3.20
  -7  -4  -4  336.17   18.20
   7  -4   4  345.07   21.10
  -7  -4  -4  329.87   19.20
  -7  -4  -4  339.17   18.50
   7  -4   4  348.67   19.90
  -7  -4  -4  318.47   19.50
  -7   4  -4  336.27   19.50
   7   4   4  313.07   38.60
   7   4   4  327.87   19.40
  -7   4  -4  368.96   20.30
  -7   4  -4  361.36   19.80
   7   4   4  327.57   18.80
  -7   4  -4  357.96   19.10
  -8  -4  -4    7.70    2.20
   8  -4   4    6.80    2.70
  -8  -4  -4   11.40    3.10
  -8  -4  -4   11.40    5.10
   8  -4   4    6.20    3.70
  -8  -4  -4    6.30    2.50
  -8  -4  -4    8.10    2.20
  -8   4  -4    6.60    3.20
  -8   4  -4    4.10    2.60
  -8   4  -4   11.30    7.50
   8   4   4   11.40    3.80
   8   4   4   25.50   22.40
  -8   4  -4    7.40    3.50
  -9  -4  -4   13.80    2.60
   9  -4   4   14.90    3.00
  -9  -4  -4   14.50    3.00
  -9  -4  -4   17.00    3.60
  -9  -4  -4   15.00    2.90
  -9   4  -4   14.80    3.30
   9   4   4   16.40    2.90
  -9   4  -4   16.00    3.10
 -10  -4  -4  181.58   10.50
 -10  -4  -4  180.68   10.70
 -10  -4  -4  170.08   10.20
 -10   4  -4  153.38   10.30
 -10   4  -4  145.89    9.40
  11  -5  -4    9.90    2.40
 -11  -5   4    8.20    1.90
  11  -5  -4   12.30    2.40
  11   5  -4    8.70    2.00
 -11   5   4    9.10    2.00
 -10  -5   4   56.79    5.00
 -10  -5   4   49.70    4.50
 -10  -5   4   49.40    4.20
  10  -5  -4   57.39    6.00
  10  -5  -4   64.49    5.70
  10   5  -4   67.29    5.60
 -10   5   4   67.69    4.60
  -9  -5   4  250.17   13.80
  -9  -5   4  261.47   13.50
   9  -5  -4  235.58   14.10
  -9  -5   4  246.48   18.50
   9  -5  -4  250.87   15.90
   9  -5  -4  260.77   13.90
  -9  -5   4  254.77   14.30
   9  -5  -4  257.07   15.10
   9   5  -4  196.98   33.20
  -9   5   4  247.88   16.70
  -9   5   4  239.38   14.00
  -9   5   4  234.98   15.30
   9   5  -4  254.37   14.80
   8  -5  -4  375.56   19.70
  -8  -5   4  388.06   19.00
   8  -5  -4  371.36   20.70
  -8  -5   4  393.16   24.20
  -8  -5   4  379.36   19.40
   8  -5  -4  371.26   21.80
   8  -5  -4  378.46   20.20
  -8  -5   4  391.46   19.90
  -8   5   4  361.06   20.40
  -8   5   4  329.27   23.10
  -8   5   4  344.17   19.50
   8   5  -4  376.56   20.10
   8   5  -4  375.86   20.50
  -7  -5   4  106.29    6.70
   7  -5  -4  109.59    7.40
  -7  -5   4   96.49    9.60
  -7  -5   4  104.89    7.10
   7  -5  -4  106.49    7.00
  -7  -5   4  105.69   10.40
   7  -5  -4  109.39    7.90
  -7  -5   4  104.69    6.30
  -7   5   4   80.99    7.00
  -7   5   4   79.49    7.10
  -7   5   4   85.19    6.50
   7   5  -4   88.49    6.90
   7   5  -4   67.09   18.50
   7   5  -4   86.39    7.00
  -6  -5   4  564.84   31.50
   6  -5  -4  590.94   28.40
   6  -5  -4  568.44   28.60
   6  -5  -4  599.04   29.30
  -6  -5   4  600.54   33.20
  -6  -5   4  574.84   27.80
  -6  -5   4  568.74   27.60
  -6  -5   4  591.24   28.50
  -6   5   4  567.74   29.10
   6   5  -4  557.64   28.50
  -6   5   4  569.74   27.90
   6   5  -4  536.75   28.70
  -6   5   4  576.44   28.80
   6   5  -4  556.34   28.70
   6   5  -4  541.35   27.80
  -5  -5   4  262.07   17.40
  -5  -5   4  267.87   14.00
  -5  -5   4  269.97   14.00
   5  -5  -4  249.38   16.60
   5  -5  -4  268.57   14.50
  -5  -5   4  235.58   14.30
   5   5  -4  314.57   24.70
  -5   5   4  289.97   14.20
   5   5  -4  258.57   14.10
  -5   5   4  285.87   15.10
  -5   5   4  284.97   14.00
   5   5  -4  291.37   15.20
  -4  -5   4  581.34   31.50
  -4  -5   4  619.94   31.00
   4  -5  -4  611.74   28.60
   4  -5  -4  617.24   28.70
  -4  -5   4  565.24   28.20
   4   5  -4  566.04   35.80
  -4   5   4  567.84   28.20
  -4   5   4  610.04   29.50
  -3  -5   4  135.59    7.20
   3  -5  -4  134.59    7.90
  -3  -5   4  144.39    9.00
  -3  -5   4  136.99    9.50
  -3  -5   4  133.19    7.20
   3   5  -4  120.09    6.80
   3   5  -4  120.89    6.90
  -3   5   4  114.19    7.70
  -3   5   4  119.29    6.70
  -3   5   4  115.79    6.60
  -2  -5   4 1375.86   62.19
  -2   5   4 1280.27   60.79
   2   5  -4 1327.27   61.99
  -1   5   4 3419.46  150.88
   1   5  -4 3480.85  151.58
  -1   5   4 3055.99  150.88
   0   5   4  327.97   16.60
   0   5  -4  352.36   16.80
   0   5  -4  334.17   16.10
   0   5  -4  296.77   17.50
   0   5   4  315.97   15.20
   0   5  -4  333.47   16.20
   1  -5   4   47.50   27.50
   1  -5   4   50.89    4.00
   1  -5   4   47.70    4.70
  -1   5  -4   62.49    4.60
  -1   5  -4   61.99    4.20
   1   5   4   62.19    7.50
  -1   5  -4   57.59    4.50
  -1   5  -4   64.29    4.50
   1   5   4   54.99    3.00
   1   5   4   53.09    3.00
  -1   5  -4   60.79    4.00
  -2  -5  -4  293.37   15.30
  -2  -5  -4  336.07   16.10
   2  -5   4  321.57   16.60
   2  -5   4  317.57   42.10
   2  -5   4  318.67   16.40
   2  -5   4  333.17   17.40
   2   5   4  311.87   15.20
  -2   5  -4  340.07   16.40
  -2   5  -4  321.97   16.80
  -2   5  -4  332.67   16.80
  -2   5  -4  305.07   16.60
   2   5   4  309.67   15.20
   2   5   4  342.37   20.60
  -2   5  -4  329.67   17.80
   3  -5   4  282.07   14.60
  -3  -5  -4  294.97   13.50
  -3  -5  -4  304.67   14.40
   3  -5   4  280.77   14.40
   3  -5   4  284.57   15.20
   3  -5   4  259.37   41.50
  -3   5  -4  269.97   15.20
   3   5   4  259.87   20.40
  -3   5  -4  251.57   14.60
  -3   5  -4  259.27   14.40
  -3   5  -4  269.87   14.30
  -3   5  -4  246.98   14.90
  -3   5  -4  235.08   14.40
  -4  -5  -4  203.98   11.70
   4  -5   4  202.38   11.90
   4  -5   4  169.78   73.19
  -4  -5  -4  201.78   10.90
   4  -5   4  197.18   12.80
  -4  -5  -4  195.98   10.70
   4  -5   4  217.58   14.60
  -4   5  -4  202.28   12.60
  -4   5  -4  223.28   12.70
  -4   5  -4  205.28   12.00
  -4   5  -4  210.28   11.90
   4   5   4  205.58   12.00
  -4   5  -4  216.18   12.40
  -4   5  -4  214.98   12.70
  -4   5  -4  217.08   12.30
   4   5   4  181.08   20.50
  -4   5  -4  200.18   14.40
   5  -5   4  105.49    9.00
   5  -5   4  120.19    9.60
  -5   5  -4  123.89    8.50
   5   5   4  125.09    8.70
  -5   5  -4  128.09    9.30
   5   5   4  116.19    8.40
  -5   5  -4  137.99    9.20
  -5   5  -4  137.59    9.20
  -5   5  -4  136.59    9.40
  -5   5  -4  124.79    9.00
   6  -5   4  600.74   29.80
  -6  -5  -4  590.84   30.80
  -6  -5  -4  560.34   30.50
   6  -5   4  600.04   31.70
   6  -5   4  583.54   32.90
  -6  -5  -4  623.94   29.90
  -6  -5  -4  603.84   29.50
   6  -5   4  601.44   30.30
  -6   5  -4  594.94   31.20
  -6   5  -4  614.54   31.40
  -6   5  -4  601.04   30.80
  -6   5  -4  595.54   31.70
  -6   5  -4  618.24   31.10
   6   5   4  554.84   44.30
  -7  -5  -4  160.88   10.60
  -7  -5  -4  158.88   11.00
  -7  -5  -4  160.28   10.00
  -7  -5  -4  167.08    9.80
   7  -5   4  160.98    9.50
   7  -5   4  163.28   11.40
   7   5   4  148.59   10.10
   7   5   4  126.09   24.60
  -7   5  -4  159.08   11.30
  -7   5  -4  142.89   10.90
  -7   5  -4  148.49   10.70
  -7   5  -4  154.38   10.90
  -7   5  -4  142.29   10.30
  -7   5  -4  142.69   12.40
   7   5   4  146.19   10.40
  -8  -5  -4   33.70    4.00
  -8  -5  -4   30.50    3.70
  -8  -5  -4   31.20    4.40
  -8  -5  -4   33.10    4.70
  -8  -5  -4   33.70    4.30
   8  -5   4   35.70    4.80
   8   5   4    6.80   21.00
  -8   5  -4   30.30    5.30
   8   5   4   22.80    3.50
  -8   5  -4   27.30    4.60
  -8   5  -4   30.50    7.90
  -8   5  -4   24.20    4.10
  -9  -5  -4   84.79    6.90
   9  -5   4   86.89    7.10
  -9  -5  -4   74.79    8.90
  -9  -5  -4   82.89    6.20
   9   5   4  104.09    8.50
  -9   5  -4   85.69    7.40
  -9   5  -4   89.79    6.60
 -10  -5  -4   24.40    3.10
 -10  -5  -4   21.00    3.10
 -10  -5  -4   23.10    2.60
 -10  -5  -4   20.90    2.70
  11  -6  -4   60.59    4.90
 -11  -6   4   59.09    4.60
  11   6  -4   73.09    4.70
 -11   6   4   72.59    4.90
 -10  -6   4  146.69    9.40
 -10  -6   4  163.28    8.70
 -10  -6   4  158.18    9.40
  10  -6  -4  147.19    9.80
  10  -6  -4  143.89    9.70
  10   6  -4  168.18    9.70
 -10   6   4  136.59    8.40
 -10   6   4  148.09    9.50
   9  -6  -4    5.10    2.70
  -9  -6   4    6.70    2.00
  -9  -6   4    5.10    1.60
   9  -6  -4    7.10    2.60
  -9  -6   4    4.00    1.70
   9  -6  -4    5.60    1.90
  -9   6   4    7.00    4.90
  -9   6   4   10.20    2.50
   9   6  -4    9.80    2.70
   9   6  -4   13.90   36.60
   8  -6  -4  151.68    9.30
  -8  -6   4  139.89   12.60
  -8  -6   4  146.29    9.20
   8  -6  -4  151.48   10.20
   8  -6  -4  157.68    9.80
  -8  -6   4  140.99    8.40
  -8  -6   4  142.29    8.70
  -8   6   4  135.89    9.00
   8   6  -4  132.99   24.50
  -8   6   4  135.79    9.90
   8   6  -4  125.69    9.00
   8   6  -4  123.29    9.30
  -8   6   4  130.59    9.60
  -7  -6   4  217.28   11.50
  -7  -6   4  212.18   11.70
   7  -6  -4  207.98   13.00
   7  -6  -4  202.58   12.20
  -7  -6   4  216.98   12.20
   7  -6  -4  200.68   12.40
  -7   6   4  195.98   12.60
   7   6  -4  192.18   12.20
   7   6  -4  204.78   12.20
  -7   6   4  211.98   12.40
   7   6  -4  213.28   12.50
   7   6  -4  191.38   28.30
  -7   6   4  198.98   12.20
  -7   6   4  220.18   12.00
  -6  -6   4   85.89    5.50
   6  -6  -4   87.29    6.20
  -6  -6   4   88.39    9.20
  -6  -6   4   89.39    5.40
   6  -6  -4   90.39    6.70
  -6  -6   4   89.99    8.60
   6   6  -4   69.19    5.60
   6   6  -4   76.19   15.50
   6   6  -4   67.29    5.20
   6   6  -4   68.99    5.80
  -6   6   4   63.29    5.80
  -6   6   4   65.09    5.20
  -6   6   4   71.39    5.80
  -6   6   4   70.49    6.20
   5  -6  -4  619.04   29.30
   5  -6  -4  563.54   29.60
  -5  -6   4  583.24   28.10
  -5  -6   4  561.84   31.40
   5  -6  -4  572.34   28.50
  -5  -6   4  574.24   30.80
  -5  -6   4  545.65   32.40
  -5   6   4  604.84   28.40
   5   6  -4  589.34   28.90
  -5   6   4  597.44   29.70
   5   6  -4  551.34   29.40
   5   6  -4  568.24   38.00
   5   6  -4  579.74   28.40
  -5   6   4  606.14   30.50
   5   6  -4  595.14   28.90
  -5   6   4  602.94   28.90
   4  -6  -4  375.66   19.20
  -4  -6   4  368.46   19.00
  -4  -6   4  366.46   21.40
  -4  -6   4  366.06   22.40
  -4  -6   4  360.66   18.80
   4  -6  -4  360.66   19.00
   4   6  -4  423.76   27.40
   4   6  -4  368.36   19.40
  -4   6   4  391.56   20.40
   4   6  -4  377.96   19.20
  -4   6   4  423.36   19.00
  -4   6   4  413.76   18.80
   4   6  -4  413.76   19.70
  -4   6   4  376.46   20.10
  -3  -6   4  282.27   15.70
  -3  -6   4  286.77   13.70
   3  -6  -4  233.58   13.30
  -3  -6   4  279.57   13.60
   3  -6  -4  264.57   13.50
  -3  -6   4  281.97   16.70
  -3   6   4  253.37   14.60
   3   6  -4  279.97   13.30
  -3   6   4  252.87   13.00
   3   6  -4  276.97   13.40
  -3   6   4  240.58   13.00
  -2  -6   4 1044.00   49.90
   2   6  -4 1051.59   48.20
  -2   6   4  914.61   46.90
  -2   6   4 1007.60   46.90
   2   6  -4 1083.69   47.50
  -1   6   4 2152.18  100.29
   1   6  -4 2268.07  101.09
  -1   6   4 2189.98  100.09
   0   6  -4 2471.85  113.29
  -1   6  -4 1018.90   47.80
  -1   6  -4 1030.20   47.40
  -1   6  -4  977.90   48.20
  -2  -6  -4   46.00    3.60
   2  -6   4   47.30    4.20
   2  -6   4   49.00    4.80
  -2   6  -4   55.79    4.30
  -2   6  -4   52.79    4.40
  -2   6  -4   58.99    4.10
  -2   6  -4   56.29    4.70
  -2   6  -4   57.19    5.00
  -2   6  -4   56.29    4.30
  -3  -6  -4  105.59    6.20
   3  -6   4  113.89    6.90
  -3  -6  -4   96.99    5.40
  -3   6  -4   90.59    6.50
  -3   6  -4   98.99    7.30
  -3   6  -4   90.79    6.60
  -3   6  -4   92.69    6.30
   3   6   4   83.09   11.20
  -3   6  -4   84.19    6.80
  -3   6  -4   86.49    6.90
   4  -6   4  161.78   11.20
  -4  -6  -4  144.19    8.90
   4  -6   4  150.08    9.80
   4  -6   4  152.48   10.10
  -4   6  -4  182.58   10.50
  -4   6  -4  172.18   10.80
   4   6   4  168.88   10.30
   4   6   4  184.98   18.30
  -4   6  -4  179.88   11.00
  -4   6  -4  188.78   11.30
  -4   6  -4  183.68   10.30
  -5  -6  -4  374.26   20.00
  -5  -6  -4  373.46   19.80
  -5  -6  -4  372.46   21.00
   5  -6   4  403.06   22.50
   5  -6   4  413.26   21.30
   5   6   4  401.96   31.50
  -5   6  -4  409.26   21.30
  -5   6  -4  426.56   25.50
  -5   6  -4  428.46   22.30
   5   6   4  374.26   21.00
  -5   6  -4  415.46   22.30
  -5   6  -4  400.46   21.80
  -6  -6  -4  163.68   10.30
   6  -6   4  158.58    9.40
  -6  -6  -4  163.38    9.00
   6  -6   4  151.88    9.70
   6  -6   4  159.88   11.10
  -6   6  -4  128.19    9.90
  -6   6  -4  121.69   10.60
   6   6   4  140.39    9.50
   6   6   4  128.49   20.50
  -6   6  -4  129.49    9.60
  -6   6  -4  126.79    9.90
  -6   6  -4  126.49   10.20
   7  -6   4   35.40    5.00
  -7  -6  -4   36.00    4.30
  -7   6  -4   27.10    5.10
  -7   6  -4   25.20    3.90
  -7   6  -4   23.00    3.80
   7   6   4   23.90    3.70
  -7   6  -4   24.80    4.10
  -7   6  -4   28.00    8.30
   7   6   4   10.80   16.90
   8  -6   4    3.60    2.10
  -8  -6  -4    4.30    1.90
  -8  -6  -4    5.70    2.00
  -8  -6  -4    7.10    2.40
  -8  -6  -4    4.00    1.60
   8   6   4    4.40    1.80
  -8   6  -4    8.50    2.90
   8   6   4   21.60   20.00
  -9  -6  -4   81.89    7.60
  -9  -6  -4   84.29    6.10
  -9  -6  -4   85.49    7.00
  -9  -6  -4   82.49    6.40
   9  -6   4   87.59    7.00
   9   6   4   82.99    6.00
  -9   6  -4   78.99    5.90
  -9   6  -4   94.89    7.20
  10  -6   4   44.10    3.90
 -10  -6  -4   40.30    3.50
 -10  -6  -4   40.80    3.70
 -10  -6  -4   42.20    3.40
  10   6   4   33.50    3.90
 -10   6  -4   34.60    3.80
  10  -7  -4   87.49    5.50
  10  -7  -4   92.49    6.80
 -10  -7   4   87.29    5.70
 -10  -7   4   91.69    6.20
 -10  -7   4   82.09    5.90
  10   7  -4   85.39    6.00
 -10   7   4   84.69    6.10
 -10   7   4   75.69    5.60
  -9  -7   4   78.09    5.80
   9  -7  -4   66.29    6.80
  -9  -7   4   84.49    5.60
   9  -7  -4   79.09    5.90
   9  -7  -4   79.59    6.80
  -9  -7   4   83.39    6.20
  -9   7   4   78.79    6.00
  -9   7   4   81.59    6.40
   9   7  -4   91.39    6.60
  -8  -7   4  154.58    9.80
   8  -7  -4  155.78   10.60
   8  -7  -4  193.48   15.20
  -8  -7   4  151.48    9.40
   8  -7  -4  169.88   10.40
  -8  -7   4  188.38   12.80
  -8   7   4  159.88   10.90
   8   7  -4  167.98   12.50
  -8   7   4  180.98   12.20
   8   7  -4  178.78   13.30
  -8   7   4  172.38   11.00
   8   7  -4  171.68   25.40
  -7  -7   4   40.80    3.70
   7  -7  -4   32.30    4.00
   7  -7  -4   35.30    4.50
  -7  -7   4   38.20    3.90
  -7  -7   4   42.90    6.70
  -7  -7   4   40.80    3.50
   7  -7  -4   32.50    3.90
   7   7  -4   33.70    4.10
   7   7  -4   10.90   15.50
  -7   7   4   25.80    3.40
  -7   7   4   25.60    3.80
   7   7  -4   37.10    4.00
   7   7  -4   33.30    3.50
  -7   7   4   24.30    4.00
  -7   7   4   27.70    4.20
  -6  -7   4  485.95   24.00
  -6  -7   4  470.25   28.20
  -6  -7   4  501.85   23.80
   6  -7  -4  463.85   24.70
   6  -7  -4  450.05   24.30
  -6  -7   4  470.45   29.50
   6  -7  -4  464.15   27.20
   6   7  -4  498.15   24.70
  -6   7   4  503.55   24.20
   6   7  -4  500.45   24.70
  -6   7   4  507.25   24.50
   6   7  -4  476.75   24.60
  -6   7   4  454.65   25.20
  -6   7   4  456.35   25.10
   6   7  -4  526.35   37.80
   5  -7  -4  185.48   10.30
   5  -7  -4  182.98   10.50
  -5  -7   4  184.38   10.10
  -5  -7   4  178.48   10.40
  -5  -7   4  184.38    9.90
  -5  -7   4  182.88   13.10
   5  -7  -4  181.48   11.20
  -5  -7   4  189.78   14.40
   5   7  -4  184.58   10.60
  -5   7   4  181.18   10.10
  -5   7   4  176.28    9.80
   5   7  -4  169.58   10.00
  -5   7   4  174.88   11.30
  -5   7   4  169.78   11.50
   5   7  -4  136.49   19.60
   5   7  -4  163.18   10.60
   5   7  -4  174.28   10.40
  -4  -7   4  424.16   22.20
  -4  -7   4  419.06   22.10
   4  -7  -4  435.56   22.30
   4  -7  -4  406.46   22.00
  -4  -7   4  436.46   26.20
  -4  -7   4  420.96   27.30
  -4   7   4  490.55   22.00
   4   7  -4  480.65   22.40
   4   7  -4  407.06   23.00
   4   7  -4  504.75   23.00
   4   7  -4  434.86   30.30
  -4   7   4  469.95   23.50
  -4   7   4  485.25   21.80
   3  -7  -4  108.69    6.60
  -3  -7   4  117.79    9.60
  -3  -7   4  114.09    8.50
  -3  -7   4  113.59    6.70
  -3  -7   4  113.09    6.80
  -3   7   4  106.89    7.80
   3   7  -4  117.29    7.10
  -3   7   4  109.39    6.20
  -3   7   4  121.19    8.00
  -3   7   4  109.59    6.10
   3   7  -4  125.29    7.90
  -2  -7   4   65.59    4.50
   2  -7  -4   64.39    4.50
  -2  -7   4   69.09    5.70
  -2  -7   4   63.39    4.30
  -2  -7   4   65.79    6.40
   2   7  -4   59.89    4.60
   2   7  -4   56.29    4.50
  -2   7   4   58.39    3.20
   2   7  -4   53.39    4.70
  -2   7   4   56.89    5.00
   2   7  -4   58.89    3.80
   2   7  -4   56.99    3.90
   2   7  -4   11.80   26.10
  -2   7   4   59.29    3.10
   0  -7   4 1248.58   58.29
   0   7  -4 1226.28   58.99
   0   7  -4 1228.68   58.49
   0   7  -4 1275.17   57.89
  -1   7  -4   50.19    4.90
  -1   7  -4   55.39    3.90
  -1   7  -4   50.09    4.30
  -1   7  -4   56.59    4.20
  -1   7  -4   51.59    4.70
   1   7   4   64.79    4.70
   2  -7   4  262.07   14.10
  -2  -7  -4  230.08   12.40
   2  -7   4  273.77   15.20
  -2  -7  -4  257.57   13.10
   2  -7   4  263.37   14.00
  -2   7  -4  263.67   14.60
  -2   7  -4  267.77   13.80
  -2   7  -4  266.27   15.10
  -2   7  -4  254.47   14.10
  -2   7  -4  274.97   13.70
  -2   7  -4  249.88   16.20
   2   7   4  241.38   16.60
   3  -7   4  314.27   16.20
  -3  -7  -4  325.07   15.70
   3  -7   4  306.87   17.50
   3  -7   4  321.37   16.50
   3  -7   4  326.27   17.10
  -3  -7  -4  306.97   14.80
   3   7   4  283.07   16.20
  -3   7  -4  276.37   16.60
  -3   7  -4  280.67   16.10
  -3   7  -4  306.87   16.00
  -3   7  -4  301.97   16.10
   3   7   4  276.97   20.10
  -3   7  -4  288.67   16.80
  -3   7  -4  282.97   17.20
   4  -7   4    3.60    1.50
  -4  -7  -4    2.00    1.10
  -4  -7  -4    4.50    1.30
   4  -7   4    3.20    2.10
   4  -7   4    2.80    1.60
  -4   7  -4    3.80    2.00
  -4   7  -4    1.80    1.50
   4   7   4    3.60    1.70
  -4   7  -4    2.90    1.60
   4   7   4    0.70    0.90
  -4   7  -4    2.20    2.20
  -4   7  -4   -0.30    1.20
   6  -7   4  149.39   11.10
  -6  -7  -4  146.29    9.20
  -6  -7  -4  143.29    8.90
  -6  -7  -4  146.69   10.90
  -6  -7  -4  138.39    9.80
   6  -7   4  145.69    9.50
   6  -7   4  134.49    9.80
  -6   7  -4  155.88   10.90
  -6   7  -4  131.09   12.30
  -6   7  -4  157.88   11.10
  -6   7  -4  164.28   11.60
   6   7   4  163.48   19.60
   6   7   4  166.18   10.20
  -7  -7  -4   37.80    4.90
   7  -7   4   34.90    3.90
   7  -7   4   33.40    5.40
  -7  -7  -4   35.00    3.90
   7  -7   4   33.90    4.20
  -7  -7  -4   39.70    3.90
   7   7   4   36.50    4.30
  -7   7  -4   23.50    5.30
  -7   7  -4   32.60    4.40
  -7   7  -4   37.60    5.10
  -7   7  -4   30.20    4.70
   8  -7   4    3.60    1.10
  -8   7  -4   -0.20    1.50
  -8   7  -4    5.90    2.50
  -8   7  -4    2.40    1.60
   8   7   4    2.10    1.60
   9  -7   4   58.29    5.40
  -9  -7  -4   60.59    5.00
  -9  -7  -4   56.49    4.50
  -9  -7  -4   52.59    4.80
  -9  -7  -4   52.79    5.20
   9   7   4   63.39    8.10
  -9   7  -4   48.60    4.20
   9   7   4   54.29    4.40
  -9   7  -4   52.09    5.20
 -10  -7  -4   59.39    4.30
  10  -7   4   67.69    4.70
 -10  -7  -4   66.09    4.30
 -10  -7  -4   63.19    4.40
 -10   7  -4   52.29    4.50
  10   7   4   46.40    5.60
  10  -8  -4   64.09    4.30
 -10  -8   4   65.59    4.70
  10  -8  -4   65.99    5.20
 -10  -8   4   60.39    4.20
  10   8  -4   52.69    4.00
 -10   8   4   59.39    4.40
  -9  -8   4   79.79    5.90
   9  -8  -4   89.59    7.00
   9  -8  -4   82.29    6.30
  -9  -8   4   79.69    5.70
  -9  -8   4   77.79    5.40
   9  -8  -4   87.69    6.00
  -9   8   4   82.39    6.10
  -9   8   4   85.69    7.70
   9   8  -4   77.39    5.90
   9   8  -4   70.29    5.70
  -8  -8   4   41.50    4.20
  -8  -8   4   40.00    3.90
   8  -8  -4   40.40    4.60
   8  -8  -4   41.50    4.40
  -8  -8   4   40.90    3.80
   8  -8  -4   42.10    5.10
   8   8  -4   29.10   18.90
  -8   8   4   50.69    4.90
  -8   8   4   47.40    5.90
  -8   8   4   42.90    5.20
  -8   8   4   53.09    5.20
   8   8  -4   46.70    4.50
  -8   8   4   48.70    4.90
   8   8  -4   46.10    3.90
   8   8  -4   51.09    4.70
   7  -8  -4  515.35   27.70
   7  -8  -4  454.85   24.90
  -7  -8   4  423.16   27.90
  -7  -8   4  444.46   22.90
  -7  -8   4  444.46   23.60
   7  -8  -4  458.05   23.90
  -7  -8   4  485.85   25.30
  -7   8   4  474.75   23.40
   7   8  -4  424.06   38.10
  -7   8   4  435.46   24.40
   7   8  -4  422.46   23.30
  -7   8   4  483.25   23.80
   7   8  -4  461.15   23.90
   7   8  -4  453.45   23.80
  -7   8   4  476.25   24.70
  -7   8   4  522.85   25.30
   6  -8  -4    4.70    1.90
  -6  -8   4    2.40    1.30
  -6  -8   4    3.70    1.40
   6  -8  -4    3.80    2.00
  -6  -8   4    1.30    2.60
   6  -8  -4    2.20    1.80
   6   8  -4    1.80    1.60
  -6   8   4    1.50    1.20
   6   8  -4    0.80    1.40
   6   8  -4    1.40    1.60
  -6   8   4    1.60    1.80
  -6   8   4    1.90    2.10
  -6   8   4    0.40    2.10
  -6   8   4    0.60    2.00
   6   8  -4    1.00    1.20
   6   8  -4   -3.40   12.10
  -5  -8   4  113.69    6.90
   5  -8  -4  100.79    7.80
  -5  -8   4  111.59   11.00
  -5  -8   4  115.79    6.70
   5  -8  -4   99.69    7.20
  -5  -8   4  119.99   10.10
   5  -8  -4  107.69    7.10
  -5  -8   4  109.99    7.20
   5   8  -4  101.09    7.50
   5   8  -4  104.09    7.00
  -5   8   4   99.29    8.00
   5   8  -4   91.79   15.10
   5   8  -4  104.49    7.50
  -5   8   4  102.49    6.90
  -5   8   4  102.99    6.50
  -5   8   4  104.49   10.80
   5   8  -4  104.09    6.80
   4  -8  -4 1078.69   50.49
  -4  -8   4 1098.79   53.79
  -4  -8   4 1077.59   50.29
  -4  -8   4 1118.59   56.09
   4   8  -4 1047.60   50.59
  -4   8   4 1080.49   51.79
   4   8  -4 1025.20   51.49
   4   8  -4 1101.79   60.99
  -4   8   4 1043.70   51.49
   4   8  -4 1113.39   51.09
  -4   8   4 1044.80   52.19
   4   8  -4 1013.90   50.49
  -3  -8   4   99.89    8.90
   3  -8  -4   91.19    5.50
   3  -8  -4   93.69    5.50
  -3  -8   4   93.49    5.80
   3   8  -4   85.39   12.90
  -3   8   4   83.59    7.00
  -3   8   4   75.99    6.60
  -3   8   4   78.79    4.40
   3   8  -4   84.49    6.10
  -3   8   4   79.89    4.60
   3   8  -4   87.39    5.90
  -3   8   4   80.19    6.60
   2  -8  -4   40.50    3.10
  -2  -8   4   48.70    5.80
  -2  -8   4   49.90    3.90
  -2  -8   4   48.10    3.80
   2   8  -4   43.80    4.00
   2   8  -4   45.10    4.10
  -2   8   4   46.60    4.70
   2   8  -4   44.60    4.10
   2   8  -4   53.39    3.50
   2   8  -4   54.29    5.30
  -2   8   4   41.40    4.70
  -2   8   4   46.30    4.70
   2   8  -4   50.09    3.30
  -1  -8   4  473.25   24.80
  -1  -8   4  417.86   21.60
   1  -8  -4  442.56   20.50
  -1  -8   4  444.76   21.80
  -1   8   4  438.76   23.10
   1   8  -4  400.06   22.40
  -1   8   4  459.75   22.80
   1   8  -4  422.96   21.90
   1   8  -4  438.96   22.60
   1   8  -4  420.26   22.00
   1   8  -4  428.96   21.00
   0  -8  -4  185.28   10.40
   0  -8   4  188.68   10.10
   0  -8   4  193.18   12.20
   0  -8   4  191.38   10.20
   0   8  -4  174.48    9.50
   0   8   4  173.88   11.30
   0   8  -4  158.98   10.10
   0   8  -4  177.78    9.40
   0   8  -4  164.78   10.10
   0   8  -4  169.68   10.60
   0   8  -4  164.88   10.80
   0   8   4  166.08   10.40
  -1   8  -4   26.90    3.00
  -1   8  -4   23.30    2.90
  -1   8  -4   27.00    3.60
  -1   8  -4   25.00    3.00
  -1   8  -4   26.10    3.30
  -1   8  -4   23.50    3.00
  -1   8  -4   26.00    2.60
   1   8   4   27.80    4.50
   1   8   4   28.90    3.20
  -2  -8  -4  516.15   24.20
   2  -8   4  450.85   28.00
   2  -8   4  547.65   27.00
   2  -8   4  555.84   25.90
   2   8   4  476.35   26.20
   2   8   4  505.55   27.30
  -2   8  -4  492.95   25.40
  -2   8  -4  478.85   26.70
  -2   8  -4  486.45   26.10
  -2   8  -4  507.05   26.60
  -2   8  -4  513.05   26.10
  -2   8  -4  522.65   25.10
  -2   8  -4  492.25   25.50
  -2   8  -4  531.25   25.00
  -3  -8  -4  413.06   20.60
   3  -8   4  421.66   21.70
   3  -8   4  421.66   21.40
  -3  -8  -4  406.76   19.80
   3  -8   4  422.56   22.90
   3  -8   4  413.36   22.20
  -3   8  -4  405.16   22.80
  -3   8  -4  413.06   22.00
  -3   8  -4  440.76   21.20
  -3   8  -4  369.26   22.40
   3   8   4  429.46   21.70
  -3   8  -4  388.66   22.00
   3   8   4  401.36   23.20
  -3   8  -4  405.96   21.70
  -4  -8  -4   20.70    2.80
  -4  -8  -4   22.70    2.30
  -4  -8  -4   23.20    2.40
   4  -8   4   20.90    3.40
   4  -8   4   20.00    3.50
   4  -8   4   23.20    4.40
  -4   8  -4   28.30    5.00
  -4   8  -4   20.70    3.10
   4   8   4   22.70    4.60
   4   8   4   22.40    3.30
  -4   8  -4   22.20    4.20
  -4   8  -4   18.90    3.50
  -4   8  -4   21.40    2.90
  -4   8  -4   22.30    3.90
   5  -8   4  235.78   14.70
  -5  -8  -4  228.88   11.70
  -5  -8  -4  233.28   13.30
   5  -8   4  239.98   13.50
  -5  -8  -4  226.88   11.90
  -5   8  -4  214.68   14.10
  -5   8  -4  212.88   13.50
  -5   8  -4  201.08   12.80
  -5   8  -4  194.08   13.50
  -5   8  -4  184.58   13.30
   5   8   4  196.18   14.60
   5   8   4  199.78   12.80
   6  -8   4  283.47   15.30
   6  -8   4  262.57   15.70
  -6  -8  -4  273.77   14.50
  -6  -8  -4  288.97   14.90
   6  -8   4  276.57   17.00
  -6  -8  -4  264.57   16.00
  -6   8  -4  277.27   16.60
  -6   8  -4  250.87   16.00
  -6   8  -4  265.07   16.70
  -6   8  -4  259.37   15.60
   6   8   4  247.08   17.30
   6   8   4  252.27   15.40
  -7  -8  -4   93.79    6.40
  -7  -8  -4   95.69    6.80
   7  -8   4   80.49    7.80
   7  -8   4   76.29    6.30
  -7  -8  -4   88.19    7.00
   7  -8   4   79.49    6.80
  -7   8  -4   90.79    7.80
  -7   8  -4   90.69    7.30
   7   8   4   99.39    9.00
  -7   8  -4   84.39    7.10
   7   8   4   97.39    7.10
  -7   8  -4   89.49    9.60
  -8  -8  -4   44.70    5.80
  -8  -8  -4   43.50    4.70
   8  -8   4   41.20    3.70
   8  -8   4   36.90    4.80
  -8  -8  -4   43.10    4.00
   8   8   4   32.90    5.00
   8   8   4   30.70    3.80
  -9  -8  -4    6.40    2.10
  -9  -8  -4    7.30    1.70
  -9  -8  -4    6.50    1.90
  -9  -8  -4    3.50    1.60
  -9   8  -4    7.10    2.00
   9   8   4    7.30    1.70
  -9   8  -4    5.90    1.40
   9   8   4    8.70    2.40
  10  -9  -4   43.50    3.40
 -10  -9   4   53.09    4.60
 -10  -9   4   45.10    3.30
  10  -9  -4   48.30    4.10
 -10   9   4   44.70    2.90
 -10   9   4   44.10    4.10
  -9  -9   4   94.39    6.30
  -9  -9   4   95.09    6.00
  -9  -9   4  100.99    6.50
   9  -9  -4   99.49    7.40
   9  -9  -4   98.69    6.50
  -9   9   4   96.79    6.30
   9   9  -4   85.99    6.20
  -9   9   4   95.49    6.30
   9   9  -4   94.69    5.70
   8  -9  -4  147.29    9.70
  -8  -9   4  151.28    8.90
   8  -9  -4  153.88   10.30
   8  -9  -4  170.98   10.50
  -8  -9   4  150.88    8.80
  -8  -9   4  153.98    9.20
   8   9  -4  136.99    9.10
  -8   9   4  139.09    9.60
   8   9  -4  146.69    8.70
  -8   9   4  147.29    9.60
   8   9  -4  143.39    8.90
  -8   9   4  139.19    9.10
  -8   9   4  135.79    9.90
   7  -9  -4   75.19    6.90
   7  -9  -4   78.59    6.20
  -7  -9   4   70.29    5.20
  -7  -9   4   77.49    5.90
  -7  -9   4   75.09   12.00
  -7  -9   4   73.89    5.50
   7  -9  -4   71.99    6.30
   7   9  -4   65.69   17.30
   7   9  -4   88.99    6.20
  -7   9   4   72.79    8.40
  -7   9   4   80.29    6.30
   7   9  -4   74.39    5.80
  -7   9   4   85.29    6.50
  -7   9   4   75.49    6.70
  -7   9   4   76.79    6.50
  -7   9   4   95.09   10.00
   7   9  -4   89.09    7.30
  -6  -9   4  363.96   19.70
   6  -9  -4  359.06   20.80
  -6  -9   4  373.56   19.30
  -6  -9   4  369.26   19.00
   6  -9  -4  371.36   19.80
   6  -9  -4  366.86   20.10
  -6  -9   4  353.16   23.60
  -6   9   4  361.96   18.80
   6   9  -4  373.46   20.10
  -6   9   4  419.26   21.80
   6   9  -4  389.06   19.70
   6   9  -4  380.46   19.30
  -6   9   4  378.36   21.20
   6   9  -4  378.76   19.90
  -6   9   4  375.66   19.50
   6   9  -4  368.86   32.70
  -6   9   4  414.06   21.10
  -6   9   4  376.76   19.90
   5  -9  -4  342.97   17.50
  -5  -9   4  343.27   16.60
  -5  -9   4  295.37   18.20
  -5  -9   4  350.96   16.90
  -5  -9   4  330.17   20.60
  -5  -9   4  315.77   23.10
   5  -9  -4  299.77   19.70
   5  -9  -4  313.17   17.00
   5   9  -4  323.07   27.30
  -5   9   4  330.27   19.00
  -5   9   4  294.27   16.00
  -5   9   4  310.17   18.60
   5   9  -4  334.57   17.00
  -5   9   4  292.97   15.80
  -5   9   4  312.77   18.60
   5   9  -4  307.67   16.70
   5   9  -4  338.57   18.00
   5   9  -4  337.07   17.40
  -4  -9   4  476.45   25.20
  -4  -9   4  489.35   30.30
  -4  -9   4  518.75   25.00
   4  -9  -4  484.85   25.10
   4  -9  -4  456.25   24.80
  -4  -9   4  499.05   24.70
  -4  -9   4  506.25   28.20
  -4   9   4  504.85   26.70
   4   9  -4  527.05   33.40
  -4   9   4  489.85   26.80
   4   9  -4  534.65   25.70
   4   9  -4  505.45   25.00
  -4   9   4  552.84   30.40
   4   9  -4  507.55   26.20
   4   9  -4  512.15   25.00
  -3  -9   4  101.19    6.60
  -3  -9   4  103.89    9.30
   3  -9  -4  109.49    6.80
   3  -9  -4  106.79    6.60
  -3  -9   4  112.89   10.40
  -3  -9   4  109.69    6.90
  -3  -9   4  108.29    8.70
   3   9  -4  118.39   14.40
   3   9  -4   95.99    7.70
   3   9  -4  106.89    7.00
  -3   9   4  107.39    7.90
  -3   9   4  106.89    8.30
  -3   9   4  107.89    8.30
  -3   9   4  105.99    8.20
   3   9  -4  110.09    7.40
   3   9  -4  102.99    6.60
  -2  -9   4  862.61   40.40
  -2  -9   4  824.12   39.90
   2  -9  -4  812.42   39.00
  -2  -9   4  852.41   44.00
  -2   9   4  895.11   41.60
  -2   9   4  790.12   41.10
  -2   9   4  842.12   41.30
   2   9  -4  829.62   40.10
  -2   9   4  834.42   41.20
   2   9  -4  810.62   40.50
   2   9  -4  801.02   39.60
  -1  -9   4  260.47   14.30
  -1  -9   4  267.47   13.30
  -1  -9   4  276.87   16.50
   1   9  -4  223.68   13.90
  -1   9   4  207.98   13.50
   1   9  -4  246.78   12.70
   1   9  -4  223.88   13.50
  -1   9   4  228.18   13.80
  -1   9   4  245.38   14.10
  -1   9   4  227.38   14.20
   1   9  -4  247.68   13.50
   1   9  -4  231.28   13.20
   1   9  -4  241.58   12.20
   0   9  -4   93.69    6.80
   0   9   4   93.19    6.50
   0   9  -4   91.39    5.70
   0   9   4   89.89    6.80
   0   9   4   97.49    7.60
   0   9  -4   82.89    6.20
   0   9  -4   88.59    5.60
   0   9  -4   88.59    6.40
   0   9  -4   89.59    6.80
   1  -9   4   38.70    5.60
  -1   9  -4   27.70    3.00
   1   9   4   22.60    3.00
  -1   9  -4   29.40    3.60
  -1   9  -4   27.60    2.60
  -1   9  -4   31.70    3.50
  -1   9  -4   31.20    3.70
  -1   9  -4   30.10    3.40
  -1   9  -4   29.40    3.30
   1   9   4   26.80    3.30
   1   9   4   25.40    3.30
  -1   9  -4   27.00    3.90
   1   9   4   24.50    3.00
   1   9   4   28.40    4.70
  -2  -9  -4  508.05   25.30
   2  -9   4  586.04   27.80
   2  -9   4  552.34   28.80
  -2   9  -4  547.65   27.30
  -2   9  -4  518.25   27.50
  -2   9  -4  579.14   29.30
   2   9   4  554.04   27.70
  -2   9  -4  538.65   27.90
  -2   9  -4  551.14   26.80
  -2   9  -4  535.25   27.30
   2   9   4  552.34   29.20
  -2   9  -4  539.05   26.60
  -2   9  -4  504.75   27.90
   3  -9   4  245.98   14.70
   3  -9   4  235.08   15.60
   3  -9   4  238.48   15.60
  -3   9  -4  263.87   14.40
   3   9   4  249.88   16.20
  -3   9  -4  268.97   14.30
  -3   9  -4  258.17   15.00
  -3   9  -4  256.47   15.30
  -3   9  -4  264.47   16.20
   3   9   4  256.57   14.70
  -3   9  -4  276.87   14.10
   4  -9   4   84.99    6.80
  -4  -9  -4   85.99    5.20
   4  -9   4   89.39    7.80
  -4  -9  -4   83.59    5.00
  -4   9  -4   75.99    6.80
  -4   9  -4   71.79    7.30
   4   9   4   64.19    6.00
  -4   9  -4   61.29    6.40
   4   9   4   73.29    7.70
  -4   9  -4   67.19    5.80
  -4   9  -4   84.29    8.20
  -4   9  -4   72.79    6.70
  -5  -9  -4  226.08   11.90
   5  -9   4  213.08   14.60
   5  -9   4  227.58   13.60
  -5  -9  -4  238.28   12.20
   5   9   4  221.48   13.30
  -5   9  -4  237.18   15.00
  -5   9  -4  208.88   12.10
  -5   9  -4  213.38   13.00
   5   9   4  216.88   15.10
  -5   9  -4  202.08   13.90
  -5   9  -4  208.68   13.70
  -5   9  -4  221.68   14.10
  -6  -9  -4  332.27   17.30
   6  -9   4  343.17   20.30
   6  -9   4  318.47   18.50
  -6  -9  -4  348.87   17.70
   6  -9   4  326.07   18.10
  -6   9  -4  320.37   19.00
  -6   9  -4  345.07   19.70
   6   9   4  323.97   21.40
  -6   9  -4  313.97   18.30
  -6   9  -4  298.47   21.90
   6   9   4  343.47   18.80
  -6   9  -4  352.26   20.30
  -7  -9  -4   50.29    4.70
  -7  -9  -4   48.70    4.50
   7  -9   4   53.69    5.90
   7  -9   4   50.69    5.00
  -7   9  -4   43.20    4.80
  -7   9  -4   50.59    7.80
   7   9   4   40.50    5.70
   7   9   4   39.80    4.50
  -7   9  -4   47.60    5.40
   8  -9   4   37.30    4.60
  -8  -9  -4   32.60    3.60
   8  -9   4   35.00    3.30
   8  -9   4   29.70    4.70
  -8  -9  -4   34.50    4.20
  -8  -9  -4   35.60    3.50
  -8  -9  -4   36.80    3.70
  -8   9  -4   47.30    4.70
   9  -9   4   60.19    5.10
  -9  -9  -4   60.19    4.50
   9   9   4   65.19    5.60
  -9   9  -4   65.29    4.90
   9   9   4   68.69    5.30
   9 -10  -4  259.27   13.80
   9 -10  -4  240.28   13.30
  -9 -10   4  251.77   12.80
  -9 -10   4  240.28   13.10
  -9  10   4  234.38   13.80
  -9  10   4  235.88   12.50
   9  10  -4  217.28   12.60
   8 -10  -4   79.39    6.30
   8 -10  -4   85.49    7.00
   8 -10  -4   82.79    6.10
  -8 -10   4   77.59    5.20
  -8 -10   4   80.59    5.60
  -8  10   4   78.29    6.20
   8  10  -4   79.79    5.80
  -8  10   4   84.39    6.40
   8  10  -4   78.49    5.40
   7 -10  -4   38.90    4.90
  -7 -10   4   45.70    3.70
   7 -10  -4   42.40    4.30
   7 -10  -4   41.90    4.50
  -7 -10   4   41.40    3.70
  -7 -10   4   40.30    3.90
  -7  10   4   39.70    4.70
   7  10  -4   42.20    4.00
  -7  10   4   39.10    4.60
   7  10  -4   40.10    4.10
   6 -10  -4   34.20    3.80
  -6 -10   4   37.50    3.50
  -6 -10   4   40.30    4.90
  -6 -10   4   38.90    3.30
  -6 -10   4   28.40    6.00
   6 -10  -4   34.60    4.00
  -6  10   4   27.10    4.20
   6  10  -4   29.60    3.30
   6  10  -4   29.90    3.90
  -6  10   4   34.90    4.80
   6  10  -4   24.10   10.70
   6  10  -4   10.10   18.50
  -6  10   4   22.20    4.10
   6  10  -4   28.70    3.60
   5 -10  -4  187.48   12.30
  -5 -10   4  193.78   11.00
  -5 -10   4  203.08   10.50
  -5 -10   4  185.08   14.00
   5 -10  -4  204.98   11.20
   5 -10  -4  199.18   11.40
  -5 -10   4  209.28   10.80
  -5  10   4  183.88   12.60
   5  10  -4  159.58   10.40
   5  10  -4  188.88   11.20
   5  10  -4  161.58   19.20
  -5  10   4  164.98   12.20
   5  10  -4  166.48   11.40
  -5  10   4  168.18   12.70
  -4 -10   4   12.40    2.20
  -4 -10   4   10.00    4.80
  -4 -10   4   11.10    2.00
  -4 -10   4   12.70    3.70
  -4  10   4   16.20    3.50
   4  10  -4   10.80    2.10
   4  10  -4    8.10   18.60
  -4  10   4   19.80    3.90
   4  10  -4   15.30    3.40
   4  10  -4   10.30    8.60
  -4  10   4   21.10    4.40
  -4  10   4   20.20    3.90
   3 -10  -4  521.35   25.00
  -3 -10   4  504.65   25.10
[truncated: 600,965 more chars]
