# Supplementary material for: Copper-Catalyzed Asymmetric Cyclizative Sulfinamidation: Forging Indole-Based Stereogenic Sulfur(IV) Centers and Atropisomeric Chirality
Source: ACS Cent Sci. 2025 Aug 1;11(9):1762–72. doi: 10.1021/acscentsci.5c00909 (PMC12464752; doi:10.1021/acscentsci.5c00909)
Supplement: Supplementary file 2 [file oc5c00909_si_002.zip › X-ray/55b.cif]

data_cu_250217lu_szz_fxw_12_0m
_audit_creation_date               2025-02-18
_audit_creation_method
;
Olex2 1.5
(compiled 2024.02.16 svn.r378c4104 for OlexSys, GUI svn.r6928)
;
_shelx_SHELXL_version_number       '2018/3'
_audit_contact_author_address      ?
_audit_contact_author_email        ?
_audit_contact_author_name         ''
_audit_contact_author_phone        ?
_publ_contact_author_id_orcid      ?
_publ_section_references
;
Dolomanov, O.V., Bourhis, L.J., Gildea, R.J, Howard, J.A.K. & Puschmann, H.
 (2009), J. Appl. Cryst. 42, 339-341.

Sheldrick, G.M. (2015). Acta Cryst. A71, 3-8.

Sheldrick, G.M. (2015). Acta Cryst. C71, 3-8.
;
_chemical_name_common              ?
_chemical_name_systematic          ?
_chemical_formula_moiety           'C44 H34 N2 O3 S2, C H2 Cl2'
_chemical_formula_sum              'C45 H36 Cl2 N2 O3 S2'
_chemical_formula_weight           787.78
_chemical_absolute_configuration   ad
_chemical_melting_point            ?
loop_
  _atom_type_symbol
  _atom_type_description
  _atom_type_scat_dispersion_real
  _atom_type_scat_dispersion_imag
  _atom_type_scat_source
 'C' 'C' 0.0181 0.0091 'International Tables Vol C Tables 4.2.6.8 and 6.1.1.4'
 'H' 'H' 0.0000 0.0000 'International Tables Vol C Tables 4.2.6.8 and 6.1.1.4'
 'Cl' 'Cl' 0.3639 0.7018 'International Tables Vol C Tables 4.2.6.8 and 6.1.1.4'
 'N' 'N' 0.0311 0.0180 'International Tables Vol C Tables 4.2.6.8 and 6.1.1.4'
 'O' 'O' 0.0492 0.0322 'International Tables Vol C Tables 4.2.6.8 and 6.1.1.4'
 'S' 'S' 0.3331 0.5567 'International Tables Vol C Tables 4.2.6.8 and 6.1.1.4'

_shelx_space_group_comment
;
The symmetry employed for this shelxl refinement is uniquely defined
by the following loop, which should always be used as a source of
symmetry information in preference to the above space-group names.
They are only intended as comments.
;
_space_group_crystal_system        'orthorhombic'
_space_group_IT_number             19
_space_group_name_H-M_alt          'P 21 21 21'
_space_group_name_Hall             'P 2ac 2ab'
loop_
  _space_group_symop_operation_xyz
 'x, y, z'
 '-x+1/2, -y, z+1/2'
 '-x, y+1/2, -z+1/2'
 'x+1/2, -y+1/2, -z'

_cell_length_a                     8.9414(2)
_cell_length_b                     15.1873(4)
_cell_length_c                     28.7842(7)
_cell_angle_alpha                  90
_cell_angle_beta                   90
_cell_angle_gamma                  90
_cell_volume                       3908.77(17)
_cell_formula_units_Z              4
_cell_measurement_reflns_used      9848
_cell_measurement_temperature      193.00
_cell_measurement_theta_max        68.308
_cell_measurement_theta_min        4.232
_shelx_estimated_absorpt_T_max     0.745
_shelx_estimated_absorpt_T_min     0.629
_exptl_absorpt_coefficient_mu      2.839
_exptl_absorpt_correction_T_max    0.7531
_exptl_absorpt_correction_T_min    0.4768
_exptl_absorpt_correction_type     multi-scan
_exptl_absorpt_process_details
;
SADABS-2016/2 (Bruker,2016/2) was used for absorption correction.
wR2(int) was 0.1522 before and 0.1087 after correction.
The Ratio of minimum to maximum transmission is 0.6331.
The \l/2 correction factor is Not present.
;
_exptl_absorpt_special_details     ?
_exptl_crystal_colour              'metallic light colourless'
_exptl_crystal_colour_lustre       metallic
_exptl_crystal_colour_modifier     light
_exptl_crystal_colour_primary      colourless
_exptl_crystal_density_diffrn      1.339
_exptl_crystal_density_meas        ?
_exptl_crystal_density_method      ?
_exptl_crystal_description         block
_exptl_crystal_F_000               1640
_exptl_crystal_size_max            0.18
_exptl_crystal_size_mid            0.15
_exptl_crystal_size_min            0.11
_exptl_transmission_factor_max     ?
_exptl_transmission_factor_min     ?
_diffrn_reflns_av_R_equivalents    0.0761
_diffrn_reflns_av_unetI/netI       0.0366
_diffrn_reflns_Laue_measured_fraction_full  0.999
_diffrn_reflns_Laue_measured_fraction_max  0.999
_diffrn_reflns_limit_h_max         10
_diffrn_reflns_limit_h_min         -10
_diffrn_reflns_limit_k_max         18
_diffrn_reflns_limit_k_min         -18
_diffrn_reflns_limit_l_max         34
_diffrn_reflns_limit_l_min         -34
_diffrn_reflns_number              84232
_diffrn_reflns_point_group_measured_fraction_full  0.999
_diffrn_reflns_point_group_measured_fraction_max  0.999
_diffrn_reflns_theta_full          67.679
_diffrn_reflns_theta_max           68.335
_diffrn_reflns_theta_min           3.070
_diffrn_ambient_temperature        193.00
_diffrn_detector_area_resol_mean   ?
_diffrn_measured_fraction_theta_full  0.999
_diffrn_measured_fraction_theta_max  0.999
_diffrn_measurement_device_type    'Bruker D8 VENTURE'
_diffrn_measurement_method         '\f and \w scans'
_diffrn_radiation_type             CuK\a
_diffrn_radiation_wavelength       1.54178
_diffrn_source                     ?
_diffrn_source_current             1.0
_diffrn_source_power               0.05
_diffrn_source_voltage             50.0
_diffrn_standards_number           0
_reflns_Friedel_coverage           0.773
_reflns_Friedel_fraction_full      1.000
_reflns_Friedel_fraction_max       0.999
_reflns_number_gt                  6808
_reflns_number_total               7163
_reflns_special_details
;
 Reflections were merged by SHELXL according to the crystal
 class for the calculation of statistics and refinement.
 
 _reflns_Friedel_fraction is defined as the number of unique
 Friedel pairs measured divided by the number that would be
 possible theoretically, ignoring centric projections and
 systematic absences. Completness statistics refer to single and
 composite reflections containing twin component 1 only.
;
_reflns_threshold_expression       'I > 2\s(I)'
_computing_cell_refinement         'SAINT V8.40B (?, 2016)'
_computing_data_collection         ?
_computing_data_reduction          'SAINT V8.40B (?, 2016)'
_computing_molecular_graphics      'Olex2 1.5 (Dolomanov et al., 2009)'
_computing_publication_material    'Olex2 1.5 (Dolomanov et al., 2009)'
_computing_structure_refinement    'SHELXL 2018/3 (Sheldrick, 2015)'
_computing_structure_solution      'SHELXT 2018/2 (Sheldrick, 2018)'
_refine_diff_density_max           0.483
_refine_diff_density_min           -0.415
_refine_diff_density_rms           0.049
_refine_ls_abs_structure_details
;
 Refined as an inversion twin.
;
_refine_ls_abs_structure_Flack     0.099(18)
_refine_ls_extinction_coef         .
_refine_ls_extinction_method       none
_refine_ls_goodness_of_fit_ref     1.031
_refine_ls_hydrogen_treatment      constr
_refine_ls_matrix_type             full
_refine_ls_number_parameters       489
_refine_ls_number_reflns           7163
_refine_ls_number_restraints       0
_refine_ls_R_factor_all            0.0422
_refine_ls_R_factor_gt             0.0405
_refine_ls_restrained_S_all        1.031
_refine_ls_shift/su_max            0.001
_refine_ls_shift/su_mean           0.000
_refine_ls_structure_factor_coef   Fsqd
_refine_ls_weighting_details      
 'w=1/[\s^2^(Fo^2^)+(0.0629P)^2^+1.7711P] where P=(Fo^2^+2Fc^2^)/3'
_refine_ls_weighting_scheme        calc
_refine_ls_wR_factor_gt            0.1090
_refine_ls_wR_factor_ref           0.1104
_refine_special_details
;
 Refined as a 2-component inversion twin.
;
_olex2_refinement_description
;
1. Twinned data refinement
 Scales: 0.901(18)
 0.099(18)
2. Fixed Uiso
 At 1.2 times of:
  All C(H) groups, All C(H,H) groups, All N(H) groups
 At 1.5 times of:
  All C(H,H,H) groups
3.a Secondary CH2 refined with riding coordinates:
 C45(H45A,H45B)
3.b Aromatic/amide H refined with riding coordinates:
 N2(H2), C3(H3), C4(H4), C6(H6), C7(H7), C11(H11), C12(H12), C13(H13),
 C14(H14), C18(H18), C19(H19), C20(H20), C21(H21), C23(H23), C24(H24), C25(H25),
  C28(H28), C29(H29), C30(H30), C31(H31), C32(H32), C34(H34), C35(H35),
 C36(H36), C37(H37), C38(H38), C40(H40), C41(H41), C42(H42), C43(H43), C44(H44)
3.c Idealised Me refined as rotating group:
 C1(H1A,H1B,H1C)
;
_atom_sites_solution_hydrogens     geom
_atom_sites_solution_primary       dual
_atom_sites_solution_secondary     ?
loop_
  _atom_site_label
  _atom_site_type_symbol
  _atom_site_fract_x
  _atom_site_fract_y
  _atom_site_fract_z
  _atom_site_U_iso_or_equiv
  _atom_site_adp_type
  _atom_site_occupancy
  _atom_site_site_symmetry_order
  _atom_site_calc_flag
  _atom_site_refinement_flags_posn
  _atom_site_refinement_flags_adp
  _atom_site_refinement_flags_occupancy
  _atom_site_disorder_assembly
  _atom_site_disorder_group
 C1 C -0.0542(6) 0.3609(3) 0.65978(16) 0.0546(11) Uani 1 1 d . . . . .
 H1A H -0.137024 0.403197 0.659533 0.082 Uiso 1 1 calc R U . . .
 H1B H -0.030587 0.344826 0.691927 0.082 Uiso 1 1 calc R U . . .
 H1C H -0.083221 0.308052 0.642457 0.082 Uiso 1 1 calc R U . . .
 N1 N 0.5261(3) 0.47453(18) 0.52280(9) 0.0295(6) Uani 1 1 d . . . . .
 O1 O 0.6164(3) 0.5076(2) 0.60188(9) 0.0495(7) Uani 1 1 d . . . . .
 S1 S 0.49094(10) 0.52667(6) 0.57327(3) 0.0337(2) Uani 1 1 d . . . . .
 C2 C 0.0811(5) 0.4019(3) 0.63741(12) 0.0403(9) Uani 1 1 d . . . . .
 N2 N 0.5930(3) 0.49168(17) 0.36747(9) 0.0240(6) Uani 1 1 d . . . . .
 H2 H 0.674967 0.496484 0.384183 0.029 Uiso 1 1 calc R U . . .
 O2 O 0.4546(3) 0.61518(16) 0.56146(9) 0.0441(7) Uani 1 1 d . . . . .
 S2 S 0.44820(8) 0.43782(5) 0.38969(3) 0.02621(18) Uani 1 1 d . . . . .
 C3 C 0.0724(5) 0.4828(3) 0.61561(14) 0.0455(9) Uani 1 1 d . . . . .
 H3 H -0.020873 0.512723 0.614520 0.055 Uiso 1 1 calc R U . . .
 O3 O 0.4447(3) 0.34375(16) 0.37549(9) 0.0409(6) Uani 1 1 d . . . . .
 C4 C 0.1965(5) 0.5210(3) 0.59536(14) 0.0412(9) Uani 1 1 d . . . . .
 H4 H 0.189317 0.576807 0.580635 0.049 Uiso 1 1 calc R U . . .
 C5 C 0.3308(4) 0.4769(2) 0.59689(11) 0.0315(7) Uani 1 1 d . . . . .
 C6 C 0.3432(5) 0.3955(2) 0.61845(13) 0.0409(9) Uani 1 1 d . . . . .
 H6 H 0.436419 0.365591 0.619468 0.049 Uiso 1 1 calc R U . . .
 C7 C 0.2173(5) 0.3590(3) 0.63839(14) 0.0458(10) Uani 1 1 d . . . . .
 H7 H 0.224515 0.303161 0.653110 0.055 Uiso 1 1 calc R U . . .
 C8 C 0.4653(4) 0.4966(2) 0.47903(11) 0.0271(7) Uani 1 1 d . . . . .
 C9 C 0.5147(3) 0.4367(2) 0.44780(10) 0.0240(6) Uani 1 1 d . . . . .
 C10 C 0.6080(4) 0.3731(2) 0.47059(11) 0.0260(7) Uani 1 1 d . . . . .
 C11 C 0.6878(4) 0.2990(2) 0.45539(13) 0.0364(8) Uani 1 1 d . . . . .
 H11 H 0.686335 0.282172 0.423614 0.044 Uiso 1 1 calc R U . . .
 C12 C 0.7678(5) 0.2516(3) 0.48717(15) 0.0475(10) Uani 1 1 d . . . . .
 H12 H 0.821595 0.201068 0.477259 0.057 Uiso 1 1 calc R U . . .
 C13 C 0.7719(5) 0.2761(3) 0.53423(16) 0.0489(10) Uani 1 1 d . . . . .
 H13 H 0.829242 0.242175 0.555457 0.059 Uiso 1 1 calc R U . . .
 C14 C 0.6947(4) 0.3481(3) 0.55008(13) 0.0408(9) Uani 1 1 d . . . . .
 H14 H 0.696750 0.364116 0.581983 0.049 Uiso 1 1 calc R U . . .
 C15 C 0.6134(4) 0.3969(2) 0.51793(11) 0.0285(7) Uani 1 1 d . . . . .
 C16 C 0.3701(4) 0.5746(2) 0.46935(12) 0.0348(8) Uani 1 1 d . . . . .
 C17 C 0.2128(4) 0.5664(3) 0.47234(13) 0.0376(8) Uani 1 1 d . . . . .
 C18 C 0.1421(4) 0.4882(3) 0.48387(14) 0.0425(9) Uani 1 1 d . . . . .
 H18 H 0.200445 0.437161 0.489908 0.051 Uiso 1 1 calc R U . . .
 C19 C -0.0121(5) 0.4831(4) 0.48673(17) 0.0591(12) Uani 1 1 d . . . . .
 H19 H -0.059447 0.428676 0.493664 0.071 Uiso 1 1 calc R U . . .
 C20 C -0.0973(5) 0.5587(4) 0.47934(19) 0.0688(15) Uani 1 1 d . . . . .
 H20 H -0.202921 0.555941 0.482490 0.083 Uiso 1 1 calc R U . . .
 C21 C -0.0321(6) 0.6356(4) 0.46781(19) 0.0643(14) Uani 1 1 d . . . . .
 H21 H -0.093159 0.685693 0.462369 0.077 Uiso 1 1 calc R U . . .
 C22 C 0.1230(5) 0.6436(3) 0.46362(14) 0.0476(10) Uani 1 1 d . . . . .
 C23 C 0.1958(6) 0.7203(3) 0.44991(18) 0.0606(13) Uani 1 1 d . . . . .
 H23 H 0.136729 0.770810 0.443389 0.073 Uiso 1 1 calc R U . . .
 C24 C 0.3481(6) 0.7272(3) 0.44526(18) 0.0597(13) Uani 1 1 d . . . . .
 H24 H 0.392450 0.781016 0.435634 0.072 Uiso 1 1 calc R U . . .
 C25 C 0.4382(5) 0.6525(2) 0.45508(14) 0.0449(9) Uani 1 1 d . . . . .
 H25 H 0.543843 0.655606 0.451940 0.054 Uiso 1 1 calc R U . . .
 C26 C 0.5895(3) 0.5327(2) 0.31978(10) 0.0241(6) Uani 1 1 d . . . . .
 C27 C 0.6623(4) 0.6245(2) 0.32369(11) 0.0268(7) Uani 1 1 d . . . . .
 C28 C 0.7774(4) 0.6416(2) 0.35473(14) 0.0361(8) Uani 1 1 d . . . . .
 H28 H 0.812541 0.596032 0.374501 0.043 Uiso 1 1 calc R U . . .
 C29 C 0.8414(5) 0.7240(3) 0.35723(15) 0.0446(9) Uani 1 1 d . . . . .
 H29 H 0.919301 0.734531 0.378986 0.054 Uiso 1 1 calc R U . . .
 C30 C 0.7945(5) 0.7914(3) 0.32873(16) 0.0482(10) Uani 1 1 d . . . . .
 H30 H 0.838721 0.848160 0.330896 0.058 Uiso 1 1 calc R U . . .
 C31 C 0.6826(6) 0.7753(3) 0.29711(16) 0.0520(11) Uani 1 1 d . . . . .
 H31 H 0.650597 0.820732 0.276683 0.062 Uiso 1 1 calc R U . . .
 C32 C 0.6161(5) 0.6927(2) 0.29500(14) 0.0435(9) Uani 1 1 d . . . . .
 H32 H 0.537423 0.682726 0.273465 0.052 Uiso 1 1 calc R U . . .
 C33 C 0.4255(4) 0.5442(2) 0.30491(11) 0.0278(7) Uani 1 1 d . . . . .
 C34 C 0.3325(4) 0.5966(3) 0.33244(14) 0.0392(9) Uani 1 1 d . . . . .
 H34 H 0.369787 0.620986 0.360547 0.047 Uiso 1 1 calc R U . . .
 C35 C 0.1868(5) 0.6133(3) 0.31909(18) 0.0505(11) Uani 1 1 d . . . . .
 H35 H 0.123555 0.647508 0.338520 0.061 Uiso 1 1 calc R U . . .
 C36 C 0.1325(5) 0.5803(3) 0.27760(19) 0.0575(13) Uani 1 1 d . . . . .
 H36 H 0.032897 0.592948 0.268196 0.069 Uiso 1 1 calc R U . . .
 C37 C 0.2226(5) 0.5296(3) 0.25018(16) 0.0502(11) Uani 1 1 d . . . . .
 H37 H 0.185301 0.506947 0.221684 0.060 Uiso 1 1 calc R U . . .
 C38 C 0.3694(4) 0.5107(2) 0.26369(13) 0.0359(8) Uani 1 1 d . . . . .
 H38 H 0.430841 0.474881 0.244530 0.043 Uiso 1 1 calc R U . . .
 C39 C 0.6741(4) 0.4737(2) 0.28552(11) 0.0276(7) Uani 1 1 d . . . . .
 C40 C 0.7547(4) 0.5095(3) 0.24875(12) 0.0345(8) Uani 1 1 d . . . . .
 H40 H 0.764083 0.571641 0.246254 0.041 Uiso 1 1 calc R U . . .
 C41 C 0.8218(5) 0.4560(3) 0.21560(13) 0.0456(10) Uani 1 1 d . . . . .
 H41 H 0.875915 0.481824 0.190688 0.055 Uiso 1 1 calc R U . . .
 C42 C 0.8105(5) 0.3663(3) 0.21856(14) 0.0483(10) Uani 1 1 d . . . . .
 H42 H 0.856889 0.329953 0.195894 0.058 Uiso 1 1 calc R U . . .
 C43 C 0.7307(5) 0.3287(3) 0.25490(15) 0.0461(10) Uani 1 1 d . . . . .
 H43 H 0.722159 0.266488 0.257039 0.055 Uiso 1 1 calc R U . . .
 C44 C 0.6634(4) 0.3819(2) 0.28812(13) 0.0359(8) Uani 1 1 d . . . . .
 H44 H 0.609330 0.355584 0.312918 0.043 Uiso 1 1 calc R U . . .
 Cl1 Cl -0.0097(3) 0.37124(16) 0.37796(6) 0.1128(7) Uani 1 1 d . . . . .
 Cl2 Cl 0.08165(18) 0.24360(12) 0.30903(6) 0.0865(5) Uani 1 1 d . . . . .
 C45 C 0.0844(7) 0.3542(4) 0.3251(2) 0.0786(18) Uani 1 1 d . . . . .
 H45A H 0.036295 0.389819 0.300452 0.094 Uiso 1 1 calc R U . . .
 H45B H 0.189367 0.374076 0.328135 0.094 Uiso 1 1 calc R U . . .

loop_
  _atom_site_aniso_label
  _atom_site_aniso_U_11
  _atom_site_aniso_U_22
  _atom_site_aniso_U_33
  _atom_site_aniso_U_23
  _atom_site_aniso_U_13
  _atom_site_aniso_U_12
 C1 0.063(3) 0.055(3) 0.046(2) -0.0121(19) 0.020(2) -0.018(2)
 N1 0.0326(14) 0.0350(15) 0.0209(12) -0.0010(11) 0.0005(11) 0.0073(12)
 O1 0.0475(15) 0.071(2) 0.0297(13) -0.0061(13) -0.0084(11) -0.0075(14)
 S1 0.0414(5) 0.0360(4) 0.0236(4) -0.0052(3) 0.0013(3) -0.0069(4)
 C2 0.057(2) 0.0382(19) 0.0261(17) -0.0099(14) 0.0092(16) -0.0116(18)
 N2 0.0249(13) 0.0268(13) 0.0201(12) 0.0054(10) -0.0035(10) -0.0011(11)
 O2 0.0641(18) 0.0309(12) 0.0373(13) -0.0080(10) 0.0108(13) -0.0116(13)
 S2 0.0277(4) 0.0288(4) 0.0221(3) 0.0015(3) -0.0008(3) -0.0038(3)
 C3 0.045(2) 0.048(2) 0.044(2) -0.0009(18) 0.0061(18) 0.0006(19)
 O3 0.0599(16) 0.0294(12) 0.0333(13) -0.0030(10) 0.0040(12) -0.0157(12)
 C4 0.048(2) 0.0363(19) 0.0391(19) 0.0046(16) 0.0047(16) -0.0005(18)
 C5 0.0433(19) 0.0297(16) 0.0215(15) -0.0043(13) 0.0044(13) -0.0036(16)
 C6 0.054(2) 0.0355(19) 0.0337(19) 0.0033(15) 0.0110(17) 0.0081(18)
 C7 0.071(3) 0.0303(18) 0.036(2) 0.0032(16) 0.016(2) -0.0013(19)
 C8 0.0266(16) 0.0289(16) 0.0257(15) 0.0030(12) -0.0006(12) 0.0029(13)
 C9 0.0267(15) 0.0224(14) 0.0228(14) 0.0042(11) 0.0028(12) 0.0002(13)
 C10 0.0265(15) 0.0251(16) 0.0266(16) 0.0043(12) 0.0027(13) 0.0007(13)
 C11 0.0402(19) 0.0307(18) 0.0384(19) 0.0021(15) 0.0047(16) 0.0091(16)
 C12 0.049(2) 0.036(2) 0.057(3) 0.007(2) 0.005(2) 0.0160(18)
 C13 0.046(2) 0.050(2) 0.051(2) 0.020(2) -0.0030(19) 0.0153(19)
 C14 0.040(2) 0.051(2) 0.0315(19) 0.0132(17) -0.0013(16) 0.0105(18)
 C15 0.0256(15) 0.0328(17) 0.0270(16) 0.0072(13) -0.0002(13) 0.0039(13)
 C16 0.0409(19) 0.0333(19) 0.0302(17) -0.0034(14) -0.0045(15) 0.0076(16)
 C17 0.042(2) 0.0390(19) 0.0321(18) -0.0052(16) -0.0030(15) 0.0080(17)
 C18 0.038(2) 0.052(2) 0.0371(19) 0.0006(17) 0.0003(16) 0.0061(18)
 C19 0.040(2) 0.077(3) 0.061(3) -0.001(2) 0.000(2) -0.008(2)
 C20 0.038(2) 0.101(4) 0.068(3) 0.001(3) -0.004(2) 0.014(3)
 C21 0.055(3) 0.076(4) 0.062(3) -0.007(3) -0.010(2) 0.031(3)
 C22 0.058(3) 0.046(2) 0.038(2) -0.0084(18) -0.0096(19) 0.015(2)
 C23 0.069(3) 0.052(3) 0.061(3) -0.004(2) -0.019(2) 0.021(2)
 C24 0.083(4) 0.033(2) 0.063(3) 0.0043(19) -0.012(3) 0.004(2)
 C25 0.060(2) 0.0276(18) 0.047(2) 0.0016(16) -0.012(2) 0.0024(18)
 C26 0.0277(16) 0.0247(15) 0.0199(14) 0.0036(12) 0.0001(12) 0.0025(13)
 C27 0.0295(16) 0.0279(16) 0.0230(15) 0.0005(12) 0.0026(13) -0.0002(13)
 C28 0.0357(19) 0.0311(18) 0.042(2) 0.0000(15) -0.0041(16) -0.0045(15)
 C29 0.040(2) 0.043(2) 0.051(2) -0.0052(18) -0.0062(18) -0.0104(18)
 C30 0.054(2) 0.0279(18) 0.063(3) -0.0051(18) 0.011(2) -0.0088(18)
 C31 0.067(3) 0.030(2) 0.059(3) 0.0083(18) -0.005(2) -0.006(2)
 C32 0.053(2) 0.0310(19) 0.047(2) 0.0088(16) -0.0130(19) -0.0049(17)
 C33 0.0271(16) 0.0280(16) 0.0284(15) 0.0089(13) -0.0031(13) -0.0014(13)
 C34 0.0349(19) 0.044(2) 0.0386(19) 0.0063(16) -0.0018(16) 0.0108(17)
 C35 0.031(2) 0.049(2) 0.071(3) 0.014(2) -0.002(2) 0.0111(18)
 C36 0.027(2) 0.058(3) 0.087(3) 0.028(3) -0.017(2) -0.0015(19)
 C37 0.040(2) 0.053(2) 0.057(3) 0.013(2) -0.024(2) -0.012(2)
 C38 0.0360(19) 0.0316(18) 0.0402(19) 0.0054(15) -0.0100(16) -0.0075(15)
 C39 0.0266(16) 0.0325(16) 0.0236(15) -0.0031(13) -0.0020(12) 0.0019(14)
 C40 0.0340(18) 0.044(2) 0.0252(16) 0.0028(15) 0.0018(14) -0.0006(16)
 C41 0.042(2) 0.067(3) 0.0279(18) -0.0057(18) 0.0080(16) -0.004(2)
 C42 0.046(2) 0.062(3) 0.037(2) -0.0188(19) 0.0048(18) 0.009(2)
 C43 0.052(2) 0.038(2) 0.048(2) -0.0118(18) 0.0044(19) 0.0064(18)
 C44 0.041(2) 0.0339(18) 0.0329(18) -0.0044(14) 0.0062(16) 0.0018(16)
 Cl1 0.1186(15) 0.1611(19) 0.0588(8) -0.0103(10) -0.0107(9) 0.0325(14)
 Cl2 0.0779(10) 0.0915(10) 0.0901(10) 0.0105(8) 0.0074(8) 0.0076(8)
 C45 0.073(4) 0.097(4) 0.065(3) 0.020(3) -0.007(3) -0.047(3)

_geom_special_details
;
 All esds (except the esd in the dihedral angle between two l.s. planes)
 are estimated using the full covariance matrix.  The cell esds are taken
 into account individually in the estimation of esds in distances, angles
 and torsion angles; correlations between esds in cell parameters are only
 used when they are defined by crystal symmetry.  An approximate (isotropic)
 treatment of cell esds is used for estimating esds involving l.s. planes.
;
loop_
  _geom_bond_atom_site_label_1
  _geom_bond_atom_site_label_2
  _geom_bond_distance
  _geom_bond_site_symmetry_2
  _geom_bond_publ_flag
 C1 H1A 0.9800 . ?
 C1 H1B 0.9800 . ?
 C1 H1C 0.9800 . ?
 C1 C2 1.506(6) . ?
 N1 S1 1.684(3) . ?
 N1 C8 1.413(4) . ?
 N1 C15 1.420(4) . ?
 O1 S1 1.422(3) . ?
 S1 O2 1.424(3) . ?
 S1 C5 1.756(4) . ?
 C2 C3 1.382(6) . ?
 C2 C7 1.381(6) . ?
 N2 H2 0.8800 . ?
 N2 S2 1.659(3) . ?
 N2 C26 1.508(4) . ?
 S2 O3 1.486(2) . ?
 S2 C9 1.775(3) . ?
 C3 H3 0.9500 . ?
 C3 C4 1.382(6) . ?
 C4 H4 0.9500 . ?
 C4 C5 1.376(6) . ?
 C5 C6 1.387(5) . ?
 C6 H6 0.9500 . ?
 C6 C7 1.380(6) . ?
 C7 H7 0.9500 . ?
 C8 C9 1.353(4) . ?
 C8 C16 1.485(5) . ?
 C9 C10 1.434(4) . ?
 C10 C11 1.403(5) . ?
 C10 C15 1.411(5) . ?
 C11 H11 0.9500 . ?
 C11 C12 1.366(5) . ?
 C12 H12 0.9500 . ?
 C12 C13 1.405(7) . ?
 C13 H13 0.9500 . ?
 C13 C14 1.371(6) . ?
 C14 H14 0.9500 . ?
 C14 C15 1.391(5) . ?
 C16 C17 1.415(5) . ?
 C16 C25 1.392(5) . ?
 C17 C18 1.386(6) . ?
 C17 C22 1.444(6) . ?
 C18 H18 0.9500 . ?
 C18 C19 1.383(6) . ?
 C19 H19 0.9500 . ?
 C19 C20 1.394(8) . ?
 C20 H20 0.9500 . ?
 C20 C21 1.346(8) . ?
 C21 H21 0.9500 . ?
 C21 C22 1.397(7) . ?
 C22 C23 1.392(7) . ?
 C23 H23 0.9500 . ?
 C23 C24 1.372(8) . ?
 C24 H24 0.9500 . ?
 C24 C25 1.420(6) . ?
 C25 H25 0.9500 . ?
 C26 C27 1.542(4) . ?
 C26 C33 1.538(4) . ?
 C26 C39 1.532(4) . ?
 C27 C28 1.388(5) . ?
 C27 C32 1.388(5) . ?
 C28 H28 0.9500 . ?
 C28 C29 1.378(5) . ?
 C29 H29 0.9500 . ?
 C29 C30 1.377(6) . ?
 C30 H30 0.9500 . ?
 C30 C31 1.375(7) . ?
 C31 H31 0.9500 . ?
 C31 C32 1.390(6) . ?
 C32 H32 0.9500 . ?
 C33 C34 1.398(5) . ?
 C33 C38 1.384(5) . ?
 C34 H34 0.9500 . ?
 C34 C35 1.382(5) . ?
 C35 H35 0.9500 . ?
 C35 C36 1.383(7) . ?
 C36 H36 0.9500 . ?
 C36 C37 1.366(7) . ?
 C37 H37 0.9500 . ?
 C37 C38 1.398(5) . ?
 C38 H38 0.9500 . ?
 C39 C40 1.391(5) . ?
 C39 C44 1.401(5) . ?
 C40 H40 0.9500 . ?
 C40 C41 1.390(5) . ?
 C41 H41 0.9500 . ?
 C41 C42 1.368(7) . ?
 C42 H42 0.9500 . ?
 C42 C43 1.389(6) . ?
 C43 H43 0.9500 . ?
 C43 C44 1.389(5) . ?
 C44 H44 0.9500 . ?
 Cl1 C45 1.759(6) . ?
 Cl2 C45 1.742(7) . ?
 C45 H45A 0.9900 . ?
 C45 H45B 0.9900 . ?

loop_
  _geom_angle_atom_site_label_1
  _geom_angle_atom_site_label_2
  _geom_angle_atom_site_label_3
  _geom_angle
  _geom_angle_site_symmetry_1
  _geom_angle_site_symmetry_3
  _geom_angle_publ_flag
 H1A C1 H1B 109.5 . . ?
 H1A C1 H1C 109.5 . . ?
 H1B C1 H1C 109.5 . . ?
 C2 C1 H1A 109.5 . . ?
 C2 C1 H1B 109.5 . . ?
 C2 C1 H1C 109.5 . . ?
 C8 N1 S1 125.9(2) . . ?
 C8 N1 C15 108.7(2) . . ?
 C15 N1 S1 125.3(2) . . ?
 N1 S1 C5 106.47(15) . . ?
 O1 S1 N1 104.86(16) . . ?
 O1 S1 O2 120.70(18) . . ?
 O1 S1 C5 109.36(17) . . ?
 O2 S1 N1 106.29(15) . . ?
 O2 S1 C5 108.25(18) . . ?
 C3 C2 C1 121.1(4) . . ?
 C7 C2 C1 120.3(4) . . ?
 C7 C2 C3 118.6(4) . . ?
 S2 N2 H2 118.7 . . ?
 C26 N2 H2 118.7 . . ?
 C26 N2 S2 122.6(2) . . ?
 N2 S2 C9 96.11(13) . . ?
 O3 S2 N2 112.61(15) . . ?
 O3 S2 C9 104.88(15) . . ?
 C2 C3 H3 119.4 . . ?
 C4 C3 C2 121.3(4) . . ?
 C4 C3 H3 119.4 . . ?
 C3 C4 H4 120.5 . . ?
 C5 C4 C3 118.9(4) . . ?
 C5 C4 H4 120.5 . . ?
 C4 C5 S1 119.3(3) . . ?
 C4 C5 C6 121.2(4) . . ?
 C6 C5 S1 119.5(3) . . ?
 C5 C6 H6 120.7 . . ?
 C7 C6 C5 118.7(4) . . ?
 C7 C6 H6 120.7 . . ?
 C2 C7 H7 119.3 . . ?
 C6 C7 C2 121.4(4) . . ?
 C6 C7 H7 119.3 . . ?
 N1 C8 C16 125.2(3) . . ?
 C9 C8 N1 107.9(3) . . ?
 C9 C8 C16 126.8(3) . . ?
 C8 C9 S2 120.7(2) . . ?
 C8 C9 C10 109.8(3) . . ?
 C10 C9 S2 129.2(2) . . ?
 C11 C10 C9 133.9(3) . . ?
 C11 C10 C15 119.3(3) . . ?
 C15 C10 C9 106.8(3) . . ?
 C10 C11 H11 120.6 . . ?
 C12 C11 C10 118.7(4) . . ?
 C12 C11 H11 120.6 . . ?
 C11 C12 H12 119.4 . . ?
 C11 C12 C13 121.3(4) . . ?
 C13 C12 H12 119.4 . . ?
 C12 C13 H13 119.4 . . ?
 C14 C13 C12 121.3(4) . . ?
 C14 C13 H13 119.4 . . ?
 C13 C14 H14 121.1 . . ?
 C13 C14 C15 117.8(4) . . ?
 C15 C14 H14 121.1 . . ?
 C10 C15 N1 106.8(3) . . ?
 C14 C15 N1 131.6(3) . . ?
 C14 C15 C10 121.6(3) . . ?
 C17 C16 C8 119.2(3) . . ?
 C25 C16 C8 118.9(3) . . ?
 C25 C16 C17 121.9(4) . . ?
 C16 C17 C22 118.1(4) . . ?
 C18 C17 C16 123.0(4) . . ?
 C18 C17 C22 119.0(4) . . ?
 C17 C18 H18 119.4 . . ?
 C19 C18 C17 121.1(4) . . ?
 C19 C18 H18 119.4 . . ?
 C18 C19 H19 120.3 . . ?
 C18 C19 C20 119.3(5) . . ?
 C20 C19 H19 120.3 . . ?
 C19 C20 H20 119.5 . . ?
 C21 C20 C19 121.0(4) . . ?
 C21 C20 H20 119.5 . . ?
 C20 C21 H21 119.1 . . ?
 C20 C21 C22 121.8(5) . . ?
 C22 C21 H21 119.1 . . ?
 C21 C22 C17 117.7(5) . . ?
 C23 C22 C17 118.0(4) . . ?
 C23 C22 C21 124.2(4) . . ?
 C22 C23 H23 118.1 . . ?
 C24 C23 C22 123.8(4) . . ?
 C24 C23 H23 118.1 . . ?
 C23 C24 H24 120.6 . . ?
 C23 C24 C25 118.9(5) . . ?
 C25 C24 H24 120.6 . . ?
 C16 C25 C24 119.3(4) . . ?
 C16 C25 H25 120.4 . . ?
 C24 C25 H25 120.4 . . ?
 N2 C26 C27 107.4(2) . . ?
 N2 C26 C33 108.6(2) . . ?
 N2 C26 C39 109.5(2) . . ?
 C33 C26 C27 108.7(3) . . ?
 C39 C26 C27 111.5(3) . . ?
 C39 C26 C33 111.0(3) . . ?
 C28 C27 C26 122.0(3) . . ?
 C28 C27 C32 117.6(3) . . ?
 C32 C27 C26 120.4(3) . . ?
 C27 C28 H28 119.6 . . ?
 C29 C28 C27 120.8(4) . . ?
 C29 C28 H28 119.6 . . ?
 C28 C29 H29 119.4 . . ?
 C30 C29 C28 121.1(4) . . ?
 C30 C29 H29 119.4 . . ?
 C29 C30 H30 120.5 . . ?
 C31 C30 C29 119.0(4) . . ?
 C31 C30 H30 120.5 . . ?
 C30 C31 H31 120.0 . . ?
 C30 C31 C32 120.0(4) . . ?
 C32 C31 H31 120.0 . . ?
 C27 C32 C31 121.4(4) . . ?
 C27 C32 H32 119.3 . . ?
 C31 C32 H32 119.3 . . ?
 C34 C33 C26 118.3(3) . . ?
 C38 C33 C26 122.8(3) . . ?
 C38 C33 C34 118.7(3) . . ?
 C33 C34 H34 119.8 . . ?
 C35 C34 C33 120.5(4) . . ?
 C35 C34 H34 119.8 . . ?
 C34 C35 H35 119.8 . . ?
 C34 C35 C36 120.3(4) . . ?
 C36 C35 H35 119.8 . . ?
 C35 C36 H36 120.1 . . ?
 C37 C36 C35 119.7(4) . . ?
 C37 C36 H36 120.1 . . ?
 C36 C37 H37 119.7 . . ?
 C36 C37 C38 120.6(4) . . ?
 C38 C37 H37 119.7 . . ?
 C33 C38 C37 120.2(4) . . ?
 C33 C38 H38 119.9 . . ?
 C37 C38 H38 119.9 . . ?
 C40 C39 C26 121.1(3) . . ?
 C40 C39 C44 117.7(3) . . ?
 C44 C39 C26 120.9(3) . . ?
 C39 C40 H40 119.4 . . ?
 C41 C40 C39 121.2(4) . . ?
 C41 C40 H40 119.4 . . ?
 C40 C41 H41 119.7 . . ?
 C42 C41 C40 120.5(4) . . ?
 C42 C41 H41 119.7 . . ?
 C41 C42 H42 120.2 . . ?
 C41 C42 C43 119.6(4) . . ?
 C43 C42 H42 120.2 . . ?
 C42 C43 H43 119.9 . . ?
 C44 C43 C42 120.2(4) . . ?
 C44 C43 H43 119.9 . . ?
 C39 C44 H44 119.6 . . ?
 C43 C44 C39 120.8(4) . . ?
 C43 C44 H44 119.6 . . ?
 Cl1 C45 H45A 109.3 . . ?
 Cl1 C45 H45B 109.3 . . ?
 Cl2 C45 Cl1 111.4(3) . . ?
 Cl2 C45 H45A 109.3 . . ?
 Cl2 C45 H45B 109.3 . . ?
 H45A C45 H45B 108.0 . . ?

loop_
  _geom_torsion_atom_site_label_1
  _geom_torsion_atom_site_label_2
  _geom_torsion_atom_site_label_3
  _geom_torsion_atom_site_label_4
  _geom_torsion
  _geom_torsion_site_symmetry_1
  _geom_torsion_site_symmetry_2
  _geom_torsion_site_symmetry_3
  _geom_torsion_site_symmetry_4
  _geom_torsion_publ_flag
 C1 C2 C3 C4 179.5(4) . . . . ?
 C1 C2 C7 C6 -179.5(4) . . . . ?
 N1 S1 C5 C4 -105.7(3) . . . . ?
 N1 S1 C5 C6 77.0(3) . . . . ?
 N1 C8 C9 S2 174.6(2) . . . . ?
 N1 C8 C9 C10 0.7(4) . . . . ?
 N1 C8 C16 C17 -92.1(4) . . . . ?
 N1 C8 C16 C25 91.4(4) . . . . ?
 O1 S1 C5 C4 141.5(3) . . . . ?
 O1 S1 C5 C6 -35.7(3) . . . . ?
 S1 N1 C8 C9 -177.0(2) . . . . ?
 S1 N1 C8 C16 5.8(5) . . . . ?
 S1 N1 C15 C10 177.1(2) . . . . ?
 S1 N1 C15 C14 -3.6(6) . . . . ?
 S1 C5 C6 C7 177.5(3) . . . . ?
 C2 C3 C4 C5 0.4(6) . . . . ?
 N2 S2 C9 C8 98.4(3) . . . . ?
 N2 S2 C9 C10 -89.0(3) . . . . ?
 N2 C26 C27 C28 32.6(4) . . . . ?
 N2 C26 C27 C32 -148.9(3) . . . . ?
 N2 C26 C33 C34 59.8(4) . . . . ?
 N2 C26 C33 C38 -125.5(3) . . . . ?
 N2 C26 C39 C40 -146.3(3) . . . . ?
 N2 C26 C39 C44 38.7(4) . . . . ?
 O2 S1 C5 C4 8.3(3) . . . . ?
 O2 S1 C5 C6 -169.0(3) . . . . ?
 S2 N2 C26 C27 136.8(2) . . . . ?
 S2 N2 C26 C33 19.4(3) . . . . ?
 S2 N2 C26 C39 -102.0(3) . . . . ?
 S2 C9 C10 C11 7.4(6) . . . . ?
 S2 C9 C10 C15 -173.1(3) . . . . ?
 C3 C2 C7 C6 0.4(6) . . . . ?
 C3 C4 C5 S1 -177.5(3) . . . . ?
 C3 C4 C5 C6 -0.3(6) . . . . ?
 O3 S2 C9 C8 -146.2(3) . . . . ?
 O3 S2 C9 C10 26.3(3) . . . . ?
 C4 C5 C6 C7 0.3(6) . . . . ?
 C5 C6 C7 C2 -0.3(6) . . . . ?
 C7 C2 C3 C4 -0.4(6) . . . . ?
 C8 N1 S1 O1 -156.6(3) . . . . ?
 C8 N1 S1 O2 -27.7(3) . . . . ?
 C8 N1 S1 C5 87.6(3) . . . . ?
 C8 N1 C15 C10 1.4(4) . . . . ?
 C8 N1 C15 C14 -179.3(4) . . . . ?
 C8 C9 C10 C11 -179.4(4) . . . . ?
 C8 C9 C10 C15 0.1(4) . . . . ?
 C8 C16 C17 C18 -0.2(5) . . . . ?
 C8 C16 C17 C22 178.8(3) . . . . ?
 C8 C16 C25 C24 179.3(4) . . . . ?
 C9 C8 C16 C17 91.2(4) . . . . ?
 C9 C8 C16 C25 -85.3(5) . . . . ?
 C9 C10 C11 C12 180.0(4) . . . . ?
 C9 C10 C15 N1 -0.9(4) . . . . ?
 C9 C10 C15 C14 179.7(3) . . . . ?
 C10 C11 C12 C13 -0.5(6) . . . . ?
 C11 C10 C15 N1 178.7(3) . . . . ?
 C11 C10 C15 C14 -0.7(5) . . . . ?
 C11 C12 C13 C14 0.6(7) . . . . ?
 C12 C13 C14 C15 -0.8(6) . . . . ?
 C13 C14 C15 N1 -178.4(4) . . . . ?
 C13 C14 C15 C10 0.9(6) . . . . ?
 C15 N1 S1 O1 28.4(3) . . . . ?
 C15 N1 S1 O2 157.3(3) . . . . ?
 C15 N1 S1 C5 -87.4(3) . . . . ?
 C15 N1 C8 C9 -1.3(4) . . . . ?
 C15 N1 C8 C16 -178.5(3) . . . . ?
 C15 C10 C11 C12 0.5(5) . . . . ?
 C16 C8 C9 S2 -8.2(5) . . . . ?
 C16 C8 C9 C10 177.9(3) . . . . ?
 C16 C17 C18 C19 179.5(4) . . . . ?
 C16 C17 C22 C21 -178.4(4) . . . . ?
 C16 C17 C22 C23 4.0(6) . . . . ?
 C17 C16 C25 C24 3.0(6) . . . . ?
 C17 C18 C19 C20 -2.1(7) . . . . ?
 C17 C22 C23 C24 -1.6(7) . . . . ?
 C18 C17 C22 C21 0.7(6) . . . . ?
 C18 C17 C22 C23 -176.9(4) . . . . ?
 C18 C19 C20 C21 2.5(8) . . . . ?
 C19 C20 C21 C22 -1.3(8) . . . . ?
 C20 C21 C22 C17 -0.3(8) . . . . ?
 C20 C21 C22 C23 177.1(5) . . . . ?
 C21 C22 C23 C24 -179.0(5) . . . . ?
 C22 C17 C18 C19 0.5(6) . . . . ?
 C22 C23 C24 C25 -0.3(8) . . . . ?
 C23 C24 C25 C16 -0.3(7) . . . . ?
 C25 C16 C17 C18 176.2(4) . . . . ?
 C25 C16 C17 C22 -4.8(5) . . . . ?
 C26 N2 S2 O3 85.5(3) . . . . ?
 C26 N2 S2 C9 -165.5(2) . . . . ?
 C26 C27 C28 C29 179.4(3) . . . . ?
 C26 C27 C32 C31 -178.4(4) . . . . ?
 C26 C33 C34 C35 176.1(3) . . . . ?
 C26 C33 C38 C37 -174.6(3) . . . . ?
 C26 C39 C40 C41 -174.9(3) . . . . ?
 C26 C39 C44 C43 175.0(3) . . . . ?
 C27 C26 C33 C34 -56.8(4) . . . . ?
 C27 C26 C33 C38 117.9(3) . . . . ?
 C27 C26 C39 C40 -27.6(4) . . . . ?
 C27 C26 C39 C44 157.4(3) . . . . ?
 C27 C28 C29 C30 -0.7(6) . . . . ?
 C28 C27 C32 C31 0.1(6) . . . . ?
 C28 C29 C30 C31 -0.5(7) . . . . ?
 C29 C30 C31 C32 1.5(7) . . . . ?
 C30 C31 C32 C27 -1.3(7) . . . . ?
 C32 C27 C28 C29 0.9(6) . . . . ?
 C33 C26 C27 C28 150.0(3) . . . . ?
 C33 C26 C27 C32 -31.6(4) . . . . ?
 C33 C26 C39 C40 93.8(4) . . . . ?
 C33 C26 C39 C44 -81.2(4) . . . . ?
 C33 C34 C35 C36 -1.9(6) . . . . ?
 C34 C33 C38 C37 0.1(5) . . . . ?
 C34 C35 C36 C37 1.3(7) . . . . ?
 C35 C36 C37 C38 -0.1(6) . . . . ?
 C36 C37 C38 C33 -0.7(6) . . . . ?
 C38 C33 C34 C35 1.2(5) . . . . ?
 C39 C26 C27 C28 -87.4(4) . . . . ?
 C39 C26 C27 C32 91.1(4) . . . . ?
 C39 C26 C33 C34 -179.8(3) . . . . ?
 C39 C26 C33 C38 -5.1(4) . . . . ?
 C39 C40 C41 C42 -0.3(6) . . . . ?
 C40 C39 C44 C43 -0.2(6) . . . . ?
 C40 C41 C42 C43 0.3(7) . . . . ?
 C41 C42 C43 C44 -0.3(7) . . . . ?
 C42 C43 C44 C39 0.2(6) . . . . ?
 C44 C39 C40 C41 0.3(6) . . . . ?

_shelx_res_file
;
TITL cu_250217lu_szz_fxw_12_0m_a.res in P2(1)2(1)2(1)
    cu_250217lu_szz_fxw_12_0m.res
    created by SHELXL-2018/3 at 14:34:27 on 18-Feb-2025
REM Old TITL cu_250217LU_SZZ_FXW_12_0m in P2(1)2(1)2(1)
REM SHELXT solution in P2(1)2(1)2(1): R1 0.113, Rweak 0.028, Alpha 0.005
REM <I/s> 2.250 for 29 systematic absences, Orientation as input
REM Flack x = 0.121 ( 0.006 ) from 2854 Parsons' quotients
REM Formula found by SHELXT: C43 N3 O4 Cl2
CELL 1.54178 8.9414 15.1873 28.7842 90 90 90
ZERR 4 0.0002 0.0004 0.0007 0 0 0
LATT -1
SYMM 0.5-X,-Y,0.5+Z
SYMM -X,0.5+Y,0.5-Z
SYMM 0.5+X,0.5-Y,-Z
SFAC C H Cl N O S
UNIT 180 144 8 8 12 8

L.S. 4 0 0
PLAN  2
SIZE 0.11 0.15 0.18
TEMP -80.15
CONF
BOND
list 4
MORE -1
BOND $H
fmap 2 53
acta
TWIN -1 0 0 0 -1 0 0 0 -1 2
OMIT 0 0 4
OMIT 0 2 1
REM <olex2.extras>
REM <HklSrc "%.\\cu_250217LU_SZZ_FXW_12_0m.hkl">
REM </olex2.extras>

WGHT    0.062900    1.771100
BASF   0.09934
FVAR       0.43609
C1    1   -0.054239    0.360912    0.659785    11.00000    0.06259    0.05549 =
         0.04562   -0.01208    0.01993   -0.01796
AFIX 137
H1A   2   -0.137024    0.403197    0.659533    11.00000   -1.50000
H1B   2   -0.030587    0.344826    0.691927    11.00000   -1.50000
H1C   2   -0.083221    0.308052    0.642457    11.00000   -1.50000
AFIX   0
N1    4    0.526123    0.474526    0.522802    11.00000    0.03261    0.03502 =
         0.02087   -0.00103    0.00051    0.00729
O1    5    0.616431    0.507615    0.601883    11.00000    0.04751    0.07134 =
         0.02970   -0.00612   -0.00844   -0.00752
S1    6    0.490936    0.526673    0.573271    11.00000    0.04142    0.03599 =
         0.02356   -0.00518    0.00129   -0.00693
C2    1    0.081143    0.401873    0.637409    11.00000    0.05652    0.03821 =
         0.02608   -0.00994    0.00925   -0.01156
N2    4    0.592952    0.491680    0.367474    11.00000    0.02491    0.02685 =
         0.02011    0.00543   -0.00350   -0.00111
AFIX  43
H2    2    0.674967    0.496484    0.384183    11.00000   -1.20000
AFIX   0
O2    5    0.454614    0.615177    0.561456    11.00000    0.06409    0.03092 =
         0.03731   -0.00798    0.01078   -0.01159
S2    6    0.448199    0.437825    0.389690    11.00000    0.02770    0.02882 =
         0.02212    0.00149   -0.00078   -0.00375
C3    1    0.072354    0.482791    0.615607    11.00000    0.04464    0.04810 =
         0.04383   -0.00088    0.00615    0.00057
AFIX  43
H3    2   -0.020873    0.512723    0.614520    11.00000   -1.20000
AFIX   0
O3    5    0.444668    0.343750    0.375488    11.00000    0.05991    0.02944 =
         0.03326   -0.00298    0.00402   -0.01566
C4    1    0.196540    0.520990    0.595363    11.00000    0.04832    0.03634 =
         0.03905    0.00462    0.00467   -0.00050
AFIX  43
H4    2    0.189317    0.576807    0.580635    11.00000   -1.20000
AFIX   0
C5    1    0.330842    0.476858    0.596885    11.00000    0.04332    0.02973 =
         0.02150   -0.00430    0.00442   -0.00360
C6    1    0.343196    0.395537    0.618448    11.00000    0.05352    0.03550 =
         0.03367    0.00327    0.01097    0.00810
AFIX  43
H6    2    0.436419    0.365591    0.619468    11.00000   -1.20000
AFIX   0
C7    1    0.217341    0.358990    0.638393    11.00000    0.07081    0.03027 =
         0.03635    0.00319    0.01635   -0.00125
AFIX  43
H7    2    0.224515    0.303161    0.653110    11.00000   -1.20000
AFIX   0
C8    1    0.465253    0.496557    0.479031    11.00000    0.02656    0.02893 =
         0.02575    0.00302   -0.00065    0.00286
C9    1    0.514732    0.436685    0.447801    11.00000    0.02674    0.02240 =
         0.02284    0.00424    0.00285    0.00024
C10   1    0.607987    0.373145    0.470587    11.00000    0.02647    0.02509 =
         0.02658    0.00425    0.00275    0.00068
C11   1    0.687818    0.299050    0.455391    11.00000    0.04023    0.03067 =
         0.03835    0.00208    0.00475    0.00910
AFIX  43
H11   2    0.686335    0.282172    0.423614    11.00000   -1.20000
AFIX   0
C12   1    0.767750    0.251616    0.487168    11.00000    0.04913    0.03599 =
         0.05734    0.00719    0.00525    0.01598
AFIX  43
H12   2    0.821595    0.201068    0.477259    11.00000   -1.20000
AFIX   0
C13   1    0.771883    0.276134    0.534226    11.00000    0.04580    0.04968 =
         0.05135    0.02003   -0.00299    0.01531
AFIX  43
H13   2    0.829242    0.242175    0.555457    11.00000   -1.20000
AFIX   0
C14   1    0.694740    0.348109    0.550084    11.00000    0.03977    0.05123 =
         0.03155    0.01315   -0.00135    0.01051
AFIX  43
H14   2    0.696750    0.364116    0.581983    11.00000   -1.20000
AFIX   0
C15   1    0.613408    0.396948    0.517934    11.00000    0.02555    0.03284 =
         0.02700    0.00724   -0.00022    0.00389
C16   1    0.370096    0.574594    0.469347    11.00000    0.04092    0.03330 =
         0.03025   -0.00337   -0.00449    0.00758
C17   1    0.212781    0.566358    0.472336    11.00000    0.04167    0.03897 =
         0.03209   -0.00516   -0.00299    0.00795
C18   1    0.142055    0.488151    0.483869    11.00000    0.03832    0.05204 =
         0.03709    0.00060    0.00029    0.00611
AFIX  43
H18   2    0.200445    0.437161    0.489908    11.00000   -1.20000
AFIX   0
C19   1   -0.012080    0.483104    0.486732    11.00000    0.03987    0.07678 =
         0.06062   -0.00106    0.00030   -0.00755
AFIX  43
H19   2   -0.059447    0.428676    0.493664    11.00000   -1.20000
AFIX   0
C20   1   -0.097262    0.558701    0.479341    11.00000    0.03785    0.10075 =
         0.06772    0.00100   -0.00353    0.01431
AFIX  43
H20   2   -0.202921    0.555941    0.482490    11.00000   -1.20000
AFIX   0
C21   1   -0.032053    0.635571    0.467809    11.00000    0.05480    0.07576 =
         0.06235   -0.00740   -0.00957    0.03123
AFIX  43
H21   2   -0.093159    0.685693    0.462369    11.00000   -1.20000
AFIX   0
C22   1    0.123011    0.643633    0.463624    11.00000    0.05812    0.04622 =
         0.03841   -0.00835   -0.00965    0.01460
C23   1    0.195832    0.720319    0.449907    11.00000    0.06921    0.05156 =
         0.06106   -0.00414   -0.01886    0.02088
AFIX  43
H23   2    0.136729    0.770810    0.443389    11.00000   -1.20000
AFIX   0
C24   1    0.348066    0.727190    0.445258    11.00000    0.08307    0.03271 =
         0.06327    0.00434   -0.01232    0.00422
AFIX  43
H24   2    0.392450    0.781016    0.435634    11.00000   -1.20000
AFIX   0
C25   1    0.438210    0.652478    0.455076    11.00000    0.05979    0.02763 =
         0.04724    0.00160   -0.01225    0.00241
AFIX  43
H25   2    0.543843    0.655606    0.451940    11.00000   -1.20000
AFIX   0
C26   1    0.589508    0.532723    0.319777    11.00000    0.02766    0.02471 =
         0.01989    0.00356    0.00010    0.00253
C27   1    0.662336    0.624472    0.323690    11.00000    0.02950    0.02793 =
         0.02298    0.00052    0.00261   -0.00025
C28   1    0.777429    0.641650    0.354727    11.00000    0.03570    0.03112 =
         0.04162   -0.00004   -0.00406   -0.00446
AFIX  43
H28   2    0.812541    0.596032    0.374501    11.00000   -1.20000
AFIX   0
C29   1    0.841426    0.724033    0.357228    11.00000    0.03968    0.04345 =
         0.05075   -0.00517   -0.00621   -0.01041
AFIX  43
H29   2    0.919301    0.734531    0.378986    11.00000   -1.20000
AFIX   0
C30   1    0.794467    0.791440    0.328731    11.00000    0.05381    0.02794 =
         0.06278   -0.00509    0.01143   -0.00877
AFIX  43
H30   2    0.838721    0.848160    0.330896    11.00000   -1.20000
AFIX   0
C31   1    0.682552    0.775342    0.297109    11.00000    0.06688    0.03001 =
         0.05896    0.00826   -0.00513   -0.00643
AFIX  43
H31   2    0.650597    0.820732    0.276683    11.00000   -1.20000
AFIX   0
C32   1    0.616129    0.692719    0.295000    11.00000    0.05255    0.03104 =
         0.04697    0.00875   -0.01297   -0.00491
AFIX  43
H32   2    0.537423    0.682726    0.273465    11.00000   -1.20000
AFIX   0
C33   1    0.425457    0.544181    0.304907    11.00000    0.02708    0.02798 =
         0.02840    0.00895   -0.00309   -0.00145
C34   1    0.332508    0.596613    0.332444    11.00000    0.03493    0.04406 =
         0.03863    0.00630   -0.00177    0.01082
AFIX  43
H34   2    0.369787    0.620986    0.360547    11.00000   -1.20000
AFIX   0
C35   1    0.186762    0.613269    0.319093    11.00000    0.03132    0.04922 =
         0.07105    0.01400   -0.00233    0.01111
AFIX  43
H35   2    0.123555    0.647508    0.338520    11.00000   -1.20000
AFIX   0
C36   1    0.132468    0.580342    0.277597    11.00000    0.02683    0.05850 =
         0.08702    0.02846   -0.01733   -0.00146
AFIX  43
H36   2    0.032897    0.592948    0.268196    11.00000   -1.20000
AFIX   0
C37   1    0.222635    0.529607    0.250177    11.00000    0.04041    0.05321 =
         0.05692    0.01324   -0.02429   -0.01161
AFIX  43
H37   2    0.185301    0.506947    0.221684    11.00000   -1.20000
AFIX   0
C38   1    0.369413    0.510744    0.263690    11.00000    0.03605    0.03156 =
         0.04019    0.00537   -0.01000   -0.00751
AFIX  43
H38   2    0.430841    0.474881    0.244530    11.00000   -1.20000
AFIX   0
C39   1    0.674145    0.473731    0.285516    11.00000    0.02659    0.03252 =
         0.02365   -0.00306   -0.00196    0.00188
C40   1    0.754724    0.509512    0.248750    11.00000    0.03403    0.04437 =
         0.02515    0.00281    0.00184   -0.00057
AFIX  43
H40   2    0.764083    0.571641    0.246254    11.00000   -1.20000
AFIX   0
C41   1    0.821791    0.455968    0.215598    11.00000    0.04233    0.06665 =
         0.02787   -0.00574    0.00795   -0.00373
AFIX  43
H41   2    0.875915    0.481824    0.190688    11.00000   -1.20000
AFIX   0
C42   1    0.810462    0.366287    0.218560    11.00000    0.04607    0.06151 =
         0.03726   -0.01880    0.00484    0.00895
AFIX  43
H42   2    0.856889    0.329953    0.195894    11.00000   -1.20000
AFIX   0
C43   1    0.730692    0.328706    0.254900    11.00000    0.05193    0.03789 =
         0.04839   -0.01183    0.00440    0.00644
AFIX  43
H43   2    0.722159    0.266488    0.257039    11.00000   -1.20000
AFIX   0
C44   1    0.663375    0.381864    0.288115    11.00000    0.04096    0.03387 =
         0.03288   -0.00444    0.00617    0.00185
AFIX  43
H44   2    0.609330    0.355584    0.312918    11.00000   -1.20000
AFIX   0

CL1   3   -0.009675    0.371244    0.377963    11.00000    0.11862    0.16109 =
         0.05880   -0.01029   -0.01074    0.03249
CL2   3    0.081646    0.243596    0.309028    11.00000    0.07794    0.09154 =
         0.09008    0.01052    0.00738    0.00757
C45   1    0.084393    0.354177    0.325069    11.00000    0.07317    0.09745 =
         0.06522    0.01996   -0.00653   -0.04693
AFIX  23
H45A  2    0.036295    0.389819    0.300452    11.00000   -1.20000
H45B  2    0.189367    0.374076    0.328135    11.00000   -1.20000
AFIX   0
HKLF 4


REM  cu_250217lu_szz_fxw_12_0m_a.res in P2(1)2(1)2(1)
REM wR2 = 0.1104, GooF = S = 1.031, Restrained GooF = 1.031 for all data
REM R1 = 0.0405 for 6808 Fo > 4sig(Fo) and 0.0422 for all 7163 data
REM 489 parameters refined using 0 restraints

END

WGHT      0.0629      1.7709

REM Highest difference peak  0.483,  deepest hole -0.415,  1-sigma level  0.049
Q1    1   0.5071  0.7425  0.4230  11.00000  0.05    0.48
Q2    1   0.3246  0.6240  0.4596  11.00000  0.05    0.36
;
_shelx_res_checksum                31611
_shelx_hkl_file
;
   1   0   0    1.90    1.50
   1   0   0    1.50    0.70
  -1   0   0    1.50    0.70
   2   0   0  867.91   56.49
   2   0   0  798.42   55.79
   2   0   0  856.91   56.29
  -2   0   0  843.72   55.79
   3   0   0    0.50    0.90
   3   0   0    0.40    1.50
  -3   0   0   -0.10    2.20
   3   0   0    1.30    1.90
   3   0   0    1.20    0.90
   3   0   0    0.70    2.70
   4   0   0   27.40    5.00
   4   0   0   27.10    3.70
   4   0   0   26.10    5.50
   4   0   0   22.70    3.50
   5   0   0    3.10    2.90
   5   0   0   -0.10    4.40
  -5   0   0    3.30    2.70
  -5   0   0    3.40    3.20
  -5   0   0    2.30    2.80
   5   0   0   -0.10    1.20
   6   0   0   95.19   11.70
   6   0   0   80.99   10.10
  -6   0   0   89.09   10.50
  -6   0   0   88.59   10.80
   6   0   0   89.99   11.50
  -6   0   0   85.39    9.90
   7   0   0   -1.00    2.90
   7   0   0    0.20    2.70
  -7   0   0    2.30    5.10
  -7   0   0    1.20    3.40
   7   0   0   -1.30    3.40
   7   0   0   -0.10    1.90
  -7   0   0    0.70    3.20
   7   0   0   -0.60    6.00
  -7   0   0    3.30    3.50
   8   0   0   51.09    8.90
  -8   0   0   51.69    9.00
  -8   0   0   61.29    9.20
  -8   0   0   65.39    8.50
   8   0   0   46.10    9.50
  -8   0   0   40.20   10.20
   8   0   0   59.79    7.40
   8   0   0   61.59    9.10
  -9   0   0   -1.00    3.70
   9   0   0   -2.20    3.60
   9   0   0   -0.20    2.00
  -9   0   0    0.60    3.50
   9   0   0    4.70    3.80
   9   0   0    0.90    3.10
 -10   0   0    4.00    3.50
 -10   0   0    4.00    4.30
  10   0   0    5.00    2.90
 -10   0   0    6.40    3.40
   1   1   0  399.16   26.80
  -1  -1   0  397.56   26.60
   2   1   0  990.40   66.19
   2  -1   0 1018.80   65.89
   2   1   0 1067.29   66.89
   2  -1   0  972.20   65.69
  -2  -1   0  900.91   65.99
  -2   1   0  966.50   65.39
   2   1   0 1041.60   66.59
  -3   1   0  415.76   29.00
   3  -1   0  441.26   29.70
   3   1   0  394.86   29.50
  -3  -1   0  395.46   29.20
   3  -1   0  443.86   29.50
   3   1   0  408.96   30.50
   3   1   0  483.15   32.60
   3   1   0  420.96   29.00
  -4  -1   0  104.19    9.80
   4  -1   0  135.29   15.30
   4   1   0  113.09    8.70
   4   1   0  110.59    8.60
   4   1   0  112.79   11.40
   4   1   0  111.09    9.80
  -4   1   0  101.19   10.80
   4  -1   0  139.39   14.00
  -4   1   0  133.89   10.00
  -4  -1   0   92.19   10.10
   4   1   0  108.19   10.70
   4   1   0  108.49    9.30
  -5   1   0  158.88   16.70
  -5  -1   0  149.49   14.20
   5   1   0  165.68   12.40
   5   1   0  165.28   14.50
  -5  -1   0  151.58   13.40
  -5   1   0  150.38   13.30
  -5  -1   0  154.38   13.40
   5   1   0  180.88   16.00
  -5   1   0  130.19   13.70
   6  -1   0   13.60    6.00
   6  -1   0   11.40    4.20
  -6  -1   0   15.40    5.10
  -6  -1   0   14.40    4.40
  -6   1   0    9.50    3.80
   6   1   0   15.90    5.10
  -6   1   0   12.80    4.50
  -6  -1   0   22.80    5.40
   6   1   0   12.50    7.20
   6   1   0   16.20    5.60
   6   1   0   13.10    4.20
   6  -1   0   11.30    5.30
  -6  -1   0   23.70    5.50
   6  -1   0   12.60    4.70
  -7  -1   0  328.27   25.30
   7   1   0  263.77   25.00
   7  -1   0  302.57   26.00
  -7   1   0  274.27   23.90
  -7   1   0  267.37   24.40
   7   1   0  322.87   24.90
  -7  -1   0  324.97   24.70
   7  -1   0  349.27   33.90
   7  -1   0  295.47   22.80
   7   1   0  312.07   24.60
   7  -1   0  312.87   25.20
  -7   1   0  312.37   24.30
  -7  -1   0  292.97   25.80
  -7  -1   0  334.57   25.40
   8   1   0   33.40    6.10
   8   1   0   34.40    7.30
   8  -1   0   53.89    9.00
  -8   1   0   46.30    7.90
  -8   1   0   56.39    8.10
   8  -1   0   51.29   10.50
  -8  -1   0   42.20    7.60
   8   1   0   32.50    7.90
  -8  -1   0   45.20    8.50
  -8  -1   0   42.00    7.40
  -8  -1   0   36.40    8.70
   8  -1   0   44.30    8.20
   8  -1   0   46.40    5.90
   8   1   0   39.50    7.40
   9   1   0   20.50    6.10
   9  -1   0   12.40    5.30
   9   1   0   23.80    4.40
  -9  -1   0   14.80    4.80
   9  -1   0   25.50    5.80
  -9   1   0   21.30    5.40
   9   1   0   20.80    5.10
  -9   1   0   15.60    6.80
   9  -1   0   16.40    4.90
   9   1   0   17.60    5.20
 -10  -1   0    0.80    3.50
  10  -1   0    1.80    2.70
 -10  -1   0    1.30    3.80
  10   1   0    2.20    2.60
 -10   1   0    1.60    3.90
 -10   1   0    3.10    3.20
 -10  -1   0    3.50    3.40
 -10   1   0    2.70    3.70
  10  -1   0    2.00    3.70
  10  -1   0    2.10    4.10
   0  -2   0 9999.00  657.63
   1   2   0  118.09   10.10
   1  -2   0  139.09   10.10
   1  -2   0  141.29    9.00
   1   2   0  127.69    9.90
   1  -2   0  125.19    9.00
  -1  -2   0  117.19    9.50
  -1  -2   0  128.09    9.50
   1  -2   0  137.49   10.20
   1   2   0  133.19   11.00
  -1  -2   0  123.69    9.70
   2   2   0 4345.27  285.17
   3   2   0 1368.36   89.39
   3   2   0 1348.07   88.49
  -3   2   0 1260.07   87.09
   3   2   0 1360.56   89.09
  -3  -2   0 1268.97   88.19
   4   2   0   34.10    4.30
  -4  -2   0   34.90    6.80
   4   2   0   28.60    5.30
   4   2   0   34.60    6.00
  -4  -2   0   26.10    5.30
  -4   2   0   32.30    4.70
   4  -2   0   26.00    4.20
  -4  -2   0   38.50    5.70
   4   2   0   33.90    4.90
   4   2   0   32.10    6.80
  -5  -2   0    2.20    2.90
   5   2   0    0.90    1.90
   5   2   0   -0.20    2.80
   5  -2   0   -1.30    1.20
   5   2   0    2.10    5.90
   5   2   0   -1.30    1.20
   5   2   0    1.30    2.80
  -5  -2   0    4.00    3.00
  -5  -2   0    0.80    2.50
  -5   2   0    2.30    2.50
   5   2   0    0.90    1.60
  -5   2   0    3.80    2.70
   6   2   0  179.18   15.90
  -6  -2   0  170.08   18.00
  -6  -2   0  171.68   15.70
   6  -2   0  176.58   16.80
   6  -2   0  183.48   16.60
   6   2   0  191.68   14.10
   6   2   0  158.98   15.10
   6   2   0  177.28   17.00
   6  -2   0  175.48   14.10
  -6   2   0  177.28   15.80
  -6  -2   0  166.78   18.40
   6  -2   0  160.88   17.20
   6   2   0  189.98   19.60
   6   2   0  177.28   17.50
  -6  -2   0  188.78   15.90
  -6   2   0  184.88   15.30
  -7  -2   0   49.50    8.40
  -7  -2   0   56.09   11.80
   7   2   0   50.19    9.30
  -7   2   0   50.89    8.20
  -7  -2   0   59.39    8.90
  -7  -2   0   62.99   10.80
   7   2   0   56.29    9.20
   7  -2   0   55.09   13.60
  -7  -2   0   60.49    9.80
  -7   2   0   39.90   10.10
   7   2   0   66.39    9.30
  -7  -2   0   65.09    8.40
   7  -2   0   51.59    6.20
  -7   2   0   49.60    7.60
   7  -2   0   49.80   11.80
  -8  -2   0   42.10    9.10
  -8  -2   0   35.70    7.20
  -8  -2   0   51.59    8.40
   8   2   0   51.39    9.70
   8   2   0   52.19    8.00
   8  -2   0   57.59   11.00
  -8  -2   0   46.40    8.30
  -8  -2   0   46.40   11.60
   8   2   0   40.10    7.80
   8   2   0   40.50    6.90
   8  -2   0   51.89    9.10
  -8   2   0   42.30   10.90
   8  -2   0   45.10    8.40
  -8   2   0   46.40    7.60
  -9  -2   0    3.70    4.90
   9   2   0    0.00    2.60
   9  -2   0   -2.50    4.30
   9  -2   0    1.50    3.40
  -9   2   0   -0.80    3.90
   9  -2   0    2.80    3.80
  -9  -2   0   -0.40    2.60
   9   2   0    2.40    4.10
  -9  -2   0   -1.40    5.20
  -9   2   0   -1.00    3.40
  -9  -2   0    1.40    3.40
   9   2   0   -0.90    2.70
  10   2   0    0.00    2.20
 -10   2   0    2.70    3.00
  10  -2   0    1.50    2.80
 -10   2   0   -0.40    3.50
 -10  -2   0    0.80    3.80
 -10  -2   0    2.50    3.20
  10  -2   0    5.10    3.70
  10  -2   0    2.60    4.10
 -10   2   0    0.90    3.50
  10   2   0    1.10    1.90
 -10  -2   0    1.30    3.20
   0  -3   0    5.00    2.70
   0  -3   0    5.80    2.30
   0   3   0   10.50    1.90
   0  -3   0    8.80    2.40
  -1  -3   0  572.94   40.10
   1   3   0  585.34   41.10
   1  -3   0  634.04   39.20
   1   3   0  534.75   40.40
  -1  -3   0  578.54   40.20
  -1  -3   0  535.05   39.60
   1  -3   0  615.64   40.60
   1  -3   0  642.24   39.30
   1  -3   0  652.73   40.60
  -2  -3   0  123.49   10.20
  -2  -3   0  125.09    9.80
  -2  -3   0  125.19   10.30
   2   3   0  128.19   12.20
   2  -3   0  143.29   11.10
   2  -3   0  134.39   10.90
   2   3   0  119.59   10.90
   2   3   0  132.39   10.60
   2   3   0  130.79   11.20
   3  -3   0  141.49   11.80
   3   3   0  130.29   12.00
  -3  -3   0  127.99   10.40
   3  -3   0  127.29   12.30
   3   3   0  130.69   10.40
   3   3   0  117.19   11.10
   3   3   0  125.59   11.60
   3   3   0  127.69   13.00
  -4  -3   0    4.30    2.90
   4   3   0    8.80    4.00
  -4  -3   0   11.60    3.40
  -4  -3   0    2.30    3.00
   4   3   0    8.10    2.80
   4   3   0    8.50    3.20
   4   3   0    6.20    3.70
   4   3   0    8.10    5.80
  -4   3   0    2.20    2.20
  -5  -3   0    2.80    3.00
   5   3   0    1.30    2.90
   5   3   0   -1.70    6.20
  -5  -3   0    3.60    3.30
   5   3   0    0.70    3.00
  -5  -3   0    6.90    3.20
  -5   3   0    3.60    2.80
  -5  -3   0    3.50    2.60
   5   3   0    0.60    2.20
  -6  -3   0   46.90    7.70
  -6  -3   0   46.90    8.40
   6  -3   0   51.59    8.30
   6  -3   0   61.99   10.50
   6   3   0   42.00    8.40
   6   3   0   30.20   10.20
  -6   3   0   49.00    6.70
   6   3   0   47.10    6.90
   6   3   0   60.89   10.20
   6   3   0   46.30    7.10
   6   3   0   43.60    7.60
   6  -3   0   58.79    5.50
  -6  -3   0   53.29    8.10
  -6  -3   0   34.50    6.60
   6  -3   0   53.09    8.80
  -6  -3   0   47.10    8.80
   7  -3   0   97.79   11.80
   7   3   0   92.69   11.00
  -7  -3   0   73.69   12.80
  -7   3   0   88.79   10.10
  -7  -3   0   94.69   10.70
  -7  -3   0  107.99   12.00
   7   3   0  109.09   12.90
   7  -3   0   94.59   12.60
  -7  -3   0   98.09   11.40
  -7  -3   0   94.59   10.70
  -7  -3   0  102.19   11.30
   7  -3   0  100.29   11.80
  -7  -3   0   83.49   11.80
   8   3   0   25.50    7.00
  -8  -3   0   22.80   12.50
  -8  -3   0   25.70    6.20
  -8  -3   0   11.80    5.30
   8   3   0   24.10    5.70
   8  -3   0   17.20    5.30
   8   3   0   17.20    5.90
  -8   3   0   14.00    8.50
  -8  -3   0   21.80    5.80
  -8   3   0   17.50    5.00
  -8  -3   0   16.00    5.50
   8  -3   0   36.80    7.80
   8  -3   0   14.20    6.10
  -9  -3   0   24.60    5.50
   9  -3   0   20.60    5.80
   9  -3   0   17.60    6.40
  -9   3   0   16.20    6.60
   9   3   0   18.30    5.10
  -9  -3   0   19.20    6.80
   9  -3   0   24.50    5.70
  -9   3   0   21.80    5.10
   9   3   0   21.00    4.90
  -9  -3   0   11.40    9.70
  10   3   0   55.69    5.80
  10  -3   0   49.90    6.70
  10   3   0   49.20    6.00
 -10  -3   0   60.39    7.60
 -10   3   0   45.90    9.40
 -10   3   0   41.70    8.50
  10  -3   0   49.80    7.10
 -10   3   0   48.70    6.30
  10  -3   0   47.50    7.50
 -10  -3   0   45.40    8.20
   0  -4   0  571.54   41.40
   0  -4   0  638.44   42.00
   0  -4   0  638.64   41.70
   0   4   0  604.64   41.00
  -1  -4   0   53.09    5.60
   1  -4   0   63.69    4.60
   1  -4   0   62.89    6.30
   1  -4   0   58.39    5.10
  -1  -4   0   49.80    5.70
   1   4   0   50.89    6.10
  -1  -4   0   56.69    4.50
  -1  -4   0   54.49    4.90
   1   4   0   53.89    5.80
   1  -4   0   66.09    6.30
   1   4   0   43.00    7.80
   2  -4   0  142.49   12.20
  -2  -4   0  142.39   10.60
  -2  -4   0  158.08   14.30
   2   4   0  132.19   11.70
   2   4   0  137.69   14.60
  -2  -4   0  135.39   11.40
   2  -4   0  150.18   12.40
  -2  -4   0  144.59   13.60
   2   4   0  135.99   12.20
   3   4   0   24.40    7.70
   3   4   0   12.40    4.40
  -3  -4   0   11.00    3.50
   3  -4   0   10.20    4.00
  -3  -4   0   10.60    3.30
   3   4   0   12.20    3.80
  -3  -4   0    9.20    3.10
  -3  -4   0   11.90    3.00
   3   4   0   11.90    4.30
   3  -4   0    9.80    4.00
   4  -4   0   18.40    5.10
  -4  -4   0   14.90    4.20
  -4   4   0   11.70    3.80
   4   4   0   20.00    5.10
  -4  -4   0   17.40    4.30
   4   4   0   19.70    5.70
  -4  -4   0   19.10    4.30
  -4  -4   0   13.50    3.50
   4   4   0   19.40    4.50
   4  -4   0   13.00    4.40
   4   4   0   16.60    8.20
   4   4   0   20.50    4.00
  -5  -4   0   -1.70    3.30
  -5  -4   0   -0.70    3.60
   5   4   0    0.80    3.10
   5   4   0   -1.00    2.90
  -5  -4   0    0.80    2.70
  -5  -4   0    0.80    2.40
   5   4   0    2.10    2.80
   5   4   0   -2.90    8.00
   5   4   0    2.60    3.80
  -5  -4   0    0.90    2.60
   5  -4   0    2.90    3.10
   5   4   0    2.40    3.00
  -5  -4   0   -0.40    2.60
   5  -4   0    4.00    3.50
   6   4   0   29.90    6.60
   6  -4   0   14.50    5.30
   6   4   0   20.10    6.10
  -6  -4   0   23.00    5.80
  -6  -4   0   23.50    5.20
   6  -4   0   17.90    6.30
  -6  -4   0   23.90    6.40
   6   4   0    6.10    9.80
  -6   4   0   15.90    4.30
  -6  -4   0   19.10    5.00
   6   4   0   20.40    4.90
   6  -4   0   13.60    4.90
   6   4   0   18.80    5.30
  -6  -4   0   29.00    6.40
   6   4   0   25.00    6.90
  -6  -4   0   13.00    5.10
  -6  -4   0   23.60    5.50
  -6  -4   0   16.30    6.10
   7  -4   0   57.09   10.00
  -7  -4   0   52.09    8.30
  -7  -4   0   49.00    8.80
   7   4   0   39.70   14.00
  -7  -4   0   39.50    8.60
  -7  -4   0   58.79    9.60
   7   4   0   56.39    8.80
   7   4   0   39.40    8.90
   7   4   0   52.39    9.40
  -7   4   0   50.09   10.50
  -7  -4   0   55.99    8.20
   7  -4   0   63.59    9.20
  -7  -4   0   48.00   10.90
   7   4   0   65.69    7.10
  -7   4   0   69.19    7.80
   7  -4   0   69.59   10.10
  -7  -4   0   58.99    8.80
   8  -4   0   56.09    9.50
   8  -4   0   56.29    9.20
  -8  -4   0   43.80   10.20
   8   4   0   43.60    8.20
  -8  -4   0   62.89    8.90
   8   4   0   71.39   11.30
  -8  -4   0   52.29    8.40
   8  -4   0   50.79    9.90
  -8  -4   0   64.19   10.90
  -8   4   0   58.29    8.00
  -8  -4   0   70.69    9.50
   8   4   0   66.89    9.60
   9   4   0   12.40    4.40
  -9   4   0   11.40    3.90
  -9   4   0    6.50    4.40
   9  -4   0    9.60    5.30
  -9  -4   0    9.30    5.80
  -9  -4   0    9.70    5.40
   9   4   0    7.70    3.80
   9  -4   0    6.50    4.50
   9  -4   0   14.00    4.70
  -9  -4   0    4.60    4.60
  -9   4   0   13.50    7.30
  -9  -4   0   10.80    4.40
  -9  -4   0   11.10    4.20
  10   4   0   20.80    3.60
 -10  -4   0   28.20    4.40
  10  -4   0   16.20    4.00
  10   4   0   23.60    4.10
 -10  -4   0   20.60    8.10
  10  -4   0   19.10    5.70
 -10   4   0   19.50    3.90
  10  -4   0   13.50    4.20
 -10   4   0   13.80    4.30
 -10  -4   0   17.00    5.60
   0  -5   0    0.40    2.20
   0   5   0    0.50    1.60
   1  -5   0  314.67   22.10
   1   5   0  326.27   23.40
   1  -5   0  309.87   22.30
   1  -5   0  323.77   23.90
  -1  -5   0  334.07   23.50
  -1  -5   0  329.47   22.60
   1   5   0  308.77   23.90
  -1  -5   0  346.57   22.20
   2   5   0   86.39   12.10
  -2  -5   0   78.99    7.10
   2   5   0   71.09    8.50
  -2  -5   0   79.79    7.90
   2   5   0   70.29    8.70
   2  -5   0   80.59    8.70
   2   5   0   71.69    8.00
  -2  -5   0   76.49    7.70
   2  -5   0   77.59    8.60
   3   5   0  294.77   24.60
   3   5   0  270.67   21.30
   3   5   0  261.77   21.90
   3  -5   0  278.57   22.20
  -3  -5   0  279.17   21.10
   3  -5   0  280.57   22.30
  -3  -5   0  274.77   20.90
   3   5   0  267.57   22.50
  -3  -5   0  272.57   20.50
   3   5   0  257.17   20.30
  -3  -5   0  279.77   19.90
   4   5   0  454.55   33.10
   4   5   0  441.76   34.70
   4  -5   0  489.75   34.60
  -4  -5   0  404.66   31.80
  -4  -5   0  445.46   32.90
  -4  -5   0  450.55   31.90
   4   5   0  513.25   34.00
   4  -5   0  487.45   34.70
   4   5   0  407.66   36.00
   4   5   0  431.56   33.80
  -4  -5   0  414.26   32.50
  -4  -5   0  461.85   33.80
   4   5   0  474.85   32.50
  -4  -5   0  434.76   32.70
   5   5   0   66.99    9.50
   5   5   0   61.29   10.30
  -5  -5   0   70.09    8.70
   5  -5   0   74.79   12.60
   5   5   0   70.29    8.70
  -5  -5   0   72.59    8.40
   5   5   0   63.39   12.90
   5  -5   0   59.69    8.30
   5   5   0   67.59    9.90
   5   5   0   68.39    9.10
  -5  -5   0   66.79    8.50
  -5  -5   0   61.09    8.60
   5   5   0   72.99    9.10
  -5  -5   0   85.19   14.30
  -5  -5   0   67.39    8.40
  -6  -5   0  254.47   22.00
  -6  -5   0  243.18   20.40
   6  -5   0  235.78   22.30
   6   5   0  249.68   21.70
   6   5   0  252.87   19.90
  -6  -5   0  259.17   20.80
  -6  -5   0  246.38   21.20
   6   5   0  283.87   29.20
   6   5   0  260.27   21.90
   6   5   0  235.28   21.40
  -6  -5   0  247.08   21.00
   6  -5   0  272.67   22.20
   6   5   0  233.38   28.10
  -6  -5   0  239.08   20.30
   6  -5   0  291.47   22.20
   6   5   0  248.18   21.00
  -6  -5   0  211.58   20.90
   7   5   0   18.60    5.20
  -7  -5   0    9.20    5.90
   7   5   0   14.80    5.40
  -7  -5   0   18.40    5.70
   7  -5   0   17.70    6.30
  -7  -5   0   15.50    5.80
   7   5   0    7.40    5.10
   7   5   0   11.80    6.00
   7   5   0   13.20    4.90
  -7  -5   0   11.80    4.80
  -7  -5   0   16.60    5.90
   7  -5   0   19.90    6.50
  -7   5   0   13.20    5.80
   7  -5   0   15.50    5.20
   7   5   0   11.50   13.80
  -7  -5   0   12.30    5.70
  -7   5   0   21.30    5.00
   8   5   0   62.09   11.30
  -8   5   0   62.39   10.70
   8   5   0   63.19   13.00
  -8  -5   0   68.89   13.30
  -8   5   0   72.19    8.70
  -8  -5   0   67.69    9.30
   8  -5   0   78.39   15.80
   8  -5   0   72.49   12.50
  -8  -5   0   96.29   13.60
  -9  -5   0    0.30    2.70
  -9   5   0    3.00    3.60
  -9  -5   0    1.70    5.10
   9  -5   0   -2.00    3.70
  -9   5   0    2.40    2.90
   9   5   0    4.20    5.40
   9  -5   0    2.90    4.20
   9   5   0    3.20    3.20
  -9  -5   0    3.20    4.00
  -9   5   0   -1.10    3.00
  -9  -5   0    2.30    4.20
   9  -5   0    3.70    3.50
  -9  -5   0   -2.20    3.00
 -10  -5   0   12.70    4.60
  10  -5   0   10.10    5.70
  10  -5   0    8.00    3.40
  10   5   0   11.00    3.30
 -10   5   0   10.20    3.10
   0  -6   0  741.73   49.40
   0  -6   0  659.23   48.60
   0  -6   0  749.82   49.70
   0   6   0  704.63   48.50
   1  -6   0  283.07   20.90
  -1  -6   0  294.37   18.20
   1   6   0  243.58   19.90
  -1  -6   0  265.97   20.40
  -1  -6   0  260.57   20.00
   1   6   0  237.58   20.40
   1  -6   0  267.67   18.50
  -1   6   0  255.47   19.60
  -1  -6   0  250.67   17.90
   1  -6   0  275.47   20.60
   2   6   0  111.69   12.10
   2   6   0  116.09   12.10
   2  -6   0   96.19   11.50
  -2  -6   0  120.59   11.00
  -2  -6   0  133.89    9.10
   2   6   0  131.09   11.80
  -2  -6   0  114.39    9.60
  -2  -6   0  126.69   11.30
   2   6   0  125.09   17.30
   2  -6   0   97.19   11.40
   3  -6   0   59.59    8.70
  -3  -6   0   52.49    5.80
   3   6   0   55.59    8.90
   3   6   0   57.59    6.70
  -3  -6   0   47.40    9.10
   3   6   0   61.19    9.40
   3   6   0   46.10   12.20
  -3  -6   0   50.19    7.20
   3   6   0   53.39    7.70
  -3  -6   0   56.19    7.20
  -3  -6   0   49.30    6.40
   3  -6   0   68.69    8.90
   4   6   0  161.88   15.30
  -4  -6   0  178.48   15.40
   4   6   0  176.98   14.50
  -4  -6   0  157.68   14.80
   4   6   0  166.58   16.90
  -4  -6   0  169.58   13.70
  -4  -6   0  147.89   13.50
   4   6   0  142.79   20.90
   4  -6   0  186.58   17.00
   4   6   0  158.88   16.10
   4  -6   0  183.78   18.40
  -4  -6   0  173.98   15.40
   4   6   0  173.98   14.60
  -4  -6   0  166.78   14.40
   4  -6   0  193.48   17.20
  -5  -6   0  226.78   20.20
   5   6   0  236.48   20.50
   5  -6   0  246.88   19.80
  -5  -6   0  226.98   21.30
   5  -6   0  252.67   20.10
   5  -6   0  205.58   20.20
  -5  -6   0  212.38   21.60
  -5  -6   0  225.88   19.70
   5   6   0  233.18   19.90
   5   6   0  226.48   21.90
   5   6   0  223.78   20.80
  -5  -6   0  241.78   18.60
   5   6   0  246.88   20.00
   5   6   0  264.17   19.50
   5  -6   0  249.58   19.70
   5   6   0  218.58   19.60
  -5  -6   0  229.58   18.50
   5   6   0  225.58   26.10
  -5  -6   0  212.48   21.40
  -5  -6   0  228.78   19.60
  -5  -6   0  222.88   19.30
   5  -6   0  231.88   20.10
   6   6   0    8.00    4.90
  -6  -6   0   12.10    4.80
  -6  -6   0   10.10    4.00
  -6  -6   0    4.50    4.40
   6  -6   0   18.30    6.20
   6   6   0   11.80    4.70
   6   6   0   14.90    5.20
   6   6   0   12.40    5.30
   6   6   0   10.90    6.00
  -6  -6   0   10.60    4.30
  -6  -6   0    8.00    4.60
   6   6   0    4.50   14.90
   6   6   0   20.40    6.50
   6  -6   0   18.40    6.50
   6  -6   0   14.60    5.30
  -6   6   0   14.10    3.90
  -6  -6   0    6.50    4.30
  -6  -6   0   11.20    4.80
  -6   6   0   10.50    5.20
  -6  -6   0    5.30    4.70
   7   6   0   88.99   21.60
  -7  -6   0   95.49   11.30
  -7  -6   0   97.69   12.20
   7   6   0  106.09   12.50
   7  -6   0   79.29   12.10
  -7  -6   0   86.29   13.40
   7   6   0  107.09   15.20
   7  -6   0   93.99   12.70
  -7  -6   0   94.59   11.60
  -7  -6   0  109.89   12.20
   7  -6   0   91.39   11.70
  -7  -6   0  104.69   12.40
  -7  -6   0  105.29   11.10
   7   6   0  123.89   12.40
  -7   6   0   90.19   10.00
   7   6   0  106.49   12.00
  -7  -6   0  106.79   11.30
   8  -6   0   41.20    7.50
  -8  -6   0   70.79    8.60
   8   6   0   55.69    8.80
  -8  -6   0   45.10    9.70
  -8  -6   0   66.49    9.50
  -8  -6   0   70.39    8.50
  -8   6   0   52.99    7.10
   8  -6   0   44.90    8.90
  -8   6   0   43.00    9.40
   8  -6   0   45.20    8.20
   8   6   0   44.00    7.70
  -8  -6   0   53.49   10.10
  -8  -6   0   62.09    9.10
  -9  -6   0  193.78   19.40
   9  -6   0  232.68   17.80
   9  -6   0  201.98   18.10
  -9  -6   0  215.18   16.10
  -9   6   0  204.08   15.90
   9  -6   0  203.88   17.50
  -9  -6   0  190.38   18.90
   9   6   0  221.48   17.70
   9   6   0  196.38   16.70
  10  -6   0   21.60    6.60
 -10  -6   0   28.60    6.10
  10   6   0   32.50    4.60
  10  -6   0   22.70    4.50
   0  -7   0    0.90    2.90
   0  -7   0    1.50    2.90
   0   7   0   -1.50    2.10
   0  -7   0    5.10    5.40
   1   7   0  452.05   33.30
   1  -7   0  404.36   30.30
  -1  -7   0  496.65   32.80
  -1   7   0  398.06   31.00
   1   7   0  461.65   32.40
  -1  -7   0  488.55   32.80
   1  -7   0  408.26   30.70
   1  -7   0  442.56   33.10
  -1  -7   0  492.95   33.30
   1  -7   0  437.36   32.90
  -2  -7   0  463.65   35.10
  -2  -7   0  513.25   32.20
   2   7   0  446.16   35.00
  -2  -7   0  502.15   32.90
   2   7   0  438.66   35.70
  -2  -7   0  478.45   35.10
  -2  -7   0  502.45   35.10
   2   7   0  448.66   34.40
   2   7   0  425.36   42.10
   2  -7   0  548.45   36.70
  -3  -7   0   14.60    4.80
  -3  -7   0   11.40    4.40
  -3  -7   0   12.00    2.60
   3  -7   0   21.30    6.00
   3   7   0   -2.00   15.40
   3   7   0    3.90    4.30
   3  -7   0   17.00    5.80
  -3  -7   0   14.80    3.60
   3   7   0   13.50    3.80
   3  -7   0   16.90    5.80
   3   7   0   10.90    4.40
   3   7   0    7.80    4.50
   4   7   0  314.77   33.20
  -4  -7   0  328.37   25.90
   4  -7   0  354.56   26.60
  -4  -7   0  327.67   24.80
  -4  -7   0  341.17   27.50
   4   7   0  285.87   27.70
   4  -7   0  345.07   26.20
   4   7   0  314.17   26.30
  -4  -7   0  319.17   26.00
  -4  -7   0  344.67   26.40
  -4  -7   0  291.47   23.50
  -4  -7   0  313.87   25.70
   4   7   0  349.96   25.50
   4  -7   0  338.87   26.00
   4  -7   0  356.26   25.60
   4   7   0  312.77   25.90
   4   7   0  292.57   26.90
  -4  -7   0  335.57   23.80
   4  -7   0  362.66   28.70
   4  -7   0  354.56   28.40
  -5  -7   0   20.10    5.80
  -5  -7   0   20.60    5.90
   5   7   0   25.00    7.70
  -5  -7   0   21.80    4.60
  -5  -7   0   17.90    5.80
   5   7   0   29.20    6.10
   5   7   0   25.90    6.40
  -5  -7   0   19.70    5.90
  -5  -7   0   15.60    7.30
  -5  -7   0   24.70    6.10
   5  -7   0   22.00    6.10
   5   7   0   26.20    6.90
   5  -7   0   26.80    6.00
   5   7   0   25.20    6.50
   5   7   0   27.10    6.10
   5  -7   0   30.80    6.90
   5  -7   0   24.20    5.60
  -5   7   0   13.20    4.70
  -5  -7   0   20.20    4.60
  -5  -7   0   25.60    5.90
  -5  -7   0   26.20    7.70
   5   7   0    1.60   15.80
   5   7   0   22.20    7.00
  -6  -7   0    8.90    4.80
   6   7   0   15.60    6.30
  -6   7   0   14.10    5.40
  -6  -7   0    9.50    3.90
  -6  -7   0   15.80    4.60
   6   7   0   17.30    7.50
  -6  -7   0    8.60    5.00
   6  -7   0   24.00    7.10
   6   7   0    4.00    4.20
  -6  -7   0    9.70    4.90
   6   7   0   15.10    5.80
   6  -7   0   11.20    4.70
  -6  -7   0    7.40    4.90
  -6  -7   0   16.20    5.90
  -6  -7   0   13.60    7.60
   6   7   0   11.00    4.80
   6   7   0   -1.20   19.90
   7  -7   0   39.10    7.70
  -7  -7   0   43.60   10.20
   7   7   0   29.80    7.20
  -7  -7   0   39.70    6.60
  -7  -7   0   41.60    7.40
   7   7   0   38.20    8.10
  -7   7   0   30.30    8.30
  -7   7   0   36.60    5.80
  -7  -7   0   31.30    5.40
   7  -7   0   25.30    7.00
  -7  -7   0   38.90    8.20
  -7  -7   0   32.90    7.00
   7   7   0   45.00   10.70
  -7  -7   0   31.20    9.70
   7   7   0   48.70    8.80
  -7  -7   0   35.70    8.40
  -7  -7   0   29.80    6.90
  -8   7   0   10.20    4.50
   8   7   0   16.50    5.80
   8   7   0   12.30    4.40
  -8   7   0   12.20    3.70
  -8  -7   0   17.90    5.40
  -8  -7   0   12.80    5.30
   8  -7   0    7.90    4.20
  -8  -7   0   12.20    4.70
   8  -7   0    8.00    4.90
  -9  -7   0    2.80    4.00
  -9   7   0   -0.40    3.00
   9  -7   0    0.00    1.20
   9  -7   0    0.90    3.40
  -9  -7   0   -0.30    3.50
   9  -7   0    1.50    4.00
   9   7   0    1.40    2.90
   1  -8   0  313.87   22.80
   1   8   0  281.27   25.00
   1  -8   0  314.97   22.10
  -1  -8   0  342.67   25.40
   1  -8   0  302.37   25.10
  -1   8   0  296.97   23.30
  -1  -8   0  333.27   24.90
   1   8   0  316.97   24.40
   1  -8   0  291.37   23.40
   1  -8   0  371.76   32.10
   1  -8   0  311.37   25.00
  -1  -8   0  322.17   24.40
   2   8   0    9.50    4.80
  -2  -8   0    6.90    3.80
  -2  -8   0    7.20    3.90
   2  -8   0    8.40    4.10
   2  -8   0    9.40    5.00
   2  -8   0    9.90    5.60
   2   8   0    4.90    3.00
  -2  -8   0    7.80    5.60
  -2  -8   0    8.50    4.10
   2   8   0    8.60    4.00
   3  -8   0   71.89   10.50
  -3  -8   0   62.19    6.80
  -3  -8   0   62.29    5.80
   3   8   0   60.59    9.00
   3  -8   0   75.99   11.90
   3   8   0   69.49   28.50
  -3  -8   0   64.09    9.00
   3  -8   0   68.29    8.90
   3   8   0   61.69    7.90
  -3  -8   0   59.79    8.50
   3   8   0   61.59    9.20
   3  -8   0   69.19    8.40
  -3  -8   0   62.29    9.30
   3  -8   0   59.79    8.00
   4   8   0   20.00    6.00
   4  -8   0   41.60    7.80
   4   8   0   19.90    6.80
   4  -8   0   32.80    5.90
  -4  -8   0   26.60    6.30
  -4  -8   0   36.90    6.90
   4  -8   0   33.10    6.70
  -4  -8   0   23.70    7.00
   4  -8   0   36.20    8.90
   4   8   0   22.80    5.50
  -4  -8   0   21.50    4.80
   4  -8   0   31.50    6.40
  -4  -8   0   27.40   10.90
   4   8   0   21.00    6.10
   4   8   0    6.60   21.80
  -4  -8   0   24.60    4.10
   4  -8   0   38.10    9.60
  -4  -8   0   25.20    6.50
   4   8   0   28.80    7.10
  -4  -8   0   22.60    5.90
   5  -8   0   18.00    7.40
   5  -8   0   18.90    7.60
  -5  -8   0   15.60    4.00
  -5  -8   0   15.60    4.70
   5  -8   0   21.90    6.10
  -5  -8   0   24.60    6.90
  -5  -8   0   18.20    7.30
   5   8   0   15.40    5.20
  -5  -8   0   25.40    7.60
   5   8   0   19.70    5.80
   5  -8   0   26.30    6.30
   5   8   0   16.80    6.10
   5   8   0   30.50    7.40
   5   8   0   16.70   23.40
   5   8   0   19.80    7.20
  -5  -8   0   14.60    5.30
   5  -8   0   20.70    6.10
  -5  -8   0   17.30    5.40
   5   8   0   20.60    5.80
   5  -8   0   23.10    5.50
  -5  -8   0   15.10    5.40
   6   8   0    6.60    5.70
   6   8   0    6.60    4.70
   6   8   0    2.30    2.80
  -6  -8   0    0.00    2.00
   6   8   0    2.60    4.20
   6  -8   0    9.10    5.90
  -6  -8   0    2.90    4.00
   6   8   0    5.40    5.10
   6  -8   0   -2.70    2.20
  -6  -8   0    5.10    4.40
  -6  -8   0    0.00    1.60
   6  -8   0    0.20    2.40
  -6  -8   0    2.00    3.80
   6   8   0   26.60   27.00
   6  -8   0   -0.50    2.00
   6  -8   0    5.60    4.40
  -6  -8   0    0.70    1.80
  -6  -8   0    7.30    3.50
  -6  -8   0    0.40    4.00
  -7  -8   0   59.29    9.00
   7   8   0   61.39   10.50
  -7   8   0   63.79    7.30
   7   8   0   74.59   10.90
  -7  -8   0   50.89    8.50
   7   8   0   76.79   31.70
   7  -8   0   49.99    9.20
   7   8   0   55.29    9.50
   7  -8   0   54.39    9.00
  -7  -8   0   68.69    8.00
   8   8   0   32.20    7.20
  -8  -8   0   25.00    5.60
   8  -8   0   38.20    7.90
   8  -8   0   33.50    6.90
  -8   8   0   34.30    5.10
  -8  -8   0   31.10    6.20
   8   8   0   35.30    6.40
   9   8   0    0.30    2.60
   9  -8   0    0.30    4.80
  -9   8   0    2.50    2.40
   9  -8   0    3.00    3.50
  -9  -8   0    2.30    3.30
   0  -9   0   -1.80    2.50
   0  -9   0    8.00    6.90
   0  -9   0    2.20    3.30
   0   9   0   -0.10    2.60
   0  -9   0    0.20    1.70
   0  -9   0    0.40    3.80
   0   9   0    0.00    1.70
   0  -9   0    1.00    3.50
   1   9   0    4.70    4.30
  -1  -9   0    7.00    4.10
   1  -9   0    9.60    4.10
   1  -9   0    8.20    4.50
   1  -9   0    8.40    4.50
   1   9   0    5.80    2.80
  -1  -9   0    5.50    3.80
   1  -9   0    7.40    4.60
  -1  -9   0   10.20    4.80
  -1   9   0    5.90    4.20
   1   9   0    8.60    4.00
  -1  -9   0    6.50    3.70
   2   9   0   81.79   10.90
   2  -9   0   98.59   10.70
   2  -9   0   94.39   12.20
  -2  -9   0   85.19   10.30
   2  -9   0  104.99   11.60
  -2  -9   0   90.79   10.90
   2   9   0   77.09   11.70
  -2  -9   0  101.39    7.40
   2   9   0   79.99    9.20
  -2  -9   0   95.39   10.90
  -2  -9   0   84.89   11.00
  -2  -9   0   94.49   11.50
   2  -9   0   94.39   12.10
   2  -9   0   95.49   11.60
   3   9   0  341.57   30.20
  -3  -9   0  381.46   30.00
  -3  -9   0  365.16   29.40
   3  -9   0  369.06   27.90
  -3  -9   0  335.07   27.20
  -3  -9   0  377.06   25.60
   3  -9   0  338.37   27.60
   3  -9   0  341.37   28.10
   3  -9   0  335.67   30.60
  -3  -9   0  379.66   24.40
  -3  -9   0  356.76   29.00
  -3  -9   0  351.36   28.60
   3  -9   0  365.86   31.00
  -3  -9   0  388.36   29.90
   3   9   0  350.46   28.70
   3  -9   0  366.76   29.10
   3   9   0  374.96   27.80
  -4  -9   0  292.37   26.10
   4   9   0  338.47   25.20
   4  -9   0  298.37   24.80
  -4  -9   0  292.87   21.60
   4  -9   0  293.27   28.50
  -4  -9   0  309.57   27.30
  -4  -9   0  308.57   25.70
   4   9   0  298.67   26.10
   4   9   0  314.97   25.70
  -4  -9   0  317.27   23.00
   4  -9   0  309.27   25.00
   4  -9   0  333.17   24.90
  -4  -9   0  287.77   24.20
   4  -9   0  321.97   28.90
   4   9   0  305.57   26.40
   4   9   0  289.87   27.30
  -4  -9   0  311.37   27.20
  -4  -9   0  288.37   25.50
  -5  -9   0  171.98   18.10
   5   9   0  163.68   16.60
  -5  -9   0  144.99   16.10
   5  -9   0  148.29   15.50
   5   9   0  187.18   16.60
   5   9   0  149.88   16.70
   5  -9   0  154.38   19.10
   5  -9   0  160.88   16.50
   5   9   0  166.48   16.70
   5  -9   0  144.49   15.80
  -5  -9   0  168.88   27.30
  -5  -9   0  150.28   16.20
  -5  -9   0  173.18   13.10
  -5  -9   0  159.18   14.30
   5   9   0  166.88   20.40
  -5  -9   0  157.38   15.50
   5  -9   0  170.38   15.90
   5   9   0  161.08   18.20
  -6  -9   0    4.40    4.60
  -6  -9   0    4.40    3.80
  -6  -9   0    4.00    4.70
   6   9   0    3.10    4.50
   6  -9   0    1.00    4.30
   6   9   0   -0.10    3.00
   6  -9   0   -0.20    2.50
   6  -9   0    4.10    5.00
   6   9   0    2.00    4.90
  -6  -9   0    0.30    1.90
   6   9   0    9.70    5.20
  -6  -9   0    4.20    4.10
  -6  -9   0    5.70    4.90
  -6  -9   0    5.00    3.20
   6   9   0    3.60    4.60
   7   9   0   19.10    6.20
  -7  -9   0   25.90    7.10
   7   9   0   18.80    5.70
  -7   9   0   26.20    5.40
   7   9   0   21.50    6.20
   7  -9   0   14.30    5.30
  -7  -9   0   19.50    5.20
   7  -9   0   15.20    6.20
  -7  -9   0   20.50    5.40
   8  -9   0   10.70    5.10
   8  -9   0    4.60    4.10
  -8  -9   0    9.40    3.60
   8   9   0   16.70    5.30
   8   9   0   10.80    5.80
   9  -9   0    1.80    6.00
   9  -9   0   -1.60    3.40
   9   9   0    0.20    2.50
   0 -10   0  126.49   14.10
   0 -10   0  137.99   13.50
   0 -10   0  143.09   15.00
   0 -10   0  142.89   13.20
   0 -10   0  122.69   14.00
   0 -10   0  132.99   17.30
   0  10   0  122.79   11.00
   0  10   0  144.09   19.00
   1 -10   0  527.15   42.00
  -1 -10   0  548.25   40.50
  -1 -10   0  586.94   41.80
  -1 -10   0  551.64   42.20
   1 -10   0  583.04   41.70
   1 -10   0  583.74   40.90
   1  10   0  566.94   41.70
  -1 -10   0  467.25   46.10
   1 -10   0  617.04   41.20
  -1 -10   0  551.34   40.80
  -1  10   0  508.55   37.40
   1 -10   0  555.54   42.00
   1  10   0  502.75   42.10
  -1 -10   0  527.65   41.30
   2  10   0  159.48   15.00
   2 -10   0  184.38   16.60
  -2 -10   0  168.98   17.10
  -2 -10   0  176.78   17.90
   2  10   0  174.88   17.40
   2  10   0  171.08   16.60
   2 -10   0  182.38   17.20
   2 -10   0  191.28   16.80
  -2 -10   0  169.18   16.40
  -2 -10   0  178.08   16.70
   2  10   0  173.68   25.70
   2 -10   0  187.98   16.80
  -2 -10   0  166.58   16.90
   2 -10   0  177.98   18.70
  -2 -10   0  165.68   17.20
   2 -10   0  178.38   18.50
  -3 -10   0  729.13   53.49
  -3 -10   0  755.92   58.89
   3 -10   0  733.33   56.39
   3 -10   0  779.92   52.89
   3  10   0  751.92   52.59
   3 -10   0  755.82   56.49
   3 -10   0  722.23   53.09
  -3 -10   0  660.93   51.09
   3  10   0  737.43   53.69
   3  10   0  745.43   54.79
  -3 -10   0  772.92   49.40
   3 -10   0  723.63   54.29
  -3 -10   0  740.43   54.59
  -3 -10   0  745.93   54.39
   3  10   0  687.43   55.49
  -3 -10   0  765.52   55.09
   3 -10   0  703.23   52.19
  -4 -10   0  268.07   24.60
   4 -10   0  261.37   23.30
  -4 -10   0  249.78   23.50
   4 -10   0  256.07   22.80
   4 -10   0  263.17   26.30
   4 -10   0  256.57   26.00
   4 -10   0  272.17   23.10
  -4 -10   0  238.68   20.70
   4 -10   0  270.17   22.30
   4  10   0  263.27   22.10
   4  10   0  245.18   22.70
   4  10   0  258.77   23.90
   4  10   0  240.68   22.90
   4  10   0  244.78   24.80
  -4 -10   0  252.67   22.80
   5 -10   0   53.99   13.10
  -5 -10   0   48.30   10.20
  -5 -10   0   36.10   10.40
   5 -10   0   50.19    9.50
   5  10   0   63.99   10.70
   5  10   0   63.19   10.20
   5  10   0   56.29   12.10
   5  10   0   64.39   10.30
   5  10   0   52.29    9.60
  -5 -10   0   50.39   11.50
   5 -10   0   47.50    8.80
   5 -10   0   48.00   12.30
  -5 -10   0   69.89    9.40
  -5 -10   0   59.39    9.80
  -5 -10   0   52.29    7.20
   5 -10   0   38.20    7.90
  -5 -10   0   43.20    9.70
   5  10   0   44.20    9.30
   5 -10   0   55.99    9.40
   6 -10   0  147.59   15.40
  -6 -10   0  123.99   13.20
   6  10   0  133.19   14.80
   6  10   0  126.89   16.40
  -6 -10   0  133.09   15.60
  -6 -10   0  133.69   14.60
  -6 -10   0  132.09   15.60
  -6 -10   0  143.99   12.60
   6  10   0  151.58   16.00
   6 -10   0  138.69   15.10
   6  10   0  132.99   15.10
  -7 -10   0    4.60    3.50
   7  10   0    6.10    4.40
   7 -10   0   -0.70    1.70
   7 -10   0    2.50    4.60
  -7 -10   0    7.20    6.00
   7  10   0    3.70    4.80
   7 -10   0    1.50    4.70
   7  10   0    4.10    4.90
  -7 -10   0    4.40    3.20
   7 -10   0   -0.60    2.50
   8  10   0   44.10    8.30
   8 -10   0   57.49    9.90
   8  10   0   81.89    9.10
   8 -10   0   69.79    9.20
   9 -10   0    3.60    3.40
   9  10   0    3.70    2.50
   9 -10   0    7.10    8.00
   0  11   0    0.60    3.80
   0 -11   0    5.50    6.60
   0 -11   0    0.00    8.70
   0 -11   0   -0.10    3.80
   0 -11   0    1.20    4.40
   0 -11   0    0.20    3.80
   0  11   0   -0.40    3.90
   0 -11   0   -1.80    3.00
   0  11   0    1.80    2.50
   0 -11   0    8.30    8.30
  -1 -11   0   12.30    5.70
  -1 -11   0    7.10    4.50
   1 -11   0    3.30    8.80
   1 -11   0    9.90    1.80
  -1 -11   0    8.50    4.90
   1  11   0   10.40    4.80
   1  11   0    5.90    6.10
   1 -11   0    7.50    5.20
  -1 -11   0   12.90    5.80
   1  11   0    6.10    3.60
   1 -11   0    9.10    5.40
   1 -11   0   11.20    4.70
   1  11   0   13.10    5.40
  -1  11   0   10.10    3.20
  -1 -11   0   16.30    6.80
  -1 -11   0   13.80    5.60
   1 -11   0    3.50    4.80
   1 -11   0    7.90    3.30
   2 -11   0   75.89    9.90
   2 -11   0   59.19   10.20
   2 -11   0   48.20   10.20
  -2 -11   0   66.29    9.80
   2  11   0   61.99   11.90
  -2 -11   0   75.99   11.80
   2 -11   0   61.59   10.20
  -2 -11   0   57.09   10.40
   2  11   0   56.19    8.70
   2  11   0   62.59   10.20
   2  11   0   73.29   12.00
   2 -11   0   72.09   10.90
   2 -11   0   49.30   10.50
  -2 -11   0   80.69   11.70
  -2 -11   0   80.59   12.40
   3 -11   0    3.30    4.40
  -3 -11   0    0.50    4.30
   3 -11   0    6.50    6.30
   3  11   0    1.80    3.80
  -3 -11   0    4.00    4.90
  -3 -11   0   -0.30    4.00
   3  11   0    1.30    5.40
  -3 -11   0    0.70    4.50
  -3 -11   0   -0.30    1.80
   3  11   0    0.30    4.80
  -3 -11   0    2.20    4.50
   3 -11   0    0.40    4.00
   3 -11   0   -3.80    2.20
   3 -11   0    0.80    3.00
   3  11   0    4.70    5.00
  -4 -11   0  214.58   21.40
  -4 -11   0  222.18   15.30
   4 -11   0  186.28   22.60
   4  11   0  195.38   19.80
   4 -11   0  209.08   19.20
   4  11   0  165.08   21.90
   4 -11   0  221.78   19.40
   4  11   0  186.28   21.80
   4  11   0  197.98   18.90
  -4 -11   0  225.78   20.40
  -4 -11   0  215.78   20.90
   4 -11   0  204.08   22.90
   4 -11   0  202.68   19.80
   4  11   0  195.28   19.80
  -4 -11   0  200.08   21.00
   4 -11   0  242.58   20.30
  -4 -11   0  204.48   21.50
   5  11   0   54.79   10.30
  -5 -11   0   61.49    6.60
  -5 -11   0   45.10    8.70
   5  11   0   54.49   10.00
   5 -11   0   56.09    9.50
  -5 -11   0   62.99   11.90
  -5 -11   0   63.69   12.00
   5 -11   0   66.69   10.70
   5 -11   0   53.89   10.10
  -5 -11   0   53.19    7.70
  -5 -11   0   46.80    9.80
   5 -11   0   34.60   10.20
   5 -11   0   62.79   10.90
   5  11   0   51.89   11.10
   5 -11   0   43.80   11.50
   5  11   0   56.89    9.80
   5  11   0   49.60   10.10
  -5 -11   0   51.09   11.10
   6 -11   0   65.29   10.70
  -6 -11   0   77.29   11.60
   6 -11   0   88.19   10.10
   6  11   0   68.09   10.70
  -6 -11   0   78.09   11.50
  -6 -11   0   83.79    7.90
  -6 -11   0   84.29    9.20
   6  11   0   65.29   10.10
   6 -11   0   82.09   11.60
   6  11   0   67.79   12.60
   7 -11   0   14.60    6.20
   7  11   0   18.30    5.70
   7  11   0   22.90    8.10
   7 -11   0   23.90    8.20
  -7 -11   0   23.60    4.10
   7  11   0   24.20    6.10
   8 -11   0   45.20    7.40
   8  11   0   54.59    7.30
   8 -11   0   47.90   10.90
   8  11   0   56.59    7.40
   0 -12   0   81.89   12.20
   0  12   0   63.79    8.10
   0  12   0   72.79    9.90
   0 -12   0   52.69   14.20
   0 -12   0   66.79   12.30
   0 -12   0   68.39   10.70
   0 -12   0   90.79   13.10
  -1 -12   0  537.05   45.20
   1 -12   0  663.83   44.50
   1 -12   0  631.14   46.70
   1  12   0  554.74   44.80
   1 -12   0  546.45   45.60
   1 -12   0  612.34   44.20
   1 -12   0  590.14   45.00
  -1 -12   0  597.54   43.90
  -1 -12   0  594.74   43.70
   1 -12   0  503.65   52.09
  -1 -12   0  614.14   44.40
   1  12   0  581.44   43.60
  -1 -12   0  625.54   45.30
   1  12   0  564.64   41.90
  -1  12   0  510.45   40.50
   2 -12   0    4.60    5.30
   2 -12   0   13.30    5.30
   2 -12   0   10.10    9.80
   2  12   0    5.60    4.40
  -2 -12   0    9.20    6.10
   2 -12   0   12.40    5.50
   2  12   0    6.40    5.10
  -2  12   0    4.90    2.60
  -2 -12   0   10.10    5.90
   2 -12   0    5.30    5.80
  -2 -12   0    6.60    5.50
   2  12   0    7.60    6.50
  -2 -12   0    4.50    4.90
   2  12   0    9.10    4.60
  -2 -12   0   13.10    6.00
   2 -12   0    2.20    4.50
   3  12   0  339.97   28.60
  -3 -12   0  349.57   29.70
  -3 -12   0  343.87   30.50
   3 -12   0  355.86   29.20
   3 -12   0  344.07   28.10
   3 -12   0  322.07   31.30
  -3 -12   0  335.97   28.40
  -3 -12   0  325.57   29.50
  -3 -12   0  343.37   29.10
   3  12   0  344.47   27.60
  -3  12   0  311.17   24.00
   3 -12   0  346.67   31.70
   3  12   0  363.96   31.90
   3  12   0  341.67   32.10
   3 -12   0  360.56   29.20
   4 -12   0    2.00    6.80
   4  12   0    5.60    5.00
  -4 -12   0    4.80    5.20
   4  12   0    5.90    6.40
   4 -12   0    4.10    4.10
   4 -12   0   -1.70    5.80
   4  12   0    3.20    4.40
   4  12   0    2.10    5.50
   4  12   0    3.60    5.60
   4 -12   0    4.10    5.90
   4  12   0    4.00    4.90
  -4 -12   0   13.10    9.50
  -4 -12   0    1.70    4.30
  -4 -12   0    3.80    4.90
  -4 -12   0    5.90    5.60
   4 -12   0    6.50    6.50
   4 -12   0   -0.30    1.60
   5  12   0    5.00    4.60
   5 -12   0   10.40    8.50
   5 -12   0    1.70    3.70
   5 -12   0   -0.50    5.70
  -5 -12   0    3.30    5.30
   5 -12   0    0.30    5.60
   5  12   0    0.40    4.40
  -5 -12   0    0.40    4.50
   5  12   0    5.00    6.10
   5  12   0    2.80    5.10
   5 -12   0    0.80    4.10
   5  12   0    3.50    4.90
  -5 -12   0   -1.10    3.80
  -5 -12   0    8.70    5.80
   5  12   0    3.30    4.10
   6 -12   0  101.19   14.00
   6 -12   0   91.49   10.50
  -6 -12   0   87.69   12.60
   6 -12   0   86.69   12.20
   6  12   0   97.19   11.70
   6  12   0   84.69   11.20
  -6 -12   0  105.59   15.60
   6  12   0   89.69   13.50
   7 -12   0    1.00    6.00
   7  12   0    4.90    3.50
   7 -12   0    6.20   10.20
   7  12   0    2.00    4.10
   7 -12   0   -0.20    2.00
   8 -12   0   48.30    7.50
   8  12   0   62.79    6.60
   8  12   0   53.39    8.50
   8 -12   0   41.80   11.30
   0 -13   0    2.60    6.00
   0 -13   0    3.90    4.40
   0  13   0    0.30    4.00
   0 -13   0    1.10    1.10
   0 -13   0    3.90    5.40
   0  13   0    3.90    3.70
   0 -13   0    0.50    4.60
   0 -13   0    1.10    4.30
   0 -13   0    4.50    5.30
   1  13   0   68.09   15.90
  -1  13   0   61.09    7.90
   1 -13   0   61.29    9.40
   1  13   0   50.39    9.40
   1 -13   0   65.29   12.00
   1 -13   0   56.39   11.90
  -1 -13   0   54.69   10.30
   1 -13   0   74.49   11.60
  -1 -13   0   42.70    9.80
  -1 -13   0   53.39   11.50
   1 -13   0   61.99   15.10
   1 -13   0   37.00    9.70
  -1 -13   0   43.70    8.80
   1  13   0   49.30    8.30
   2  13   0   83.19   12.40
  -2 -13   0   66.09   13.10
   2  13   0   59.39   12.90
   2 -13   0   56.19   11.60
  -2 -13   0   78.99   12.90
   2 -13   0   66.99   11.20
   2 -13   0  113.99   18.90
   2 -13   0  101.79   12.30
   2  13   0   78.89   10.50
   2 -13   0   57.79   11.20
  -2  13   0   81.09    8.20
  -2 -13   0   97.39   14.20
  -2 -13   0   54.49   11.20
   2  13   0   84.89   14.10
   3  13   0  126.69   19.50
   3 -13   0   82.19   11.60
  -3 -13   0   94.39   14.10
   3 -13   0   89.19   12.70
   3  13   0   88.99   11.60
   3 -13   0   91.39   16.20
  -3 -13   0   93.09   13.10
   3  13   0  106.99   12.80
  -3 -13   0   97.29   13.90
   3 -13   0   58.99   12.70
   3 -13   0   98.09   16.10
  -3  13   0   74.69    8.20
   3  13   0  112.19   15.10
  -3 -13   0  106.59   13.40
   4  13   0  155.48   19.40
   4 -13   0  139.09   19.00
  -4 -13   0  158.58   17.60
   4 -13   0  170.28   28.50
  -4 -13   0  163.48   17.80
   4 -13   0  155.78   16.60
   4  13   0  150.18   15.50
   4 -13   0  143.89   15.30
   4  13   0  154.88   16.40
   4 -13   0  142.29   18.50
  -4 -13   0  122.89   16.60
   4  13   0  156.78   16.20
   4  13   0  149.39   18.10
   5 -13   0   51.79    9.10
   5  13   0   62.99   12.30
  -5 -13   0   48.10   10.40
   5  13   0   65.09    9.90
   5  13   0   57.79    9.50
   5 -13   0   53.39   10.20
   5  13   0   76.79    9.80
  -5 -13   0   57.09   10.60
  -5 -13   0   77.29   14.30
   5  13   0   47.70    8.50
   5 -13   0   73.59   10.30
  -5 -13   0   65.89   11.10
   6 -13   0    9.20    7.30
   6  13   0    1.60    5.40
   6  13   0   16.00    5.20
   6  13   0   13.70    5.10
   6 -13   0   18.20    4.50
   6 -13   0   16.30   17.10
   6 -13   0   16.00    4.60
   7 -13   0   -1.90   11.40
   7 -13   0   -2.60    6.20
   7  13   0    2.60    3.00
   7  13   0    0.30    2.80
   0 -14   0  114.69   18.00
   0  14   0   90.29   10.70
   0  14   0   88.69   11.20
   0 -14   0   96.59   14.40
   0 -14   0   96.89   13.30
   0 -14   0   96.09   13.00
   1 -14   0   32.10    9.10
   1  14   0   51.59    9.20
   1 -14   0   55.59   11.90
   1 -14   0   44.70    9.10
  -1 -14   0   42.10   11.10
   1 -14   0   44.20    9.20
  -1 -14   0   46.70    8.90
   1  14   0   42.10    7.80
  -1 -14   0   48.50   10.10
  -1  14   0   44.70    7.20
   1 -14   0   39.10   10.40
  -1 -14   0   31.20    8.50
   1 -14   0   44.80    8.00
  -2 -14   0    3.70    4.90
   2 -14   0   13.30    7.40
  -2 -14   0    7.60    5.60
  -2 -14   0    2.20    5.10
  -2  14   0   10.90    3.90
   2 -14   0   15.10    7.30
   2 -14   0   13.60    6.00
   2  14   0    6.90    4.50
   2  14   0   14.40    9.40
   3 -14   0  110.39   19.50
   3  14   0  103.19   16.60
   3 -14   0   92.19   12.90
   3  14   0  106.29   12.90
  -3 -14   0  128.89   14.40
   3 -14   0   79.59   14.00
  -3  14   0   91.19   10.00
   3 -14   0  100.49   14.90
  -3 -14   0   97.19   14.20
  -3 -14   0   93.19   13.80
   3 -14   0  106.29   12.70
   3  14   0  103.49   11.90
  -3 -14   0   94.99   13.40
   4  14   0    4.20    4.80
   4 -14   0    0.70    4.70
  -4 -14   0    0.90    4.10
   4 -14   0   -3.20    3.80
  -4  14   0    0.00    2.30
  -4 -14   0    0.30    4.50
   4 -14   0   -5.80   11.60
   4  14   0   -2.70    6.10
   4 -14   0    0.30    2.40
   4  14   0    3.90    4.00
   4 -14   0    1.30    3.90
  -4 -14   0   -3.80    3.90
  -4 -14   0    2.10    4.50
   4  14   0    2.60    4.30
   4 -14   0    2.50    3.90
   5  14   0   -0.70    3.40
   5  14   0    2.90    3.50
   5 -14   0    2.30    3.60
   5  14   0    1.50    3.50
   5 -14   0    0.30    1.70
  -5 -14   0    1.90    4.00
   5 -14   0    1.30   10.80
   5 -14   0    0.10    3.10
   6  14   0   16.10    4.30
   6 -14   0   15.70    3.80
   6 -14   0    6.30    3.30
   6 -14   0   15.30    3.90
   6  14   0   14.90    4.80
   6 -14   0    4.80    9.30
   0 -15   0    1.60    3.40
   0  15   0    2.00    3.40
   0 -15   0    0.20    2.10
   0 -15   0    1.50    4.60
   0 -15   0   -0.60    4.10
   0 -15   0   -1.20    4.60
   0  15   0    1.00    3.40
   0 -15   0   -1.20    4.60
   1 -15   0    6.50    5.20
  -1 -15   0    8.30    5.50
  -1 -15   0    3.70    5.20
   1 -15   0    8.40    5.60
   1 -15   0    5.00    4.70
  -1 -15   0    4.70    5.10
   1  15   0    5.30    4.10
   1 -15   0    3.60    5.50
  -1 -15   0    7.60    5.60
   1 -15   0    7.60    4.10
   1  15   0    4.20    4.00
  -1  15   0    7.10    3.90
  -2 -15   0    8.20    5.70
   2 -15   0    1.40    4.60
  -2 -15   0    8.80    5.00
   2 -15   0   10.00    5.70
   2 -15   0    4.40    4.40
   2 -15   0    8.80    9.10
  -2  15   0    8.00    3.60
  -2 -15   0   11.10    6.30
   2  15   0    7.70    4.50
   2  15   0    9.10    4.60
   2 -15   0    4.60    5.40
  -2 -15   0    9.70    5.60
   3 -15   0    2.90    4.10
  -3 -15   0    2.70    4.40
  -3 -15   0    1.20    5.10
   3  15   0    5.50    4.30
   3 -15   0    4.10    7.30
   3  15   0    3.00    4.50
   3 -15   0    0.80    2.70
  -3  15   0    1.20    2.60
   3 -15   0    1.30    4.50
   3  15   0    3.00    3.80
   3 -15   0    1.40    4.20
   3 -15   0    0.50   12.40
  -3 -15   0    1.00    4.20
  -3 -15   0   -1.30    4.50
   4 -15   0   12.90    5.30
   4  15   0   11.30    4.50
   4  15   0   12.10    4.60
  -4  15   0   15.00    3.70
   4 -15   0   21.30   13.60
   4 -15   0   10.00    4.40
   4  15   0   15.70    5.40
  -4 -15   0   16.60    5.60
   5 -15   0   32.40    6.10
   5  15   0   37.10    5.70
   5 -15   0   34.90    6.40
   5 -15   0   31.40   12.80
   5  15   0   34.80    6.70
   6  15   0    0.30    2.50
   6 -15   0    0.10   12.20
   0 -16   0    2.80    4.30
   0  16   0    2.40    3.40
   0 -16   0    2.30    5.60
   0  16   0    0.70    3.10
   0 -16   0    2.40    5.90
   0 -16   0   -0.60    2.70
   0 -16   0    2.70    4.10
   1 -16   0    9.20    5.80
   1 -16   0    5.10    5.60
   1 -16   0    2.80    3.90
  -1 -16   0   11.10    4.10
   1 -16   0    0.10    3.50
   1  16   0    5.30    3.90
   1 -16   0   10.00    3.40
  -1 -16   0    7.60    4.60
  -1 -16   0    3.80    5.20
   1 -16   0    6.50    4.20
  -1  16   0    3.80    3.30
  -1 -16   0    1.60    6.00
  -1 -16   0   16.40    6.00
   2 -16   0   13.10    5.90
  -2 -16   0   11.60    6.30
   2 -16   0    7.60    4.40
   2 -16   0   12.90    6.50
  -2 -16   0    9.80    5.80
  -2  16   0    9.80    3.70
  -2 -16   0   11.90    4.90
  -2 -16   0   12.50    5.80
   2  16   0   15.40    6.70
   2  16   0   10.80    4.60
   2 -16   0   15.40    5.40
   3 -16   0    0.50    5.30
   3  16   0    0.20    3.30
   3 -16   0    0.50    3.20
  -3 -16   0    0.00    3.60
  -3 -16   0    0.00    3.40
   3  16   0   -0.40    3.60
   3  16   0   -2.90    2.60
  -3  16   0    0.30    2.40
   3 -16   0    0.80    4.90
   4 -16   0    4.40    3.40
   4 -16   0    2.00    3.30
  -4 -16   0    4.20    3.60
   4 -16   0    7.70    6.70
   4  16   0    7.70    3.60
   4  16   0    4.40    3.20
   4  16   0    7.70    4.30
  -4 -16   0    3.40    3.90
   5  16   0    2.60    2.60
   5 -16   0   -0.70    2.20
   5 -16   0    2.40    5.40
   5 -16   0    1.60    2.60
   0 -17   0    1.30    2.80
   0 -17   0    0.80    3.70
   0 -17   0    3.20    3.70
   0  17   0    3.20    3.30
  -1  17   0    5.40    3.20
  -1 -17   0    8.20    4.50
   1  17   0   10.50    3.90
  -1 -17   0    5.20    3.30
   1 -17   0    3.70    2.50
  -1 -17   0   11.20    5.00
   1  17   0   12.60    4.30
   1 -17   0    6.70    4.30
   1 -17   0   10.70    4.70
  -2 -17   0   -0.60    3.00
  -2 -17   0    0.10    3.20
   2  17   0   -0.40    2.60
   2 -17   0    0.30    2.90
  -2  17   0    0.00    2.40
   2 -17   0    1.70    3.30
   2  17   0    4.20    3.40
   2  17   0   -1.60    3.10
  -2 -17   0    0.90    2.50
   3 -17   0   12.50    3.80
  -3 -17   0    7.50    3.80
   3 -17   0    7.40    3.70
  -3  17   0    5.10    2.60
   3 -17   0    9.20    3.70
  -3 -17   0   10.10    3.30
  -3 -17   0    8.50    3.70
   3  17   0    5.80    3.30
   3  17   0   11.90    3.60
   0 -18   0    1.90    3.20
   0 -18   0   -0.80    3.30
   0 -18   0    1.60    2.30
   0  18   0    3.50    2.80
   1 -18   0   25.30    5.10
  -1 -18   0   31.00    4.90
   1 -18   0   32.90   10.40
  -1 -18   0   30.10    5.90
   1  18   0   26.90    4.90
  -1  18   0   27.60    4.70
  -1 -18   0   20.20    4.90
  -1   0   1   49.30    3.70
   1   0  -1   47.40    4.20
   1   0   1   44.60    3.40
   1   0  -1   49.30    3.70
   1   0   1   43.20    3.80
   1   0  -1   47.20    3.70
   1   0   1   40.60    4.10
   2   0   1  455.05   30.00
   2   0  -1  457.85   30.70
   2   0  -1  428.06   30.20
   2   0  -1  447.86   29.90
  -2   0  -1  423.06   29.90
   2   0  -1  445.66   30.50
   2   0   1  452.65   29.50
   2   0   1  438.26   30.70
   2   0  -1  457.25   30.00
  -2   0   1  446.86   30.10
   2   0   1  445.36   30.50
   3   0  -1   10.80    1.90
   3   0  -1    9.60    3.40
   3   0  -1   12.20    2.70
  -3   0   1    8.10    2.80
   3   0   1   16.00    3.30
  -3   0  -1   14.00    2.70
   3   0  -1    8.10    2.70
   3   0  -1   12.50    2.00
   3   0   1   13.70    2.40
   3   0   1    9.70    3.80
  -3   0   1   13.60    2.80
  -4   0   1 1118.59   75.09
  -4   0  -1 1023.80   75.49
   4   0   1 1106.29   75.49
   4   0  -1 1118.49   74.29
   4   0  -1 1144.99   75.79
  -4   0  -1 1074.49   74.79
  -4   0   1 1023.30   75.69
   4   0  -1 1163.68   76.19
   4   0   1 1236.38   73.79
   4   0  -1 1163.38   74.59
   4   0   1 1095.99   75.79
  -5   0  -1  482.85   34.60
   5   0   1  517.65   36.00
  -5   0   1  434.16   34.30
  -5   0  -1  484.55   34.70
  -5   0  -1  482.45   35.60
  -5   0   1  478.85   37.80
   5   0  -1  475.35   35.30
   5   0   1  510.65   35.40
   5   0  -1  491.65   36.00
   6   0   1  547.05   41.10
   6   0  -1  597.04   39.70
  -6   0  -1  524.35   38.70
   6   0  -1  493.35   43.00
   6   0   1  531.25   39.40
  -6   0  -1  497.65   39.60
   6   0  -1  512.15   39.10
  -6   0   1  505.15   40.00
  -6   0   1  543.85   38.60
  -6   0   1  558.84   39.20
   6   0  -1  525.45   40.60
  -6   0   1  541.25   39.50
  -7   0  -1   81.39    9.70
  -7   0   1   72.89    9.30
  -7   0   1   71.19   10.70
   7   0   1   69.69   10.10
  -7   0   1   52.29   11.30
   7   0  -1   80.39    9.80
  -7   0   1   73.99    9.40
  -7   0   1   69.89    9.60
   7   0   1   61.49   10.20
  -7   0  -1   67.79    9.40
   7   0  -1   68.69    9.90
   7   0  -1   90.19   16.40
   7   0  -1   76.19    8.50
   7   0   1   63.89    8.20
  -7   0  -1   63.69    9.20
  -8   0  -1  313.47   24.70
   8   0   1  322.07   25.10
   8   0  -1  302.77   26.30
   8   0  -1  287.57   25.10
   8   0  -1  312.17   23.00
  -8   0   1  307.67   24.40
  -8   0  -1  293.47   25.40
   8   0  -1  304.17   24.60
  -8   0  -1  308.07   24.30
  -8   0   1  271.67   25.20
  -8   0   1  289.07   24.00
   8   0   1  292.97   25.70
   8   0   1  319.87   23.10
   9   0  -1  142.09   13.90
   9   0   1  138.29   15.20
   9   0   1  135.19   13.50
  -9   0  -1  138.99   13.70
   9   0  -1  157.08   13.90
  -9   0   1  134.29   13.40
  -9   0   1  113.69   16.10
   9   0  -1  168.48   12.10
   9   0  -1  140.99   14.80
   9   0   1  151.38   11.70
   9   0   1  139.69   14.30
  10   0   1   14.60    4.20
  10   0   1   11.90    6.30
 -10   0   1   16.10    4.30
 -10   0  -1   11.30    5.10
 -10   0   1    6.60    4.20
 -10   0   1   12.40    5.40
  10   0  -1   11.00    3.50
  10   0   1   13.50    6.30
 -10   0  -1   15.90    4.30
   0  -1  -1  362.76   24.00
   1  -1   1 4741.73  309.67
   1   1   1 4765.12  310.47
   2  -1   1  107.19    8.90
   2   1  -1  123.99   10.20
   2   1  -1  120.39    9.60
  -2  -1  -1  105.79    8.70
   2  -1   1  110.89    8.70
   2  -1   1  113.29    9.20
  -2   1  -1  122.29    8.30
  -2  -1   1  129.19    9.50
   2   1   1  112.89    9.90
   2  -1  -1  103.89    8.20
   2   1   1  115.19    9.30
   2  -1  -1  125.09    9.20
   2   1   1  126.99    9.00
   2   1   1  116.29    9.50
   2  -1  -1  117.09    8.90
  -3   1   1 1239.98   91.29
  -3  -1  -1 1279.87   91.39
   3  -1  -1 1422.76   90.79
   3   1   1 1378.76   92.69
   3  -1  -1 1368.26   91.89
  -3   1  -1 1517.25   91.29
   3  -1  -1 1357.36   91.69
   3   1   1 1401.56   92.49
  -3  -1   1 1460.25   92.29
   4   1  -1  453.55   33.50
  -4  -1  -1  454.45   32.60
   4   1  -1  444.06   32.80
   4   1  -1  476.75   31.40
   4   1  -1  449.16   31.40
   4   1  -1  416.56   31.80
  -4   1   1  447.56   31.80
  -4  -1  -1  492.05   32.10
  -4   1   1  406.46   32.40
   4   1   1  483.65   30.50
  -4  -1   1  399.06   32.40
   4   1   1  531.15   34.00
  -4  -1   1  408.96   31.80
   4  -1  -1  478.75   31.50
  -5   1   1  216.08   18.10
  -5  -1  -1  198.78   16.20
  -5  -1  -1  171.88   15.70
  -5   1   1  178.88   16.80
  -5   1   1  170.58   17.10
   5   1   1  223.98   14.90
   5   1   1  203.98   18.10
   5   1   1  202.38   17.00
   6  -1   1  137.09   14.40
  -6  -1  -1  151.58   13.80
  -6   1   1  109.79   15.60
  -6   1   1  155.18   14.10
  -6  -1  -1  140.79   14.60
   6   1  -1  148.89   15.40
  -6  -1  -1  149.99   14.40
   6   1  -1  162.68   13.70
  -6  -1  -1  147.99   13.70
   6  -1   1  154.88   13.10
   6  -1   1  147.49   15.80
   6   1   1  155.88   15.90
  -6  -1   1  154.58   13.70
   6  -1  -1  138.69   14.60
  -6   1  -1  145.39   13.70
   6   1   1  139.69   14.10
   6  -1  -1  162.78   15.10
  -6  -1   1  144.29   14.20
   6   1   1  143.29   13.40
   6   1   1  150.18   16.50
  -6  -1   1  134.99   14.50
  -6   1  -1  149.09   13.90
   6  -1  -1  132.49   14.90
  -6  -1   1  132.89   13.50
   6   1   1  149.29   14.50
   7   1  -1   72.39    9.80
   7  -1   1   63.39   11.90
  -7  -1  -1   65.29   11.00
  -7   1   1   54.69    9.10
  -7  -1  -1   62.99    9.20
  -7   1   1   61.69    8.70
   7   1  -1   67.69   10.50
   7  -1   1   58.09    7.10
   7   1  -1   58.49   10.40
   7  -1   1   69.19   10.60
  -7  -1  -1   70.49   10.10
  -7   1   1   46.90   11.30
  -7  -1  -1   64.39    9.00
  -7   1   1   58.59    8.60
  -7  -1   1   45.50   10.90
   7   1   1   58.99    9.60
  -7  -1   1   54.49    9.10
  -7  -1   1   63.39    9.20
   7   1   1   71.39    9.20
  -7  -1   1   65.99    9.20
   7  -1  -1   63.99    9.90
  -7  -1   1   63.39   11.00
   7  -1  -1   59.19    7.20
  -7   1  -1   50.99    8.80
   7  -1  -1   57.99    9.20
  -7   1  -1   61.39    8.90
  -7   1  -1   56.19    8.60
   7  -1  -1   62.19   14.50
  -8   1   1    6.10    4.80
   8  -1   1   -2.30    5.10
  -8   1   1    0.40    4.60
   8  -1   1    2.30    4.30
   8   1  -1    8.40    5.50
   8  -1   1    3.60    4.00
  -8  -1  -1    2.40    5.30
   8   1  -1    2.10    3.70
  -8   1   1    3.30    3.60
  -8   1   1    3.40    3.40
   8  -1   1    8.30    2.90
   8   1  -1    4.40    3.30
  -8  -1  -1    1.50    3.70
  -8  -1  -1   -0.30    3.20
   8   1  -1   -0.40    3.30
  -8  -1  -1    5.50    4.30
   8   1   1   -0.10    3.50
  -8   1  -1    0.10    3.50
   8  -1  -1    2.30    2.50
   8   1   1    1.00    3.00
   8  -1  -1    0.00    3.80
  -8  -1   1    3.80    4.20
  -8  -1   1   -0.40    3.20
  -8  -1   1    2.30    5.20
  -8  -1   1    1.50    3.80
  -8   1  -1    1.20    4.90
   8  -1  -1   -0.10    3.00
   8   1   1   -1.20    3.20
  -8  -1   1   -1.10    4.00
  -8   1  -1    3.50    3.30
   8  -1  -1    0.20    5.20
   8   1   1   -2.10    4.20
   9  -1   1   13.70    4.90
   9  -1   1   19.20    5.60
  -9  -1  -1    7.10    5.00
  -9   1   1   11.50    6.10
   9   1  -1   16.90    4.00
   9   1  -1   21.00    5.00
   9   1  -1   18.20    6.20
   9  -1   1   11.60    5.40
   9   1  -1   12.50    4.20
  -9  -1  -1   16.00    4.70
  -9  -1  -1   13.60    4.80
  -9   1   1   12.60    4.60
  -9  -1   1   10.10    4.30
   9   1   1   15.40    5.30
   9   1   1   15.20    4.80
   9  -1  -1   15.40    5.10
   9  -1  -1    8.20    4.80
  -9   1  -1   11.90    4.60
  -9  -1   1    9.10    5.40
   9   1   1   16.90    3.80
   9  -1  -1   10.60    4.50
  -9   1  -1    8.60    5.10
   9   1   1    9.20    4.70
  10   1  -1    0.30    2.10
 -10  -1  -1    1.90    3.60
  10  -1   1    0.10    2.30
 -10   1   1    1.40    3.70
 -10  -1  -1    1.80    3.70
  10   1  -1    0.30    1.30
  10  -1   1    0.60    3.60
  10  -1   1    2.60    3.50
 -10  -1  -1    2.20    3.10
 -10   1   1    1.40    3.00
 -10   1   1    0.10    3.30
 -10  -1   1    2.30    3.00
  10  -1  -1    2.80    2.70
  10  -1  -1    3.50    4.50
 -10  -1   1    0.00    3.60
 -10   1  -1    0.80    3.40
  10   1   1    1.20    2.70
 -10   1  -1   -1.80    3.30
 -10   1  -1   -0.40    2.90
 -10  -1   1    0.00    3.30
   0  -2  -1   37.00    3.00
   0  -2  -1   38.90    3.70
   0  -2  -1   39.30    4.20
   0   2   1   38.00    3.40
   1   2  -1 1821.42  115.79
   1   2  -1 1681.13  115.79
   2  -2   1 1113.69   69.49
   2  -2   1 1083.49   69.29
   2   2  -1  959.40   69.29
   2   2  -1 1048.80   69.69
   2   2  -1 1056.39   69.99
   2   2  -1 1018.90   68.99
  -2  -2  -1 1046.10   68.99
   2   2   1  998.60   69.49
   2   2   1 1050.09   69.89
   2   2   1  981.00   69.29
  -3  -2  -1   26.40    3.90
  -3  -2  -1   20.50    3.80
   3   2  -1   17.80    3.70
   3   2  -1   14.40    3.90
  -3   2   1   18.90    3.00
   3   2  -1   11.50    3.70
   3   2  -1   11.80    5.10
   3   2   1   24.00    5.60
  -3  -2   1   17.10    3.30
   3   2   1   28.80    4.70
   3   2   1   24.80    3.80
  -3  -2   1   16.10    3.80
   4   2  -1  692.33   47.30
   4   2  -1  656.73   46.40
  -4  -2  -1  673.63   45.80
   4   2  -1  675.93   47.70
  -4  -2  -1  666.03   46.60
   4   2  -1  694.53   45.70
  -4   2   1  736.93   46.40
   4   2  -1  697.33   45.50
   4   2   1  616.94   45.00
   4   2   1  677.23   45.30
  -4  -2   1  603.44   45.70
   4   2   1  668.03   46.20
  -4  -2   1  614.34   46.40
   4   2   1  650.83   47.60
   4   2   1  636.44   47.00
   4  -2  -1  681.73   45.90
   5   2  -1  649.54   41.30
   5   2  -1  616.14   44.30
  -5  -2  -1  548.05   43.20
   5   2  -1  629.84   42.90
  -5  -2  -1  640.34   43.10
  -5  -2  -1  618.74   42.80
   5   2  -1  615.74   44.90
  -5   2   1  635.84   43.00
  -5   2   1  591.84   42.30
  -5  -2   1  563.24   43.50
  -5   2  -1  532.95   42.60
  -5  -2   1  617.74   42.80
   5   2   1  649.14   44.40
   5   2   1  608.74   44.90
  -5   2  -1  561.14   42.30
  -5  -2   1  618.04   42.90
   6  -2   1   78.49   10.20
   6   2  -1   72.89    9.50
  -6   2   1   96.29   10.30
   6   2  -1   67.59   10.40
   6   2  -1   81.09   10.60
   6  -2   1   64.49   10.10
  -6   2   1  104.69   10.10
  -6  -2  -1  135.49   19.70
  -6  -2  -1  105.39   10.30
   6   2  -1   83.19   13.40
  -6  -2  -1  102.79    9.80
   6  -2   1   73.69   12.10
   6  -2   1   73.19    7.90
   6   2  -1   79.69    8.20
  -6  -2  -1   83.19    9.60
   6   2   1  100.29   11.80
   6   2   1   90.19    9.90
  -6  -2   1   67.99    9.40
   6  -2  -1   88.69    9.20
  -6  -2   1   68.09   10.10
  -6  -2   1   85.69   10.40
   6   2   1   86.09    9.50
  -6  -2   1   67.79    9.20
  -6   2  -1   72.89    8.80
   6  -2  -1   97.79   10.60
   6   2   1  105.99   14.20
  -6   2  -1   71.69    9.30
   6  -2  -1   97.09   10.70
   6  -2  -1   91.69   11.50
   6   2   1  102.49   11.40
  -7  -2  -1  226.78   19.20
   7   2  -1  220.98   18.50
  -7  -2  -1  221.68   20.10
   7  -2   1  256.07   25.00
  -7  -2  -1  211.88   18.10
   7  -2   1  204.58   24.30
   7   2  -1  210.18   20.10
  -7   2   1  195.28   17.90
   7  -2   1  226.18   16.50
  -7   2   1  212.88   17.90
  -7   2   1  194.28   19.00
  -7  -2  -1  235.18   20.20
   7  -2   1  209.38   24.10
   7   2  -1  201.28   18.60
  -7  -2  -1  234.68   19.10
   7   2   1  234.48   19.10
  -7  -2   1  200.28   18.40
  -7   2  -1  204.38   18.00
  -7   2  -1  183.18   17.70
  -7  -2   1  203.98   18.50
   7  -2  -1  187.38   22.00
   7   2   1  207.48   20.50
   7   2   1  231.88   19.20
  -7  -2   1  208.18   19.10
  -7  -2   1  195.68   19.80
   7  -2  -1  225.68   16.60
  -7  -2   1  269.37   25.00
  -8  -2  -1   54.19   10.10
   8   2  -1   65.49    9.40
   8   2  -1   66.39    8.70
   8  -2   1   69.59   10.00
  -8  -2  -1   54.99    9.50
   8  -2   1   62.09    9.40
   8  -2   1   70.09   11.70
  -8  -2  -1   59.39    9.50
  -8   2   1   63.89    8.90
   8   2  -1   70.09    8.90
  -8  -2  -1   59.69    9.30
   8   2  -1   69.49   10.90
   8  -2  -1   73.79   11.00
   8   2   1   66.59    9.50
  -8  -2   1   68.59    9.20
  -8   2  -1   78.59    8.40
  -8   2  -1   77.59    9.30
   8   2   1   65.09   11.60
   8   2   1   49.20    8.10
  -8  -2   1   74.69   10.00
   8  -2  -1   64.09    9.60
  -8  -2   1   49.00   11.20
   8  -2  -1   48.10   10.20
  -8  -2   1   56.79   10.00
  -8  -2   1   70.89    9.70
  -9   2   1   93.89   13.30
   9   2  -1   70.29    7.80
   9   2  -1   74.59   10.10
  -9  -2  -1   49.50    7.90
  -9   2   1   55.79   11.50
  -9  -2  -1   40.30    9.80
   9  -2   1   73.49   11.50
  -9  -2  -1   60.39    8.20
   9  -2   1   45.00    7.90
   9  -2   1   57.79    9.00
   9   2  -1   64.29    8.40
  -9   2  -1   69.49   11.70
   9   2   1   51.89    8.90
   9  -2  -1   62.69    8.60
   9  -2  -1   62.89    9.70
  -9  -2   1   57.19   10.90
   9  -2  -1   60.69    8.80
   9   2   1   62.99    7.50
   9   2   1   61.69    8.90
  -9  -2   1   68.89    8.70
  -9  -2   1   62.49   11.10
  10   2  -1    6.30    2.50
 -10  -2  -1    0.30    3.90
  10  -2   1    4.20    4.00
  10   2  -1    6.20    2.80
 -10   2   1    2.00    3.50
 -10  -2  -1    0.40    2.80
  10  -2   1    3.30    3.00
 -10   2   1    2.40    3.00
 -10   2   1    1.70    3.60
 -10  -2  -1    2.70    3.20
  10  -2   1    4.10    3.90
 -10  -2   1    5.80    3.80
  10   2   1    1.80    2.60
 -10   2  -1    4.60    4.00
 -10  -2   1    6.30    4.30
 -10  -2   1    5.60    3.30
  10   2   1    2.40    1.90
 -10   2  -1    8.90    3.50
  10  -2  -1    1.40    2.70
 -10   2  -1    4.90    4.30
  10  -2  -1    2.40    4.70
   0  -3  -1   91.59    6.30
   0  -3   1   80.89    7.30
   0  -3  -1   92.99    7.70
   0  -3  -1   90.69    7.50
   0   3   1   94.19    7.10
   0  -3   1   83.19    7.50
   1  -3   1 4873.21  298.47
   1   3  -1 4295.27  300.27
   1   3   1 4378.06  300.27
   1  -3  -1 4774.52  298.97
  -2  -3  -1 1188.28   83.89
   2   3  -1 1302.17   85.49
  -2  -3  -1 1282.27   83.99
   2   3  -1 1186.68   84.59
  -2  -3  -1 1237.18   83.89
   2   3  -1 1272.87   85.99
   2   3   1 1242.08   84.99
  -2  -3   1 1176.78   83.99
   2  -3  -1 1398.86   85.09
   2  -3  -1 1381.66   84.89
   2   3   1 1314.17   85.59
   2   3   1 1205.18   84.59
  -3  -3  -1 1165.68   79.99
   3   3  -1 1159.28   81.29
   3  -3   1 1292.27   80.99
   3   3  -1 1200.88   79.89
  -3  -3  -1 1102.29   80.49
   3   3  -1 1162.98   80.89
  -3  -3  -1 1179.98   79.69
   3   3  -1 1180.88   81.79
   3  -3   1 1327.47   81.09
   3   3  -1 1137.59   80.89
   3  -3  -1 1256.57   81.79
   3  -3  -1 1313.47   81.29
   3  -3  -1 1202.98   79.89
   3   3   1 1168.68   80.79
  -3  -3   1 1059.09   80.89
   3   3   1 1225.38   81.59
   3   3   1 1224.08   82.09
  -4  -3  -1   85.89    8.30
  -4  -3  -1   88.29    8.40
  -4  -3  -1   87.99    8.70
  -4  -3  -1   86.69    8.90
  -4   3   1   91.39    8.20
   4   3   1   82.39    9.70
   4   3   1   81.29    8.50
   4   3   1   75.59    8.00
   4  -3  -1   84.59    8.00
   4   3   1   86.29   11.50
   4   3   1   75.49    9.00
  -5  -3  -1  484.25   36.80
   5   3  -1  517.35   36.20
  -5  -3  -1  491.85   37.00
   5   3  -1  526.55   36.20
  -5   3   1  449.16   35.90
  -5  -3  -1  466.35   36.50
  -5  -3  -1  470.45   36.50
   5   3  -1  502.65   39.80
  -5   3   1  456.65   36.50
   5   3  -1  502.45   38.60
   5   3  -1  528.75   37.50
   5   3   1  574.94   36.10
  -5  -3   1  533.85   38.00
   5   3   1  537.95   38.80
  -5  -3   1  538.55   37.10
   5   3   1  540.55   39.70
   5   3   1  577.54   37.60
  -5  -3   1  557.84   37.10
   6  -3   1   52.89   10.10
  -6  -3  -1   62.39    8.60
  -6  -3  -1   69.59   10.00
   6   3  -1   61.49    9.90
  -6  -3  -1   57.99    8.90
  -6  -3  -1   63.69    8.10
  -6   3   1   67.19    8.20
  -6  -3  -1   53.49    8.60
  -6  -3  -1   69.89    8.40
   6  -3   1   66.49    9.50
  -6   3   1   65.09    8.70
   6   3  -1   80.79   13.70
   6   3  -1   66.59    8.90
  -6  -3  -1   60.59    7.90
   6   3  -1   67.79    8.30
   6   3  -1   64.39    8.60
   6  -3   1   72.19    6.30
   6   3  -1   72.79   10.40
   6  -3   1   71.19    9.60
  -6  -3   1   53.79    8.30
   6   3   1   53.39    9.60
   6   3   1   59.99    9.10
  -6  -3   1   57.39    8.30
   6   3   1   64.19    7.90
   6   3   1   59.99   12.80
   6  -3  -1   83.19   12.00
  -6  -3   1   59.09    9.70
   6  -3  -1   74.69    9.50
   6   3   1   70.29    8.00
   6  -3  -1   76.99    6.80
  -6  -3   1   63.69    9.50
  -6   3  -1   63.29    7.70
  -6  -3   1   57.19    8.40
   6  -3  -1   65.59    9.20
   6   3   1   70.49   11.20
   7   3  -1   74.19   11.30
  -7   3   1   62.79    8.10
  -7  -3  -1   78.59   10.20
   7  -3   1   56.89    9.50
  -7   3   1   56.29   11.60
   7  -3   1   68.39   10.60
  -7  -3  -1   45.80   10.10
   7   3  -1   56.09    8.90
  -7  -3  -1   75.19    9.30
   7  -3   1   59.69   11.10
  -7  -3  -1   72.19    9.90
  -7  -3  -1   73.19    9.50
  -7  -3  -1   69.19    8.50
   7   3   1   48.70    9.60
   7  -3  -1   47.40    9.40
  -7  -3   1   45.00   10.90
  -7  -3   1   49.90    9.40
  -7  -3   1   46.00    8.60
   7  -3  -1   64.59    9.20
   7   3   1   49.70   13.00
   7  -3  -1   51.69    8.70
  -7  -3   1   51.59    8.70
   7   3   1   51.89    8.60
   7   3   1   63.89   11.00
  -7   3  -1   60.89    8.70
  -7  -3   1   46.10    8.30
  -7  -3   1   44.70    8.30
  -7  -3   1   58.79    9.70
  -8  -3  -1    9.50    4.70
   8   3  -1   10.50    5.40
   8  -3   1   12.10    5.00
  -8   3   1    9.60    8.20
   8   3  -1    6.90    4.20
  -8   3   1   12.80    4.50
   8   3  -1   14.00    5.00
  -8  -3  -1    8.40    5.30
  -8  -3  -1    7.30    4.50
   8  -3   1    9.30    6.30
   8  -3   1   13.60    5.10
  -8  -3  -1   11.90    4.80
  -8  -3  -1    3.70    5.90
   8  -3  -1   12.80    5.30
  -8  -3   1    8.90    4.90
  -8  -3   1   10.10    4.60
  -8   3  -1   19.60    5.10
  -8  -3   1   15.90    5.40
   8   3   1   10.70    6.00
   8   3   1   12.70    5.70
   8  -3  -1   10.60    6.60
   8   3   1   11.10    4.40
  -8  -3   1   17.60    5.40
  -8  -3   1    4.50    7.30
  -8   3  -1   17.50    9.60
   8  -3  -1    9.30    4.50
  -9  -3  -1   34.30    9.00
   9  -3   1   54.79    8.70
  -9   3   1   36.30    8.00
   9   3  -1   59.99    7.80
   9  -3   1   56.29   10.10
   9  -3   1   55.79    8.40
  -9  -3  -1   38.80    6.80
  -9   3   1   53.79    7.20
   9   3  -1   55.19    7.40
  -9  -3   1   44.00   10.00
  -9   3  -1   44.00    9.60
  -9   3  -1   48.90    7.20
   9  -3  -1   40.20    6.90
   9   3   1   39.40    6.40
   9  -3  -1   44.90    7.80
   9   3   1   50.79    8.40
  -9  -3   1   45.90    9.70
   9  -3  -1   28.50    6.70
   9   3   1   54.09    9.00
 -10   3   1   18.00    4.10
  10   3  -1   22.10    3.80
 -10   3   1   13.20    4.90
  10  -3   1   26.10    5.70
  10  -3   1   22.20    5.50
  10  -3   1   20.90    4.70
 -10   3   1    9.00    4.70
  10   3  -1   15.30    4.10
 -10  -3  -1   15.40    5.80
 -10  -3  -1   19.00    4.70
 -10   3  -1   17.50    5.90
 -10  -3   1   16.20    5.30
  10  -3  -1   18.30    4.10
  10   3   1   17.90    4.00
  10  -3  -1   24.60    6.20
  10   3   1   22.70    3.70
 -10   3  -1   24.50    7.20
 -10   3  -1   25.60    4.70
 -10  -3   1   12.60    5.00
 -10  -3   1   28.70    5.80
   0  -4   1  122.89    9.90
   0  -4   1  127.49    9.70
   0   4   1  113.69    9.20
   0  -4   1  130.29   10.00
   0  -4  -1  118.39    9.80
   0  -4  -1  104.59    9.80
   0   4  -1  125.29    9.00
   0  -4  -1  115.69    9.90
   1  -4   1  175.78   12.80
   1   4  -1  170.78   13.90
   1   4  -1  165.98   14.30
  -1  -4  -1  169.88   14.00
  -1  -4  -1  170.98   13.10
   1  -4   1  177.98   12.60
   1  -4   1  184.08   14.30
  -1  -4  -1  174.18   13.90
   1  -4   1  179.98   14.30
  -1  -4  -1  191.38   12.80
  -1  -4   1  203.38   13.30
   1  -4  -1  187.98   14.50
  -1  -4   1  205.58   14.10
   1   4   1  200.68   14.20
   1  -4  -1  189.48   13.10
   1   4   1  199.28   16.10
   1  -4  -1  192.88   13.40
   1  -4  -1  194.08   14.50
  -1  -4   1  211.48   14.50
   2   4  -1  701.43   47.70
   2   4  -1  721.83   48.40
  -2  -4  -1  675.33   46.50
   2   4  -1  640.04   47.10
  -2  -4  -1  650.43   46.20
   2  -4   1  782.62   47.60
  -2  -4  -1  720.13   48.70
   2   4  -1  689.73   46.80
  -2  -4  -1  639.74   45.50
   2   4   1  622.04   47.30
   2   4   1  676.63   46.70
  -2  -4   1  686.63   45.60
  -2  -4   1  709.43   46.70
   2  -4  -1  698.13   47.40
  -2  -4   1  709.73   46.60
   2   4   1  632.54   47.00
   2   4   1  628.34   47.90
  -2  -4   1  679.33   46.20
  -3  -4  -1   29.30    4.70
   3   4  -1   38.80    8.40
  -3  -4  -1   30.60    4.50
   3   4  -1   31.20    5.20
   3  -4   1   31.30    5.60
   3   4  -1   34.00    5.90
   3  -4   1   34.60    6.50
  -3  -4  -1   31.50    5.00
  -3  -4  -1   28.60    4.70
   3   4  -1   31.60    5.90
   3  -4  -1   27.60    5.60
   3  -4  -1   26.30    5.60
   3   4   1   25.50    5.50
  -3  -4   1   27.30    4.80
  -3  -4   1   26.40    4.10
  -3  -4   1   25.00    4.70
   3   4   1   28.20    7.60
   3   4   1   32.40    6.10
   3   4   1   42.30    6.10
   4   4  -1  519.95   38.80
   4  -4   1  536.25   38.20
  -4  -4  -1  547.45   36.60
   4   4  -1  486.35   39.60
  -4  -4  -1  557.54   38.40
   4   4  -1  464.25   37.70
   4   4  -1  497.45   37.20
   4  -4   1  542.45   38.20
  -4  -4  -1  530.05   37.30
  -4   4   1  516.25   36.50
  -4  -4  -1  544.75   37.10
  -4  -4  -1  546.45   37.00
  -4  -4  -1  533.25   37.00
   4   4   1  536.25   38.10
   4   4   1  567.14   36.70
   4   4   1  519.65   38.90
  -4  -4   1  470.85   36.40
  -4  -4   1  448.46   36.30
  -4  -4   1  484.65   37.10
   4  -4  -1  576.14   38.90
   4   4   1  520.15   39.90
   4  -4  -1  573.34   38.80
   4   4   1  557.44   37.40
  -4  -4   1  454.65   37.00
  -5  -4  -1   34.60    6.00
   5   4  -1   30.50    6.90
  -5  -4  -1   27.20    6.60
  -5   4   1   31.30    6.10
   5   4  -1   26.70    5.00
   5   4  -1   26.00    5.40
   5   4  -1   27.60    9.50
  -5  -4  -1   28.00    5.40
   5   4  -1   22.20    6.00
  -5  -4  -1   33.70    5.60
   5   4  -1   18.50    5.40
  -5  -4  -1   29.20    5.30
  -5  -4  -1   37.20    6.30
   5  -4   1   19.70    5.20
   5  -4   1   26.00    6.00
   5   4  -1   29.80    7.10
   5   4   1   37.70    7.10
   5   4   1   34.70    6.40
  -5  -4   1   27.90    5.40
  -5  -4   1   24.10    5.30
  -5  -4   1   21.90    5.90
   5   4   1   45.30    8.30
  -5  -4   1   24.40    5.30
   5   4   1   34.00    8.60
   5   4   1   26.70    9.70
  -5  -4   1   25.00    6.00
   5  -4  -1   45.10    7.40
   5   4   1   43.90    6.20
   5  -4  -1   34.90    6.40
  -5  -4   1   29.60    5.50
   6  -4   1   73.39   10.70
  -6  -4  -1   80.29   10.30
   6  -4   1   68.39    9.60
   6   4  -1   60.39    8.40
   6   4  -1   64.19    7.50
  -6  -4  -1   78.49    9.20
  -6  -4  -1   75.29    9.00
  -6  -4  -1   82.39    9.30
   6   4  -1   67.89    9.50
   6   4  -1   66.89    9.90
   6   4  -1   57.19   13.60
   6  -4   1   66.29   11.00
  -6  -4  -1   68.69    9.50
  -6  -4  -1   77.39    9.30
  -6  -4  -1   71.99    8.80
   6   4  -1   73.59   10.50
   6   4  -1   62.79   11.20
   6  -4  -1   90.99   11.30
   6   4   1   70.29   10.30
   6   4   1   76.69   14.80
   6   4   1   74.49    9.30
  -6  -4   1   63.29    9.00
  -6  -4   1   67.59    9.00
   6   4   1   90.59   13.30
  -6  -4   1   72.69   10.60
   6   4   1   83.09   10.10
  -6  -4   1   61.89    9.70
   6  -4  -1   89.39   10.20
  -6  -4   1   68.19    9.20
   6   4   1   82.59    9.30
   6  -4  -1   90.89   10.70
  -6  -4   1   61.29    8.20
  -6  -4   1   69.69    9.20
  -6   4  -1   70.19    8.00
   7   4  -1   24.50    6.20
  -7  -4  -1    5.10    4.40
   7  -4   1   18.00    5.50
  -7  -4  -1    7.30    5.30
   7   4  -1   15.90    5.60
  -7  -4  -1    6.90    4.50
   7   4  -1    0.60    2.70
  -7   4   1    7.60    5.30
  -7  -4  -1   12.10    4.80
  -7  -4  -1    9.50    4.10
  -7  -4  -1   12.00    5.60
  -7   4   1    6.40    3.70
   7  -4   1   24.50    6.90
  -7  -4   1    9.00    5.90
  -7  -4   1   15.50    5.60
   7   4   1   11.30    5.00
   7  -4  -1    3.90    5.10
   7  -4  -1    7.30    4.30
  -7  -4   1   15.50    5.70
  -7   4  -1   14.50    4.20
   7   4   1    3.30    4.50
  -7  -4   1   16.80    5.30
   7  -4  -1    8.60    4.80
   7   4   1    7.10    5.20
   7   4   1    1.10   11.60
  -7  -4   1   16.20    5.20
  -7  -4   1   12.00    4.60
  -8  -4  -1    2.10    4.20
   8  -4   1    2.10    4.80
  -8  -4  -1    7.00    4.40
   8  -4   1    6.70    4.50
  -8  -4  -1    0.80    4.00
   8  -4   1   10.20    5.30
  -8  -4  -1    5.20    3.90
   8   4  -1    9.70    4.50
  -8   4   1    2.70    4.50
   8   4  -1    5.30    4.70
  -8   4   1    1.60    3.40
   8   4  -1    9.50    4.70
  -8  -4  -1    7.30    4.60
  -8   4  -1    9.60    4.10
   8   4   1    2.50    4.00
  -8  -4   1   11.40    6.90
   8  -4  -1    1.00    3.30
   8  -4  -1    4.10    5.60
  -8  -4   1    5.90    4.30
  -8  -4   1   17.60    6.20
  -8  -4   1    8.10    4.50
   8  -4  -1    9.70    5.20
   8   4   1    6.40    4.90
  -8  -4   1   11.30    4.90
  -8   4  -1    6.90    5.40
   8   4   1    3.30    4.00
   9   4  -1   36.10    6.40
  -9   4   1   41.40    8.20
  -9  -4  -1   57.29    9.70
   9   4  -1   33.00    6.30
  -9  -4  -1   36.30    8.50
  -9   4   1   46.60   12.20
  -9  -4  -1   29.30    7.70
  -9  -4  -1   47.00    7.10
   9  -4   1   51.99    8.50
  -9  -4  -1   57.99    7.70
   9  -4   1   36.60    6.70
   9  -4   1   37.00    7.90
   9   4   1   57.89    8.60
   9  -4  -1   40.20    7.10
  -9   4  -1   43.10    6.70
  -9  -4   1   32.50    8.10
  -9   4  -1   34.20   10.10
  -9  -4   1   48.00    7.00
   9  -4  -1   37.60    6.50
  -9  -4   1   44.20   12.50
   9  -4  -1   54.09    8.40
 -10   4   1   22.40    4.40
 -10  -4  -1   25.40    4.50
  10   4  -1   23.60    4.20
  10  -4   1   27.00    5.70
 -10   4   1   25.30    5.60
  10  -4   1   26.60    5.20
 -10  -4  -1   14.40    4.80
 -10  -4  -1   24.60    7.80
  10  -4   1   22.60    4.50
 -10  -4   1   19.30    6.20
 -10   4  -1   18.40    5.00
 -10  -4   1   28.50    4.40
  10   4   1   24.40    4.20
  10   4   1   19.30    5.00
 -10  -4   1   22.40    7.30
  10  -4  -1   19.00    6.20
 -10   4  -1   22.70    4.20
  10  -4  -1   19.40    4.30
   0  -5  -1   30.40    5.10
   0   5  -1   18.90    3.20
   0  -5   1   19.10    3.90
   0   5   1   28.40    3.90
   0  -5   1   19.20    4.40
   0  -5  -1   24.10    4.90
   1  -5   1  238.48   16.00
  -1  -5  -1  245.88   17.30
  -1   5   1  247.78   16.60
   1   5  -1  238.48   17.30
   1  -5   1  252.57   18.70
  -1  -5  -1  244.78   18.40
   1  -5   1  228.48   15.80
   1  -5   1  238.68   17.90
   1   5   1  237.58   17.40
   1  -5  -1  229.58   16.50
   1  -5  -1  227.88   17.70
   1  -5  -1  254.07   20.40
   1   5   1  203.58   20.90
  -1  -5   1  201.98   18.00
  -1  -5   1  199.48   17.00
  -1  -5   1  232.28   15.50
  -1  -5   1  214.28   15.90
   1   5   1  198.18   17.50
   1  -5  -1  226.58   16.10
   2   5  -1  198.98   17.00
   2   5  -1  179.48   20.70
  -2  -5  -1  246.18   17.20
   2   5  -1  191.78   17.70
   2  -5   1  203.88   17.50
   2  -5   1  213.38   17.50
  -2  -5  -1  241.48   16.90
  -2  -5  -1  240.68   16.10
   2   5   1  227.48   21.00
  -2  -5   1  210.68   16.80
   2   5   1  244.88   18.00
  -2  -5   1  215.28   17.00
  -2  -5   1  197.18   15.90
   3   5  -1  300.57   24.00
   3   5  -1  322.27   23.00
   3   5  -1  306.67   26.00
  -3  -5  -1  327.47   22.40
   3   5  -1  303.37   21.90
   3   5  -1  291.97   23.40
  -3  -5  -1  314.87   22.00
  -3  -5  -1  327.57   21.40
   3   5   1  274.67   23.70
   3   5   1  262.07   22.40
   3  -5  -1  294.57   23.50
   3   5   1  262.57   23.00
   3  -5  -1  313.17   23.90
   3   5   1  246.28   21.70
   3   5   1  267.27   25.20
  -4  -5  -1   39.50    6.40
  -4  -5  -1   43.30    7.00
   4   5  -1   49.40    6.00
   4  -5   1   47.60    7.70
   4   5  -1   43.90    8.20
   4   5  -1   48.50    7.40
  -4  -5  -1   47.50    6.50
  -4  -5  -1   40.90    6.40
  -4  -5  -1   34.80    5.90
   4   5  -1   39.20    7.40
   4  -5   1   54.29    7.90
  -4  -5  -1   43.90    5.70
  -4  -5   1   40.10    6.60
   4   5   1   24.90   10.00
  -4  -5   1   43.40    7.60
   4  -5  -1   40.00    7.40
  -4  -5   1   29.40    5.70
  -4  -5   1   39.50    5.80
  -4  -5   1   40.40    5.90
   4   5   1   44.20    6.20
   4  -5  -1   55.29    8.90
   4   5   1   44.10    7.10
   4   5   1   41.00    7.60
   4   5   1   33.30    7.10
  -4  -5   1   31.30    5.90
   5   5  -1  199.28   16.90
   5  -5   1  210.88   22.80
   5   5  -1  210.48   19.50
  -5  -5  -1  172.68   16.50
  -5  -5  -1  197.08   17.10
  -5  -5  -1  183.48   16.50
   5   5  -1  210.48   19.10
   5   5  -1  200.78   22.20
   5  -5   1  187.98   22.30
   5   5  -1  227.68   16.80
   5   5  -1  195.78   17.90
   5   5  -1  206.48   17.50
  -5  -5  -1  188.98   18.30
  -5  -5  -1  188.08   16.50
  -5  -5  -1  164.38   20.50
   5   5  -1  202.68   17.70
  -5  -5  -1  192.98   16.20
   5  -5   1  214.38   23.40
   5  -5  -1  178.58   21.20
   5  -5  -1  190.38   17.60
   5   5   1  151.68   22.10
   5   5   1  175.38   18.40
  -5  -5   1  205.58   16.20
  -5  -5   1  225.58   17.80
   5   5   1  180.28   17.50
   5   5   1  193.58   16.70
  -5  -5   1  199.78   17.10
   5   5   1  178.68   17.50
   5   5   1  178.18   17.10
  -5  -5   1  213.88   17.10
   5   5   1  190.28   17.00
  -5  -5   1  203.78   17.20
  -5  -5   1  187.98   17.00
  -6  -5  -1  104.49   13.20
   6  -5   1   99.09   11.60
   6  -5   1  102.19   12.60
   6   5  -1   97.19   17.00
   6   5  -1   88.19   11.50
   6   5  -1  112.29   12.20
   6  -5   1  101.49   12.00
   6   5  -1  102.79   10.30
   6   5  -1  108.29   11.10
   6   5  -1   98.19   11.40
   6  -5  -1  111.59   12.60
  -6  -5   1   82.99   10.90
  -6   5  -1   86.29    9.50
  -6  -5   1   93.39   11.60
  -6  -5   1   85.29   10.20
  -6  -5   1   73.99   10.80
   6   5   1  121.89   18.00
  -6  -5   1   82.09   10.60
  -6  -5   1   81.49   10.10
   7   5  -1   -2.40    3.10
  -7  -5  -1    0.10    3.60
   7   5  -1    2.40    4.60
   7  -5   1   -1.30    4.30
  -7  -5  -1    0.90    3.80
   7   5  -1    1.20    3.40
  -7   5   1    1.60    3.10
   7   5  -1    4.10    3.70
   7   5  -1    1.80    4.20
   7  -5   1    3.00    4.20
   7  -5   1    1.00    4.00
  -7  -5  -1   -2.20    3.50
  -7   5   1   -2.50    3.30
  -7  -5  -1    0.30    3.20
  -7  -5  -1    1.70    3.80
  -7  -5  -1   -0.30    3.90
   7   5  -1   -0.20   13.60
  -7  -5  -1   -0.20    3.10
  -7  -5   1   -0.80    3.90
  -7  -5   1    4.40    3.90
  -7  -5   1    0.40    3.80
   7  -5  -1    7.60    5.00
   7  -5  -1   -0.40    2.30
  -7   5  -1    1.20    3.80
   7   5   1   -2.20    2.80
   7  -5  -1   -0.90    3.50
  -7  -5   1    1.00    3.90
   7  -5  -1   -1.50    4.00
  -7  -5   1    2.50    4.00
  -7  -5   1    5.00    4.20
   7   5   1   -0.70    4.50
   7   5   1   14.70   14.10
   7   5   1    2.60    3.70
   7   5   1    1.60    3.00
  -7  -5   1    2.10    4.00
   7   5   1    0.50    4.30
  -7   5  -1    2.30    3.10
   8  -5   1   59.79   13.30
   8   5  -1   78.19   14.80
  -8   5   1   62.39    8.50
  -8  -5  -1   58.19    8.90
   8   5  -1   60.99   10.00
   8  -5   1   35.10   10.90
  -8  -5  -1   58.89   12.30
   8  -5   1   67.59   16.40
  -8  -5   1   64.99   11.70
   8  -5  -1   87.39   15.40
  -8  -5   1   83.49    9.30
  -8   5  -1   75.59    8.50
   8  -5  -1   47.00   12.70
  -8   5  -1   60.19   11.80
  -8  -5   1   57.89   10.60
   8  -5  -1   94.69   18.00
   9   5  -1   15.00    4.70
   9  -5   1   23.10    6.20
  -9  -5  -1   23.90    4.90
  -9  -5  -1   18.00    8.30
  -9   5   1   16.00    5.40
  -9  -5  -1   20.40    5.60
  -9   5   1   13.50    5.30
   9   5  -1    7.30    3.50
   9  -5   1    9.00    5.50
  -9  -5  -1   13.60    5.50
   9  -5   1    8.70    4.10
  -9  -5  -1   13.50    4.20
  -9   5   1   14.90    4.00
  -9  -5   1   10.80    7.20
  -9  -5   1   20.90    4.70
  -9   5  -1    9.20    3.50
   9   5   1   14.80    4.60
  -9  -5   1   13.60    5.70
   9  -5  -1   12.10    4.40
   9  -5  -1   13.80    4.70
   9  -5  -1   13.30    5.10
   9   5   1   17.90    5.00
  -9   5  -1    6.90    4.50
  -9   5  -1    9.40    4.80
  -9  -5   1   13.70    5.00
 -10   5   1  110.89    9.40
  10   5  -1  121.29    9.90
  10  -5   1  107.59   11.50
  10  -5   1  113.79   10.30
  10  -5   1  123.89   10.70
 -10  -5  -1  103.09   11.50
 -10  -5  -1  119.89   11.60
 -10  -5   1  108.69   11.70
 -10   5  -1  116.49    9.40
  10  -5  -1  113.59   10.30
  10  -5  -1  100.69   12.50
  10   5   1  118.39   10.00
 -10   5  -1   90.49   11.40
   0  -6   1   67.99    7.10
   0  -6   1   64.89    7.70
   0  -6  -1   39.50    6.80
   0   6   1   44.90    5.90
   0   6  -1   63.69    6.10
   0  -6  -1   46.50    6.60
   0  -6  -1   46.80    6.60
   0  -6   1   69.59    7.30
   0  -6   1   58.49    5.60
  -1  -6  -1  384.66   26.60
  -1   6   1  364.66   25.00
   1  -6   1  309.97   26.10
   1  -6   1  301.07   26.20
  -1  -6  -1  375.46   26.10
  -1  -6  -1  339.57   24.10
  -1  -6   1  328.57   26.10
   1  -6  -1  387.26   24.70
   1  -6  -1  402.26   25.20
   1   6   1  345.27   26.50
  -1  -6   1  315.87   25.70
   1  -6  -1  401.86   27.10
   1   6   1  354.46   26.00
  -1  -6   1  358.36   24.00
   2   6  -1  831.12   54.39
   2   6  -1  741.63   55.29
  -2  -6  -1  744.23   53.79
   2   6  -1  773.72   57.09
   2  -6   1  868.31   55.39
  -2  -6  -1  724.83   53.89
   2  -6   1  886.51   55.29
  -2  -6  -1  710.03   52.39
  -2  -6  -1  783.32   51.89
   2   6   1  726.03   57.09
  -2  -6   1  862.91   51.99
  -2  -6   1  845.12   54.49
   2   6   1  693.23   54.99
   2  -6  -1  812.82   55.09
   2  -6  -1  774.82   55.09
  -2  -6   1  786.02   52.59
  -2  -6   1  794.22   53.99
   2   6   1  692.53   54.49
  -3  -6  -1  977.70   67.79
   3  -6   1 1078.19   70.69
  -3  -6  -1  995.30   68.89
   3   6  -1  944.61   69.09
   3   6  -1  956.20   72.59
  -3  -6  -1 1022.60   67.09
   3   6  -1  908.41   69.79
   3   6  -1  921.41   70.49
  -3  -6  -1 1006.00   68.69
   3  -6   1 1061.69   70.49
   3   6  -1  953.40   68.09
  -3  -6  -1 1085.29   69.99
   3   6   1 1021.90   68.39
   3   6   1  975.70   69.99
   3   6   1  980.20   70.79
  -3  -6   1 1044.70   68.99
  -3  -6   1 1016.50   67.19
   3   6   1 1020.20   72.29
   3   6   1 1037.80   69.39
  -3  -6   1  997.20   67.99
   3  -6  -1 1034.70   70.49
  -3  -6   1 1008.90   69.19
   3  -6  -1 1059.59   70.59
   4   6  -1  104.89   12.20
   4   6  -1  104.09   12.90
   4   6  -1  113.69   13.50
   4   6  -1  104.59   17.30
   4   6  -1  139.49   11.90
   4  -6   1  130.99   13.80
   4   6  -1  112.99   11.30
   4  -6   1  122.89   13.40
   4   6   1  160.58   14.30
  -4  -6   1  123.09   11.70
   4   6   1  150.98   21.20
  -4  -6   1  118.89   12.30
   4  -6  -1  147.79   13.00
   4  -6  -1  158.28   14.70
  -4  -6   1  123.69   12.30
  -4  -6   1  110.39   10.60
  -4  -6   1  125.19   12.10
  -4  -6   1  116.89   10.80
   5   6  -1  181.28   16.20
   5  -6   1  144.79   15.60
   5   6  -1  171.98   16.50
  -5  -6  -1  202.18   16.20
   5   6  -1  165.68   22.90
  -5  -6  -1  183.08   15.70
   5  -6   1  155.98   15.40
   5   6  -1  171.98   15.70
  -5  -6  -1  152.68   20.00
   5   6  -1  165.28   17.70
   5  -6   1  160.18   15.20
  -5  -6  -1  190.98   15.70
  -5  -6  -1  199.08   14.80
  -5  -6  -1  187.18   14.90
   5  -6   1  137.99   16.00
   5   6  -1  202.78   15.90
   5   6  -1  164.98   16.90
   5   6   1  176.78   18.10
  -5  -6   1  173.18   16.20
   5   6   1  183.38   16.00
  -5  -6   1  143.49   16.70
   5  -6  -1  181.58   16.20
  -5  -6   1  150.68   15.30
  -5  -6   1  152.28   14.10
  -5  -6   1  141.29   17.60
  -5  -6   1  154.98   15.70
   5  -6  -1  172.78   15.50
   5   6   1  174.58   15.70
   5   6   1  179.98   16.20
  -5  -6   1  164.68   14.40
  -5  -6   1  164.28   15.90
   5  -6  -1  188.08   16.20
   5   6   1  185.88   24.90
   5   6   1  170.98   16.80
  -5  -6   1  152.28   15.20
   5  -6  -1  138.39   16.10
   5   6   1  169.38   16.40
   6   6  -1  148.09   16.80
   6   6  -1  146.79   16.40
   6   6  -1  155.48   16.10
  -6  -6  -1  199.38   16.80
  -6  -6  -1  198.68   16.80
  -6  -6  -1  216.78   19.00
   6   6  -1  149.69   15.50
   6  -6   1  148.59   17.10
   6   6  -1  138.29   36.20
   6  -6   1  161.68   17.80
   6  -6   1  175.68   17.00
  -6  -6  -1  143.09   17.20
  -6  -6  -1  193.38   15.80
  -6  -6  -1  199.68   16.90
   6   6  -1  148.79   18.50
  -6  -6  -1  203.18   15.80
  -6   6   1  184.98   14.60
  -6  -6   1  171.28   15.90
   6   6   1  192.78   19.60
   6   6   1  205.28   17.90
   6  -6  -1  205.78   16.60
   6  -6  -1  201.78   17.90
  -6  -6   1  164.68   15.30
   6   6   1  209.78   18.00
  -6  -6   1  143.39   14.70
  -6  -6   1  162.48   17.90
   6  -6  -1  194.48   17.60
  -6  -6   1  159.78   16.30
   6  -6  -1  197.38   20.60
  -6  -6   1  144.19   16.10
  -6  -6   1  152.48   16.10
  -7  -6  -1   79.39   10.80
  -7  -6  -1   72.89    9.50
  -7   6   1   72.69    8.50
   7   6  -1   92.99   10.80
   7  -6   1   94.89   11.20
  -7   6   1   56.19   10.40
   7   6  -1   96.59   11.10
   7   6  -1   91.79   15.00
  -7  -6  -1   80.39    9.90
  -7  -6  -1   62.69   11.40
  -7  -6  -1   84.69   11.00
  -7  -6  -1   74.39   10.10
   7   6  -1   81.79   11.40
   7  -6   1   92.69   11.70
   7   6  -1   80.69   20.40
   7  -6   1   88.59   11.90
  -7  -6  -1   71.89    9.60
   7   6   1   53.29   20.00
   7  -6  -1   74.09   10.20
   7  -6  -1   62.79   10.30
  -7   6  -1   78.69    8.70
  -7  -6   1   76.79   10.70
  -7  -6   1   79.09   10.40
  -7  -6   1   90.39   10.90
  -7  -6   1   68.99    9.40
   7  -6  -1   73.79   11.50
  -7  -6   1   63.59    9.30
  -7  -6   1   59.19   11.20
   7   6   1   58.99   10.00
  -7  -6   1   75.09   10.80
   7   6   1   81.19   10.20
   7   6   1   73.09   13.40
   7   6   1   68.89   10.20
  -8  -6  -1   27.60    5.70
   8  -6   1   30.80    7.20
   8   6  -1   26.00    5.90
   8  -6   1   32.50    7.10
  -8  -6  -1   23.00    5.40
  -8   6   1   16.80    5.50
  -8   6   1   24.80    5.00
  -8  -6  -1   23.70    6.40
  -8  -6  -1   17.60    5.20
  -8  -6  -1   21.20    7.10
   8   6  -1   21.10    5.80
  -8   6   1   21.20    6.90
  -8  -6  -1   18.20    6.60
   8  -6   1   17.70    6.40
  -8  -6   1   22.20    7.30
   8  -6  -1   19.60    6.30
  -8  -6   1   20.10    6.00
  -8   6  -1   24.00    6.80
   8   6   1   18.90    5.40
  -8   6  -1   34.10    5.80
  -8  -6   1   14.30    6.10
  -8  -6   1   24.60    5.60
  -8  -6   1   23.80    5.40
   8  -6  -1   21.20    6.10
  -8  -6   1   22.60    5.60
  -9  -6  -1    5.90    3.40
  -9  -6  -1    6.40    3.30
   9   6  -1    2.10    3.10
   9  -6   1    2.70    3.90
  -9  -6  -1   10.50    5.10
   9  -6   1    0.00    5.70
   9   6  -1    1.50    2.70
  -9  -6  -1    4.70    4.10
   9  -6   1    0.70    3.00
  -9   6   1    6.30    3.20
  -9  -6   1    1.70    4.30
  -9   6  -1    2.30    5.20
   9   6   1    4.70    3.60
   9  -6  -1    6.20    4.80
   9   6   1    5.10    3.50
  -9  -6   1    4.90    2.90
  -9   6  -1   -0.40    2.40
  -9  -6   1    0.90    3.70
  -9   6  -1    1.20    4.40
   9  -6  -1    6.50    3.70
 -10  -6  -1    5.20    4.90
  10  -6   1    2.30    4.90
  10   6  -1    8.80    2.90
 -10   6   1    4.00    2.80
  10  -6   1    4.80    3.00
 -10   6  -1    5.20    3.30
  10  -6  -1    7.00    6.60
  10   6   1    0.20    2.40
  10  -6  -1    4.30    3.10
 -10  -6   1    6.40    3.80
   0  -7  -1   34.50    4.60
   0  -7   1   51.79    7.10
   0   7   1   45.20    6.80
   0  -7  -1   51.69    7.20
   0  -7   1   45.20    5.00
   0  -7  -1   31.10    6.80
   0  -7  -1   53.89    7.00
   0  -7   1   40.70    6.90
   0  -7   1   51.39    7.10
   0   7   1   55.09    6.30
   1  -7   1   25.90    3.70
   1   7  -1   35.00    5.80
   1   7  -1   31.10    6.30
   1  -7   1   29.00    6.40
   1  -7   1   23.10    6.00
   1  -7   1   26.90    4.40
  -1  -7   1   47.00    6.70
  -1  -7   1   47.60    6.60
  -1   7  -1   29.30    5.50
  -1  -7   1   30.50    3.80
   2   7  -1   87.99    9.40
  -2   7   1   78.19    7.30
   2   7  -1   87.69   10.00
   2   7  -1   63.09   19.10
   2   7  -1   84.19    9.20
   2   7   1   87.29    9.40
   2   7   1   74.99    9.50
   2   7   1   80.19    7.90
   2  -7  -1   63.89    9.50
   2   7   1   66.59   18.00
  -2  -7   1   74.99    6.70
  -2  -7   1   73.09    8.90
  -2  -7   1   59.69    8.70
   2  -7  -1   67.69    9.40
  -2  -7   1   65.49    8.40
  -2  -7   1   65.69    5.90
  -3  -7  -1   69.69    8.20
   3   7  -1   48.50   18.10
   3   7  -1   54.09    8.00
   3   7  -1   59.39    9.60
  -3  -7  -1   64.19    8.10
   3  -7   1   74.19    9.60
  -3  -7  -1   62.39    6.50
  -3  -7  -1   59.69    8.40
   3   7  -1   48.40    6.50
   3  -7   1   75.39   11.10
  -3  -7   1   43.40    7.70
  -3  -7   1   52.49    8.30
  -3  -7   1   41.70    6.10
   3   7   1   50.69    6.90
   3  -7  -1   56.09    9.40
   3   7   1   49.10    9.00
  -3  -7   1   56.79    8.90
   3   7   1   54.59    8.30
   3  -7  -1   50.09    9.00
   3   7   1   49.70    8.60
   3  -7  -1   45.20    7.70
  -3  -7   1   46.90    5.30
   3   7   1   37.50   14.90
   4  -7   1  116.69   13.60
   4  -7   1  122.59   12.50
   4   7  -1  123.39   11.20
  -4  -7  -1  123.79   12.00
  -4  -7  -1  114.89   12.00
  -4  -7  -1  123.79   10.80
  -4  -7  -1  119.49   11.60
  -4  -7  -1  125.09    9.90
   4  -7   1  118.99   13.70
   4  -7   1  108.19   11.50
   4   7  -1   91.89   18.60
   4  -7   1  121.99   11.10
  -4  -7  -1  117.89    9.90
  -4  -7  -1  109.39   11.50
   4   7  -1   98.89   13.00
  -4  -7  -1  130.19   13.40
   4   7  -1  123.19   12.50
   4   7  -1  109.89   11.60
   4   7  -1  112.29   13.10
   4  -7  -1   96.39   11.30
  -4  -7   1   87.29   11.00
   4   7   1   86.69   11.60
  -4  -7   1   97.89   11.00
   4   7   1  114.59   11.20
  -4  -7   1   94.29    9.30
   4  -7  -1  101.89   13.20
   4  -7  -1   96.79   12.80
  -4  -7   1   93.69   11.10
   4  -7  -1   92.89   10.50
  -4  -7   1   97.19   10.30
   4   7   1   91.69   12.70
   4   7   1   99.49   12.50
  -4  -7   1   90.49   11.00
   4  -7  -1   98.19   11.10
   4   7   1   85.59   18.40
   4   7   1   90.39   11.00
   4  -7  -1   91.99   10.90
  -5  -7  -1   12.80    4.90
  -5  -7  -1   11.70    4.60
  -5  -7  -1   11.10    3.80
   5   7  -1   18.50   17.40
   5   7  -1   17.40    6.40
  -5  -7  -1   13.60    4.90
   5   7  -1   14.40    4.80
   5   7  -1   14.20    4.80
  -5  -7  -1    8.30    5.90
   5   7  -1   14.90    6.60
   5  -7   1   19.90    6.00
   5  -7   1   19.00    5.30
   5   7  -1   11.80    5.10
  -5  -7  -1   12.20    5.20
  -5  -7  -1   11.30    4.10
   5  -7   1   17.20    4.70
   5   7  -1   24.40    5.50
  -5  -7  -1   10.50    4.60
  -5   7   1    7.90    4.00
   5  -7   1   16.50    5.80
  -5  -7  -1   12.20    4.30
   5  -7   1   16.30    5.20
   5   7  -1   21.70    6.50
   5   7   1    9.60    5.90
   5   7   1   12.90    4.90
   5  -7  -1    5.00    4.30
  -5  -7   1   16.20    5.40
   5   7   1   30.20   18.30
  -5  -7   1   13.50    6.50
  -5  -7   1   10.50    4.90
   5  -7  -1    9.50    4.40
   5   7   1    9.60    5.40
   5   7   1    9.20    4.50
   5   7   1   19.60    4.50
  -5  -7   1   16.30    4.30
  -5  -7   1   10.40    5.90
   5   7   1   11.70    5.50
  -5  -7   1   21.10    6.20
  -5  -7   1   14.60    5.20
  -5  -7   1   17.80    3.90
   5  -7  -1    9.90    4.60
   5  -7  -1    4.60    3.70
  -5  -7   1   17.40    5.60
  -5  -7   1   13.10    4.70
  -6  -7  -1   47.00    9.70
   6   7  -1   39.60    8.10
   6  -7   1   33.60    7.30
  -6  -7  -1   58.89    8.50
   6   7  -1   18.50   20.00
   6   7  -1   52.19    8.70
  -6   7   1   51.09    6.30
  -6  -7  -1   45.50    7.60
  -6  -7  -1   56.99    7.60
   6   7  -1   34.30   10.50
   6   7  -1   40.70    7.90
  -6  -7  -1   37.80    8.50
   6  -7   1   28.80    6.90
  -6   7   1   37.90    8.10
   6   7  -1   35.60    8.30
  -6  -7   1   49.20    8.80
   6   7   1   38.00    8.10
  -6  -7   1   38.70    6.10
   6   7   1   44.30   10.10
   6   7   1   45.00    8.90
  -6  -7   1   32.90    7.40
   6  -7  -1   42.10    8.30
  -6  -7   1   31.20   10.40
  -6  -7   1   30.20    8.10
  -6  -7   1   34.80    6.30
  -6  -7   1   34.80    7.30
   6   7   1   49.80    8.30
   6  -7  -1   38.10    7.60
   6  -7  -1   46.10    8.50
  -6  -7   1   32.90    7.60
   6   7   1   41.10   20.40
   6   7   1   45.10    8.00
  -7  -7  -1    4.20    4.20
  -7  -7  -1    1.30    4.20
  -7   7   1    3.00    5.40
   7   7  -1   13.60    5.60
  -7   7   1    6.40    3.40
  -7  -7  -1    5.40    3.70
  -7  -7  -1    1.20    3.90
   7   7  -1   17.70    6.00
  -7  -7  -1    4.10    3.80
  -7   7   1    2.80    3.90
  -7  -7  -1    7.30    7.20
   7  -7   1   17.70    6.00
  -7  -7  -1    7.20    4.10
   7   7  -1   15.10    5.50
   7  -7   1   16.40    6.50
   7   7  -1   15.10    7.60
  -7  -7   1   19.80    6.40
   7   7   1    8.00    5.00
   7   7   1    3.60    6.20
  -7  -7   1   17.30    5.80
   7  -7  -1   12.60    5.20
  -7   7  -1   18.90    7.70
   7   7   1    4.30    4.90
   7  -7  -1    9.10    5.70
  -7  -7   1    1.90    1.70
   7   7   1    9.20    4.90
  -8   7   1  146.09   11.90
   8  -7   1  148.89   14.00
  -8  -7  -1  149.69   14.10
   8   7  -1  109.89   12.50
  -8   7   1  120.29   13.20
  -8  -7  -1  139.79   13.70
   8   7  -1  127.99   13.80
   8  -7   1  145.39   14.70
  -8  -7  -1  133.29   15.30
   8  -7  -1  139.29   13.70
  -8  -7   1  123.09   14.90
  -8   7  -1  131.69   11.70
  -8  -7   1  126.49   13.60
  -8  -7   1  118.29   13.00
   8  -7  -1  144.59   14.70
   8   7   1  143.49   14.30
   9   7  -1   24.70    5.20
   9  -7   1   21.90    5.50
  -9  -7  -1   38.30    7.90
   9  -7   1   22.60    5.10
  -9  -7  -1   39.10    9.10
  -9  -7   1   35.60    7.40
  -9  -7   1   36.00    6.80
   9   7   1   32.70    6.20
   9  -7  -1   28.50    5.80
  -9   7  -1   34.60    4.80
   9   7   1   37.00    5.60
   9  -7  -1   28.00    6.40
   0  -8  -1  332.27   23.50
   0  -8  -1  267.17   24.30
   0   8  -1  243.48   21.70
   0   8   1  332.27   22.70
   0  -8  -1  326.27   23.80
   0  -8   1  254.37   22.50
   0  -8   1  253.07   22.80
   1  -8   1  822.32   57.89
   1  -8   1  836.72   57.79
  -1  -8  -1  813.82   56.99
   1  -8   1  796.52   54.69
  -1  -8  -1  800.12   57.59
   1   8  -1  776.12   57.89
  -1  -8  -1  788.02   57.19
   1  -8   1  806.12   54.49
   1   8  -1  798.42   56.89
   1  -8  -1  795.32   59.29
   1   8   1  792.82   57.99
   1   8   1  875.01   57.99
   1  -8  -1  832.12   57.99
   1  -8  -1  859.21   57.89
   1   8   1  835.12   55.79
  -1   8  -1  828.32   55.99
   1  -8  -1  792.62   56.09
  -2  -8  -1  584.54   36.40
   2  -8   1  533.55   40.00
  -2  -8  -1  562.64   38.90
   2   8  -1  515.55   37.10
   2   8  -1  475.85   39.40
  -2  -8  -1  585.84   40.10
  -2  -8  -1  565.54   38.90
   2  -8   1  520.45   38.90
  -2  -8  -1  557.54   39.50
   2   8  -1  522.05   38.90
  -2  -8   1  474.75   38.50
  -2  -8   1  515.85   36.10
   2   8   1  509.65   37.20
   2   8   1  549.45   39.00
   2   8   1  484.05   39.30
  -2  -8   1  502.55   38.30
   2  -8  -1  506.35   38.90
  -2  -8   1  497.75   38.40
   2  -8  -1  532.15   39.80
   2  -8  -1  532.65   46.70
  -3  -8  -1  264.57   22.70
   3  -8   1  247.48   23.90
   3   8  -1  286.07   22.00
  -3  -8  -1  283.17   20.70
   3  -8   1  316.37   25.50
   3  -8   1  315.47   25.60
   3  -8   1  244.08   22.80
   3   8  -1  285.17   23.80
  -3  -8  -1  287.77   19.80
   3   8  -1  289.67   29.40
  -3  -8  -1  261.07   23.10
  -3  -8  -1  255.97   22.80
   3  -8   1  269.87   23.00
   3   8  -1  309.17   24.10
  -3  -8  -1  272.07   24.00
  -3  -8   1  295.97   20.80
   3   8   1  249.38   22.70
   3   8   1  260.17   22.00
   3  -8  -1  280.67   24.80
   3  -8  -1  286.37   22.20
  -3  -8   1  316.47   19.80
   3   8   1  261.27   23.20
   3  -8  -1  268.17   22.70
  -3  -8   1  297.97   23.40
  -3  -8   1  337.57   25.40
   3   8   1  232.58   32.80
   3  -8  -1  269.47   23.20
  -3  -8   1  310.27   23.30
   3  -8  -1  269.47   24.40
  -3  -8   1  306.77   23.80
  -4  -8  -1  196.28   15.90
   4  -8   1  177.58   15.60
   4   8  -1  180.18   15.30
  -4  -8  -1  176.48   16.10
   4  -8   1  191.68   18.90
  -4  -8  -1  189.58   16.50
   4   8  -1  173.08   29.10
  -4  -8  -1  189.18   14.30
   4  -8   1  178.48   18.60
  -4  -8  -1  193.88   18.00
   4   8  -1  166.38   16.20
   4  -8   1  185.18   15.20
   4   8  -1  155.78   15.50
   4  -8   1  179.48   16.00
  -4  -8  -1  184.08   16.00
   4  -8   1  173.88   15.30
  -4  -8  -1  219.58   25.80
   4   8  -1  166.48   17.50
   4   8  -1  150.98   16.20
  -4  -8   1  132.29   14.50
   4   8   1  181.28   15.60
  -4  -8   1  138.99   15.50
   4   8   1  150.18   15.40
  -4  -8   1  142.59   13.70
  -4  -8   1  146.39   15.30
   4  -8  -1  154.68   14.70
   4   8   1  152.68   16.00
  -4  -8   1  141.49   16.50
   4   8   1  154.48   17.00
   4  -8  -1  162.58   18.10
  -4  -8   1  133.49   15.10
   4  -8  -1  164.18   15.50
   4  -8  -1  140.99   15.00
   4   8   1  139.39   28.40
  -4  -8   1  148.89   12.60
   4   8   1  157.78   19.20
   4  -8  -1  159.58   17.70
   4  -8  -1  150.98   15.70
  -4  -8   1  147.69   16.70
  -5  -8  -1   14.50    5.40
   5   8  -1   18.00    6.60
   5   8  -1   19.70    6.30
   5  -8   1   23.60    8.00
  -5  -8  -1   17.40    5.70
   5   8  -1    8.10   23.60
  -5  -8  -1   17.60    4.10
  -5  -8  -1   13.80    4.70
   5   8  -1   21.00    5.80
   5   8  -1   20.50    5.80
   5   8  -1   20.80    6.30
   5  -8   1   16.90    5.90
  -5  -8  -1   14.60    5.60
   5  -8   1   15.90    5.20
  -5  -8  -1   11.20    5.10
   5   8  -1   28.40    7.40
  -5  -8  -1   13.10    6.60
   5  -8   1   15.00    5.00
  -5  -8  -1   16.40    7.40
   5  -8   1   15.70    6.80
   5  -8  -1   20.60    5.80
   5   8   1   18.10    5.70
  -5  -8   1   25.70    6.50
  -5  -8   1   19.20    5.60
  -5  -8   1   23.70    5.80
  -5  -8   1   32.20    9.20
   5   8   1   24.80    6.30
  -5  -8   1   32.20    7.10
   5  -8  -1   15.30    5.10
   5   8   1   -9.40   23.30
   5  -8  -1   23.00    6.60
   5   8   1   16.40    5.70
  -5  -8   1   22.90    5.20
   5   8   1   22.40    6.80
   5  -8  -1   14.10    6.90
  -5  -8   1   22.00    7.10
   5  -8  -1   14.60    7.00
  -5  -8   1   23.60    4.40
   5  -8  -1   19.30    5.80
   5   8   1   19.20    6.80
  -6  -8  -1  186.18   15.40
   6   8  -1  195.48   17.90
  -6  -8  -1  180.98   16.60
  -6  -8  -1  168.78   17.80
   6   8  -1  167.98   18.70
   6  -8   1  185.18   17.40
  -6  -8  -1  173.88   17.50
   6  -8   1  154.68   17.40
   6   8  -1  168.48   17.90
  -6  -8  -1  178.38   17.70
   6   8  -1  123.59   32.40
   6   8  -1  177.28   17.70
   6   8   1  233.58   34.60
   6   8   1  173.38   17.50
   6   8   1  186.38   18.60
   6  -8  -1  184.48   17.30
  -6  -8   1  199.18   15.50
  -6  -8   1  180.78   18.20
  -6  -8   1  202.28   17.70
   6   8   1  184.48   19.00
  -6  -8   1  187.98   18.20
   6  -8  -1  178.78   17.10
   6   8   1  213.88   18.70
   6  -8  -1  181.48   18.00
  -6  -8   1  189.78   16.90
   7   8  -1  103.79   32.80
  -7  -8  -1   84.89    9.40
  -7  -8  -1   81.59   10.80
   7   8  -1   94.89   11.80
   7  -8   1   85.69   11.20
   7  -8   1   77.29   11.70
  -7  -8  -1   85.39   10.50
  -7  -8  -1   84.69   17.10
  -7   8   1   91.09    8.90
  -7  -8  -1   82.59   10.70
   7   8  -1   93.59   12.80
   7   8  -1   98.89   12.40
   7   8   1   85.49   11.60
  -7  -8   1   95.29    9.60
   7   8   1   87.59   11.70
   7  -8  -1   87.29   11.40
  -7  -8   1   92.99   10.90
   7   8   1   73.79   31.40
  -7   8  -1   82.59    8.70
   7  -8  -1   62.19   10.50
   7   8   1   93.99   12.40
   7   8   1   79.09   23.90
  -7  -8   1   82.99   10.60
   8  -8   1   21.70    6.50
   8  -8   1   20.60    5.40
   8   8  -1   23.10    6.00
  -8  -8  -1   18.20    4.80
   8   8  -1   23.00    5.80
  -8  -8  -1   25.00    5.70
  -8  -8   1   21.20    5.60
  -8  -8   1   20.50    5.50
   8  -8  -1   34.50    6.80
  -8  -8   1   19.10    5.30
  -8   8  -1   32.10    4.70
  -8  -8   1   13.20    4.50
   8   8   1   30.10    6.80
   8  -8  -1   29.50    7.30
   9  -8   1    7.40    4.90
   9   8  -1    6.20    3.20
   9  -8   1    5.20    3.80
  -9   8   1    7.20    2.80
  -9  -8  -1   11.30    3.90
   9  -8  -1    4.90    3.70
   9  -8  -1   15.90    6.90
   9   8   1   12.20    4.20
  -9  -8   1   11.60    4.00
  -9   8  -1    9.60    2.80
   0   9   1   16.30    4.90
   0  -9   1    0.40    6.30
   0  -9   1    8.30    4.10
   0  -9  -1    4.80    7.60
   0  -9   1   14.00    5.20
   0   9   1   14.50    3.10
   0  -9  -1   16.60    4.50
   0  -9   1   11.60    4.60
   0  -9   1    8.80    3.80
   0   9  -1   10.80    4.00
   0  -9  -1   13.40    5.00
   0  -9  -1   20.90    5.90
   0  -9  -1   18.40    5.50
  -1   9   1   16.70    3.00
  -1  -9  -1   17.50    5.30
   1   9  -1   23.20    5.60
  -1   9   1   20.00    5.00
   1  -9   1   27.90    6.00
  -1  -9  -1   19.30    6.40
   1  -9   1   28.20    6.90
  -1  -9  -1   24.10    6.30
  -1  -9  -1   20.20    6.00
   1   9  -1   20.70    4.20
   1  -9   1   30.00    7.00
   1  -9   1   28.60    6.70
   1  -9  -1   25.30    6.50
  -1  -9   1   38.80    6.70
   1  -9  -1   23.90    6.50
   1  -9  -1   24.90    6.10
   1   9   1   23.10    5.50
   1   9   1   20.80    6.10
   1  -9  -1   26.70    5.60
   1  -9  -1   21.20    4.60
  -1  -9   1   23.80    5.90
   1   9   1   24.90    4.50
   2   9  -1  139.49   13.90
  -2  -9  -1  113.79   12.60
  -2  -9  -1  132.69   13.50
   2   9  -1  121.09   14.20
  -2  -9  -1  122.29   13.60
  -2  -9  -1  130.79    9.60
   2  -9   1  126.89   14.50
   2   9  -1  128.19   11.70
  -2  -9  -1  126.09   13.40
   2  -9   1  131.19   12.80
   2  -9   1  137.29   14.70
   2  -9   1  133.19   13.50
  -2  -9  -1  123.99   13.10
   2  -9  -1  123.49   14.30
   2   9   1  118.79   13.90
   2  -9  -1  113.69   12.40
   2  -9  -1  120.59   13.20
   2  -9  -1  114.49   12.40
   2   9   1  117.99   11.70
  -2  -9   1  131.39   14.10
  -2  -9   1  135.49   13.50
  -2  -9   1  128.89   13.00
  -2  -9   1  147.99   13.80
   2  -9  -1  126.09   14.30
   2   9   1  120.49   13.20
  -2  -9   1  126.29   12.80
  -3  -9  -1  184.28   13.60
  -3  -9  -1  200.38   14.80
   3   9  -1  190.28   17.60
   3   9  -1  188.08   16.60
  -3  -9  -1  178.48   18.00
   3  -9   1  218.48   17.40
   3  -9   1  208.68   18.30
   3  -9   1  205.78   17.10
  -3  -9  -1  155.58   17.10
  -3  -9  -1  197.08   18.70
   3  -9   1  222.58   20.60
  -3  -9  -1  186.88   18.40
   3  -9   1  209.38   20.40
  -3  -9  -1  175.88   17.60
   3  -9   1  138.59   20.80
   3   9  -1  171.28   18.80
   3  -9   1  204.58   17.40
  -3  -9  -1  174.88   16.30
   3  -9  -1  185.98   19.50
   3  -9  -1  205.48   18.30
  -3  -9   1  202.78   18.80
   3  -9  -1  205.18   17.10
  -3  -9   1  199.58   18.10
  -3  -9   1  202.78   18.40
  -3  -9   1  168.08   13.10
   3   9   1  174.48   18.70
  -3  -9   1  190.38   17.40
   3  -9  -1  212.98   20.00
  -3  -9   1  194.68   16.20
   3   9   1  188.28   16.80
  -3  -9   1  208.88   14.80
   3   9   1  184.88   17.70
   3  -9  -1  220.08   17.50
  -3  -9   1  195.08   18.50
   3  -9  -1  223.48   17.90
   4   9  -1   61.19   10.70
   4  -9   1   74.29   13.80
   4  -9   1   76.79    9.50
  -4  -9  -1   52.49    9.60
   4   9  -1   76.39   11.70
  -4  -9  -1   58.79    6.60
  -4  -9  -1   89.09   13.40
  -4  -9  -1   81.29   13.10
   4   9  -1   67.59   12.00
   4  -9   1   71.19    9.40
   4  -9   1   74.99   15.20
  -4  -9  -1   68.79    9.10
   4   9  -1   63.39    9.00
  -4  -9  -1   72.49   10.10
   4  -9   1   67.79   12.90
  -4  -9  -1   66.59    7.80
   4  -9   1   82.09    9.90
   4   9  -1   68.59   10.00
  -4  -9  -1   78.89   11.30
  -4  -9   1   57.19    9.80
   4  -9  -1   57.69    9.10
   4   9   1   66.79   10.20
   4   9   1   68.49   11.30
  -4  -9   1   67.19   11.50
  -4  -9   1   70.59    7.80
   4  -9  -1   58.79   11.50
   4  -9  -1   60.39   12.10
  -4  -9   1   71.59   10.10
  -4  -9   1   75.19   12.80
   4   9   1   72.29   12.90
  -4  -9   1   64.89    6.50
  -4  -9   1   60.19   10.40
  -4  -9   1   61.99    8.50
   4  -9  -1   73.99   10.70
   4   9   1   68.49   10.10
   4  -9  -1   64.19    9.30
   4   9   1   48.80    9.70
  -5  -9  -1   80.89    8.20
   5   9  -1  137.79   20.60
   5   9  -1   89.99   13.20
   5   9  -1   98.99   11.90
   5  -9   1   95.79   11.50
   5   9  -1   92.99   12.30
   5  -9   1   94.49   10.80
   5  -9   1   74.09   14.10
  -5  -9  -1   86.99   12.80
   5  -9   1   90.49   17.10
  -5  -9  -1   73.19   10.80
  -5  -9  -1   62.19   11.40
   5  -9   1   98.79   11.60
  -5  -9  -1   75.69    9.20
   5  -9   1  109.29   11.60
  -5  -9  -1   77.19   11.40
   5   9  -1   97.69   11.40
  -5  -9  -1   52.89   12.20
   5   9  -1   89.69   11.40
   5   9   1   66.29   11.60
   5  -9  -1   80.19   11.20
   5   9   1   73.79   11.90
  -5  -9   1   72.49   13.20
   5  -9  -1   72.19   16.30
   5  -9  -1   76.49   10.70
  -5  -9   1   83.79    9.50
  -5  -9   1   95.29    8.20
   5  -9  -1   71.59   14.10
  -5  -9   1   69.59   14.50
   5   9   1   59.49   11.80
  -5  -9   1   92.79   14.80
   5   9   1   91.39   11.40
   5  -9  -1   78.79   10.60
  -5  -9   1  108.79   13.70
   5  -9  -1   87.59   12.30
   5   9   1   62.89   11.10
  -5  -9   1   73.29   11.10
  -5  -9   1   85.19   10.50
  -6  -9  -1  144.59   13.60
  -6  -9  -1  133.39   14.50
   6   9  -1  145.99   15.70
   6   9  -1  147.49   15.40
  -6  -9  -1  143.29   15.60
   6  -9   1  144.79   14.90
  -6  -9  -1  143.49   15.40
   6  -9   1  136.39   15.30
  -6  -9  -1  159.08   12.40
  -6  -9  -1  132.09   15.40
   6   9  -1  133.39   16.50
   6   9  -1  139.49   15.40
   6   9   1  131.69   16.30
  -6  -9   1  134.39   14.80
  -6  -9   1  149.19   12.20
   6  -9  -1  146.19   15.70
  -6  -9   1  136.79   15.30
  -6  -9   1  120.09   15.30
   6   9   1  126.29   14.70
   6  -9  -1  140.09   14.50
   6  -9  -1  149.19   15.10
   6   9   1  132.79   15.60
  -6  -9   1  148.39   13.80
  -6  -9   1  124.79   13.80
   6   9   1  143.09   15.40
  -7  -9  -1   43.00    7.40
   7  -9   1   34.00    7.80
   7   9  -1   35.40    8.10
   7   9  -1   29.20    6.90
  -7  -9  -1   39.50    6.60
  -7  -9  -1   48.20    9.40
   7  -9   1   30.30    6.70
   7   9  -1   36.90    7.70
   7   9   1   53.09    9.40
   7   9   1   54.89    9.40
  -7  -9   1   29.70    6.40
   7  -9  -1   46.10    9.00
   7  -9  -1   46.90    8.20
  -7  -9   1   32.90    7.90
   7   9   1   42.60    8.10
  -7  -9   1   33.10    6.30
   8  -9   1    8.50    4.70
  -8  -9  -1    8.70    3.60
  -8  -9  -1    7.60    3.60
   8   9  -1   17.40    5.80
   8  -9   1    5.70    4.10
   8   9  -1    7.60    4.40
  -8   9   1   14.10    4.40
  -8  -9   1   11.10    3.90
   8  -9  -1   10.40    4.90
   8   9   1    7.30    3.60
  -8   9  -1    9.90    3.30
   8  -9  -1    6.50    5.50
   8   9   1    6.30    4.50
   8   9   1   15.00    8.00
   9  -9   1   21.70    6.60
   9   9  -1   26.40    4.70
   9  -9   1   31.70    5.90
   9   9   1   43.30    6.30
   9  -9  -1   31.20    5.50
   9  -9  -1   31.00    8.60
   0 -10  -1   34.10    7.40
   0 -10  -1   31.00    6.60
   0 -10   1   26.20    6.30
   0  10   1   35.40    7.00
   0 -10  -1   40.30    7.20
   0  10  -1   20.90    4.10
   0 -10   1   21.30    6.10
   0  10   1   33.80    5.00
   0 -10  -1   36.20    8.40
   0 -10   1   33.40    7.00
   0 -10  -1   31.40    7.00
   0 -10   1   23.40    6.60
   0 -10   1   23.00    6.40
   0 -10  -1   43.30   10.70
   1 -10   1   25.60    7.50
   1 -10   1   31.00    6.60
  -1 -10  -1   33.40    7.90
   1  10  -1   36.20    8.60
  -1 -10  -1   34.20    8.20
   1 -10   1   27.00    7.40
  -1 -10  -1   40.50    8.10
   1  10  -1   36.50    8.70
   1 -10   1   31.80    8.20
  -1 -10  -1   32.60    7.60
  -1  10   1   28.40    4.10
   1 -10   1   38.80    8.20
  -1 -10  -1   29.20    6.50
  -1 -10  -1   31.40    6.80
   1  10  -1   33.10    7.40
   1  10   1   35.60    7.60
  -1 -10   1   35.80    7.70
   1 -10  -1   24.80    6.90
  -1 -10   1   31.90    7.60
   1 -10  -1   47.40    8.20
   1 -10  -1   32.90    8.10
   1 -10  -1   40.90    8.40
   1  10   1   33.60    8.00
  -1 -10   1   41.80    7.60
  -1 -10   1   51.39    8.70
  -1 -10   1   45.20    7.60
  -1  10  -1   31.40    4.10
   1 -10  -1   31.10    7.30
   2 -10   1  142.09   14.70
   2 -10   1  153.18   17.00
   2  10  -1  150.18   13.80
   2 -10   1  142.49   15.20
   2 -10   1  155.68   15.00
  -2 -10  -1  167.68   16.80
   2  10  -1  147.89   15.80
  -2 -10  -1  161.18   15.60
  -2  10   1  141.19   11.30
   2 -10   1  149.19   16.90
   2  10  -1  153.98   16.00
  -2 -10  -1  168.28   15.60
  -2 -10  -1  143.09   15.60
  -2 -10  -1  162.88   15.90
  -2 -10  -1  176.48   17.70
   2 -10  -1  152.18   15.30
   2 -10  -1  152.48   14.90
   2  10   1  144.39   15.00
   2 -10  -1  167.68   16.00
   2  10   1  160.88   14.10
  -2 -10   1  166.08   15.40
   2  10   1  155.18   16.00
   2  10   1  151.88   17.30
  -2 -10   1  136.89   14.80
  -2 -10   1  154.88   15.80
  -2 -10   1  119.19   14.50
   2 -10  -1  157.98   14.90
  -2 -10   1  153.78   16.30
   2 -10  -1  159.38   17.20
   2 -10  -1  151.58   16.90
  -2 -10   1  153.48   16.00
  -3 -10  -1  156.38   16.70
  -3 -10  -1  132.79   15.50
   3 -10   1  175.88   15.30
  -3 -10  -1  146.19   16.70
  -3 -10  -1  140.39   16.20
   3 -10   1  175.18   18.90
   3 -10   1  182.88   16.10
   3  10  -1  162.98   16.10
  -3 -10  -1  141.59   12.10
   3 -10   1  172.08   17.70
   3 -10   1  175.68   16.70
   3 -10   1  179.98   16.00
   3  10  -1  177.48   15.30
   3  10  -1  159.38   18.00
   3  10  -1  160.88   17.30
  -3 -10  -1  135.29   16.60
   3 -10   1  165.98   18.90
   3 -10  -1  167.88   16.10
   3 -10  -1  153.38   18.10
   3 -10  -1  155.38   16.30
  -3 -10   1  195.18   18.20
   3  10   1  152.88   15.20
  -3 -10   1  185.18   17.20
   3  10   1  161.68   16.20
   3  10   1  149.19   16.60
   3 -10  -1  158.68   15.70
   3  10   1  128.49   16.60
   3 -10  -1  149.69   17.90
  -3 -10   1  177.58   16.30
  -3 -10   1  190.68   17.50
   3 -10  -1  152.08   15.10
   3  10   1  143.69   17.40
   4  10  -1  144.89   15.90
  -4 -10  -1  149.99   14.20
   4 -10   1  156.88   18.60
   4  10  -1  166.88   15.30
  -4 -10  -1  186.98   18.20
   4 -10   1  149.09   18.80
   4 -10   1  145.99   15.50
  -4 -10  -1  157.38   15.90
   4  10  -1  154.88   18.00
  -4 -10  -1  167.28   16.90
  -4 -10  -1  175.38   21.60
   4 -10   1  182.58   20.20
   4  10  -1  146.09   16.80
   4  10  -1  135.89   15.70
   4 -10   1  149.29   14.90
   4 -10   1  132.19   18.10
   4  10   1  147.49   15.70
   4 -10  -1  143.09   15.60
  -4 -10   1  129.29   13.20
   4  10   1  170.28   15.60
  -4 -10   1  118.49   15.80
   4 -10  -1  146.89   15.10
  -4 -10   1  114.49   16.30
   4 -10  -1  148.29   15.90
   4 -10  -1  137.29   20.30
   4 -10  -1  129.69   17.60
  -4 -10   1  139.29   15.50
   4  10   1  159.28   18.10
   4 -10  -1  155.28   16.10
   4  10   1  140.89   16.40
   4  10   1  151.88   16.30
   5 -10   1  142.29   15.50
   5  10  -1  162.78   16.70
   5 -10   1  109.49   17.90
   5  10  -1  142.99   15.60
   5 -10   1  137.19   14.80
   5  10  -1  168.18   16.60
  -5 -10  -1  106.09   17.50
   5  10  -1  160.08   18.50
   5  10  -1  182.18   16.30
   5 -10   1  153.88   15.50
  -5 -10  -1  162.48   12.60
  -5 -10  -1  174.28   13.40
  -5 -10  -1  153.98   16.90
  -5 -10  -1  168.28   16.50
  -5 -10  -1  151.08   14.60
   5 -10   1  149.39   15.50
  -5 -10  -1  147.09   16.40
   5 -10   1  117.09   19.90
   5  10  -1  142.19   16.60
   5 -10  -1  144.39   15.90
   5 -10  -1  118.89   18.30
  -5 -10   1  132.49   17.80
   5 -10  -1  115.89   18.20
   5  10   1  147.49   16.50
  -5 -10   1  134.29   13.70
  -5 -10   1  164.18   16.30
  -5 -10   1  140.99   16.70
   5  10   1  183.98   16.60
   5  10   1  157.58   16.40
   5 -10  -1  127.39   15.20
   5 -10  -1  144.39   15.60
  -5 -10   1  123.89   17.60
   5  10   1  146.29   16.20
  -5 -10   1  142.29   16.20
   5  10   1  144.89   17.90
   5  10   1  184.98   16.80
   5 -10  -1  137.19   15.10
  -5 -10   1  163.58   13.20
  -6 -10  -1  151.08   13.00
   6  10  -1  114.39   16.20
   6  10  -1  126.99   14.80
  -6 -10  -1  148.59   17.10
   6 -10   1  111.99   14.60
  -6 -10  -1  138.89   14.00
  -6 -10  -1  149.39   15.50
   6 -10   1  113.29   14.40
   6  10  -1  137.09   15.60
   6  10  -1  129.79   15.10
  -6 -10  -1  134.99   15.80
  -6 -10   1  124.29   15.60
   6  10   1  160.78   15.90
   6  10   1  165.38   16.00
  -6 -10   1  156.28   13.10
  -6 -10   1  129.69   15.80
   6 -10  -1  168.68   16.30
   6 -10  -1  165.08   15.80
  -6 -10   1  125.99   13.30
   6  10   1  143.99   15.80
   6  10   1  168.78   17.70
   7 -10   1   29.80    7.40
   7  10  -1   26.70    6.70
   7  10  -1   36.10    8.60
   7  10  -1   25.60    6.70
   7 -10   1   24.80    6.30
  -7 -10  -1   43.50    6.70
  -7 -10   1   32.60    5.50
   7  10   1   51.19    9.10
   7 -10  -1   20.20    6.50
   7 -10  -1   30.10    7.50
  -7 -10   1   31.40   12.40
   7  10   1   51.29    9.30
   7  10   1   49.50    8.40
   8 -10   1    8.50    5.90
  -8  10   1    7.00    2.60
   8  10  -1    8.60    4.90
   8 -10   1    5.90    4.40
   8  10  -1   19.60    5.30
   8 -10  -1   15.20    5.30
   8  10   1   10.60    4.30
   8 -10  -1   22.20    7.90
   9  10  -1   12.00    3.10
   9 -10   1   11.70    7.60
   9 -10   1    8.00    3.90
   9  10   1   16.50    3.80
   9 -10  -1   16.20    8.90
   9 -10  -1   10.60    4.20
   0 -11  -1   94.89   13.10
   0  11  -1  104.29    9.80
   0 -11   1  109.59   14.70
   0  11  -1  105.29   12.80
   0 -11   1  107.29   13.30
   0  11   1   89.79   12.00
   0  11   1   94.69    9.70
   0 -11   1  113.09   13.90
   0 -11  -1  100.99   14.40
   0 -11   1  126.99   12.80
   0 -11   1  122.39   16.70
   0  11   1   95.29   11.50
   0 -11  -1  141.29   23.70
   0 -11  -1   96.09   12.80
   0 -11  -1  101.59   12.10
   0 -11  -1   91.89   11.30
   1 -11   1   94.29   12.80
   1 -11   1   59.69   11.40
   1 -11   1  102.09   14.40
  -1 -11  -1   85.79   11.20
  -1 -11  -1   82.39   10.70
  -1 -11  -1   67.29   11.90
  -1 -11  -1   86.99   13.50
   1  11  -1   89.39   10.80
   1 -11   1   80.49   13.10
  -1 -11  -1   84.29   12.00
   1  11  -1   89.69   11.70
  -1  11   1   75.79    7.90
   1 -11   1   82.99   11.80
  -1 -11  -1   81.39   11.30
   1  11  -1   78.79    9.30
  -1 -11   1  103.29   11.70
   1  11   1   90.19   11.70
   1 -11  -1  101.39   14.70
  -1 -11   1   97.89   11.20
   1 -11  -1   88.39   12.70
  -1 -11   1  100.39   11.20
   1 -11  -1   97.69   11.30
   1 -11  -1   86.79   12.20
   1  11   1   83.59   10.70
   1  11   1   74.99    9.20
   1 -11  -1   89.29   11.70
  -1 -11   1   89.09   11.70
  -1 -11   1  101.59   13.20
  -1 -11   1   79.39   11.50
   1  11   1   83.59   13.90
  -2 -11  -1  235.18   19.30
   2 -11   1  187.58   20.50
   2  11  -1  170.78   18.80
   2 -11   1  187.98   18.70
  -2 -11  -1  215.88   18.70
  -2 -11  -1  223.08   20.60
  -2 -11  -1  219.78   19.80
   2 -11   1  192.88   20.40
  -2  11   1  202.68   14.70
  -2 -11  -1  229.68   19.70
  -2 -11  -1  226.78   19.70
   2  11  -1  160.48   17.60
   2  11  -1  158.68   16.40
   2  11  -1  153.68   19.60
   2 -11   1  200.68   18.30
   2 -11   1  197.98   18.90
   2 -11   1  180.48   17.80
   2  11   1  208.58   18.70
  -2 -11   1  171.08   19.40
  -2 -11   1  158.88   18.50
   2 -11  -1  202.58   20.80
   2  11   1  215.38   21.20
   2 -11  -1  219.18   19.70
  -2 -11   1  160.68   17.80
  -2 -11   1  155.18   18.00
   2 -11  -1  208.08   19.20
  -2 -11   1  167.18   17.80
   2 -11  -1  222.78   18.70
   2  11   1  205.48   19.60
   2 -11  -1  214.18   20.90
   2  11   1  187.58   16.90
   2 -11  -1  229.08   18.30
  -2  11  -1  169.78   15.20
  -3 -11  -1  162.88   16.50
   3  11  -1  163.28   18.10
  -3 -11  -1  154.18   17.60
   3 -11   1  174.88   17.10
   3 -11   1  180.28   19.60
   3  11  -1  158.08   18.70
   3  11  -1  165.28   15.50
  -3 -11  -1  157.88   17.40
  -3 -11  -1  182.08   19.90
  -3 -11  -1  172.18   18.00
   3 -11   1  157.48   15.90
  -3  11   1  151.28   13.30
   3 -11  -1  162.78   19.30
  -3 -11   1  151.48   17.40
   3 -11  -1  170.78   28.40
  -3 -11   1  174.68   17.70
   3  11   1  148.39   18.20
   3 -11  -1  147.69   15.80
  -3 -11   1  152.48   16.20
   3  11   1  173.58   20.20
  -3 -11   1  172.38   19.30
   3 -11  -1  144.39   16.50
   3  11   1  163.38   15.60
  -3 -11   1  159.28   17.00
   3  11   1  148.39   17.40
   3 -11  -1  167.78   18.60
   4  11  -1  232.28   22.80
  -4 -11  -1  264.97   24.60
   4  11  -1  209.78   25.10
   4 -11   1  231.88   22.60
   4  11  -1  251.37   22.10
   4 -11   1  250.37   26.50
   4 -11   1  242.68   22.50
  -4 -11  -1  270.17   25.00
   4 -11   1  222.38   21.60
   4 -11   1  223.08   25.60
   4  11  -1  243.28   23.00
  -4 -11  -1  242.18   24.00
   4  11  -1  237.98   25.40
  -4 -11  -1  273.27   18.50
  -4 -11  -1  239.68   23.60
  -4 -11  -1  251.77   22.90
   4 -11   1  219.78   21.40
   4  11   1  289.77   23.80
  -4 -11   1  274.37   24.90
   4 -11  -1  250.47   23.20
   4  11   1  277.77   23.90
  -4 -11   1  261.17   24.90
   4  11   1  263.27   24.60
  -4 -11   1  269.07   23.30
  -4 -11   1  269.07   24.50
   4 -11  -1  285.47   23.20
   4  11   1  272.97   26.00
   4 -11  -1  235.88   25.60
   4 -11  -1  263.17   22.70
   4 -11  -1  254.27   26.50
   4 -11  -1  266.47   22.70
  -4 -11   1  270.27   18.10
   4  11   1  298.27   23.10
  -4 -11   1  253.87   24.50
   5 -11   1    7.40    4.90
   5  11  -1    5.60    4.90
   5  11  -1    0.40    4.00
   5 -11   1    3.10    5.30
   5  11  -1    7.30    5.10
   5 -11   1    1.00    5.70
   5 -11   1    4.00    4.20
   5  11  -1    4.30    5.20
  -5 -11  -1    9.90    5.90
  -5 -11  -1    6.80    3.20
  -5 -11  -1    3.40    5.00
   5  11  -1    3.10    5.90
   5 -11   1    8.00    6.80
  -5 -11  -1    1.60    4.40
  -5 -11  -1    2.00    5.30
   5 -11   1    2.20    5.70
  -5 -11  -1    3.20    3.30
  -5 -11  -1    0.40    5.20
   5 -11  -1    9.20    7.40
   5  11   1    5.10    5.20
  -5 -11   1   12.60    5.90
   5 -11  -1    3.80    4.60
  -5 -11   1    9.60    3.00
  -5 -11   1   10.20    6.80
   5  11   1    9.90    5.90
   5  11   1   10.20    5.60
   5 -11  -1    6.30    6.60
   5 -11  -1    9.70    7.00
   5  11   1    8.40    6.70
   5 -11  -1    7.20    4.70
  -5 -11   1    3.20    4.60
  -5 -11   1   12.70    4.10
   5 -11  -1    8.70    6.70
  -5 -11   1   17.50    7.80
   5  11   1    8.70    5.50
  -5 -11   1    5.90    5.20
   6  11  -1   16.60    7.10
   6 -11   1   25.30    7.10
   6  11  -1   10.30    4.90
   6 -11   1   18.20    6.90
  -6 -11  -1   18.00    4.70
   6  11  -1   25.90    6.80
  -6 -11  -1   19.50    6.50
  -6 -11  -1   13.70    5.40
  -6 -11  -1   19.70    6.50
  -6 -11  -1   18.70    4.00
   6 -11  -1   11.10    6.40
   6  11   1   16.30    5.90
   6  11   1   20.40    7.60
  -6 -11   1   25.70    7.60
   6 -11  -1   22.00    6.00
   6 -11  -1   21.50    5.60
  -6 -11   1   15.50    6.40
   6 -11  -1   14.60    6.90
   6  11   1   23.50    7.00
  -6 -11   1   19.40    3.80
   7 -11   1   27.10    7.20
  -7 -11  -1   34.80    5.10
   7  11  -1   33.20    6.50
   7 -11   1   37.50    7.80
   7  11  -1   36.70    6.90
   7  11  -1   35.80    9.90
   7 -11  -1   35.30   10.10
   7 -11  -1   39.40    7.90
   7  11   1   41.90    9.50
   7  11   1   36.60    7.30
   7  11   1   32.60    6.80
   8  11  -1   17.20    4.40
   8 -11   1    9.60    7.30
   8 -11   1    8.60    4.70
   8  11  -1   15.40    4.40
   8  11   1   16.00    4.30
   8 -11  -1   12.70    5.00
   8  11   1   12.90    4.40
   8 -11  -1   26.10    9.90
   0 -12   1   39.70   10.70
   0 -12  -1   44.10    9.70
   0 -12   1   46.00    9.70
   0 -12   1   35.30    8.80
   0  12  -1   41.10    6.60
   0  12   1   49.20    8.30
   0  12   1   38.70    6.50
   0 -12  -1   12.90   10.10
   0 -12  -1   28.20    8.30
   0 -12  -1   37.70   12.20
   0 -12  -1   32.80    7.50
   0  12   1   35.60   11.90
   0 -12   1   44.70    8.90
   0  12  -1   49.40    8.40
   0 -12  -1   36.00   10.70
   0 -12   1   37.00   10.40
  -1 -12  -1   15.80    7.00
  -1 -12  -1   14.80    6.40
   1  12  -1   20.60    5.10
  -1  12   1   17.20    4.10
   1 -12   1   19.80   10.90
   1  12  -1   13.40    6.10
   1 -12   1   17.80   13.10
   1 -12   1   22.20    6.90
  -1 -12  -1   16.30    6.20
   1 -12   1   18.60    6.40
   1  12  -1   20.70    5.90
   1 -12   1   11.00    6.10
  -1 -12  -1   15.80    5.90
  -1 -12  -1   11.60    5.70
   1 -12  -1   19.40    6.80
   1  12   1   19.40    6.00
   1 -12  -1   16.70   21.60
   1 -12  -1   15.50    7.00
   1 -12  -1   12.70    5.40
  -1 -12   1   19.70    7.30
   1  12   1    9.60    4.40
  -1 -12   1   26.50    7.80
  -1 -12   1   19.40    6.00
  -1  12  -1   18.30    4.20
   1  12   1   15.70    6.60
   2 -12   1    5.20    6.10
  -2 -12  -1   13.70    5.50
   2  12  -1    0.80    4.80
   2 -12   1   12.90    6.30
  -2 -12  -1   12.50    6.30
  -2 -12  -1   19.90    7.20
   2 -12   1    7.70    9.30
   2 -12   1   11.50    4.90
  -2 -12  -1   14.10    6.90
   2  12  -1    5.80    4.30
  -2  12   1   15.30    3.50
   2  12  -1    3.00    5.90
   2 -12   1   11.10    5.50
  -2 -12  -1   21.00    6.30
   2 -12   1    1.50    5.50
  -2 -12   1    3.70    5.20
   2 -12  -1   15.20   10.80
   2  12   1   14.20    5.30
   2 -12  -1    9.40    5.40
  -2 -12   1    5.00    5.40
  -2 -12   1    2.20    4.60
  -2 -12   1    2.20    4.60
   2 -12  -1   12.00    6.50
   2 -12  -1   20.70    8.10
   2  12   1   16.30    6.50
   2  12   1   17.20    7.40
   2  12   1   18.40    5.80
   2 -12  -1   17.60    6.20
   3  12  -1   40.30    9.70
  -3 -12  -1   38.50    9.20
   3  12  -1   47.20   11.40
  -3 -12  -1   31.00    8.10
   3  12  -1   43.70    8.10
   3  12  -1   38.20    8.30
   3 -12   1   53.29   10.30
  -3 -12  -1   29.70    8.40
   3 -12   1   42.10   11.40
  -3 -12  -1   28.90    8.80
   3 -12   1   44.30   10.50
   3 -12   1   29.80    6.90
  -3  12   1   39.20    4.90
   3 -12   1   43.90   10.90
  -3 -12  -1   44.60    9.80
   3  12   1   28.80   10.00
   3  12   1   35.60    8.10
   3  12   1   21.10    6.50
  -3 -12   1   46.10   10.70
   3 -12  -1   32.10    9.60
   3 -12  -1   40.90    8.50
  -3 -12   1   38.20    9.20
   3 -12  -1   24.40    8.40
  -3 -12   1   39.50    8.60
   3 -12  -1   34.20   10.10
  -3 -12   1   40.40    9.00
  -3 -12   1   44.20   10.00
   3 -12  -1   32.20    7.80
   3  12   1   36.80    9.80
   4  12  -1   42.30    8.70
  -4  12   1   42.80    7.40
   4 -12   1   49.40   10.00
  -4 -12  -1   41.60    8.90
   4 -12   1   55.09   12.10
   4  12  -1   50.49   10.40
   4  12  -1   40.90    8.20
   4  12  -1   45.30    8.90
  -4 -12  -1   38.60    9.90
   4  12  -1   70.39   14.10
   4 -12   1   47.20    8.60
   4 -12   1   48.40   11.10
  -4 -12  -1   49.50   11.20
   4 -12   1   66.39   13.10
   4  12  -1   44.10   10.00
  -4 -12  -1   58.19   11.60
  -4 -12   1   59.59   10.50
   4 -12  -1   53.09   12.90
  -4 -12   1   73.09   16.80
   4 -12  -1   43.60    8.60
   4  12   1   45.90   10.00
   4  12   1   34.80    9.60
  -4 -12   1   40.10    9.20
   4 -12  -1   42.80   11.10
   4  12   1   43.30    8.60
   4 -12  -1   45.90   12.20
   4  12   1   55.79   10.40
   4  12   1   56.79    9.80
  -4 -12   1   55.49   11.30
  -4 -12   1   43.20   10.00
   4 -12  -1   43.10    9.60
   5 -12   1  150.98   20.20
  -5 -12  -1  174.08   18.60
   5 -12   1  178.28   18.20
  -5 -12  -1  189.58   18.00
   5 -12   1  172.88   17.80
   5 -12   1  171.48   17.40
  -5 -12  -1  163.68   18.20
   5  12  -1  166.68   19.00
   5 -12   1  166.98   16.40
  -5 -12  -1  177.28   18.90
  -5 -12  -1  193.88   20.10
   5  12  -1  160.38   17.00
   5  12  -1  156.28   16.80
   5  12  -1  197.88   17.40
   5  12  -1  164.58   19.90
   5  12   1  180.58   20.40
   5  12   1  175.78   17.70
  -5 -12   1  149.09   17.90
   5 -12  -1  193.78   21.20
   5 -12  -1  181.18   18.10
  -5 -12   1  168.98   18.90
   5  12   1  165.88   18.60
   5 -12  -1  180.68   17.00
   5  12   1  177.88   17.60
   5  12   1  193.88   17.50
  -5 -12   1  153.18   18.80
   5 -12  -1  187.88   17.90
   5  12   1  182.78   17.80
  -5 -12   1  155.28   18.60
   6  12  -1   16.00    5.40
  -6 -12  -1    9.50    5.80
   6  12  -1   26.30    6.70
   6  12  -1   18.60    7.00
   6 -12   1   18.40    6.80
   6 -12   1    9.70    7.60
   6 -12  -1   14.50    7.30
  -6 -12   1   18.10    8.10
   6  12   1   18.00    5.80
   6 -12  -1    5.20    5.60
   6  12   1   18.30    5.80
  -6 -12   1   19.40    8.30
   6 -12  -1   16.10    4.80
   6 -12  -1   18.10   11.20
   6  12   1    9.10    6.00
   7 -12   1   26.50    9.00
   7  12  -1   32.40    6.00
   7  12  -1   37.50   10.20
   7 -12   1   27.60    9.60
   7  12   1   23.50    7.80
   7 -12  -1   24.20    7.20
   7 -12  -1   24.20   11.80
   7  12   1   28.10    5.80
   8  12  -1   16.10    3.80
   8 -12   1   21.00   10.40
   8 -12   1   10.80    5.30
   8  12  -1    7.00    4.30
   8  12   1   16.80    3.60
   8 -12  -1   12.00    5.60
   8 -12  -1   13.30   10.60
   8  12   1   19.20    4.40
   0 -13   1    5.70    5.70
   0 -13  -1    3.50    4.80
   0 -13  -1    2.60    5.30
   0 -13   1    6.60    5.80
   0 -13   1    7.70    6.40
   0 -13   1    5.40    5.20
   0 -13  -1    1.60    5.00
   0 -13  -1    0.60    7.80
   0  13   1   -0.20    3.10
   0 -13  -1    3.70    5.20
   0 -13  -1    0.20    1.90
   0  13   1    0.30    3.50
   0  13  -1    3.90    4.40
   0 -13  -1    1.60    4.70
   0  13  -1    3.20    3.40
   1 -13   1  100.79   16.40
  -1 -13  -1   91.29   13.70
  -1 -13  -1   84.79   13.80
   1 -13   1   96.79   14.30
  -1 -13  -1   78.69   13.90
   1  13  -1  104.89   12.10
   1 -13   1  128.39   18.30
   1  13  -1  102.19   11.30
   1 -13   1  106.79   13.70
  -1 -13  -1   87.79   11.90
   1  13  -1   97.69   18.60
   1 -13   1  112.79   13.10
   1 -13   1  106.89   11.60
   1  13   1   71.79   10.30
  -1  13  -1   99.09   10.50
   1 -13  -1   87.89   17.20
  -1 -13   1  100.69   14.30
   1 -13  -1   92.99   13.50
   1 -13  -1   79.89   10.70
  -1 -13   1  108.29   13.30
   1 -13  -1   98.19   15.10
   1  13   1   81.39   11.50
  -1 -13   1  107.89   13.70
   1 -13  -1   90.79   16.00
  -1 -13   1   94.39   14.30
   1  13   1   86.29   20.10
  -2 -13  -1  295.37   28.40
  -2  13   1  277.77   23.10
   2 -13   1  316.57   31.60
   2  13  -1  286.17   26.10
  -2 -13  -1  290.17   28.50
  -2 -13  -1  332.07   28.20
  -2 -13  -1  312.07   27.10
   2 -13   1  328.97   27.90
   2 -13   1  327.27   26.30
  -2 -13  -1  310.17   26.60
   2  13  -1  253.07   37.30
   2 -13   1  307.17   29.20
   2 -13   1  323.67   26.80
   2 -13   1  285.77   29.00
   2  13  -1  296.37   25.30
   2  13  -1  271.47   27.90
   2  13   1  346.07   29.40
   2 -13  -1  308.77   29.50
   2 -13  -1  332.07   29.50
  -2 -13   1  331.47   28.30
  -2 -13   1  291.07   28.80
  -2 -13   1  334.37   27.60
   2 -13  -1  321.37   27.70
   2 -13  -1  336.97   32.40
   2 -13  -1  361.36   27.40
   2  13   1  342.27   27.20
  -2  13  -1  306.97   23.30
   2  13   1  316.67   30.10
   2  13   1  328.77   25.90
   3  13  -1   30.50    8.70
   3 -13   1   26.90    6.90
   3 -13   1   20.00    7.30
   3  13  -1    9.90    5.60
   3 -13   1   24.50   11.90
  -3 -13  -1   23.00    7.70
   3 -13   1   23.50    8.90
   3  13  -1   14.80    5.40
  -3  13   1   27.20    4.50
  -3 -13  -1   28.50    7.90
   3 -13   1   13.90    7.30
  -3 -13  -1   13.60    6.80
   3  13  -1   21.90    8.00
  -3 -13  -1   16.60    6.70
  -3 -13  -1   27.90    7.80
   3 -13  -1   20.80    6.30
   3  13   1   29.60    7.20
   3  13   1   24.80    6.40
  -3 -13   1   21.90    7.70
  -3  13  -1   25.80    4.40
   3 -13  -1   10.30   11.50
   3 -13  -1   20.90    8.00
   3 -13  -1   30.20    7.70
   3  13   1   24.70    9.10
   3  13   1   19.60    7.60
   3 -13  -1   33.90   10.30
  -3 -13   1   23.50    7.70
  -3 -13   1   17.60    7.10
  -3 -13   1   25.40    8.30
   4 -13   1  121.49   25.40
   4 -13   1  105.59   15.60
   4 -13   1  106.39   13.40
  -4 -13  -1  128.69   14.90
   4  13  -1  106.59   17.40
   4  13  -1   96.19   15.70
  -4 -13  -1  122.39   17.10
  -4  13   1  116.39    9.30
   4  13  -1   94.59   12.10
   4 -13   1   89.09   14.50
   4  13  -1  101.29   13.90
   4 -13   1   85.49   11.90
  -4 -13  -1  118.39   13.70
   4  13  -1   96.29   13.80
  -4 -13  -1  120.29   14.90
  -4 -13  -1  117.99   14.10
  -4 -13   1   74.69   13.50
   4 -13  -1   99.19   13.20
   4 -13  -1  112.49   16.00
   4  13   1   94.19   14.10
   4 -13  -1   98.09   12.40
  -4 -13   1   74.49   17.70
   4 -13  -1   71.19   16.30
   4  13   1  103.69   12.50
   4  13   1  107.99   13.50
   4  13   1  110.69   17.90
  -4 -13   1   73.99   13.20
   4  13   1   97.49   12.60
   4 -13  -1  105.09   15.30
   5  13  -1   58.49    9.30
   5 -13   1   42.10    7.40
   5 -13   1   38.80    8.10
   5  13  -1   38.50   10.00
  -5 -13  -1   38.50    9.50
  -5 -13  -1   47.20   14.80
   5  13  -1   47.10    8.20
   5 -13   1   40.70   10.10
  -5 -13  -1   37.50    8.40
  -5 -13  -1   40.60    9.90
   5  13  -1   26.50    6.80
   5  13  -1   38.00    8.00
  -5 -13   1   37.40    9.60
   5 -13  -1   36.60    7.10
   5  13   1   34.40    7.60
  -5 -13   1   38.70    9.30
   5 -13  -1   45.30    8.90
   5  13   1   54.89   11.60
   5 -13  -1   35.20   10.20
  -5 -13   1   26.90    7.30
   5  13   1   44.10    8.70
   5  13   1   48.10    8.00
  -5 -13   1   32.30    8.00
   5  13   1   29.20    6.80
   6 -13   1   42.70    9.20
   6  13  -1   44.70    7.40
   6 -13   1   23.10   14.30
   6 -13   1   49.40    6.30
   6  13  -1   51.09    8.00
   6 -13  -1   32.10    8.80
   6  13   1   45.70    7.60
   6 -13  -1   26.50   24.70
   6 -13  -1   36.60    7.00
   6  13   1   39.50    7.70
   6 -13  -1   42.60    7.20
   7 -13   1   10.60   11.50
   7 -13   1   12.90    6.80
   7  13  -1   10.70    4.10
   7  13  -1   12.90    4.00
   7  13   1   12.60    3.90
   7 -13  -1    6.90    7.10
   7  13   1   17.00    4.20
   7 -13  -1    6.90   11.40
   0 -14  -1   25.30    7.40
   0  14   1   16.20    5.50
   0 -14  -1   17.00    7.00
   0 -14   1   38.10    8.90
   0 -14  -1   14.50    5.80
   0 -14  -1   12.90    6.20
   0  14   1   18.60    5.50
   0 -14   1   33.20    8.60
   0 -14  -1   14.20    7.30
   1 -14   1   45.60    8.00
   1  14  -1   39.00    7.60
   1 -14   1   41.30    9.20
  -1 -14  -1   54.89    9.80
  -1 -14  -1   49.80   10.10
   1 -14   1   31.20    7.70
  -1  14   1   49.60    7.70
   1 -14   1   53.09   12.40
  -1 -14  -1   51.99   12.00
   1  14  -1   57.99    9.60
   1 -14   1   50.39   10.60
  -1 -14  -1   60.29   13.10
  -1 -14   1   52.79   11.70
  -1  14  -1   50.19    7.70
   1  14   1   60.69    9.80
   1 -14  -1   42.40    7.80
  -1 -14   1   32.90    9.20
  -1 -14   1   50.29    8.80
  -1 -14   1   58.79   10.80
   1 -14  -1   47.80   11.70
   1 -14  -1   57.89   12.30
   1 -14  -1   59.19   11.40
  -1 -14   1   48.80    5.80
  -1 -14   1   43.50    9.20
   1 -14  -1   45.70    9.30
   1  14   1   57.79    9.20
   1 -14  -1   59.39   12.60
   2 -14   1    6.70    6.40
  -2  14   1    4.80    3.20
  -2 -14  -1   14.60    7.10
   2 -14   1   10.20    6.20
  -2 -14  -1   10.90    6.70
   2 -14   1    3.60    4.60
   2  14  -1    9.80    4.80
   2 -14   1   18.00   16.50
   2  14  -1   18.40    9.40
  -2 -14  -1   13.90    5.70
  -2 -14   1    9.80    6.80
  -2  14  -1    7.30    3.50
   2 -14  -1    4.90    5.40
   2  14   1   13.50    8.00
  -2 -14   1   10.70    7.00
   2 -14  -1    4.10    5.40
   2  14   1    8.50    4.70
   2 -14  -1    7.50   22.60
  -2 -14   1   17.90    7.20
   2 -14  -1   12.40    6.70
   2  14   1    7.30    9.90
   3 -14   1   48.10    8.90
  -3 -14  -1   52.59    9.90
   3 -14   1   46.30   11.80
  -3 -14  -1   59.79   12.20
   3  14  -1   77.19   15.00
   3 -14   1   87.99   17.60
  -3  14   1   47.20    6.90
  -3 -14  -1   42.60    9.30
   3  14  -1   60.79    9.30
   3 -14   1   81.09   14.10
  -3 -14  -1   53.99   11.70
   3 -14   1   65.09   10.20
   3  14  -1   69.29   10.20
  -3 -14   1   51.99   10.10
   3 -14  -1   40.80   15.80
  -3 -14   1   36.70    9.10
   3 -14  -1   39.90   10.60
   3  14   1   33.50    7.50
  -3 -14   1   69.89   11.70
   3 -14  -1   28.70    8.10
   3 -14  -1   36.90    8.00
   3  14   1   48.20    9.40
   3 -14  -1   29.70    8.60
   3  14   1   47.10   12.40
  -3 -14   1   66.79   13.10
   4 -14   1   61.59   12.80
   4 -14   1   60.69    9.50
   4  14  -1   65.19   13.20
   4 -14   1   66.09   15.00
  -4 -14  -1   62.69   10.90
   4 -14   1   68.19   11.00
  -4  14   1   69.49    7.30
  -4 -14  -1   84.19   11.50
   4  14  -1   79.39   11.30
   4  14  -1   61.29   10.50
   4  14  -1   83.69   15.60
  -4 -14  -1   65.19   11.20
  -4 -14  -1   87.69   12.40
   4 -14   1   48.50   10.70
  -4 -14   1   75.39   11.80
   4 -14  -1   77.69   15.60
   4 -14  -1   69.59   12.80
  -4 -14   1   55.19   11.10
   4 -14  -1   52.29   10.70
  -4 -14   1   75.89   13.10
   4  14   1   82.49   10.90
  -4 -14   1   69.79   11.10
   4 -14  -1   66.89   10.80
   4  14   1   71.89   10.60
   4  14   1   94.09   11.80
   4 -14  -1   85.19   10.60
   5 -14   1   10.90    5.20
   5  14  -1   25.10    5.80
   5 -14   1    8.20   10.40
   5  14  -1   19.50    5.10
   5  14  -1   13.50    4.80
  -5 -14  -1    4.50    4.30
   5 -14   1   18.80    5.20
   5 -14  -1   11.50    4.60
   5 -14  -1   -1.70   10.40
   5  14   1   10.30    5.00
   5 -14  -1    7.00    4.30
   5  14   1    4.10    4.70
   5  14   1    8.70    4.40
  -5 -14   1   20.00    7.20
   5  14   1    7.70    3.90
   6  14  -1    6.90    3.70
   6 -14   1    8.10    4.10
   6 -14   1   10.40    3.80
   6 -14   1    2.20    9.10
   6  14  -1    6.80    3.40
   6  14   1    5.90    4.00
   6 -14  -1   15.80   10.10
   6 -14  -1    7.70    3.30
   6  14   1    5.10    3.70
   6 -14  -1    7.30    3.70
   0  15   1   34.80    6.70
   0 -15   1   26.50    7.10
   0  15  -1   24.10    6.40
   0 -15   1   30.90    6.60
   0  15   1   39.20    7.10
   0 -15   1   27.90    8.10
   0 -15  -1   30.40    6.20
   0  15  -1   27.30    6.10
   0 -15   1   20.20    7.40
   0 -15  -1   44.40   10.70
   0 -15  -1   31.10    7.10
   0 -15  -1   26.80    7.80
   0 -15   1   16.90    6.70
   0 -15  -1   38.70    8.90
  -1  15   1    2.70    3.40
  -1 -15  -1   -0.70    4.10
   1 -15   1    0.60    2.30
   1 -15   1    3.10    5.10
   1  15  -1    0.00    3.40
   1 -15   1   -1.00    3.50
  -1 -15  -1    0.00    4.70
   1 -15   1    2.50    4.50
   1  15  -1    1.10    3.50
  -1 -15  -1    5.20    5.20
   1 -15   1   -0.70    3.70
  -1 -15  -1    2.90    5.40
   1 -15   1    0.60    3.20
  -1 -15   1    0.60    3.90
   1 -15  -1    1.00    4.40
  -1 -15   1   -0.10    4.80
   1 -15  -1    1.10    4.80
   1 -15  -1    3.60    3.10
   1  15   1    1.30    3.60
  -1 -15   1    0.40    4.20
  -1 -15   1    2.30    5.00
  -1  15  -1    0.20    3.10
   1 -15  -1    5.10    4.60
   1  15   1    2.40    3.90
   1 -15  -1    1.00    3.70
   1 -15  -1    7.30    5.30
  -2 -15  -1    7.30    4.80
   2 -15   1    0.50    1.90
   2 -15   1    8.80    6.00
   2 -15   1    7.70    5.50
   2 -15   1    9.80    5.70
  -2  15   1    2.90    2.90
  -2 -15  -1    0.10    4.50
   2  15  -1    3.30    3.70
  -2 -15  -1   -0.50    3.80
   2 -15   1    8.80    4.70
   2  15  -1    5.90    4.20
  -2 -15  -1    1.10    5.40
   2 -15  -1    1.30    4.50
  -2 -15   1    0.40    4.40
   2 -15  -1   -0.90    1.70
   2  15   1    3.30    3.90
  -2 -15   1    3.10    4.70
   2 -15  -1   -0.30    4.20
   2 -15  -1    1.60    4.50
   2  15   1    0.60    3.90
  -2  15  -1    5.40    3.20
  -2 -15   1    4.30    5.00
   2 -15  -1    2.90    8.70
  -2 -15   1    9.00    5.40
   2 -15  -1    0.50    3.90
   3 -15   1   51.49   11.10
   3 -15   1   71.69   11.00
   3  15  -1   63.29    9.50
  -3 -15  -1   52.69   11.50
   3  15  -1   77.29    9.30
  -3  15   1   49.10    6.70
  -3 -15  -1   37.60    8.30
  -3 -15  -1   47.00   10.40
   3 -15   1   68.69   14.80
   3 -15   1   66.89   10.40
   3  15  -1   47.00    8.10
  -3 -15  -1   37.60    8.30
   3 -15  -1   62.49   10.40
  -3 -15   1   71.29   13.10
   3 -15  -1   55.29   11.40
   3 -15  -1   33.30    7.40
   3 -15  -1   35.30   13.60
  -3  15  -1   66.69    7.20
   3  15   1   56.79    9.60
  -3 -15   1   55.29   10.60
  -3 -15   1   77.69   11.60
   3  15   1   53.29    8.50
  -3 -15   1   54.89    9.80
   3 -15  -1   43.40   11.70
  -4 -15  -1   -0.10    3.70
  -4 -15  -1    6.10    5.40
   4  15  -1   -1.40    3.40
   4 -15   1   -0.70    3.10
   4  15  -1    1.90    3.40
   4  15  -1   -0.10    3.30
   4 -15   1  -11.40   18.50
  -4  15   1    1.10    2.30
   4 -15   1    1.70    3.50
   4 -15  -1    2.10    3.40
   4  15   1   -2.20    2.90
   4 -15  -1    0.40    3.50
   4 -15  -1    5.80   12.80
   4  15   1   -2.90    3.30
  -4 -15   1    1.70    4.00
   4  15   1    1.50    3.50
  -4 -15   1    1.30    4.60
   5  15  -1    8.40    4.00
   5 -15   1    7.90   11.80
   5  15  -1    9.20    8.00
   5  15  -1   10.10    3.60
   5 -15   1    8.10    3.60
   5 -15   1    6.20    3.70
   5 -15  -1   -2.20   11.40
   5 -15  -1    5.90    3.50
   5  15   1    5.10    3.70
   5 -15  -1    4.70    3.60
   5  15   1   12.40    3.90
   6 -15   1   18.80   10.10
   6  15  -1   12.60    3.70
   6  15   1   10.60    3.60
   6 -15  -1   11.90    3.20
   6 -15  -1   13.40    9.50
   0  16   1   -0.10    2.90
   0 -16  -1   -0.90    2.80
   0 -16  -1    3.20    4.20
   0 -16   1    1.50    3.20
   0  16  -1   -0.60    4.90
   0 -16   1    0.50    4.20
   0  16   1    3.00    3.60
   0 -16   1   -0.50    3.70
   0 -16  -1   -0.80    3.40
   0  16  -1    1.30    3.00
   0 -16   1   -1.60    5.10
   0 -16  -1    4.30    5.10
   0 -16   1    1.60    4.00
   0 -16  -1    3.30    4.80
  -1 -16  -1   14.90    8.10
   1 -16   1    8.70    5.70
   1  16  -1   21.70    5.70
   1 -16   1   17.80    7.20
  -1 -16  -1   28.70    7.00
   1 -16   1   20.80    6.80
  -1 -16  -1   17.70    4.60
  -1 -16  -1   25.60    7.00
  -1 -16  -1   18.90    7.50
   1 -16   1   18.20    5.00
  -1  16   1   23.50    5.20
   1 -16   1   19.90    6.10
  -1 -16   1   16.80    5.90
   1  16   1   24.00    5.90
   1 -16  -1   34.60    7.60
   1 -16  -1   31.40    7.70
   1 -16  -1   27.70    8.40
  -1 -16   1    5.80    9.10
  -1  16  -1   17.10    4.70
  -1 -16   1   20.30    5.50
   1 -16  -1   26.10    5.20
   1 -16  -1   26.70    9.30
   1  16   1   28.90    7.50
  -1 -16   1   17.20    6.60
  -1 -16   1   19.10    6.30
  -2 -16  -1   22.20    6.20
   2 -16   1    7.10    4.30
   2  16  -1   19.60    5.10
   2 -16   1    9.70    8.50
   2 -16   1    6.60    5.30
  -2 -16  -1   16.10    6.10
   2 -16   1   15.30    6.40
  -2 -16  -1   21.90    6.50
  -2  16   1   15.60    4.30
  -2 -16  -1   24.70    8.50
   2  16  -1   17.50    6.70
  -2 -16   1   17.10    5.40
   2  16   1   18.50    5.30
  -2 -16   1    6.10    5.30
   2 -16  -1   15.30    5.50
  -2 -16   1   14.40    4.60
  -2  16  -1   12.60    4.00
  -2 -16   1    7.70    5.60
   2 -16  -1   15.20    6.80
   2  16   1   16.70    5.20
  -2 -16   1   20.20    7.10
   2 -16  -1   10.90    8.40
   2 -16  -1   20.10    7.40
   3 -16   1   -0.20    4.60
   3  16  -1    2.10    3.50
   3  16  -1    0.90    3.20
   3 -16   1   -0.50    3.00
   3 -16   1    2.20    4.00
  -3 -16  -1    0.40    3.20
   3  16  -1    3.10    3.50
  -3  16   1    0.90    2.40
  -3 -16  -1   -1.80    3.20
   3 -16  -1    0.10    3.60
  -3 -16   1    2.80    3.80
  -3 -16   1    5.00    4.10
   3  16   1   -2.30    3.00
   3  16   1    1.90    3.30
  -3  16  -1    1.80    2.70
   3  16   1    0.20    3.00
   3 -16  -1    1.40    3.30
   3 -16  -1    1.80    5.30
   4  16  -1   21.70    5.00
   4 -16   1   19.70    4.90
  -4 -16  -1   23.80    5.50
  -4 -16  -1   26.20    5.50
   4 -16   1   20.30    5.10
   4 -16   1   23.00    6.60
   4  16  -1   25.90    5.30
   4  16  -1   25.60    5.60
  -4  16   1   19.40    3.90
   4 -16  -1   23.20    8.10
   4 -16  -1   25.40    5.80
  -4 -16   1   28.20    8.60
   4 -16  -1   25.50    5.70
   4  16   1   42.40   10.80
   4  16   1   30.60    5.50
   4  16   1   25.00    5.50
  -4 -16   1   29.20    6.00
   5 -16   1    6.70    4.00
   5  16  -1   11.90    3.70
   5 -16   1    8.10    3.20
   5 -16   1    7.60    5.20
   5 -16  -1    3.50    2.80
   5 -16  -1    6.20    6.70
   5  16   1    2.80    2.80
   5 -16  -1    4.40    2.80
   0  17   1   30.60    6.10
   0 -17  -1   36.20    8.00
   0 -17   1   17.20    6.00
   0  17  -1   25.90    5.40
   0 -17  -1   23.70    4.90
   0 -17   1   30.60    7.20
   0 -17  -1   22.80    6.20
   0 -17   1   29.50    5.50
  -1 -17  -1   19.30    5.80
  -1 -17  -1   17.60    5.40
   1 -17   1   14.40    5.20
   1 -17   1   11.80    4.50
   1 -17   1    6.40    3.30
   1  17  -1   16.90    4.50
  -1 -17  -1   14.30    4.10
  -1  17   1   15.80    4.30
   1  17  -1   10.40    4.00
  -1 -17   1   10.30    4.00
   1  17   1   14.40    4.30
   1  17   1   16.50    4.80
  -1 -17   1   13.80    5.40
  -1 -17   1    7.80    4.20
   1 -17  -1   13.10    4.50
   1 -17  -1   13.60    5.00
   2 -17   1   16.60    5.20
   2 -17   1   10.50    4.30
   2  17  -1   16.40    5.00
  -2 -17  -1   15.50    4.00
   2  17  -1    6.30    3.70
  -2 -17  -1   11.70    4.70
  -2  17   1    9.70    3.40
  -2 -17  -1   11.20    4.50
   2  17  -1   12.80    4.00
   2  17   1   15.00    4.80
   2  17   1   10.40    3.70
  -2 -17   1    8.10    3.30
  -2 -17   1   12.00    4.70
   2 -17  -1   12.50    4.90
   2  17   1   18.60    4.80
  -2 -17   1    7.90    4.20
   2 -17  -1   15.90    4.90
  -2  17  -1   11.30    3.40
   2 -17  -1   14.90    4.90
   3 -17   1   -0.80    2.60
   3  17  -1    4.90    3.00
  -3  17   1    4.60    2.70
   3 -17   1    3.50    3.20
  -3 -17  -1    2.50    2.60
  -3 -17  -1    3.50    3.40
  -3 -17  -1    1.70    3.20
   3  17  -1    5.90    3.40
   3 -17   1   11.40    3.90
   3 -17  -1    1.20    2.80
   3 -17  -1    0.80    3.10
  -3 -17   1    6.70    3.60
   3  17   1    5.50    3.20
  -3 -17   1    1.80    2.60
   3  17   1    4.40    3.20
   3 -17  -1    2.00    3.50
  -3 -17   1    1.40    3.10
   0 -18   1    4.00    2.60
   0 -18   1    7.80    3.70
   0 -18  -1    7.30    3.60
   0  18   1    6.30    3.00
   0 -18  -1    8.30    4.80
   0  18  -1    8.90    3.20
   0 -18   1   11.80    4.60
   0 -18  -1    7.60    4.40
  -1 -18  -1   20.00    4.80
  -1  18   1   15.20    3.80
   1  18  -1   18.20    4.30
  -1 -18  -1   14.90    4.10
  -1 -18  -1   16.70    3.50
   1 -18   1   16.00    4.50
  -1 -18   1   25.40    7.00
  -1 -18   1   14.90    4.60
   1  18   1   22.80    4.70
   1 -18  -1   24.00    5.30
  -1 -18   1   23.20    5.30
  -1  18  -1   21.90    4.20
   0   0   2 1045.70   68.49
   1   0   2  252.57   18.00
  -1   0  -2  239.78   17.50
   1   0   2  279.87   18.00
  -1   0   2  291.57   18.00
   1   0  -2  255.77   18.00
   1   0   2  271.47   17.50
   1   0   2  241.28   17.80
   1   0  -2  273.17   17.80
   2   0  -2 4304.67  284.27
   2   0   2 4381.46  284.17
   3   0   2 1286.57   87.19
   3   0  -2 1362.06   87.49
   3   0   2 1316.27   87.49
  -3   0   2 1233.58   87.49
   3   0  -2 1387.76   87.69
  -3   0  -2 1253.67   86.49
  -3   0   2 1310.37   86.89
  -4   0   2  792.12   60.39
   4   0  -2  938.51   60.29
  -4   0  -2  809.22   59.49
   4   0   2  884.31   60.69
   4   0  -2  857.21   59.29
   4   0  -2  943.31   61.19
   4   0   2  889.91   60.39
  -4   0   2  879.81   59.99
   4   0  -2  964.80   60.89
   5   0   2  170.38   14.30
  -5   0   2  141.89   16.70
   5   0   2  156.28   15.20
  -5   0  -2  161.38   13.80
  -5   0  -2  150.08   14.20
  -5   0   2  159.28   13.60
  -5   0  -2  157.98   13.60
   5   0  -2  175.58   11.80
  -5   0   2  167.68   14.10
   6   0  -2  154.98   16.00
   6   0  -2  155.38   13.60
  -6   0  -2  144.39   14.00
  -6   0  -2  140.19   14.90
  -6   0   2  142.79   15.20
  -6   0   2  169.88   14.20
  -6   0   2  172.08   14.90
   6   0   2  149.79   16.20
   6   0   2  157.28   15.10
   6   0   2  143.79   16.10
   6   0  -2  158.08   16.00
   6   0   2  164.48   14.60
   6   0  -2  172.48   14.90
  -6   0   2  153.78   14.50
  -7   0   2   10.70    4.90
  -7   0   2    0.90    4.20
  -7   0   2    5.40    5.20
  -7   0  -2    4.80    3.90
   7   0  -2    4.30    3.70
  -7   0   2    4.30    3.90
   7   0   2    4.00    3.40
   7   0   2    2.80    5.40
  -7   0   2    6.10    3.90
   7   0  -2    8.80    4.30
  -7   0  -2    0.90    3.70
  -7   0  -2    6.00    4.10
   7   0  -2    5.20    3.40
   7   0   2    4.50    4.20
  -8   0  -2  110.69   12.50
   8   0  -2  120.29   10.90
   8   0  -2  107.09   13.80
  -8   0  -2  122.69   12.40
   8   0  -2  107.79   12.50
   8   0   2  113.79   14.70
  -8   0   2   87.99   14.40
  -8   0  -2  120.89   13.30
  -8   0   2  122.29   12.30
   8   0   2  117.19   12.80
  -8   0   2  114.99   12.30
   8   0   2  117.19   11.00
   8   0   2  111.19   13.40
   8   0  -2  137.69   12.80
  -8   0   2  117.49   13.50
   9   0   2    2.50    3.90
   9   0  -2    1.50    2.90
   9   0  -2    0.30    3.70
  -9   0  -2    2.50    3.00
   9   0   2    6.50    1.90
  -9   0   2    1.30    3.80
  -9   0  -2    0.00    3.20
   9   0  -2    0.00    3.80
  -9   0   2    3.10    3.60
  -9   0  -2    0.60    3.40
   9   0  -2    1.30    2.30
   9   0   2    0.30    4.80
  -9   0   2    2.70    4.30
   9   0   2    0.80    3.30
  10   0   2   24.30    5.00
 -10   0   2   20.90    6.40
 -10   0   2   23.60    4.70
 -10   0   2   18.30    6.00
 -10   0  -2   23.30    5.10
 -10   0  -2   18.60    6.40
  10   0  -2   21.00    4.10
  10   0   2   30.00    9.90
 -10   0  -2   13.00    5.50
  10   0   2   20.20    6.70
   0  -1   2 1472.65   96.39
   1  -1   2  645.64   41.40
   1   1  -2  645.84   42.90
   1   1  -2  648.14   42.50
   1   1   2  646.14   42.30
   1  -1  -2  655.63   42.40
  -1  -1   2  552.24   41.90
  -1  -1   2  586.74   41.70
   1   1   2  647.04   42.10
   1   1   2  603.14   42.10
   1  -1  -2  670.73   42.40
   2   1  -2  753.72   55.59
   2   1  -2  775.52   56.09
   2  -1   2  828.62   55.39
  -2  -1  -2  823.82   55.39
   2  -1   2  809.42   55.89
  -2  -1  -2  778.92   55.79
   2   1  -2  789.12   56.29
  -2   1   2  913.81   55.59
  -2   1  -2  885.51   54.89
  -2  -1   2  888.31   55.69
   2   1   2  929.21   56.29
  -3  -1  -2  273.17   20.20
   3   1  -2  253.87   20.70
   3   1  -2  280.97   20.40
   3  -1   2  254.27   20.20
   3   1  -2  265.37   21.50
   3  -1   2  268.97   20.60
  -3   1   2  289.37   20.40
  -3  -1   2  277.17   21.00
  -3  -1   2  298.87   20.60
   3  -1  -2  315.77   19.80
   3   1   2  311.67   21.40
  -3   1  -2  265.87   19.80
   3   1   2  316.77   21.90
   3   1   2  327.97   20.00
   4   1  -2   40.40    5.10
   4   1  -2   46.50    7.10
   4   1  -2   42.40    5.20
   4   1  -2   38.20    7.40
  -4  -1  -2   50.49    6.20
  -4  -1  -2   52.49    5.80
   4   1  -2   39.80    5.90
   4   1   2   44.40    5.30
   4   1   2   38.70    6.30
   4   1   2   43.50    7.50
   4  -1  -2   52.69    5.90
   5  -1   2  179.48   14.30
  -5  -1  -2  132.39   13.40
  -5  -1  -2  167.68   13.50
  -5   1   2  158.78   12.90
   5   1  -2  154.58   12.60
  -5  -1  -2  146.29   12.80
  -5   1   2  143.19   14.00
   5   1  -2  156.48   15.60
   5   1  -2  157.08   14.20
  -5   1   2  152.58   13.20
   5   1   2  146.39   15.00
  -5   1  -2  155.18   12.90
  -5  -1   2  136.89   13.10
  -5  -1   2  141.89   12.90
   5   1   2  157.38   11.30
  -5  -1   2  125.39   13.40
  -5   1  -2  143.39   12.70
   5   1   2  141.59   13.70
  -6  -1  -2   88.29   10.90
  -6  -1  -2   91.19   10.80
  -6   1   2   80.29   11.00
  -6  -1  -2   86.69   10.30
   6  -1   2  123.89   13.30
   6   1  -2  122.29   12.70
  -6   1   2   90.19   10.60
  -6  -1  -2   81.39    9.90
   6   1  -2  118.19   10.70
  -6   1   2   93.89   10.80
   6   1   2   95.89   11.10
   6   1   2   92.29   13.60
   6  -1  -2   98.09   10.20
   6   1   2   93.29   10.20
   6   1   2   79.49   11.60
  -6  -1   2  117.79   12.40
   6  -1  -2  109.99   11.80
   6   1   2   80.49   10.00
   6  -1  -2  112.89   16.40
   6   1   2   96.89   11.10
  -6  -1   2  121.09   11.70
   6  -1  -2   98.09   12.00
  -7  -1  -2  159.58   15.70
  -7  -1  -2  159.38   15.60
   7  -1   2  167.58   14.10
  -7   1   2  158.98   15.10
  -7   1   2  151.58   16.00
   7   1  -2  186.18   15.90
   7  -1   2  184.18   16.80
   7   1  -2  169.78   16.20
  -7  -1  -2  147.19   18.20
  -7  -1  -2  163.58   16.10
  -7   1   2  159.08   15.00
  -7  -1  -2  149.59   16.50
   7   1   2  170.68   16.10
  -7  -1   2  195.78   16.00
  -7   1  -2  160.88   15.70
  -7  -1   2  199.68   16.30
   7   1   2  164.28   22.70
   7  -1  -2  175.78   16.40
   7   1   2  173.98   17.50
   7  -1  -2  175.18   14.20
  -7  -1   2  135.19   17.80
   7  -1  -2  174.58   23.20
  -7  -1   2  166.28   16.30
  -7   1  -2  165.38   15.40
  -7   1  -2  183.68   16.10
  -7  -1   2  167.58   17.30
   7  -1  -2  175.08   16.20
  -8  -1  -2  122.49   13.30
  -8   1   2  128.29   12.70
   8   1  -2  122.99   13.20
  -8   1   2  102.59   13.40
   8  -1   2  128.19   14.20
   8   1  -2  137.79   12.70
   8  -1   2  133.49   10.70
   8  -1   2  125.19   13.30
   8  -1   2  117.09   15.10
  -8  -1  -2  124.09   13.20
  -8  -1  -2  130.79   13.10
   8   1  -2  138.59   14.60
   8   1  -2  143.59   12.10
  -8   1   2  106.69   15.10
   8   1   2  113.59   14.70
  -8   1  -2  106.09   12.30
   8  -1  -2  112.29   14.10
  -8  -1   2  138.29   12.80
   8  -1  -2  122.09   12.90
  -8   1  -2   97.49   11.50
   8   1   2  111.29   13.70
  -8  -1   2  108.89   14.30
  -8  -1   2  127.49   12.80
  -8  -1   2   95.99   14.90
   8   1   2  119.89   11.90
   8  -1  -2  121.29   10.70
   8   1   2  122.69   12.80
  -8  -1   2  112.49   13.60
   8  -1  -2  110.89   12.90
  -9   1   2    2.80    4.50
  -9  -1  -2    8.30    4.00
  -9  -1  -2    2.30    3.90
   9   1  -2    3.00    3.30
   9   1  -2    3.70    2.80
  -9  -1  -2    5.10    4.60
   9   1  -2    0.40    4.00
   9   1  -2    3.80    3.80
   9  -1   2   -0.20    0.90
   9  -1   2   -1.70    2.90
  -9   1   2    1.40    3.70
   9  -1   2    1.00    3.50
   9  -1   2    4.10    5.20
  -9   1   2    4.60    3.70
   9   1   2    3.60    3.80
   9   1   2    7.50    5.20
  -9  -1   2   -1.20    4.00
  -9   1  -2    2.30    3.50
   9  -1  -2    3.90    3.90
   9   1   2    1.70    3.50
   9  -1  -2    3.80    4.30
   9   1   2    1.90    2.60
   9  -1  -2    2.30    3.20
  -9   1  -2    1.10    3.50
  -9  -1   2    0.70    4.20
   9  -1  -2    0.70    1.10
  -9  -1   2    3.80    3.80
  10   1  -2   51.89    4.70
  10   1  -2   48.90    5.70
 -10   1   2   36.90    7.40
  10  -1   2   45.70    6.90
 -10   1   2   46.00    6.20
  10  -1   2   47.30    6.80
  10  -1   2   33.10    6.50
 -10   1   2   33.20    7.60
 -10  -1  -2   51.49    7.00
 -10   1  -2   50.09    6.80
 -10   1  -2   38.90    9.00
  10  -1  -2   44.20    6.00
 -10  -1   2   48.80    6.50
  10  -1  -2   57.09   11.80
  10   1   2   50.89    6.90
 -10  -1   2   35.00    7.30
 -10   1  -2   32.70    7.80
 -10  -1   2   44.00    8.20
   0  -2   2  667.53   42.90
   0  -2  -2  641.74   43.20
   0  -2   2  647.74   42.80
   0   2   2  648.94   42.80
   0  -2  -2  636.34   43.00
   0  -2   2  653.83   43.00
   0  -2  -2  615.84   42.80
   1   2  -2 1136.49   67.99
  -1  -2  -2  996.60   66.99
  -1  -2  -2  986.30   66.89
   1   2  -2 1000.00   67.89
  -1  -2  -2  930.81   66.99
   1  -2  -2 1018.20   66.89
   1   2   2  975.00   67.49
   1   2   2  999.90   67.69
  -1  -2   2  985.50   67.09
   1  -2  -2 1119.99   67.79
   2  -2   2 4958.20  321.07
   2   2  -2 4873.11  322.87
   2   2   2 4942.31  322.87
   3   2  -2  382.46   29.50
   3   2  -2  372.46   27.80
  -3  -2  -2  406.36   28.40
   3  -2   2  418.16   27.40
  -3   2   2  413.96   27.90
   3   2  -2  380.26   29.00
   3   2  -2  367.26   28.10
  -3  -2  -2  430.86   28.00
   3  -2   2  414.16   27.60
  -3  -2   2  346.67   28.30
   3  -2  -2  426.76   28.50
   3   2   2  437.66   29.40
   3   2   2  460.65   30.00
  -3   2  -2  361.86   27.10
   3   2   2  443.96   28.80
  -3  -2   2  367.96   28.00
   4   2  -2  683.23   44.40
   4   2  -2  660.73   46.50
   4   2  -2  678.53   44.20
   4   2  -2  632.74   45.10
  -4   2   2  625.54   44.30
  -4  -2  -2  631.84   44.20
   4   2  -2  671.43   45.90
  -4  -2  -2  623.44   44.70
   4   2   2  608.24   45.50
  -4  -2   2  600.24   45.10
   4   2   2  652.23   44.70
   4   2   2  639.04   46.20
  -4  -2   2  641.34   44.60
  -4   2  -2  584.24   43.70
   4  -2  -2  681.83   44.20
   4   2   2  690.93   43.80
  -4  -2   2  624.64   44.40
   5   2  -2   51.79    6.00
  -5  -2  -2   50.39    7.10
   5   2  -2   55.29    8.00
   5   2  -2   49.20    6.80
  -5   2   2   63.49    7.30
  -5  -2  -2   56.89    7.20
   5   2  -2   49.50    9.90
  -5  -2  -2   51.39    6.60
   5   2  -2   54.69    5.70
   5   2   2   47.00    7.60
  -5   2  -2   51.29    6.30
   5   2   2   53.39    9.30
  -5  -2   2   46.50    6.90
  -5  -2   2   38.80    6.50
  -5  -2   2   44.50    7.60
  -6  -2  -2  264.07   20.90
   6  -2   2  241.78   22.90
  -6  -2  -2  280.77   21.30
   6   2  -2  288.57   20.00
   6   2  -2  277.07   21.20
   6  -2   2  264.87   22.00
  -6  -2  -2  274.67   24.60
   6  -2   2  250.67   19.10
  -6  -2  -2  274.87   20.30
   6   2  -2  272.07   22.60
   6   2  -2  298.17   24.40
   6   2  -2  294.07   23.00
   6  -2   2  244.58   22.00
  -6   2   2  258.67   21.30
   6  -2  -2  244.08   22.30
  -6  -2   2  255.97   21.40
  -6  -2   2  254.77   20.60
   6   2   2  241.48   22.50
   6   2   2  250.17   21.00
  -6   2  -2  212.88   20.40
  -6  -2   2  268.37   21.70
   6   2   2  253.47   23.80
   6   2   2  247.58   21.90
  -6   2  -2  216.18   19.80
  -6  -2   2  225.08   21.60
   6  -2  -2  235.18   21.30
   6   2   2  251.07   21.30
   6  -2  -2  239.58   21.20
   6   2   2  253.27   17.60
  -7   2   2   30.20    6.10
   7  -2   2   55.39   11.10
  -7   2   2   25.30    6.70
  -7  -2  -2   47.40    9.60
  -7   2   2   20.00    7.00
  -7   2   2   22.00    5.50
  -7  -2  -2   33.50    6.40
  -7  -2  -2   31.90    6.80
  -7  -2  -2   30.60    7.40
   7   2  -2   40.20    7.40
  -7  -2  -2   46.00    7.90
   7  -2  -2   25.90    4.80
   7   2   2   35.60    7.00
   7   2   2   27.10    6.10
   7   2   2   25.60    7.30
   7   2   2   24.40   10.20
  -7  -2   2   43.90    7.20
  -7  -2   2   30.10    8.10
   7   2   2   31.50    7.90
  -7   2  -2   49.10    7.50
  -8  -2  -2   21.90    7.90
   8   2  -2   31.30    6.30
  -8  -2  -2   24.60    7.00
   8   2  -2   26.50    7.40
   8  -2   2   34.90    7.80
  -8   2   2   13.70    6.40
  -8  -2  -2   21.80    6.20
  -8  -2  -2   22.60    6.00
  -8  -2  -2   29.40    6.60
   8   2  -2   23.30    5.90
   8  -2   2   22.50    7.60
   8  -2   2   35.10    7.70
  -8   2   2   35.10    6.30
   8  -2  -2   21.90    5.60
  -8   2  -2   16.90    7.50
  -8  -2   2   21.40    6.20
   8   2   2   30.30    6.20
   8   2   2   25.50    7.20
  -8  -2   2   18.60    5.20
   8   2   2   16.10    5.70
   8  -2  -2   29.90    8.00
  -8   2  -2   20.80    4.70
   8  -2  -2   31.30    7.30
   8   2   2   22.10    5.30
  -8  -2   2   21.60    6.80
  -8  -2   2   16.40    5.70
  -8  -2   2   16.00    7.60
  -8   2  -2   23.00    5.70
  -8  -2   2   22.10    5.90
  -9  -2  -2   31.90    8.50
   9   2  -2   33.90    6.30
   9  -2   2   31.90    8.30
   9  -2   2   35.80    7.10
  -9  -2  -2   45.30    7.50
  -9   2   2   50.89    9.80
   9  -2   2   40.80    7.70
   9   2  -2   34.80    6.00
  -9  -2  -2   46.50    7.20
  -9   2  -2   29.40    8.50
   9  -2  -2   44.60    7.10
   9   2   2   48.70    9.10
   9  -2  -2   40.90    7.30
  -9  -2   2   36.40    6.70
  -9  -2   2   37.40    9.40
   9   2   2   46.50    6.40
   9  -2  -2   37.60    7.30
   9   2   2   49.99    8.70
  -9  -2   2   25.10    7.20
  10  -2   2   17.50    5.00
  10   2  -2   24.40    3.70
 -10   2   2   13.60    4.90
 -10   2   2   24.90    4.50
  10  -2   2   21.20    4.80
  10  -2   2   16.90    5.20
 -10  -2  -2   20.30    6.10
  10   2  -2   19.50    3.80
 -10  -2  -2   22.40    4.70
  10  -2  -2   21.40    4.30
 -10  -2   2   13.00    5.30
 -10   2  -2   15.50    5.90
 -10  -2   2   21.90    4.30
  10  -2  -2   19.50    6.00
 -10   2  -2   16.30    4.20
 -10   2  -2   20.00    6.30
  10   2   2   20.90    3.10
  10   2   2   20.20    4.60
   0  -3   2 3040.60  199.08
   1   3  -2 1334.07   97.99
   1   3  -2 1518.25   98.69
  -1  -3  -2 1424.16   97.69
  -1  -3  -2 1449.95   97.79
   1  -3  -2 1601.54   98.39
   1  -3  -2 1562.14   98.59
   2   3  -2 1843.62  114.79
  -2  -3  -2 1651.73  112.99
  -2   3   2 1727.43  112.39
   2   3  -2 1659.83  113.79
  -2  -3  -2 1734.93  113.09
   2   3   2 1688.73  114.09
   2   3   2 1717.13  114.49
   2  -3  -2 1805.32  114.29
   2   3   2 1583.84  113.69
  -3  -3  -2  750.32   50.29
   3   3  -2  751.82   51.99
  -3   3   2  733.93   50.09
   3  -3   2  755.72   51.29
  -3  -3  -2  784.42   50.59
   3   3  -2  678.33   51.39
   3  -3   2  773.02   51.29
   3   3  -2  731.03   50.99
  -3  -3  -2  692.53   50.79
   3   3  -2  731.53   52.39
  -3  -3  -2  757.02   50.49
   3   3   2  761.32   52.59
   3   3   2  768.12   51.49
   3  -3  -2  791.82   52.09
   3  -3  -2  778.32   50.59
  -3  -3   2  705.13   50.39
  -3  -3   2  672.03   50.89
   3  -3  -2  794.72   51.99
  -4  -3  -2  170.18   14.20
   4   3  -2  210.68   16.10
   4   3  -2  197.98   17.90
  -4  -3  -2  182.18   14.80
  -4   3   2  165.28   13.60
  -4  -3  -2  183.38   13.70
  -4  -3  -2  181.08   13.80
  -4  -3   2  164.08   14.50
   4   3   2  156.08   16.20
   4  -3  -2  141.59   13.20
   4   3   2  154.08   13.50
  -4  -3   2  177.78   14.30
  -4  -3   2  180.98   14.00
   4   3   2  145.79   14.90
   4   3   2  155.98   12.90
   4   3   2  149.99   14.30
  -5  -3  -2   90.79   10.80
   5   3  -2  114.99   11.50
  -5   3   2  102.89   10.70
  -5  -3  -2   99.99   10.20
   5   3  -2  137.59   13.20
   5   3  -2  113.59   15.70
   5   3  -2  119.69   10.50
  -5  -3  -2  100.49   10.40
  -5  -3  -2   99.99   10.20
  -5   3   2  110.19   10.70
  -5  -3  -2  109.49   10.90
  -5  -3  -2   96.49   10.70
   5  -3  -2  126.19   10.30
  -5   3  -2  126.29   11.10
   5   3   2  120.09    9.80
  -5  -3   2  126.69   11.20
   5   3   2  119.59   14.30
   5   3   2  112.79   12.30
  -5  -3   2  119.29   10.80
  -5  -3   2  110.19   11.60
   5   3   2  121.09   11.20
   6  -3   2  274.97   25.80
   6  -3   2  273.47   25.60
  -6  -3  -2  355.46   26.70
   6   3  -2  327.67   29.60
  -6  -3  -2  362.76   25.50
   6   3  -2  317.87   26.30
  -6  -3  -2  347.57   24.90
   6   3  -2  310.97   24.90
  -6   3   2  313.17   25.70
  -6  -3  -2  346.97   25.60
  -6  -3  -2  318.17   24.80
  -6  -3  -2  361.46   25.30
   6   3  -2  317.87   27.10
  -6  -3  -2  313.27   25.90
   6   3  -2  303.57   25.30
  -6  -3   2  290.77   25.00
   6   3   2  332.37   25.40
   6   3   2  368.06   24.50
   6   3   2  324.07   24.60
   6  -3  -2  296.77   26.40
   6   3   2  307.07   25.50
   6  -3  -2  328.27   26.10
   6   3   2  325.97   29.20
   6  -3  -2  314.47   25.80
   6   3   2  351.46   27.50
  -6  -3   2  272.87   25.80
   6   3   2  342.57   27.30
  -6  -3   2  318.97   25.90
  -6  -3   2  303.87   24.70
   7   3  -2  181.08   16.10
  -7  -3  -2  165.28   16.90
  -7   3   2  164.88   15.10
  -7  -3  -2  168.98   16.20
  -7  -3  -2  164.38   16.00
   7  -3   2  172.48   18.40
  -7  -3  -2  151.68   14.90
   7  -3   2  196.08   17.60
  -7  -3  -2  174.78   17.00
   7   3  -2  196.98   17.80
   7  -3   2  208.38   18.10
  -7  -3   2  188.68   16.90
   7  -3  -2  170.48   16.70
  -7  -3   2  137.29   18.00
  -7  -3   2  189.38   16.80
   7   3   2  162.78   16.20
   7   3   2  166.98   21.90
   7  -3  -2  155.18   17.20
   7   3   2  160.28   17.60
   7  -3  -2  175.18   13.50
  -7  -3   2  169.48   17.50
   7   3   2  167.58   17.70
  -7  -3   2  201.38   17.00
  -7  -3   2  187.98   16.10
   7  -3  -2  175.38   16.60
   7   3   2  145.29   15.30
  -7   3  -2  168.88   15.30
  -8  -3  -2   42.10    8.70
  -8  -3  -2   61.59    9.10
  -8   3   2   66.99   14.20
  -8  -3  -2   56.59    9.40
  -8  -3  -2   42.60   13.70
  -8  -3  -2   69.29    9.40
  -8   3   2   57.89    8.30
   8  -3  -2   81.19   10.40
   8  -3  -2   81.09    9.70
   8  -3  -2   53.89    9.70
   8   3   2   52.49    8.20
  -8   3  -2   64.99   13.90
   8   3   2   67.49   11.40
   8   3   2   58.19    9.80
   9   3  -2   11.40    4.00
  -9  -3  -2    9.40    5.60
   9  -3   2   11.70    4.90
   9  -3   2    7.50    6.30
  -9   3   2    9.70    5.10
  -9  -3  -2    5.40    6.00
  -9  -3  -2    5.80    4.80
  -9   3   2    7.40    3.80
  -9  -3  -2    6.00    3.60
   9  -3   2   16.60    4.90
  -9   3   2   11.50    5.80
   9   3  -2   11.10    3.90
  -9   3  -2   20.50    4.90
   9   3   2   18.90    4.90
  -9  -3   2   18.80    7.20
  -9  -3   2   13.00    5.10
   9   3   2   14.50    5.20
  -9  -3   2   11.10    7.80
   9   3   2   13.40    5.80
  -9   3  -2   12.90    5.50
   9  -3  -2   12.50    5.00
   9  -3  -2   18.50    4.80
   9  -3  -2   16.70    5.60
  10   3  -2   40.00    5.10
 -10   3   2   42.90    7.40
  10   3  -2   41.30    5.40
 -10  -3  -2   43.20    8.00
  10  -3   2   45.30    7.30
 -10  -3  -2   53.89    7.00
  10  -3   2   47.10    7.70
  10  -3   2   31.60    5.70
 -10   3   2   53.79    6.30
 -10  -3  -2   50.79    8.80
 -10   3   2   44.50    7.30
  10  -3  -2   48.40    7.90
 -10  -3   2   42.80    7.50
  10   3   2   48.70    5.30
 -10   3  -2   43.20    8.00
 -10   3  -2   32.70    7.90
  10   3   2   47.00    6.30
  10  -3  -2   43.20    5.90
   0  -4  -2   72.09    5.30
   0  -4  -2   75.69    6.90
   0  -4  -2   82.29    7.20
   0  -4   2   62.69    6.70
   0   4   2   71.39    6.40
  -1  -4  -2   32.80    3.00
  -1  -4  -2   31.00    3.30
  -1  -4  -2   31.90    4.20
  -1  -4  -2   33.90    4.00
   1   4  -2   25.50    4.40
   1  -4   2   25.80    4.20
   1   4  -2   21.90    3.70
   1  -4   2   31.00    4.50
   1  -4   2   23.20    2.60
   1  -4   2   26.00    2.30
  -1  -4   2   26.80    4.10
  -1  -4   2   24.60    4.00
   1  -4  -2   36.80    4.70
  -1  -4   2   25.30    2.70
  -1  -4   2   23.50    3.10
   1   4   2   31.80    4.40
   1   4   2   33.70    6.70
   1   4   2   29.70    4.80
  -2  -4  -2   53.59    6.60
   2  -4   2   63.39    6.90
  -2  -4  -2   59.99    6.30
   2  -4   2   55.89    6.80
   2   4  -2   46.40    6.50
   2   4  -2   49.70    6.90
  -2  -4  -2   61.99    5.60
  -2   4   2   61.99    5.30
  -2  -4  -2   63.79    6.30
   2   4  -2   49.99    6.70
   2   4  -2   46.20    8.80
  -2  -4   2   63.79    6.20
   2   4   2   71.09    9.60
   2  -4  -2   78.49    6.70
   2  -4  -2   77.79    8.60
   2   4   2   73.99    7.60
  -2  -4   2   64.39    9.10
   2  -4  -2   77.29    7.60
  -2  -4   2   61.99    5.70
   2   4   2   72.09    7.60
   3   4  -2   69.49    8.10
   3   4  -2   69.89    8.60
  -3  -4  -2   60.69    7.30
  -3  -4  -2   70.19    7.00
   3   4  -2   63.49   10.80
  -3  -4  -2   63.59    7.20
   3  -4   2   73.99    8.50
   3   4  -2   78.39    9.10
   3  -4   2   61.89    8.00
   3  -4  -2   89.49    9.20
   3   4   2  101.89   11.80
  -3  -4   2   91.29    8.20
   3   4   2   89.99    9.00
   3   4   2   93.39   14.60
  -3  -4   2   59.79    7.80
   3  -4  -2   92.59    7.80
   4   4  -2 1046.10   73.39
   4   4  -2 1097.29   70.69
   4   4  -2 1058.79   71.09
   4   4  -2 1032.40   71.89
   4   4  -2 1016.20   72.49
  -4  -4  -2 1043.80   71.49
   4   4  -2 1085.79   70.49
  -4  -4  -2 1026.60   70.49
  -4   4   2  975.00   70.29
   4  -4   2 1155.68   71.99
  -4  -4  -2  996.70   70.39
  -4  -4  -2  959.20   70.49
   4  -4   2 1168.28   71.99
  -4  -4  -2  979.00   70.69
  -4  -4  -2  972.30   69.99
  -4  -4   2 1017.80   71.09
   4   4   2 1043.80   71.69
   4   4   2  992.90   73.49
   4   4   2 1068.49   70.09
  -4  -4   2 1035.60   70.19
   4   4   2 1064.49   70.79
   4   4   2 1024.10   72.59
  -4  -4   2 1048.50   70.39
   5   4  -2   39.70    7.60
  -5   4   2   48.60    7.20
  -5  -4  -2   38.00    6.10
   5   4  -2   30.90    6.50
   5   4  -2   43.60    6.30
  -5  -4  -2   43.70    6.10
  -5  -4  -2   40.10    6.70
  -5  -4  -2   42.90    7.30
   5   4  -2   33.70    7.30
  -5   4   2   43.80    5.60
   5  -4   2   37.90    7.10
   5   4  -2   36.30    6.90
  -5  -4  -2   47.20    8.20
   5   4  -2   48.10   10.30
   5   4  -2   41.00    6.70
   5  -4   2   32.80    6.50
  -5  -4  -2   43.50    6.00
   5  -4  -2   54.59    8.30
   5   4   2   44.40    8.30
   5   4   2   51.79   11.20
   5   4   2   41.80    6.20
   5   4   2   38.70    7.30
  -5  -4   2   34.80    6.90
  -5  -4   2   45.90    7.90
   5  -4  -2   47.30    8.00
   5  -4  -2   38.40    6.60
   5   4   2   36.10    9.50
   5   4   2   40.50    7.00
  -5  -4   2   35.60    6.00
  -5  -4   2   40.70    7.10
  -5  -4   2   28.80    6.90
  -5  -4   2   35.20    5.90
  -5  -4   2   32.60    6.60
   6   4  -2  592.94   49.20
  -6  -4  -2  683.73   46.60
   6  -4   2  609.04   47.00
  -6  -4  -2  628.34   44.30
   6   4  -2  653.33   43.40
  -6  -4  -2  636.34   44.60
  -6  -4  -2  676.73   46.30
   6  -4   2  648.74   46.20
  -6  -4  -2  663.43   44.90
  -6   4   2  591.94   44.20
   6   4  -2  627.14   45.20
   6   4  -2  632.84   45.40
   6   4  -2  661.23   45.90
  -6  -4  -2  657.13   44.90
   6  -4   2  650.43   46.10
  -6  -4  -2  601.54   45.20
   6   4  -2  594.94   47.00
   6   4  -2  607.24   44.30
  -6  -4   2  549.35   45.20
   6   4   2  614.94   44.40
  -6  -4   2  585.04   43.80
  -6  -4   2  590.34   43.90
  -6  -4   2  604.84   45.30
   6   4   2  615.24   45.40
   6   4   2  559.24   54.49
   6   4   2  645.44   44.70
   6  -4  -2  644.94   45.70
  -6  -4   2  651.93   45.70
   6   4   2  582.94   48.50
   6  -4  -2  621.34   45.20
  -6   4  -2  563.44   43.30
   6   4   2  593.04   45.90
   6  -4  -2  563.14   45.70
  -6  -4   2  589.74   44.50
   7  -4   2  137.59   16.00
  -7  -4  -2  157.88   16.40
  -7  -4  -2  128.69   13.00
  -7   4   2  140.19   12.90
  -7  -4  -2  122.39   13.30
  -7  -4  -2  129.29   14.50
  -7  -4  -2  154.08   15.30
   7  -4   2  146.99   15.00
   7   4  -2  159.48   13.20
   7   4  -2  153.18   15.10
   7   4  -2  136.59   14.00
   7  -4   2  134.89   14.70
  -7   4  -2  118.49   12.50
   7  -4  -2  116.19   14.50
  -7  -4   2  121.29   14.70
  -7  -4   2  144.99   15.10
  -7  -4   2  129.39   14.10
   7  -4  -2  145.39   14.40
   7   4   2  137.89   15.40
   7  -4  -2  135.09   14.60
  -7  -4   2  146.89   14.60
  -7  -4   2  139.89   13.80
   7   4   2  126.89   15.70
   7   4   2   92.99   18.40
  -7  -4   2  138.89   14.20
   7   4   2  145.19   14.60
  -8  -4  -2   17.20    5.30
   8  -4   2   20.60    6.20
  -8   4   2   23.80    5.20
  -8  -4  -2   20.90    5.50
  -8   4   2   15.60    6.60
  -8  -4  -2   16.40    5.30
   8   4  -2   24.30    5.60
  -8  -4  -2   25.60    6.30
   8  -4   2   24.50    7.30
   8  -4   2   24.10    7.90
   8   4  -2   23.50    6.10
  -8  -4  -2   14.80    7.00
   8   4   2   21.40    5.90
  -8  -4   2   15.00    6.40
   8  -4  -2   20.30    6.70
  -8  -4   2   16.30    6.10
   8  -4  -2   12.50    4.60
  -8  -4   2   13.30    6.20
   8  -4  -2   20.40    7.30
   8   4   2   23.30    7.10
  -8   4  -2   12.90    5.90
  -8  -4   2   24.50    6.10
  -8  -4   2   18.30    5.20
  -8  -4   2   17.20    5.10
  -8  -4   2   26.40    7.40
  -8   4  -2   23.20    5.40
  -9  -4  -2   39.80    7.90
  -9  -4  -2   32.70    6.30
   9  -4   2   28.30    7.60
  -9   4   2   35.30    5.90
   9  -4   2   37.60    7.90
   9   4  -2   41.30    6.60
   9   4  -2   38.40    6.40
  -9   4   2   37.70    7.90
   9  -4   2   40.90    7.50
  -9  -4  -2   52.99    7.30
   9   4   2   41.30    6.50
   9  -4  -2   43.10    7.60
  -9  -4   2   28.50    7.70
  -9  -4   2   48.20    6.80
  -9  -4   2   43.00    9.20
   9  -4  -2   44.00    7.80
   9   4   2   45.00    8.10
  -9  -4   2   30.10    8.10
  -9   4  -2   37.10   11.00
   9  -4  -2   34.60    6.10
  -9   4  -2   45.70    6.70
 -10   4   2    3.90    3.40
  10  -4   2    2.70    3.10
 -10  -4  -2    0.80    3.20
  10  -4   2    0.50    3.70
 -10  -4  -2    4.20    3.10
 -10  -4  -2    7.70    4.80
  10  -4   2    5.00    3.70
  10   4  -2    3.90    2.60
 -10   4   2   10.10    3.20
 -10  -4   2    5.10    4.30
  10  -4  -2    4.10    3.00
 -10  -4   2    2.10    4.70
  10   4   2    5.10    2.80
 -10   4  -2    4.80    2.90
  10  -4  -2    0.70    5.80
 -10  -4   2    1.80    2.90
 -10   4  -2    3.50    3.40
  10   4   2    4.90    2.60
   0  -5  -2 1227.18   77.89
   0  -5  -2 1050.09   76.99
   0  -5  -2 1235.28   77.59
   0  -5   2 1143.29   77.49
   0   5   2 1242.18   76.99
   0   5  -2 1114.69   76.39
   0  -5   2 1085.79   76.59
   0  -5   2 1135.09   76.89
   1   5  -2  253.57   21.30
  -1  -5  -2  280.37   18.80
  -1  -5  -2  249.08   20.20
   1   5  -2  277.97   20.30
  -1  -5  -2  269.97   19.00
   1  -5   2  258.47   18.60
   1  -5   2  276.17   20.90
  -1  -5  -2  259.87   21.00
  -1  -5   2  314.07   19.20
  -1  -5   2  313.07   20.70
   1  -5  -2  276.97   19.60
   1  -5  -2  278.37   21.00
   1  -5  -2  285.87   19.90
   1   5   2  242.18   20.70
   1   5   2  268.67   20.40
  -1  -5   2  311.17   20.80
   1   5   2  270.87   22.90
   1  -5  -2  288.07   20.90
   2   5  -2  152.08   14.20
   2   5  -2  153.78   14.30
  -2  -5  -2  144.29   12.40
   2  -5   2  197.28   14.80
   2   5  -2  165.38   17.30
  -2   5   2  144.69   12.10
   2   5  -2  163.58   13.80
   2  -5   2  202.38   14.70
   2   5   2  190.08   14.10
   2   5   2  158.88   16.70
   2   5   2  177.88   14.90
  -3  -5  -2  532.65   41.50
   3   5  -2  591.04   41.90
   3   5  -2  636.44   44.00
   3   5  -2  667.93   41.60
   3   5  -2  648.34   42.70
   3   5  -2  618.64   40.20
   3   5   2  580.94   41.00
   3  -5  -2  555.24   41.70
   3   5   2  557.04   43.20
   3  -5  -2  595.54   42.20
   3   5   2  555.54   43.00
   3   5   2  537.25   40.20
  -3  -5   2  510.65   40.80
   3   5   2  511.35   41.20
   4   5  -2  245.38   23.60
   4   5  -2  230.28   25.60
   4   5  -2  264.17   21.80
   4  -5   2  302.27   23.60
   4  -5   2  280.37   23.50
  -4  -5  -2  321.57   22.40
  -4  -5  -2  327.07   22.50
  -4  -5  -2  315.77   22.40
  -4  -5  -2  313.57   22.20
   4   5  -2  278.47   21.70
   4   5  -2  252.27   23.30
   4   5  -2  249.97   22.50
  -4  -5  -2  329.27   23.50
   4   5   2  299.47   26.80
  -4  -5   2  246.58   21.30
   4  -5  -2  301.57   24.20
   4   5   2  347.37   30.70
  -4  -5   2  259.17   22.40
   4  -5  -2  324.27   24.50
   4   5   2  315.37   24.90
   4   5   2  330.07   23.10
  -4  -5   2  297.27   27.30
   5   5  -2  170.28   15.20
  -5  -5  -2  175.38   14.80
   5   5  -2  180.78   14.90
  -5  -5  -2  175.98   14.50
   5   5  -2  165.88   17.00
   5  -5   2  146.29   16.20
   5   5  -2  151.88   15.50
   5   5  -2  154.28   15.90
  -5  -5  -2  166.98   15.00
   5   5  -2  161.98   16.00
  -5  -5  -2  194.68   15.90
   5   5  -2  167.08   20.40
  -5  -5  -2  173.68   14.80
   5  -5  -2  179.98   16.80
   5  -5  -2  170.38   15.60
   5   5   2  165.68   15.70
   5   5   2  178.88   15.20
   5   5   2  134.99   17.40
   5   5   2  175.18   21.60
   5   5   2  167.28   15.90
  -5  -5   2  144.99   13.90
  -5  -5   2  155.18   14.60
  -5  -5   2  154.68   15.00
   5   5   2  163.68   15.30
  -5  -5   2  157.58   15.20
  -5  -5   2  156.08   15.10
   5   5   2  169.58   17.20
   5  -5  -2  191.68   20.30
   6   5  -2  288.07   23.10
  -6  -5  -2  260.87   21.40
  -6  -5  -2  269.27   21.80
  -6  -5  -2  239.08   22.10
   6  -5   2  282.57   23.10
   6   5  -2  256.97   23.00
   6  -5   2  239.78   23.70
   6   5  -2  260.67   22.70
  -6  -5  -2  240.98   21.60
  -6   5   2  236.18   20.40
  -6  -5  -2  270.47   22.10
   6   5  -2  273.97   21.60
   6   5  -2  268.37   22.00
   6   5  -2  252.57   29.70
  -6  -5  -2  275.57   22.40
  -6  -5  -2  275.57   23.40
   6  -5   2  248.28   22.80
   6   5  -2  271.97   30.70
   6  -5  -2  289.07   22.50
   6  -5  -2  273.67   22.40
  -6  -5   2  292.07   22.20
   6   5   2  266.47   22.50
  -6  -5   2  276.67   21.40
   6   5   2  240.78   35.60
  -6  -5   2  275.37   23.10
   6   5   2  267.07   23.10
   6   5   2  287.27   20.70
  -6  -5   2  285.37   23.10
   6   5   2  275.77   22.50
   6   5   2  262.37   23.00
  -6  -5   2  283.07   23.00
  -6  -5   2  287.97   23.10
   6  -5  -2  271.27   23.00
  -6  -5   2  301.07   22.10
   6  -5  -2  251.17   23.00
   6   5   2  273.37   24.90
  -6   5  -2  241.28   20.60
   7   5  -2   81.69    9.80
   7   5  -2   86.39   10.40
   7  -5   2   74.59   11.40
  -7  -5  -2   80.69   10.20
  -7   5   2   70.19   11.30
  -7  -5  -2  106.89   12.00
  -7  -5  -2   83.49   10.30
  -7  -5  -2   86.59   10.40
  -7  -5  -2   83.59   10.90
  -7  -5  -2   61.39   11.60
  -7   5   2   89.19   11.50
   7   5  -2   77.09   11.10
  -7  -5  -2   92.69   10.00
   7  -5   2   62.79   11.40
   7  -5   2   83.29   10.80
  -7  -5   2   70.69   10.30
   7   5   2   70.79   12.10
  -7  -5   2   76.39   10.40
  -7  -5   2   63.29   11.80
   7   5   2   88.99   12.40
   7   5   2   70.49   17.60
   7  -5  -2   76.69   11.20
  -7  -5   2   81.79   11.70
  -7  -5   2   76.09   10.10
   7  -5  -2   85.19   11.40
  -7  -5   2   67.59    9.50
   7  -5  -2   87.29   10.70
  -7   5  -2   65.09    8.50
  -7  -5   2   69.69   10.80
   7   5   2   83.29   11.30
   7   5   2   93.29    9.30
  -8   5   2   16.60    6.20
   8  -5   2    7.60    6.10
   8  -5   2   12.70    7.00
  -8  -5  -2   29.10    6.30
  -8   5   2   28.70    5.40
   8   5  -2   17.10    5.10
  -8  -5  -2   27.00    8.30
   8   5  -2   23.20    8.60
   8  -5   2   16.00    7.50
  -8   5   2   18.30    6.10
  -8  -5  -2   38.60   12.10
  -8  -5   2   10.40    5.40
  -8   5  -2   10.70    5.60
  -8  -5   2   16.70    7.10
  -8  -5   2   20.20    6.00
  -8  -5   2   22.40    5.30
  -8   5  -2   15.10    4.50
   8  -5  -2   22.60    6.80
  -8  -5   2   19.30    7.10
   9  -5   2   24.30    6.50
   9  -5   2   20.30    6.50
  -9   5   2   22.10    4.40
   9  -5   2   13.00    4.40
   9   5  -2   10.80    3.80
  -9   5   2   18.90    6.00
  -9  -5  -2   17.50    4.70
  -9  -5  -2   11.10    5.10
  -9  -5  -2   21.00    5.00
  -9  -5  -2   12.10    6.20
  -9   5   2   14.30    5.00
  -9  -5  -2   22.00    6.30
   9   5  -2   14.50    3.90
   9  -5  -2   13.00    4.20
   9   5   2   18.10    5.00
  -9  -5   2   12.10    5.90
   9  -5  -2   26.50    6.40
  -9  -5   2   15.40    5.40
  -9  -5   2   10.20    5.50
  -9  -5   2    8.80    3.80
  -9   5  -2   10.20    4.60
  -9   5  -2   18.40    4.30
   9  -5  -2   12.70    4.30
   9   5   2   15.90    4.90
  10  -5   2   29.00    5.40
  10  -5   2   26.20    5.70
 -10  -5  -2   33.20    6.40
 -10  -5  -2   39.60    6.60
 -10   5   2   35.80    4.80
  10  -5   2   29.10    5.10
  10   5  -2   29.90    4.70
 -10   5  -2   27.40    4.40
 -10   5  -2   22.80    6.30
  10  -5  -2   30.10    5.00
  10  -5  -2   33.30    8.00
  10   5   2   36.20    5.10
 -10  -5   2   29.40    6.20
  10   5   2   34.60    4.50
   0  -6  -2   11.30    5.50
   0  -6  -2    9.70    3.60
   0  -6   2    5.50    3.00
   0  -6   2    7.50    3.50
   0  -6  -2   12.50    1.60
   0  -6   2   12.20    4.50
   0  -6   2    8.00    3.20
   0   6  -2    7.40    2.60
   0   6   2    9.30    4.10
   0   6   2   10.30    3.00
   0  -6  -2   11.70    3.70
  -1  -6  -2  309.97   22.90
   1  -6   2  308.47   20.80
   1   6  -2  306.17   22.70
   1  -6   2  314.47   23.40
   1  -6   2  322.27   23.20
  -1   6   2  326.97   22.10
   1  -6   2  310.87   21.00
  -1  -6  -2  328.87   23.30
   1   6  -2  284.97   23.10
   1  -6  -2  298.97   23.40
   1  -6  -2  296.27   21.50
  -1  -6   2  328.17   20.80
   1  -6  -2  300.47   23.20
  -1  -6   2  284.37   22.60
   1   6   2  306.27   22.80
   1  -6  -2  305.37   22.10
  -1  -6   2  267.47   22.70
   1   6   2  272.97   23.10
   2   6  -2 1066.99   79.29
   2  -6   2 1129.09   77.09
   2   6  -2 1067.59   76.39
  -2  -6  -2 1242.48   76.39
   2  -6   2 1098.59   77.09
  -2  -6   2 1208.88   81.29
   2  -6  -2 1230.38   74.89
   2   6   2 1145.89   79.49
   2  -6  -2 1192.68   77.69
   2  -6  -2 1188.08   77.49
   2   6   2 1122.59   77.19
  -2  -6   2 1005.50   74.69
   2   6   2 1145.69   76.89
  -2  -6   2 1004.50   76.09
  -2  -6   2 1031.80   75.99
  -3  -6  -2   28.60    5.20
  -3  -6  -2   26.70    4.80
   3   6  -2   29.20    6.10
   3   6   2   11.10    4.70
  -3  -6   2   22.20    5.30
   3   6   2   17.60    4.70
  -3  -6   2   20.40    4.70
   3   6   2   13.80    4.90
  -3  -6   2   14.80    3.20
  -3  -6   2   17.00    5.50
  -3  -6   2   15.20    4.10
  -3  -6   2   19.10    4.20
   3   6   2   17.20   11.40
   3  -6  -2    9.80    4.50
   3  -6  -2   13.70    5.10
   3   6   2   13.30    3.80
   4   6  -2  498.05   40.40
   4  -6   2  519.15   36.40
  -4  -6  -2  431.46   34.50
   4   6  -2  486.05   36.70
   4   6  -2  455.25   35.70
  -4  -6  -2  425.06   32.40
  -4  -6  -2  419.36   33.20
  -4  -6  -2  396.36   33.40
   4   6  -2  477.45   34.90
  -4  -6  -2  429.16   33.90
   4  -6   2  521.55   36.40
  -4  -6   2  424.96   41.10
  -4  -6   2  502.95   34.00
  -4  -6   2  525.95   34.80
   4  -6  -2  477.35   36.20
   4   6   2  451.45   34.40
  -4  -6   2  502.35   33.00
   4   6   2  435.36   35.20
   4   6   2  465.45   33.70
   4   6   2  443.46   39.70
   4  -6  -2  457.75   38.70
  -4  -6   2  457.75   32.50
   4  -6  -2  462.95   34.90
  -4  -6   2  515.95   34.90
   4   6   2  434.46   36.30
  -5  -6  -2   67.49    9.00
   5   6  -2   75.09    9.40
  -5  -6  -2   73.79    9.10
  -5  -6  -2   66.69    8.80
   5   6  -2   97.99    9.90
  -5  -6  -2  102.19   15.20
  -5  -6  -2   67.89    8.70
   5  -6   2   94.39   10.50
   5  -6   2   97.59   10.30
   5   6  -2   92.09   10.50
   5   6  -2   87.29   11.90
  -5  -6  -2   79.69   10.30
   5   6  -2   80.29   11.20
   5  -6   2   57.69    9.20
   5   6  -2   97.69    9.30
   5   6  -2   81.49   11.10
  -5  -6  -2   66.39    8.20
   5   6  -2   72.89   15.90
  -5  -6   2   73.59    8.90
   5  -6  -2   67.19   10.00
  -5  -6   2   84.79   11.50
   5  -6  -2   71.39    9.60
  -5  -6   2   74.79    9.50
   5  -6  -2   74.39    9.50
   5   6   2   69.29   11.70
   5   6   2   66.79   10.90
   5   6   2   70.49    9.30
   5   6   2   50.59   14.40
  -5  -6   2   79.79    9.70
   5   6   2   67.99    9.40
   5   6   2   75.09   10.20
  -5  -6   2   65.09    9.90
  -5  -6   2   84.59   10.10
  -5  -6   2   82.29   10.20
   5  -6  -2   68.89    8.90
  -5  -6   2   93.69   14.00
  -5  -6   2   85.89   10.10
   5   6   2   80.69   11.20
  -5  -6   2   84.99    8.90
   6  -6   2  231.88   25.30
  -6  -6  -2  308.57   27.60
   6  -6   2  188.98   20.70
   6   6  -2  217.38   20.20
   6  -6   2  184.18   23.00
   6   6  -2  237.58   19.80
  -6  -6  -2  200.88   21.30
   6   6  -2  218.38   21.30
  -6   6   2  209.18   20.50
   6   6  -2  245.28   22.90
   6   6  -2  227.88   19.90
  -6   6   2  271.37   18.40
   6  -6  -2  259.87   20.40
   6   6   2  259.17   20.70
   6  -6  -2  229.58   24.70
   6   6   2  255.57   19.20
   6   6   2  268.07   23.70
   6   6   2  268.47   21.00
   6   6   2  230.68   30.30
  -6  -6   2  196.38   18.10
  -6  -6   2  194.78   19.70
  -6  -6   2  195.68   19.70
   6   6   2  237.78   22.20
   6   6   2  269.67   21.30
  -6  -6   2  205.48   20.10
  -6  -6   2  219.38   19.30
  -6  -6   2  202.98   18.60
  -7  -6  -2   34.40    7.30
  -7   6   2   28.50    8.20
  -7  -6  -2   43.10    8.30
  -7  -6  -2   39.80    7.70
   7  -6   2   42.80    7.90
   7  -6   2   61.99    9.70
   7   6  -2   61.79    8.60
  -7  -6  -2   44.20    7.70
   7   6  -2   60.19    9.40
  -7   6   2   29.20    6.00
  -7  -6  -2   47.90    7.80
   7  -6   2   35.80    8.40
  -7  -6  -2   29.40    8.10
  -7  -6  -2   51.39    9.30
   7   6   2   45.80   10.40
  -7  -6   2   55.89   10.10
  -7  -6   2   49.99   10.10
   7  -6  -2   53.09    9.70
   7   6   2   57.39    9.00
  -7   6  -2   34.40    8.50
  -7  -6   2   58.79    8.60
   7  -6  -2   37.10    7.60
   7   6   2   53.19    9.30
   7   6   2   65.39   10.00
  -7  -6   2   67.09    8.30
   7   6   2   38.40   18.30
  -7   6  -2   57.99    7.00
   7   6   2   51.69    8.30
   8  -6   2   26.20    7.70
  -8   6   2   18.20    5.80
  -8   6   2   21.10    6.80
   8   6  -2   30.60    5.70
  -8   6   2   24.00    5.10
   8  -6   2   19.80    6.40
   8   6  -2   39.10    7.50
  -8  -6  -2   24.40    5.50
  -8  -6  -2   27.90    6.90
  -8  -6  -2   20.10    5.60
   8  -6   2   31.60    6.70
  -8  -6  -2   21.50    7.60
  -8  -6  -2   18.60    6.20
  -8   6  -2   39.60    6.20
   8  -6  -2   25.00    5.90
  -8  -6   2   37.30    6.90
   8  -6  -2   25.30    7.00
  -8  -6   2   31.70    6.90
  -8  -6   2   35.60    9.40
   8   6   2   27.40    6.50
  -8   6  -2   23.80    7.00
  -8  -6   2   33.40    8.00
  -8  -6   2   35.10    9.20
   9  -6   2   31.00    6.50
  -9   6   2   39.00    8.60
   9  -6   2   30.00    6.00
   9   6  -2   39.80    6.70
   9  -6   2   33.50    9.50
  -9   6   2   42.30    5.80
  -9  -6  -2   45.30    6.00
  -9  -6  -2   45.70    7.00
  -9  -6  -2   40.40    8.10
  -9  -6  -2   29.50    7.20
  -9   6  -2   27.70   11.10
   9   6   2   41.30    6.90
  -9  -6   2   42.30    8.10
   9   6   2   37.60    6.70
  -9   6  -2   34.20    8.00
  -9  -6   2   37.60    8.20
   9  -6  -2   38.00    6.70
   9  -6  -2   45.40    8.20
  -9   6  -2   41.50    5.60
 -10  -6  -2    3.30    4.70
  10  -6   2   11.70    5.20
 -10   6   2    3.80    2.50
  10  -6   2    5.10    3.20
  10   6  -2   15.00    3.20
 -10  -6   2   16.80    5.50
  10  -6  -2    3.60    3.10
 -10   6  -2   10.50    2.70
  10  -6  -2    5.80    7.10
  10   6   2   10.10    3.20
   0   7  -2  182.08   15.90
   0  -7  -2  243.58   18.00
   0  -7   2  205.38   17.30
   0  -7   2  201.88   17.00
   0  -7   2  191.68   16.70
   0  -7  -2  232.58   17.40
   0  -7   2  173.18   15.20
   0   7   2  219.38   17.40
   0   7   2  219.18   16.50
   1  -7   2  733.63   48.60
   1  -7   2  732.43   51.59
  -1  -7  -2  644.04   50.59
  -1  -7  -2  790.52   48.40
   1   7  -2  660.03   50.49
  -1   7   2  668.13   49.90
   1  -7   2  737.13   48.80
   1  -7   2  740.93   51.49
  -1  -7  -2  649.24   50.69
  -1  -7  -2  693.63   51.19
   1  -7  -2  764.92   49.40
   1  -7  -2  786.72   51.89
  -1  -7   2  757.82   50.89
   1   7   2  723.43   50.79
  -1  -7   2  731.73   51.29
   1   7   2  694.13   51.39
   1  -7  -2  777.32   51.69
  -1  -7   2  765.62   48.70
  -1   7  -2  745.53   49.50
  -1  -7   2  754.12   50.99
  -2  -7  -2   10.10    4.10
  -2  -7  -2   10.40    2.70
   2   7  -2   21.10    4.20
  -2  -7  -2    8.60    3.70
  -2  -7  -2   12.50    4.50
  -2   7   2    5.20    2.60
   2  -7   2   13.10    4.90
   2   7  -2   15.30    5.00
  -2  -7  -2    8.80    2.20
   2   7  -2   42.90   28.90
   2   7  -2   18.60    4.80
   2  -7   2   12.80    5.00
   2  -7  -2    7.20    4.20
   2   7   2   11.10    4.60
  -2  -7   2   23.30    5.00
   2  -7  -2    7.10    3.80
   2   7   2   10.80    3.50
   2   7   2   10.10   15.70
   2  -7  -2    8.50    2.20
  -2  -7   2   16.90    4.80
   2   7   2    9.80    4.10
   2  -7  -2    8.90    4.30
  -2  -7   2   14.80    4.40
   3  -7   2  198.68   18.50
  -3  -7  -2  222.08   14.70
  -3  -7  -2  218.48   17.30
   3   7  -2  173.88   17.10
   3   7  -2  161.18   17.50
  -3  -7  -2  225.68   17.70
   3   7  -2  167.88   15.60
  -3  -7  -2  214.28   17.00
  -3  -7  -2  225.38   15.60
   3   7  -2  257.27   37.50
   3  -7   2  197.98   18.70
   3  -7  -2  209.78   17.60
  -3  -7   2  174.78   16.70
  -3  -7   2  182.78   14.40
  -3  -7   2  184.78   17.40
   3   7   2  202.98   19.20
   3  -7  -2  228.28   19.10
  -3  -7   2  180.58   15.30
   3   7   2  212.68   27.40
  -3  -7   2  167.78   16.50
   3   7   2  210.68   17.60
   3   7   2  210.88   18.30
  -3  -7   2  150.38   18.90
   3   7   2  212.38   16.60
   4  -7   2   23.70    7.40
  -4  -7  -2   21.60    4.30
   4   7  -2   19.20    5.90
   4  -7   2   20.20    6.80
  -4  -7  -2   22.50    6.00
   4  -7   2   18.40    5.50
  -4   7   2   14.40    4.20
  -4  -7  -2   24.40    5.80
   4   7  -2   20.50    5.50
  -4  -7  -2   18.40    5.10
   4   7  -2   12.90   15.40
   4   7  -2   16.70    4.70
  -4  -7  -2   18.10    4.30
   4   7  -2   23.00    6.50
   4  -7   2   26.50    5.70
  -4  -7  -2   21.40    5.60
   4   7  -2   22.00    4.90
   4   7  -2   25.00    7.10
  -4  -7  -2   19.20    4.60
   4  -7  -2   14.30    4.70
  -4  -7   2   22.30    4.20
   4  -7  -2   23.60    5.90
  -4  -7   2   22.00    5.40
  -4  -7   2   17.70    5.60
  -4  -7   2   19.80    5.30
  -4  -7   2   18.70    4.60
   4   7   2   13.60    5.30
  -4  -7   2   28.60    7.10
   4   7   2   18.10    5.00
   4   7   2   20.10    5.90
  -4  -7   2   20.10    5.10
  -4  -7   2   19.30    4.60
   4   7   2   18.20   14.60
  -4  -7   2   23.20    5.30
   4   7   2    9.00    5.30
   4  -7  -2   19.50    6.80
   4   7   2   19.50    5.60
   4  -7  -2   19.00    5.00
   4   7   2   18.30    7.20
   4  -7  -2   16.40    5.90
   4  -7  -2   14.90    5.00
  -4  -7   2   17.10    5.00
  -5  -7  -2   45.50    7.40
  -5   7   2   45.20    7.30
  -5  -7  -2   53.29    6.90
   5   7  -2   49.99    7.90
   5   7  -2   51.19    8.50
   5  -7   2   62.59    7.60
  -5  -7  -2   43.60    8.20
   5   7  -2   53.49    9.00
  -5  -7  -2   54.19    7.40
   5   7  -2   62.99    9.90
   5   7  -2   25.30   18.80
  -5  -7  -2   47.40    8.30
   5   7  -2   38.10    8.70
   5  -7   2   44.50    9.40
  -5  -7  -2   57.49    9.40
  -5  -7  -2   59.09   10.80
   5  -7   2   54.59    8.70
  -5  -7  -2   55.09    8.10
   5   7  -2   48.10    8.40
   5  -7   2   45.80    8.60
   5   7  -2   55.29   11.00
  -5  -7   2   62.79   11.80
   5   7   2   62.19    9.30
  -5  -7   2   50.69    8.10
  -5  -7   2   44.90    8.70
   5   7   2   67.99   12.00
   5   7   2   41.90   17.20
  -5  -7   2   61.79    9.10
   5   7   2   74.39   10.50
  -5  -7   2   60.79    9.50
   5  -7  -2   66.69    9.40
  -5  -7   2   52.39   10.40
  -5  -7   2   46.70    8.40
  -5  -7   2   41.10    7.80
  -5  -7   2   51.19    7.00
   5   7   2   51.89    9.40
   5   7   2   49.50    9.30
   5  -7  -2   73.49    9.00
  -5  -7   2   47.10    7.80
   6   7  -2   64.29   22.30
   6   7  -2   69.79   10.50
   6  -7   2   45.80    9.80
  -6  -7  -2   69.89    9.50
   6  -7   2   48.50    9.20
   6   7  -2   62.09   10.00
  -6  -7  -2   69.59    9.30
  -6  -7  -2   67.39    8.60
  -6  -7  -2   59.39    9.40
   6  -7   2   37.70   11.20
   6   7  -2   60.69   11.90
   6   7  -2   72.09   10.80
  -6  -7  -2   69.69    9.40
  -6   7   2   71.79    7.50
  -6  -7  -2   49.70    9.50
  -6  -7  -2   67.99    8.20
  -6  -7  -2   76.39   11.00
   6   7  -2   54.89   10.50
  -6   7   2   62.89    9.20
  -6  -7   2   59.99    9.10
   6  -7  -2   87.59   11.20
  -6  -7   2   47.00    9.30
  -6  -7   2   78.79   10.80
   6   7   2   87.29   10.90
  -6  -7   2   62.09   10.40
  -6  -7   2   49.70    9.60
   6   7   2   67.79   11.20
  -6  -7   2   62.99    9.50
  -6  -7   2   51.89    9.80
   6   7   2   80.89   10.90
   6   7   2   42.40   20.20
  -6  -7   2   63.19    8.30
   6   7   2   65.89   12.20
   6  -7  -2   93.49   10.70
   7  -7   2   57.59   10.40
  -7  -7  -2   34.50    7.70
  -7  -7  -2   37.50    6.60
  -7  -7  -2   25.20    6.20
  -7  -7  -2   32.80   12.00
  -7  -7  -2   28.60    6.60
  -7   7   2   23.10    6.40
  -7  -7  -2   25.60    6.90
  -7  -7  -2   28.30    5.70
  -7   7   2   34.10    5.70
   7  -7  -2   25.40    6.30
   7   7   2   38.40    8.60
   7  -7  -2   36.40    8.20
   7   7   2   22.00    8.10
  -7  -7   2   56.49   13.60
   7   7   2   37.40    7.70
   7   7   2   43.20    8.30
   7   7   2   29.50   30.40
  -8   7   2   22.00    4.50
   8   7  -2    7.70    4.40
   8  -7   2   10.50    4.90
  -8  -7  -2   12.10    6.90
  -8   7   2   18.50    5.30
  -8  -7  -2   16.50    5.00
  -8  -7  -2   14.50    6.00
   8  -7   2    6.10    4.90
  -8  -7  -2   10.50    4.50
   8  -7   2    6.80    4.60
   8   7   2   17.90    5.80
  -8  -7   2   11.00    5.80
  -8   7  -2   14.00    3.80
   8  -7  -2    8.90    4.30
  -8  -7   2    5.20    3.90
   8  -7  -2   14.00    6.20
  -8  -7   2   11.10    4.80
  -9  -7  -2   -0.40    2.50
   9  -7   2   -0.10    3.20
   9   7  -2    1.60    2.70
  -9  -7  -2    2.10    6.80
  -9  -7  -2   -1.90    4.30
   9  -7   2   -0.50    3.10
   9  -7   2   -0.90    3.60
  -9   7   2   -0.20    3.40
   9  -7  -2   -2.30    4.80
   9   7   2    0.90    3.30
   9   7   2    4.10    3.00
   9  -7  -2    2.00    3.50
  -9  -7   2   -0.50    3.60
  -9   7  -2    2.30    2.60
  -9  -7   2    1.00    3.70
   0   8   2    5.10    3.40
   0  -8   2    1.40    6.20
   0  -8   2   14.40    4.40
   0  -8  -2    5.90    4.00
   0   8   2    4.40    3.10
   0  -8  -2    3.30    3.60
   0   8   2    5.10    3.90
   0  -8  -2    2.90    7.40
   0  -8  -2    6.20    3.90
   0  -8   2   16.20    5.30
   1  -8   2  137.49   13.10
   1  -8   2  118.89   12.90
   1  -8   2  122.39   10.50
   1   8  -2  115.59   11.50
   1   8  -2  132.39   12.40
   1  -8   2  124.79    9.50
   1   8  -2  127.59   13.20
  -1  -8   2  126.09   12.50
  -1  -8   2  118.89   11.90
   1  -8  -2  158.08   13.30
  -1  -8   2  113.99   12.60
  -1  -8   2  126.09   13.60
  -2  -8  -2  136.19   13.00
   2   8  -2  134.99   13.40
  -2  -8  -2  135.79   13.20
   2   8  -2  116.59   13.50
   2  -8   2  143.49   14.50
  -2  -8  -2  149.79    9.70
  -2  -8  -2  132.59   13.40
   2  -8   2  138.69   13.30
   2   8  -2  119.39   11.50
  -2  -8  -2  136.09   10.40
  -2  -8  -2  141.29   18.30
   2  -8   2  132.19   16.60
   2  -8  -2  136.89   14.10
   2   8   2  124.19   11.80
   2   8   2  137.59   13.30
  -2  -8   2  124.99   12.80
   2  -8  -2  131.49   14.70
  -2  -8   2  134.69   13.40
  -2  -8   2  129.89   13.10
   2   8   2  126.09   13.70
  -2  -8   2  130.59   12.70
  -2  -8   2  126.69   10.60
   2  -8  -2  138.19   13.70
   3   8  -2  102.49   11.30
   3  -8   2  134.49   14.30
   3   8  -2  108.49   14.10
  -3  -8  -2   95.99    9.20
   3  -8   2  118.39   11.70
   3  -8   2  135.29   14.30
  -3  -8  -2   93.19    8.40
  -3  -8  -2   91.79   11.00
  -3  -8  -2   86.69   11.60
   3   8  -2  111.19   12.30
  -3  -8  -2   90.69   11.20
   3   8  -2  106.99   10.50
  -3  -8  -2   83.69   10.80
   3   8   2   95.89   10.70
  -3  -8   2  118.39   12.00
  -3  -8   2  114.99    9.50
   3   8   2   87.19   11.10
   3  -8  -2  118.09   13.40
   3  -8  -2  115.99   11.60
  -3  -8   2  102.69   11.50
  -3  -8   2  104.99   11.90
  -3  -8   2  107.89   11.30
   3   8   2   79.49   21.90
  -3  -8   2  113.49    8.30
   3   8   2   86.49   11.90
   3  -8  -2  108.29   11.80
   3  -8  -2  106.89   12.90
  -3  -8   2  121.19   12.30
   3  -8  -2  103.49   10.80
   3   8   2   98.99   11.70
   4  -8   2    4.20    5.60
   4   8  -2   15.20    5.70
   4   8  -2    7.70   23.80
  -4  -8  -2    8.20    4.10
  -4  -8  -2   12.90    6.00
   4  -8   2    7.60    5.10
  -4  -8  -2   13.70    4.90
   4   8  -2   10.90    4.60
   4   8  -2    8.80    5.60
   4   8  -2   14.50    4.80
  -4  -8  -2    5.80    4.90
  -4  -8  -2   12.80    3.20
   4   8  -2   11.30    5.30
  -4  -8  -2   11.80    5.80
  -4  -8  -2    7.50    4.20
   4  -8   2   13.10    4.60
   4   8  -2   12.60    4.90
   4  -8   2   12.80    4.90
   4  -8   2    6.50    3.80
   4  -8   2    5.90    4.10
  -4  -8  -2   13.30    4.10
   4  -8   2    7.60    6.20
   4  -8   2    7.90    5.10
   4  -8  -2   11.50    5.70
   4   8   2    6.10    4.40
   4  -8  -2   12.30    4.70
   4  -8  -2    9.00    4.20
   4   8   2    7.70    5.40
  -4  -8   2   11.90    4.70
  -4  -8   2    9.70    3.70
   4  -8  -2   12.90    5.40
  -4  -8   2    9.50    5.10
   4  -8  -2   12.40    4.70
  -4  -8   2    9.30    3.90
  -4  -8   2    4.20    4.40
  -4  -8   2    5.70    4.90
   4   8   2   12.70    5.00
   4  -8  -2   10.70    6.50
  -4  -8   2   11.30    3.00
  -4  -8   2   11.20    5.70
   4   8   2   12.70    4.60
   5   8  -2  175.88   15.40
   5  -8   2  146.09   17.30
   5   8  -2  144.69   15.50
  -5  -8  -2  123.89   16.00
   5   8  -2  142.49   16.70
   5   8  -2  189.38   33.10
   5  -8   2  153.88   15.20
  -5  -8  -2  123.39   14.40
  -5  -8  -2  132.79   12.10
  -5  -8  -2  126.89   13.10
   5   8  -2  155.48   15.60
   5  -8   2  161.58   14.10
   5  -8   2  171.48   17.80
  -5  -8  -2  125.79   15.90
   5  -8   2  136.99   14.90
   5  -8   2  167.38   14.70
  -5  -8  -2  125.49   14.10
   5   8  -2  143.39   14.70
  -5  -8  -2  126.09   14.80
  -5  -8  -2  121.19   14.50
   5   8   2  141.69   16.20
  -5  -8   2  161.48   17.50
   5  -8  -2  132.19   13.90
   5   8   2  127.49   14.70
  -5  -8   2  168.08   12.60
   5  -8  -2  142.49   15.30
   5  -8  -2  127.39   17.00
  -5  -8   2  164.48   14.00
   5   8   2  166.08   29.50
   5  -8  -2  130.39   14.30
   5  -8  -2  131.89   14.50
   5   8   2  149.49   14.20
  -5  -8   2  154.28   14.50
  -5  -8   2  161.98   16.00
  -5  -8   2  161.38   15.50
  -5  -8   2  172.68   15.40
   5   8   2  112.79   14.70
   5   8   2  126.19   14.60
  -6  -8  -2    0.80    4.20
  -6   8   2    1.20    2.80
   6   8  -2   -8.20   27.10
   6   8  -2    3.20    5.20
   6  -8   2   -3.50    2.60
   6  -8   2   -0.60    4.10
   6   8  -2   -1.50    2.10
   6  -8   2    1.30    2.40
  -6  -8  -2    0.40    1.80
  -6  -8  -2    0.00    1.70
   6   8  -2    4.50    4.80
  -6  -8  -2    5.10    4.10
  -6  -8  -2    0.00    3.80
  -6  -8  -2    3.30    4.40
  -6  -8  -2    3.10    3.10
   6   8  -2   -0.10    3.80
   6   8  -2    5.00    4.40
   6  -8   2    1.00    2.30
  -6  -8  -2    1.90    4.00
   6  -8   2    6.60    5.10
  -6  -8   2   -0.70    2.60
   6   8   2    3.90    6.50
   6   8   2    2.00    4.40
   6   8   2   -0.90    2.70
  -6  -8   2    6.10    4.60
   6  -8  -2    6.40    4.10
   6  -8  -2   -0.10    2.70
  -6  -8   2    3.10    4.80
   6   8   2    9.00   25.20
   6   8   2    7.70    5.00
  -6  -8   2   -0.40    1.60
   6  -8  -2    4.00    4.40
  -6  -8   2    0.50    4.00
   6   8   2    5.60    4.70
   6   8   2    4.00    4.30
   6  -8  -2    7.10    5.80
  -6  -8   2    5.60    3.50
  -6  -8   2    0.90    3.80
   6  -8  -2    3.80    4.70
  -7   8   2   90.49    8.90
   7   8  -2   91.39   12.20
   7   8  -2   98.39   12.50
  -7  -8  -2   90.99   10.50
  -7  -8  -2   59.49    9.90
   7  -8   2   98.19   12.20
   7  -8   2   84.59   11.00
  -7  -8  -2   91.19   12.20
   7   8  -2   94.19   11.60
  -7  -8  -2   82.59    9.50
   7  -8  -2   79.09   11.00
   7   8   2   77.49   11.10
   7   8   2   80.09   13.00
   7  -8  -2   81.49   12.10
  -7  -8   2   74.39   10.40
   7   8   2   65.79   28.70
  -7  -8   2   89.79   16.60
   7   8   2   63.09   15.20
  -7  -8   2   87.69    9.30
  -7  -8   2   84.89   10.40
   8  -8   2   86.39   11.50
  -8  -8  -2  101.29   10.90
  -8   8   2  107.69    9.20
  -8  -8  -2   98.89   10.60
   8   8  -2  104.79   11.30
   8   8  -2   89.09   10.80
   8  -8   2   83.39   10.90
  -8  -8   2   87.89   10.40
   8  -8  -2  101.29   11.30
   8   8   2  106.39   11.70
  -8  -8   2   86.29   11.10
  -8  -8   2   97.89   11.70
   8  -8  -2   98.49   12.30
  -8   8  -2   83.29    8.70
   9  -8   2   13.40    4.60
  -9  -8  -2   22.90    4.90
  -9   8   2   18.10    3.30
   9  -8   2    8.80    4.50
   9  -8  -2   16.00    7.40
  -9  -8   2   20.60    5.00
   9  -8  -2   20.60    5.20
   9   8   2   14.60    4.30
   0  -9  -2  718.13   49.30
   0  -9   2  644.54   48.80
   0   9  -2  619.04   47.50
   0  -9  -2  715.83   47.70
   0  -9  -2  703.33   48.60
   0  -9   2  615.94   48.00
   0  -9   2  668.33   47.40
   0   9   2  629.74   48.80
   0  -9  -2  689.63   48.80
   0   9   2  642.04   45.40
   0  -9   2  678.73   48.60
   0   9   2  694.43   48.10
   1  -9   2   58.79    9.70
   1  -9   2   66.19    9.80
  -1   9   2   42.00    4.80
   1   9  -2   46.60    5.80
   1  -9   2   58.89    9.80
   1  -9   2   42.90    7.50
   1  -9   2   43.90    6.10
  -1   9   2   39.20    7.00
  -1  -9  -2   31.00    6.90
  -1  -9  -2   46.50    8.90
   1   9  -2   46.20    8.30
  -1  -9  -2   42.70    7.60
  -1  -9  -2   42.10    8.20
  -1  -9   2   66.59    9.10
   1  -9  -2   56.69    8.50
   1  -9  -2   46.00    8.20
   1   9   2   47.80    8.90
   1  -9  -2   55.39    7.70
   1  -9  -2   42.40    8.10
   1  -9  -2   56.59    9.00
   1   9   2   41.50    5.80
  -1  -9   2   58.19    8.40
   1   9   2   41.50    7.50
  -1  -9   2   66.99    9.60
  -1  -9   2   68.79    8.10
  -1  -9   2   51.99    7.90
  -2  -9  -2  428.76   35.20
   2   9  -2  485.95   33.80
   2   9  -2  503.85   36.10
   2   9  -2  476.35   37.20
   2  -9   2  512.85   35.20
   2  -9   2  537.85   37.50
  -2  -9  -2  440.76   35.00
  -2  -9  -2  476.55   31.50
  -2  -9  -2  434.06   35.70
  -2  -9  -2  445.96   35.40
   2  -9   2  519.85   37.50
  -2  -9  -2  437.96   35.60
  -2  -9  -2  444.16   35.30
   2  -9   2  529.85   36.00
   2   9   2  426.06   33.60
   2   9   2  432.46   36.20
   2  -9  -2  400.16   36.70
   2  -9  -2  432.66   35.30
  -2  -9   2  520.45   36.20
  -2  -9   2  500.45   35.80
   2  -9  -2  450.55   34.50
   2  -9  -2  435.66   36.30
   2   9   2  414.16   38.00
  -2  -9   2  507.25   36.50
   2  -9  -2  412.56   36.20
  -2  -9   2  517.15   36.10
   2   9   2  421.56   35.20
  -2  -9   2  494.35   35.40
   3   9  -2   27.90    6.10
  -3  -9  -2   14.20    2.70
  -3  -9  -2   13.20    5.20
   3  -9   2   26.10    6.30
  -3  -9  -2   12.30    5.50
   3   9  -2   19.60    6.90
  -3  -9  -2   15.90    5.00
   3   9  -2   18.30    4.80
   3  -9   2   26.00    8.10
  -3  -9  -2   15.70    5.30
   3  -9   2   14.50    5.50
   3  -9   2   18.70    6.90
  -3  -9  -2   12.10    3.30
   3  -9   2   22.80    6.00
  -3  -9  -2   16.10    6.40
   3  -9   2   23.60    5.50
   3  -9   2   28.70    6.10
   3  -9  -2   14.00    6.60
  -3  -9   2   23.80    5.90
   3   9   2   11.80    6.00
  -3  -9   2   24.00    3.80
   3  -9  -2   18.70    6.30
  -3  -9   2   23.10    6.40
   3  -9  -2   12.90    6.30
  -3  -9   2   28.50    6.60
  -3  -9   2   23.90    6.60
   3   9   2   13.60    4.90
   3   9   2   14.90    6.00
   3   9   2   13.00    4.90
   3  -9  -2   17.00    5.70
  -3  -9   2   26.00    6.60
   3  -9  -2   20.20    5.90
  -3  -9   2   27.40    5.10
   3  -9  -2   16.50    5.10
   4   9  -2   40.90    9.00
  -4  -9  -2   35.70    8.90
   4   9  -2   43.50    7.60
   4   9  -2   49.80    9.00
   4  -9   2   44.30    7.40
   4  -9   2   46.10    7.40
  -4  -9  -2   30.20    8.70
  -4  -9  -2   27.00    7.10
   4   9  -2   44.60    7.90
   4  -9   2   41.80    9.60
  -4  -9  -2   25.90    6.90
  -4  -9  -2   28.10    4.40
   4  -9   2   41.10   10.20
   4  -9   2   36.30    9.30
   4   9  -2   43.70    8.00
  -4  -9  -2   38.80    7.40
  -4  -9  -2   29.60    5.30
  -4  -9  -2   29.50    7.10
   4   9  -2   45.90   10.30
   4  -9   2   47.90    8.10
   4   9   2   41.50    8.80
  -4  -9   2   33.90    5.40
  -4  -9   2   33.90    4.60
   4   9   2   22.80    7.30
   4   9   2   31.30    7.00
   4   9   2   28.50    7.30
  -4  -9   2   42.60   12.60
  -4  -9   2   31.60    7.10
   4   9   2   25.00    6.80
   4  -9  -2   21.40    6.00
  -4  -9   2   35.90    8.80
  -4  -9   2   31.00    7.50
   4  -9  -2   35.20    8.20
  -4  -9   2   42.10    8.70
   4  -9  -2   30.90    6.70
   4  -9  -2   33.60    9.10
   4  -9  -2   24.80    7.90
  -4  -9   2   38.40    6.50
   4  -9  -2   31.60    7.20
   5  -9   2    5.30    4.80
  -5  -9  -2    7.40    5.20
  -5  -9  -2    5.30    5.90
   5   9  -2    5.10    5.60
   5  -9   2    6.00    6.00
  -5  -9  -2   12.10    5.10
   5  -9   2    4.20    5.50
   5  -9   2    2.50    4.50
  -5  -9  -2   11.00    5.50
   5   9  -2    7.70    5.20
   5   9  -2    9.30    5.40
   5   9  -2   10.00    5.00
   5   9  -2    3.40    5.00
   5   9  -2    9.40    5.00
  -5  -9  -2   12.20    3.60
  -5  -9  -2    9.40    4.10
  -5  -9  -2    9.30    5.20
  -5  -9   2    5.20    4.90
   5  -9  -2   16.40    5.80
  -5  -9   2    7.60    4.90
  -5  -9   2   15.80    7.70
   5  -9  -2   14.50    5.30
  -5  -9   2    9.60    4.10
   5  -9  -2   10.40    6.90
   5   9   2   14.70    5.90
   5   9   2   13.10    5.60
  -5  -9   2   10.90    7.10
  -5  -9   2    9.70    3.10
   5   9   2   14.30    6.00
   5  -9  -2   10.30    5.20
   5  -9  -2   13.70    5.80
   5   9   2   16.90    6.90
  -5  -9   2    8.30    4.00
   5   9   2   15.20    5.80
   6   9  -2  290.67   25.20
   6  -9   2  317.97   24.40
   6   9  -2  314.17   24.90
   6   9  -2  288.77   24.90
  -6  -9  -2  280.67   22.70
  -6  -9  -2  282.47   21.40
  -6   9   2  292.47   21.00
  -6  -9  -2  268.17   23.90
   6  -9   2  286.77   24.70
  -6  -9  -2  250.77   24.40
  -6  -9  -2  238.28   24.30
  -6  -9  -2  265.17   24.40
   6   9  -2  288.67   26.70
   6  -9  -2  295.07   24.20
   6  -9  -2  323.27   26.50
   6  -9  -2  290.07   24.80
   6   9   2  257.47   23.80
   6   9   2  273.17   25.20
  -6  -9   2  302.97   23.50
  -6  -9   2  317.47   21.40
  -6  -9   2  306.37   23.10
   6   9   2  265.77   25.60
  -6  -9   2  264.07   25.00
   6  -9  -2  278.67   24.00
   6   9   2  285.27   25.00
  -6  -9   2  284.87   25.80
   7  -9   2   49.90    9.40
   7   9  -2   56.69   10.00
   7   9  -2   46.50    9.80
  -7  -9  -2   71.59    9.90
  -7  -9  -2   62.39    8.30
   7   9  -2   43.70    8.60
  -7  -9  -2   54.29    8.60
  -7  -9   2   50.29    9.70
   7   9   2   84.89   10.80
   7   9   2   64.29    9.90
   7  -9  -2   74.79   10.20
  -7  -9   2   54.09    8.00
  -7  -9   2   43.20    7.40
   7  -9  -2   73.49   11.00
   7   9   2   69.89   10.00
  -7  -9   2   52.79   10.10
   8   9  -2   38.30    7.30
  -8   9   2   37.30    5.00
  -8  -9  -2   33.80    5.90
   8   9  -2   34.90    7.00
   8  -9   2   35.20    7.50
  -8  -9  -2   34.10    5.70
   8  -9  -2   28.10    6.90
   8  -9  -2   21.80    7.30
   8   9   2   32.20    6.90
   8   9   2   39.10    9.40
  -8  -9   2   41.60    6.20
   9  -9   2   25.40    5.40
  -9   9   2   22.30    4.20
   9   9  -2   31.60    5.00
   9  -9   2   31.40    7.00
   9  -9  -2   48.90   10.10
   9   9   2   39.00    5.60
   9  -9  -2   34.80    5.90
   0 -10  -2    1.90    2.90
   0  10   2    3.40    2.40
   0 -10  -2    7.90    7.90
   0  10  -2    1.20    2.00
   0 -10   2   -0.40    3.70
   0 -10  -2    2.00    4.10
   0 -10   2    0.50    3.90
   0 -10  -2   10.80    9.90
   0 -10   2    2.30    3.80
   0 -10  -2   -0.20    3.80
   0  10   2    0.10    3.40
   0 -10  -2    0.30    3.20
   0  10  -2   -0.10    3.30
   0 -10  -2    0.20    3.20
   0 -10  -2    6.30    4.80
   0 -10   2    2.40    3.70
   1 -10   2  181.88   17.70
  -1 -10  -2  206.28   18.30
  -1 -10  -2  187.18   18.00
  -1  10   2  200.68   16.90
  -1 -10  -2  199.68   17.40
   1 -10   2  196.48   17.30
   1 -10   2  178.78   17.90
  -1 -10  -2  187.58   16.80
   1  10  -2  174.48   17.00
  -1  10   2  188.58   13.50
   1 -10   2  196.08   17.60
  -1 -10  -2  181.78   16.40
   1 -10   2  189.18   16.60
  -1 -10  -2  188.78   17.60
  -1 -10  -2  186.28   17.30
   1  10  -2  167.08   17.90
   1 -10  -2  173.88   17.50
   1  10   2  142.19   16.10
   1 -10  -2  166.38   15.30
   1 -10  -2  196.28   16.80
   1  10   2  166.08   17.90
   1 -10  -2  170.58   17.90
  -1 -10   2  167.48   16.10
  -1 -10   2  157.98   16.90
  -1 -10   2  153.48   16.00
   1  10   2  157.38   14.80
  -1 -10   2  162.68   17.50
  -1 -10   2  147.99   16.50
   1 -10  -2  164.48   16.70
   1  10   2  158.78   16.50
   2 -10   2  158.08   16.80
   2  10  -2  165.18   17.60
   2 -10   2  172.98   16.50
   2 -10   2  157.48   18.40
   2 -10   2  188.68   16.70
  -2 -10  -2  161.58   19.00
  -2 -10  -2  196.18   17.90
  -2  10   2  177.08   13.20
   2  10  -2  166.78   17.00
  -2 -10  -2  193.88   17.30
  -2 -10  -2  203.58   18.10
   2 -10   2  181.58   17.30
   2  10  -2  176.08   29.00
  -2 -10  -2  199.28   18.50
   2 -10   2  178.78   18.80
  -2 -10  -2  200.08   17.60
   2  10  -2  169.78   15.50
   2 -10  -2  169.58   18.70
   2  10   2  186.78   20.20
  -2 -10   2  172.48   17.70
   2 -10  -2  190.38   17.80
   2  10   2  178.18   15.80
   2  10   2  186.78   19.10
  -2 -10   2  165.08   16.80
   2 -10  -2  192.08   17.30
  -2 -10   2  187.88   18.40
   2 -10  -2  191.38   17.10
  -2 -10   2  165.58   17.20
   2 -10  -2  172.48   16.80
   2  10   2  192.98   17.30
  -2 -10   2  168.88   16.70
   2 -10  -2  194.48   19.00
   3 -10   2  448.46   35.60
   3  10  -2  470.75   38.30
  -3 -10  -2  511.55   38.70
   3 -10   2  494.25   40.40
   3 -10   2  488.55   38.10
   3 -10   2  442.16   40.10
  -3 -10  -2  513.15   38.20
   3 -10   2  533.45   36.60
   3  10  -2  431.26   38.90
   3  10  -2  451.35   36.80
   3  10  -2  454.75   35.70
  -3 -10  -2  514.85   38.70
   3 -10   2  470.75   39.90
  -3 -10  -2  513.85   38.20
   3 -10   2  472.85   36.40
  -3 -10  -2  472.05   35.50
  -3 -10  -2  525.85   37.70
   3 -10  -2  475.25   39.50
  -3 -10   2  469.55   32.60
   3 -10  -2  500.55   37.10
  -3 -10   2  468.35   38.40
   3  10   2  479.25   38.10
  -3 -10   2  434.06   40.90
   3  10   2  570.84   43.90
   3  10   2  484.65   39.30
   3 -10  -2  535.25   37.00
  -3 -10   2  445.26   37.20
   3  10   2  482.45   37.30
  -3 -10   2  452.95   37.60
   3 -10  -2  477.85   36.20
  -3 -10   2  461.85   36.80
   3 -10  -2  483.95   37.70
   3  10   2  537.65   36.80
   3 -10  -2  494.45   39.70
  -4 -10  -2   18.40    5.60
   4  10  -2   36.50    7.90
   4 -10   2   35.50   10.50
   4 -10   2   32.50    7.00
   4  10  -2   26.40    7.00
   4 -10   2   38.20    7.80
  -4 -10  -2   23.70    6.60
   4  10  -2   30.20    7.10
  -4 -10  -2   20.10    6.60
   4 -10   2   29.60    8.90
   4  10  -2   27.80    6.30
  -4 -10  -2   25.60    3.30
  -4 -10  -2   16.00    6.70
   4  10  -2   28.50    7.90
   4  10  -2   34.50    9.60
  -4 -10  -2   22.80    7.40
   4 -10   2   42.00   11.10
   4 -10   2   47.60   10.80
  -4 -10  -2   24.20    8.00
   4 -10  -2   18.60    5.80
   4 -10  -2   16.10    6.10
  -4 -10   2   30.40    7.60
   4 -10  -2   15.90    6.80
  -4 -10   2   20.40    7.40
   4  10   2   14.20    5.50
  -4 -10   2   24.40    7.50
   4  10   2   14.00    6.20
  -4 -10   2   22.80    7.70
   4  10   2   12.90    6.20
  -4 -10   2   38.70   10.00
   4 -10  -2   17.50    8.30
   4  10   2   15.40    7.50
  -4 -10   2   21.80    4.70
   4  10   2   13.30    5.40
  -5 -10  -2  229.88   23.70
   5  10  -2  319.77   23.80
   5 -10   2  261.47   22.90
  -5 -10  -2  237.88   19.20
   5 -10   2  258.07   27.10
  -5 -10  -2  243.08   23.70
  -5 -10  -2  232.88   22.00
   5  10  -2  283.77   23.80
   5  10  -2  263.37   26.20
   5  10  -2  281.47   25.10
   5  10  -2  298.57   24.20
   5  10  -2  294.17   24.30
  -5 -10  -2  262.87   20.60
   5 -10   2  288.07   22.90
  -5 -10  -2  253.17   23.60
   5 -10   2  313.67   23.60
   5 -10   2  281.47   23.40
   5  10   2  277.97   24.30
   5 -10  -2  269.47   23.30
   5  10   2  280.07   23.80
  -5 -10   2  271.97   21.60
  -5 -10   2  301.67   24.10
   5  10   2  264.87   24.30
   5 -10  -2  249.97   22.90
  -5 -10   2  284.07   27.00
   5  10   2  260.17   25.60
   5 -10  -2  258.37   23.20
   5 -10  -2  278.47   27.70
  -5 -10   2  298.47   27.10
   5  10   2  248.58   24.00
   5 -10  -2  258.77   23.80
  -5 -10   2  275.77   25.30
   5 -10  -2  249.58   27.00
  -5 -10   2  260.87   24.40
   6  10  -2    0.60    2.90
  -6 -10  -2    2.60    3.30
  -6 -10  -2    1.30    4.50
  -6 -10  -2    2.20    6.30
  -6 -10  -2   -0.10    3.60
  -6 -10  -2    2.80    3.40
   6 -10   2   -0.90    2.00
   6  10  -2   -1.00    4.40
   6 -10   2    7.40    5.30
   6 -10   2    5.90    5.30
   6  10  -2    5.90    5.20
   6  10  -2    4.20    5.70
  -6  10   2    1.30    3.10
   6 -10   2    2.10    2.60
  -6 -10  -2    3.20    4.70
   6  10  -2    3.70    4.70
   6 -10  -2    3.00    5.80
   6  10   2    3.70    4.50
  -6 -10   2    9.70    3.90
   6  10   2    0.20    3.30
   6 -10  -2    4.40    5.60
   6  10   2    2.40    4.50
   6  10   2    0.20    4.60
   6 -10  -2    3.40    4.50
  -6 -10   2    6.70    5.50
   6  10   2    7.30    4.80
  -6 -10   2    4.30    3.60
  -6 -10   2    3.50    4.70
   7  10  -2   15.70    5.40
   7 -10   2   16.70    6.20
   7  10  -2   17.40    6.20
   7  10  -2   14.10    5.00
  -7 -10  -2   14.60    4.10
   7 -10   2    8.70    5.20
  -7  10   2   17.00    3.70
  -7 -10  -2   16.60    4.80
   7 -10  -2   12.30    6.00
   7 -10  -2    4.40    5.90
  -7 -10   2   15.60   11.20
   7  10   2   19.70    6.40
  -7 -10   2   17.80    4.20
   7  10   2   19.70    6.50
   7  10   2   13.20    5.40
   8 -10   2   34.90    8.90
   8 -10   2   31.00    6.60
  -8  10   2   19.70    3.40
   8  10  -2   31.10    6.50
   8  10  -2   39.50    6.60
   8 -10  -2   19.70    9.60
   8  10   2   20.10    7.60
   8  10   2   25.40    5.60
   8 -10  -2   19.40    6.10
   9 -10   2   23.40    7.30
   9 -10  -2   36.30   10.20
   0  11   2  138.49   11.90
   0 -11  -2  133.09   18.00
   0  11  -2  114.09   15.30
   0  11  -2  108.19   11.20
   0 -11   2  122.09   15.00
   0 -11  -2  139.89   15.30
   0 -11   2  114.09   14.90
   0  11   2  147.79   14.90
   0  11   2  139.59   14.60
   0 -11  -2  133.89   15.50
   0 -11   2  133.29   15.70
   0 -11  -2  148.49   13.90
   0 -11   2  122.69   13.90
   0 -11  -2  143.99   14.30
   0 -11   2  137.79   17.90
   1 -11   2    2.10    3.90
   1 -11   2    2.00    4.70
  -1 -11  -2    5.50    5.10
  -1 -11  -2    3.90    5.00
   1 -11   2    3.40    4.70
   1  11  -2    5.90    3.40
  -1  11   2    4.70    2.50
  -1 -11  -2   10.00    5.20
   1 -11   2    0.90    9.00
   1 -11   2    0.60    4.30
  -1 -11  -2    8.30    4.50
  -1 -11  -2    3.70    4.60
   1  11  -2    3.30    4.20
  -1 -11  -2    2.40    4.90
   1  11  -2    5.70    4.70
  -1 -11   2    4.00    4.30
   1 -11  -2    2.90    4.40
   1 -11  -2   -0.50    3.90
  -1 -11   2    2.10    4.20
   1  11   2    5.50    4.10
   1 -11  -2    0.20    6.00
  -1 -11   2    0.80    4.70
   1 -11  -2    2.70    4.20
   1 -11  -2   -0.60    3.60
   1  11   2    6.10    5.30
   1  11   2    2.10    3.20
  -1 -11   2    5.80    5.10
   1 -11  -2    4.30    9.20
  -1 -11   2   -1.00    2.90
   2  11  -2   82.49   10.10
  -2  11   2   76.39    7.60
  -2 -11  -2   81.09   11.60
   2 -11   2   99.49   12.20
   2 -11   2   87.89   12.60
  -2 -11  -2   80.69   12.00
   2  11  -2   91.49   12.40
   2 -11   2   99.39   15.40
   2 -11   2   69.69   12.60
   2  11  -2   88.39   13.60
  -2 -11  -2   59.29   11.40
  -2 -11  -2   89.79   12.20
   2  11  -2   83.19   11.80
   2 -11   2   95.09   11.50
  -2 -11  -2   81.09   12.10
   2 -11   2   86.59   11.00
  -2 -11  -2   84.59   11.90
   2  11   2   92.69   13.50
   2 -11  -2   96.29   11.40
  -2 -11   2  101.79   11.90
   2  11   2   90.59   12.30
   2 -11  -2   85.29   12.90
   2 -11  -2   87.29   12.90
   2 -11  -2   85.39   14.20
  -2 -11   2   91.99   11.40
  -2 -11   2   93.89   12.30
  -2 -11   2   96.69   13.20
   2 -11  -2   97.99   14.30
  -2 -11   2   94.09   12.50
   2  11   2   82.09   10.20
   2  11   2   89.09   11.50
  -3 -11  -2   34.10    8.70
   3 -11   2   25.70    8.30
  -3 -11  -2   38.50    9.40
  -3 -11  -2   45.90   10.10
  -3 -11  -2   30.90    7.70
   3  11  -2   41.50   11.50
  -3  11   2   33.40    4.40
   3 -11   2   29.60    7.50
   3  11  -2   29.00    6.30
   3 -11   2   36.50    8.00
  -3 -11  -2   18.50    7.30
   3  11  -2   35.60    9.70
  -3 -11  -2   42.30    3.80
   3  11  -2   30.90    8.20
   3 -11   2   34.70    8.30
   3 -11  -2   48.40    9.70
  -3 -11   2   35.80    8.70
   3 -11  -2   32.60   12.70
   3 -11  -2   38.60   11.00
   3  11   2   35.80    8.20
  -3 -11   2   34.70    8.50
  -3 -11   2   44.60   14.10
  -3 -11   2   30.40    7.40
  -3 -11   2   22.90    6.60
   3  11   2   37.20    7.80
   3  11   2   35.90    8.90
   3 -11  -2   21.30    6.30
   3  11   2   45.70   10.70
   3 -11  -2   35.90    8.90
   3 -11  -2   38.80    8.70
   4 -11   2   70.29   10.70
   4  11  -2   66.59   11.20
  -4 -11  -2  101.59   14.60
  -4 -11  -2  105.39   14.10
  -4 -11  -2  110.09   13.30
   4 -11   2   86.09   11.30
   4  11  -2   81.29   12.00
  -4 -11  -2  123.29   13.50
   4  11  -2  101.09   16.80
   4 -11   2   84.59   12.40
   4 -11   2   75.29   14.50
  -4 -11  -2  117.99   14.10
   4  11  -2   73.69   13.90
   4 -11   2   72.79   15.30
   4  11  -2   86.59   12.10
   4  11  -2   78.59   12.20
  -4 -11  -2  111.89   10.40
   4 -11   2   81.69   11.70
  -4  11   2   99.29    8.20
   4 -11  -2  102.09   12.20
   4 -11  -2  120.39   14.60
  -4 -11   2   68.29   13.00
   4 -11  -2   86.89   15.30
   4 -11  -2  106.69   13.50
   4  11   2  113.39   13.40
   4  11   2  111.99   12.50
  -4 -11   2   89.29   14.70
  -4 -11   2   81.19    7.20
  -4 -11   2   71.39   13.20
   4 -11  -2   98.19   12.90
   4  11   2   96.09   14.60
   4 -11  -2   84.49   15.30
   4  11   2   96.89   12.60
  -4 -11   2   84.49   14.00
   4  11   2  103.99   13.80
   5 -11   2   87.79   16.00
   5  11  -2   64.79   14.60
  -5 -11  -2   66.09    8.90
   5 -11   2   51.19    9.70
  -5 -11  -2   60.59   11.60
   5  11  -2   69.79   14.10
  -5 -11  -2   73.99   12.20
  -5  11   2   51.09    7.90
   5  11  -2   66.39   10.30
   5  11  -2   71.49   12.30
   5  11  -2   57.49   10.30
   5 -11   2   73.79   11.60
   5 -11   2   60.69    9.40
   5 -11   2   57.39   10.10
  -5 -11  -2   73.19   11.50
  -5 -11  -2   76.79   13.00
  -5 -11  -2   69.49   12.50
  -5 -11  -2   84.19    7.70
   5 -11   2   74.89   14.90
   5 -11  -2   80.49   11.70
   5  11   2   77.39   12.10
   5 -11  -2   61.99   12.80
   5 -11  -2   72.49   12.00
   5 -11  -2   67.79   10.40
   5 -11  -2   87.49   12.40
  -5 -11   2   87.19   14.30
   5  11   2   90.79   13.10
   5  11   2  101.59   13.70
  -5 -11   2   60.79   11.00
   5 -11  -2   65.09   13.50
  -5 -11   2   72.49    7.00
  -5 -11   2   64.69   12.00
  -5 -11   2   56.79   11.80
   5  11   2   98.19   15.30
  -6  11   2   24.60    4.30
  -6 -11  -2   37.70    5.40
   6  11  -2   20.40    5.90
   6  11  -2   19.00    7.50
  -6 -11  -2   35.30    6.30
  -6 -11  -2   31.00    8.00
   6 -11   2   22.30    6.80
  -6 -11  -2   35.10    7.50
   6  11  -2   24.40    6.60
   6 -11   2   33.40    7.80
  -6 -11   2   25.70    7.80
  -6 -11   2   26.80    7.90
   6 -11  -2   28.40    7.80
   6 -11  -2   33.10    8.80
  -6 -11   2   23.20    4.10
   6 -11  -2   34.40    7.50
   6  11   2   40.10    9.60
   6 -11  -2   32.00    6.70
   6  11   2   42.60    9.10
   6  11   2   42.40    8.60
   7 -11   2   18.00    6.40
  -7 -11  -2   24.40    4.10
   7  11  -2   21.30    5.80
   7 -11   2   14.80    5.50
  -7 -11  -2   18.70    4.30
   7  11  -2   21.50    5.60
  -7  11   2   13.90    4.00
   7  11  -2   21.10    7.20
   7  11   2   17.80    6.40
   7  11   2   17.50    5.60
   7 -11  -2   12.90    9.90
   7 -11  -2   13.90    6.20
   7  11   2   19.70    5.80
   8  11  -2   19.30    4.60
   8  11  -2   28.00    5.30
   8 -11   2   21.30    7.40
   8 -11   2   20.10    5.60
   8 -11  -2   22.00   11.00
   8  11   2   13.70    4.30
   8 -11  -2   13.70    5.00
   8  11   2   28.20    5.20
   0 -12   2    7.70    7.00
   0  12   2    8.80    3.80
   0 -12  -2   11.20    5.70
   0 -12   2    0.30    4.30
   0  12   2    4.30    4.70
   0 -12  -2    2.80    5.30
   0 -12  -2    9.10    6.20
   0 -12  -2    6.30    8.30
   0 -12  -2   11.90    5.20
   0  12  -2   -0.30    2.80
   0 -12   2    2.00    5.60
   0 -12   2   -1.90    5.60
   0  12  -2    0.40    4.30
   0 -12  -2    5.00    5.90
   0 -12   2   -0.60    3.90
   0  12   2    9.90    5.30
   1  12  -2  131.69   12.60
   1  12  -2  129.19   15.30
   1 -12   2  156.88   14.90
  -1 -12  -2   96.69   14.40
   1  12  -2  144.89   14.10
   1 -12   2  156.68   15.90
   1 -12   2  137.59   16.10
  -1  12   2  101.69   10.90
  -1 -12  -2  109.49   13.80
  -1 -12  -2  104.29   14.00
  -1 -12  -2   99.49   13.30
  -1 -12  -2  110.39   15.10
   1 -12   2  170.98   21.20
   1 -12  -2  129.69   14.20
   1 -12  -2  117.69   14.50
   1  12   2  107.29   13.50
  -1 -12   2  151.08   14.90
  -1 -12   2  161.78   16.00
  -1 -12   2  144.39   16.20
   1  12   2  106.49   14.50
   1  12   2  108.69   12.30
   1 -12  -2  100.79   14.80
  -1  12  -2  145.39   11.60
  -1 -12   2  190.48   29.00
  -2  12   2   71.09    7.60
  -2 -12  -2   75.09   11.60
  -2 -12  -2   84.89   13.90
   2  12  -2   89.89   15.60
   2 -12   2   57.39   11.70
   2  12  -2   81.89   10.90
   2 -12   2   99.99   14.30
   2  12  -2   78.59    9.80
  -2 -12  -2   80.19   11.90
  -2 -12  -2   81.19   12.50
   2 -12   2   84.29   11.10
  -2 -12  -2   54.79   11.10
   2  12  -2   86.39   13.90
   2 -12   2  100.79   16.10
   2 -12   2   86.99   12.00
   2 -12   2   86.09   11.10
   2 -12  -2   74.89   12.00
  -2  12  -2   72.39    7.50
  -2 -12   2   90.99   13.20
   2  12   2   87.39   13.90
   2  12   2   67.19   10.20
   2  12   2   90.29   12.80
   2 -12  -2   67.49   13.20
   2 -12  -2   89.79   15.70
  -2 -12   2   55.49   10.60
   2 -12  -2   60.19   11.90
  -2 -12   2   91.89   13.40
   2 -12  -2   64.39   11.20
  -2 -12   2  103.39   14.80
   2  12   2   77.39   14.40
  -3 -12  -2  112.89   13.40
   3 -12   2   63.09   11.40
   3 -12   2   77.19   14.80
   3  12  -2   71.29   11.00
  -3 -12  -2  111.19   13.70
  -3  12   2   96.39    8.40
   3  12  -2   71.39   13.00
   3 -12   2   86.09   16.00
   3 -12   2   61.69   11.20
  -3 -12  -2   88.19   13.30
  -3 -12  -2   97.89   13.30
  -3 -12  -2  101.09   12.60
   3  12  -2   67.89   14.00
   3 -12   2   77.49   12.00
   3  12  -2   63.49   10.90
  -3 -12   2   76.59   14.30
   3 -12  -2  104.89   14.80
   3  12   2   99.69   11.90
   3 -12  -2   96.89   12.10
  -3 -12   2   57.99   10.90
   3 -12  -2  107.99   13.10
   3 -12  -2   98.39   14.70
  -3 -12   2   68.59   12.50
   3  12   2   88.09   12.00
   3  12   2  104.09   14.70
   3  12   2  100.29   13.80
   3 -12  -2  120.99   15.40
   4 -12   2    2.90    6.40
  -4 -12  -2    4.60    5.10
   4 -12   2    1.00    3.20
   4  12  -2    5.90    5.00
  -4 -12  -2   -0.10    4.50
  -4 -12  -2    0.80    4.70
   4 -12   2    5.00    6.00
   4 -12   2    8.20    6.90
   4  12  -2    9.00    5.00
  -4 -12  -2    1.60    8.80
   4  12  -2    3.70    6.00
   4 -12   2    4.30    5.00
  -4 -12  -2    1.00    5.10
  -4 -12  -2    0.80    1.70
  -4  12   2    4.80    2.20
   4 -12   2   -0.50    1.60
   4  12  -2    3.40    5.60
   4  12  -2    0.90    8.20
   4 -12   2    6.20    4.50
   4 -12  -2    3.40    5.50
  -4 -12   2    5.20    6.10
   4 -12  -2    4.60    4.60
   4  12   2    4.40    5.30
   4  12   2    0.80    5.40
  -4 -12   2    5.50    5.80
   4  12   2   -1.80    3.90
  -4 -12   2    2.80    5.60
   4 -12  -2    3.70    6.00
   4  12   2   -1.50    4.30
   4 -12  -2    7.10    7.30
   4 -12  -2    3.50    5.90
   4  12   2    3.80    5.50
  -4 -12   2    1.20    6.30
   5  12  -2  118.59   13.70
   5 -12   2  110.59   13.30
   5 -12   2  110.39   16.50
   5  12  -2  126.19   16.60
   5 -12   2  114.89   12.50
  -5 -12  -2  103.99   14.20
   5  12  -2  114.99   13.20
   5 -12   2  119.89   14.00
   5  12  -2  118.99   13.50
   5  12  -2  140.69   16.20
   5 -12   2  123.69   14.30
  -5 -12  -2  115.79   14.30
  -5 -12  -2  127.39   14.60
  -5 -12  -2  118.39   13.90
   5  12  -2  143.99   13.70
  -5 -12  -2  121.29   14.80
  -5  12   2  105.39   10.10
   5 -12  -2   94.89   13.20
   5 -12  -2   96.09   14.30
  -5 -12   2  118.89   15.50
   5  12   2   98.19   15.30
  -5 -12   2  121.59   15.60
   5 -12  -2   94.59   12.50
   5  12   2  112.99   13.70
   5  12   2  116.59   13.30
   5  12   2  124.99   13.10
  -5 -12   2  118.39   15.30
  -5 -12   2  105.69   14.40
   5 -12  -2   92.49   16.10
   5  12   2  114.89   14.70
   5  12   2   99.49   13.30
   6 -12   2   26.40    7.00
   6  12  -2   32.30    8.90
  -6 -12  -2   28.30    9.40
   6 -12   2   47.50    9.50
   6  12  -2   33.80    6.80
   6  12  -2   38.20    7.60
   6  12  -2   25.50    6.20
   6 -12  -2   40.50   13.10
  -6 -12   2   49.70   13.30
   6  12   2   25.50    6.50
   6 -12  -2   36.90    8.00
  -6 -12   2   28.90   10.60
   6 -12  -2   26.50    7.10
   6  12   2   43.90    8.30
   6  12   2   39.50    8.90
   6 -12  -2   49.60    8.10
   7 -12   2    7.00    6.10
   7 -12   2   22.50    8.80
   7  12  -2   20.80    5.20
   7 -12  -2   22.80    4.30
   7 -12  -2   17.00   13.10
   7  12   2   26.20    5.60
   7 -12  -2   12.10    6.50
   7  12   2   24.40    7.60
   8  12  -2   21.70    4.20
   8 -12   2   16.20    5.30
   8 -12   2   16.40    9.80
   8  12  -2   28.30    4.60
   8  12   2   22.20    5.40
   8 -12  -2   14.80    6.00
   8 -12  -2    8.60    9.80
   8  12   2   17.30    3.90
   0  13   2  117.79   13.10
   0 -13  -2  104.99   15.00
   0 -13  -2  117.99   14.60
   0 -13  -2  100.19   15.20
   0 -13  -2  108.89   14.60
   0  13   2  125.39   12.10
   0 -13  -2  120.59   14.00
   1 -13   2   46.40    9.90
  -1 -13  -2   44.40    9.00
  -1 -13  -2   30.90    8.60
   1  13  -2   33.10    7.00
   1  13  -2   36.30    8.10
  -1  13   2   44.70    6.80
  -1 -13  -2   29.80    8.50
   1 -13   2   27.40    8.30
  -1 -13  -2   29.50    7.90
  -1 -13  -2   40.70    9.00
   1 -13   2   43.50    9.20
  -1 -13  -2   36.90    8.60
   1  13  -2   37.20   11.50
   1 -13   2   37.40    9.40
   1 -13   2   38.80    7.80
   1 -13  -2   42.50   11.00
   1 -13  -2   44.50    7.60
   1 -13  -2   38.20    8.90
  -1 -13   2   48.90    9.80
  -1  13  -2   37.60    6.50
  -1 -13   2   34.30   10.00
   1 -13  -2   47.40   11.20
   1  13   2   49.30    8.20
  -1 -13   2   38.40    9.30
   1 -13  -2   33.50    7.70
  -1 -13   2   25.80    7.90
   1  13   2   42.50    8.70
   1 -13  -2   60.09   14.90
  -2 -13  -2  134.49   15.70
  -2 -13  -2  130.19   17.10
  -2 -13  -2  154.88   16.80
   2 -13   2  134.69   17.80
  -2 -13  -2  149.39   17.50
  -2 -13  -2  144.19   15.70
   2 -13   2  148.69   18.50
   2 -13   2  196.98   22.10
   2  13  -2  155.98   18.20
   2 -13   2  170.88   16.00
   2  13  -2  156.28   14.90
   2  13  -2  173.28   16.20
   2 -13   2  164.18   17.10
   2 -13   2  161.08   16.10
   2  13   2  129.69   14.60
   2  13   2  130.79   17.10
  -2 -13   2  159.68   18.00
   2 -13  -2  116.39   16.50
  -2 -13   2  153.58   17.40
   2 -13  -2  121.39   15.90
  -2  13  -2  126.89   12.20
  -2 -13   2  147.19   18.10
   2 -13  -2  137.69   20.40
  -2 -13   2  176.68   17.20
   2 -13  -2  135.89   15.40
   2  13   2  145.19   18.70
   2  13   2  133.99   15.60
   2 -13  -2  120.69   17.20
   3 -13   2   98.19   12.70
  -3 -13  -2   69.19   12.20
  -3 -13  -2   66.99   12.00
  -3 -13  -2   50.29   11.00
   3 -13   2  100.49   16.00
   3  13  -2   96.29   11.10
   3  13  -2   90.79   11.60
  -3 -13  -2   65.69   11.10
  -3 -13  -2   78.69   14.20
   3 -13   2   85.79   14.30
   3 -13   2   91.19   11.40
   3  13  -2   78.79   14.30
   3 -13   2  100.29   16.70
  -3  13   2   59.59    7.30
   3  13  -2   92.89   14.80
   3 -13  -2   72.29   11.30
  -3 -13   2  101.89   13.20
   3  13   2   74.69   12.00
   3  13   2   61.69   13.00
   3 -13  -2   56.29   12.30
   3 -13  -2   72.79   14.90
  -3  13  -2   67.49    7.90
  -3 -13   2   60.69   11.50
   3  13   2   71.09   10.90
   3 -13  -2   50.09   10.90
  -3 -13   2  103.89   15.70
  -3 -13   2   78.79   12.60
   3 -13  -2   65.69   11.60
   3  13   2   67.09   12.40
  -4 -13  -2   46.60    9.60
   4 -13   2   43.30   11.10
   4 -13   2   23.30    9.80
  -4 -13  -2   55.39   11.20
  -4 -13  -2   49.90    9.70
  -4  13   2   50.19    5.80
   4  13  -2   26.70    6.90
   4  13  -2   28.40    9.00
  -4 -13  -2   63.69   11.80
  -4 -13  -2   47.00    9.50
   4  13  -2   36.10    8.30
   4 -13   2   41.40    8.30
   4 -13   2   32.00    9.50
   4 -13   2   37.00    9.00
   4 -13  -2   48.30    8.90
   4 -13  -2   64.19   13.00
   4 -13  -2   37.30   11.50
  -4 -13   2   32.80    8.20
   4 -13  -2   39.00   11.70
   4  13   2   44.00    8.60
   4  13   2   59.79    9.80
  -4 -13   2   40.80   10.40
   4  13   2   41.60    8.40
   4  13   2   45.20    8.70
   4  13   2   57.19   12.20
  -4 -13   2   37.80    9.40
  -4 -13   2   35.80   14.50
   4  13   2   54.59   10.90
   4 -13  -2   56.09    9.80
   5 -13   2   23.70    8.20
   5 -13   2   43.40    7.80
   5  13  -2   30.80    7.30
  -5  13   2   31.90    4.60
  -5 -13  -2   30.10    9.50
  -5 -13  -2   39.30    8.70
   5  13  -2   41.60   10.80
   5  13  -2   27.00    6.40
  -5 -13  -2   22.60    7.20
   5 -13   2   32.70    7.60
   5  13  -2   34.50    7.30
   5  13  -2   33.60    7.30
  -5 -13  -2   36.70    8.50
  -5 -13   2   53.49   10.50
  -5 -13   2   46.70    9.40
   5 -13  -2   35.70   10.80
   5  13   2   50.99   11.30
   5 -13  -2   49.50    9.40
   5  13   2   53.69   10.50
  -5 -13   2   42.00    9.30
   5  13   2   58.69    9.20
   5 -13  -2   28.40    6.60
  -5 -13   2   38.40    9.20
   5  13   2   42.80    8.40
   6 -13   2    8.10    7.00
   6  13  -2    5.30    4.30
   6  13  -2    2.60    3.70
   6 -13   2   18.60   10.80
   6 -13   2    0.30    1.60
   6  13  -2    2.40    3.60
   6 -13   2    0.60    1.80
   6 -13  -2   40.40   29.30
   6 -13  -2    6.80    7.70
   6  13   2    2.90    3.70
   6  13   2   -0.50    3.50
   6 -13  -2    5.70    4.20
   6 -13  -2    3.60    3.50
   7 -13   2   39.90    8.20
   7  13  -2   52.59    7.10
   7 -13   2   48.60   11.90
   7 -13  -2   29.30   12.50
   7 -13  -2   52.59    5.80
   7  13   2   49.80    7.20
   7 -13  -2   46.80    9.40
   7  13   2   51.59    7.40
   0  14   2   83.39   11.30
   0 -14   2  107.29   13.90
   0 -14   2  110.59   15.20
   0  14   2   82.89   10.60
   0  14  -2  102.69   11.00
   0 -14  -2   65.39   12.00
   0 -14  -2   83.99   15.50
   0 -14   2  119.09   13.60
   0 -14   2  100.39   14.40
   0 -14   2   96.09   11.50
   0  14  -2  117.39   12.00
   0 -14  -2   87.09   12.30
   0 -14  -2   87.79   13.40
   1 -14   2  106.19   16.30
   1 -14   2  120.49   17.00
   1 -14   2  134.59   14.40
  -1  14   2  158.58   13.60
  -1 -14  -2  173.78   17.20
  -1 -14  -2  172.88   18.50
   1  14  -2  126.19   13.80
   1  14  -2  121.09   14.20
   1 -14   2  134.49   15.50
  -1 -14  -2  163.58   16.40
   1 -14   2  117.39   15.50
  -1 -14  -2  170.98   16.00
  -1 -14  -2  167.18   18.80
  -1 -14   2  146.29   16.90
  -1 -14   2  108.59   16.20
  -1 -14   2  118.49   16.90
   1  14   2  147.09   18.60
  -1 -14   2  118.69   13.70
   1 -14  -2  162.18   18.70
  -1  14  -2  114.79   12.70
   1 -14  -2  160.08   16.10
   1  14   2  167.68   15.80
   1 -14  -2  174.28   18.60
   1  14   2  161.98   14.70
   1 -14  -2  182.68   19.50
  -1 -14   2  117.79   10.80
  -1 -14   2  120.79   15.30
  -2 -14  -2   59.99   14.30
   2 -14   2   72.39   14.90
   2 -14   2   46.90   14.50
   2 -14   2   64.89   15.00
  -2 -14  -2   58.69   12.60
  -2 -14  -2   69.89   14.30
  -2 -14  -2   48.00    9.90
  -2  14   2   48.80    7.40
   2 -14   2   55.49   10.50
   2 -14   2   57.39   12.50
   2  14  -2   59.59    9.50
   2  14  -2   60.19   12.90
   2 -14   2   68.49   14.40
   2  14  -2   49.50   11.40
  -2  14  -2   51.09    7.00
  -2 -14   2   45.70   11.10
   2  14   2   70.19   10.30
  -2 -14   2   35.50    8.40
   2 -14  -2   59.89   15.00
   2 -14  -2   32.40    9.40
   2 -14  -2   52.09   11.80
  -2 -14   2   52.99    7.50
  -2 -14   2   47.70   11.30
   2  14   2   60.09   13.70
   2 -14  -2   47.80   10.80
  -2 -14   2   48.30   11.20
  -3 -14  -2   64.19   10.70
  -3 -14  -2   54.79   11.00
   3 -14   2   95.29   13.80
   3 -14   2   83.39   10.90
   3 -14   2   66.39   12.90
   3  14  -2   98.29   11.40
  -3 -14  -2   71.89   13.30
   3 -14   2   91.09   11.60
  -3 -14  -2   64.59   10.90
   3  14  -2   90.39   15.10
  -3  14   2   72.79    8.00
   3 -14  -2   62.59   10.20
   3 -14  -2   52.49   11.00
  -3 -14   2   98.59   13.80
   3 -14  -2   56.49   10.00
   3 -14  -2   68.09   17.00
   3 -14  -2   60.69   11.60
   3  14   2   72.19   11.30
   3  14   2   83.99   15.00
   3  14   2   70.69   10.60
   4 -14   2   39.60   10.10
  -4  14   2   57.79    6.30
   4 -14   2   47.40   14.80
   4  14  -2   54.99   17.60
   4 -14   2   47.40    8.10
   4  14  -2   43.60    8.30
   4  14  -2   50.99    9.00
   4 -14   2   54.29   13.80
  -4 -14  -2   58.99   11.80
   4  14  -2   40.50    9.70
   4 -14   2   32.00    7.30
  -4 -14  -2   58.79    9.70
  -4 -14  -2   61.89   11.40
  -4 -14  -2   63.29   10.30
   4 -14  -2   58.19    9.90
   4 -14  -2   50.49   11.30
  -4 -14   2   33.30    9.20
   4  14   2   47.70    8.60
  -4 -14   2   35.20    8.20
  -4 -14   2   38.80   10.00
  -4 -14   2   25.20   15.40
  -4 -14   2   40.60    9.20
   4  14   2   57.99   11.70
   4 -14  -2   42.10    7.90
   4  14   2   50.29    8.40
   4 -14  -2   36.90    9.00
   4 -14  -2   50.29   14.20
   4  14   2   63.79   10.10
   5 -14   2    6.30   10.30
   5  14  -2   13.90    4.90
   5  14  -2   15.30    4.80
   5  14  -2   13.60    5.00
  -5  14   2   16.30    3.40
   5 -14   2    9.60    6.40
  -5 -14  -2   23.50    6.00
   5 -14   2   14.30    4.80
   5  14   2   22.40    5.80
  -5 -14   2   16.50    9.90
   5 -14  -2   19.40    5.40
   5 -14  -2   26.00   12.70
   5 -14  -2   14.00    5.20
   5  14   2   26.90    5.00
   5  14   2   17.10    5.40
   5  14   2   14.70    5.30
   6 -14   2   -1.60    3.10
   6  14  -2    0.30    2.80
   6  14  -2    1.40    3.00
   6 -14   2   -3.70    1.70
   6 -14   2   -3.70    1.90
   6 -14   2   -4.80    8.70
   6  14   2    1.10    3.10
   6 -14  -2   -1.90    3.10
   6  14   2    3.50    3.60
   6 -14  -2    0.50    9.50
   6 -14  -2    0.60    2.80
   0 -15   2  222.18   24.20
   0 -15  -2  247.98   21.40
   0  15  -2  242.48   20.30
   0  15   2  239.18   20.20
   0 -15  -2  216.38   23.90
   0 -15   2  218.58   23.50
   0 -15   2  239.78   22.60
   0 -15   2  222.68   20.20
   0 -15  -2  242.98   19.90
   0 -15  -2  235.88   24.10
   0 -15  -2  255.57   22.10
   0 -15   2  255.57   22.20
   0  15   2  230.88   20.40
   0  15  -2  228.88   19.80
  -1 -15  -2   21.90    8.30
   1 -15   2   15.80    5.10
  -1 -15  -2   20.10    8.10
   1  15  -2   30.50    6.50
   1 -15   2   11.30    6.30
  -1  15   2   15.10    4.70
  -1 -15  -2   13.30    6.10
   1 -15   2   18.40    5.80
  -1 -15  -2   17.70    6.40
   1  15  -2   22.40    5.70
   1 -15   2   12.50    6.20
   1 -15   2   11.50    5.30
  -1 -15   2   26.00    7.50
   1 -15  -2   21.60    7.00
  -1 -15   2   34.60    7.00
  -1  15  -2   18.50    4.90
   1  15   2   19.60    5.70
  -1 -15   2   22.10    7.50
   1 -15  -2   17.00    7.20
  -1 -15   2   22.70    6.90
   1 -15  -2   13.00    5.80
   1  15   2   17.90    5.60
   1 -15  -2   20.20    7.50
  -1 -15   2   35.70    9.60
   1 -15  -2   30.50    7.60
   2 -15   2  118.19   11.90
  -2 -15  -2  101.49   13.00
   2 -15   2  112.79   13.50
   2 -15   2  101.89   14.40
  -2 -15  -2  101.09   14.60
  -2  15   2   88.99   10.20
  -2 -15  -2   97.09   14.00
   2  15  -2  116.79   12.30
   2 -15   2  118.19   13.00
   2  15  -2  123.89   12.50
  -2 -15  -2  111.49   13.00
   2 -15   2  105.09   14.40
  -2 -15   2  104.79   14.70
   2 -15  -2   90.69   14.20
  -2 -15   2   92.29   14.10
   2  15   2   98.69   11.90
  -2 -15   2  113.99   14.00
   2 -15  -2   92.99   12.40
   2 -15  -2   80.99   12.30
  -2  15  -2  113.89   10.80
   2 -15  -2   95.59   14.70
  -2 -15   2  117.89   13.80
  -2 -15   2  108.59   15.10
   2  15   2  111.59   12.80
  -3 -15  -2    4.80    5.40
   3 -15   2    1.30    4.50
  -3 -15  -2    6.10    5.70
  -3 -15  -2    5.90    5.20
   3 -15   2    2.00    3.80
   3 -15   2    0.30    2.00
   3  15  -2    1.50    3.60
  -3  15   2    4.30    3.00
   3  15  -2   -0.60    3.10
   3 -15   2    3.90    6.00
   3  15  -2   -0.90    3.60
   3 -15   2   -0.80    3.60
  -3 -15  -2    3.70    4.60
  -3  15  -2    2.00    2.70
   3 -15  -2    9.40    5.90
   3 -15  -2    4.90    4.10
  -3 -15   2    2.10    4.20
   3  15   2    4.60    4.10
   3 -15  -2    6.00   12.30
  -3 -15   2    7.10    5.70
  -3 -15   2    4.00    4.30
   3 -15  -2    4.60    5.90
  -3 -15   2   -1.10    3.90
   3 -15  -2    3.40    4.00
   3  15   2    3.60    4.40
  -4  15   2   21.90    6.10
   4 -15   2   35.40    7.90
   4  15  -2   16.10    5.00
  -4 -15  -2   26.60    6.50
   4  15  -2   28.90    6.70
   4 -15   2   22.70    6.00
   4 -15   2   32.20   15.10
   4  15  -2   26.50    6.60
  -4 -15  -2   21.60    6.20
   4 -15  -2   23.40    6.50
   4  15   2   28.60    6.60
   4 -15  -2   15.50   12.80
   4 -15  -2   20.80    5.80
   4  15   2   25.60    5.80
  -4 -15   2   20.30    6.60
  -4 -15   2   13.30    5.60
   4  15   2   28.10    6.20
   5 -15   2   -1.10    2.50
   5  15  -2    0.70    3.00
   5 -15   2    5.00    5.50
   5 -15   2    1.70   10.90
   5  15  -2   -0.10    2.80
   5  15  -2   -1.20    3.40
   5 -15  -2   -1.70    2.40
   5 -15  -2   -1.10    2.70
   5  15   2    0.00    3.00
   5 -15  -2   -3.90   11.00
   6 -15   2    1.80    8.40
   6  15  -2    1.30    2.50
   6  15   2    2.20    2.70
   6 -15  -2    1.00    2.30
   6 -15  -2    7.30    9.00
   0 -16   2    1.80    3.90
   0 -16  -2   -0.20    3.60
   0 -16   2   -1.40    4.00
   0  16   2    0.80    3.10
   0  16   2   -1.10    3.30
   0 -16   2    1.40    3.10
   0 -16   2    3.60    4.50
   0 -16  -2   -2.40    2.50
   0 -16  -2   -5.40    3.20
   0 -16  -2   -1.70    8.70
   0  16  -2    0.30    3.00
   0 -16  -2    1.30    4.20
   0 -16   2   -2.30    7.60
  -1  16   2   13.00    4.20
  -1 -16  -2    3.50    3.40
   1  16  -2    6.10    4.00
  -1 -16  -2    6.00    4.70
   1 -16   2   11.40    4.30
  -1 -16  -2   11.30    5.40
   1 -16   2    8.60    4.80
  -1 -16  -2    6.80    6.60
   1  16  -2    4.20    3.70
   1 -16   2    6.20    4.60
  -1 -16  -2    3.70    7.20
   1 -16   2   10.30    5.40
   1 -16   2    5.20    6.60
   1 -16   2    1.30    2.60
  -1 -16   2    5.80    6.70
   1 -16  -2    0.80    2.10
   1 -16  -2   12.10    5.30
  -1 -16   2   13.20    8.20
   1 -16  -2    3.50    3.70
  -1  16  -2    9.60    3.80
   1 -16  -2    5.80    5.50
   1 -16  -2   11.80    7.30
  -1 -16   2    6.90    4.90
  -1 -16   2    5.90    4.00
  -1 -16   2    7.20    4.50
   1  16   2    5.90    4.40
   1 -16  -2   10.70    5.10
   1  16   2    5.70    4.00
  -2 -16  -2    4.50    4.40
  -2 -16  -2    0.10    4.70
   2  16  -2    2.60    3.70
   2 -16   2   -1.30    1.90
   2  16  -2    2.90    3.60
   2 -16   2    0.30    4.70
   2 -16   2    2.10    4.80
  -2 -16  -2    0.50    3.70
  -2 -16  -2    3.40    6.20
   2  16  -2    3.80    4.40
   2 -16   2    0.00    3.40
  -2  16   2    1.30    2.80
  -2 -16   2    2.40    4.50
   2 -16  -2    4.50    4.80
   2 -16  -2    7.00    5.90
   2  16   2   10.30    4.60
  -2 -16   2   -0.50    4.10
   2 -16  -2    5.60    5.20
  -2 -16   2    1.80    2.80
   2  16   2    3.50    3.70
  -2 -16   2    0.70    4.10
   2 -16  -2    1.50    3.80
  -2  16  -2    2.80    2.80
   2 -16  -2   10.80    5.90
  -2 -16   2    3.40    4.60
   3  16  -2   13.80    4.50
   3 -16   2   18.20    6.90
  -3 -16  -2   28.50    6.50
   3 -16   2   14.30    4.70
   3  16  -2   15.70    5.00
  -3 -16  -2   25.70    5.80
  -3  16   2   29.60    5.50
   3  16  -2   15.30    4.70
   3  16   2   23.20    6.10
   3 -16  -2   26.80    7.10
  -3  16  -2   11.10    3.50
   3  16   2   24.70    5.70
   3 -16  -2   28.20    6.80
  -3 -16   2   21.10    7.90
   3 -16  -2   26.70    7.40
   3  16   2   22.00    5.60
  -3 -16   2   12.40    5.50
   4  16  -2    1.20    3.10
  -4 -16  -2    0.90    3.20
   4 -16   2    9.80    4.70
   4 -16   2    3.40    3.60
   4  16  -2    0.80    3.20
   4  16  -2    5.70    3.30
   4 -16   2    1.90    3.00
  -4 -16  -2    0.90    2.90
  -4 -16   2    4.20    4.70
   4 -16  -2    1.10    3.10
   4 -16  -2    5.20    7.00
   4  16   2    5.60    3.50
   4  16   2    3.60    3.30
  -4 -16   2    3.10    3.50
   4 -16  -2    2.80    3.30
   5 -16   2   49.00    6.40
   5  16  -2   39.30    6.10
   5 -16   2   45.00    5.50
   5 -16   2   34.10    6.50
   5 -16  -2   40.80    5.80
   5 -16  -2   43.60    7.00
   5  16   2   33.90    6.00
  -5 -16   2   54.89    6.20
   0  17   2  129.79   12.70
   0 -17  -2  126.59   11.80
   0 -17   2  151.68   14.40
   0 -17  -2  124.59   13.90
   0  17  -2  151.48   12.90
   0 -17   2  142.39   12.80
   0 -17  -2  130.79   13.60
   1 -17   2   34.60    7.40
  -1 -17  -2   20.90    5.50
  -1  17   2   23.20    5.10
   1 -17   2   35.50    5.70
   1  17  -2   32.80    8.50
   1 -17   2   41.20    7.40
  -1 -17  -2   20.60    4.80
   1  17  -2   34.70    7.00
  -1 -17  -2   25.60    6.10
   1  17  -2   32.10    5.80
   1 -17  -2   17.30    5.00
   1  17   2   26.90    5.40
   1 -17  -2   32.60    7.40
  -1 -17   2   33.10    7.20
   1  17   2   26.40    5.70
  -1 -17   2   25.70    6.30
  -1 -17   2   32.80    6.00
   2  17  -2   17.60    4.60
  -2 -17  -2   20.00    5.30
   2 -17   2   23.60    5.60
   2 -17   2   19.10    5.30
   2  17  -2   18.10    4.30
   2  17  -2   15.50    4.80
  -2 -17  -2   17.20    4.00
  -2  17   2   17.00    4.00
  -2 -17  -2   12.90    4.40
  -2 -17   2   22.70    6.20
  -2 -17   2   17.80    4.30
  -2  17  -2   21.70    4.20
   2  17   2   26.90    5.30
   2  17   2   16.80    5.70
   2  17   2   25.40    5.10
   2 -17  -2   19.00    4.90
   2 -17  -2   22.90    5.20
   2 -17  -2   17.50    5.00
  -2 -17   2   17.90    5.30
   3  17  -2   11.40    3.70
   3 -17   2   12.80    4.30
  -3 -17  -2    8.30    3.10
   3  17  -2   13.30    3.90
   3 -17   2   13.80    4.30
  -3 -17  -2    8.70    3.80
  -3 -17  -2   15.40    4.40
  -3 -17   2    7.70    5.40
   3 -17  -2   12.60    6.90
   3 -17  -2    7.60    3.80
   3  17   2    9.10    3.60
   3 -17  -2    7.50    3.60
   3  17   2   10.30    3.60
  -3 -17   2    7.50    3.80
  -3 -17   2    8.20    3.50
   0  18  -2    0.70    2.40
   0 -18   2    0.70    3.10
   0 -18   2   -0.40    2.20
   0  18   2    1.40    2.40
   0 -18   2    0.00    4.10
   0 -18  -2   -0.60    2.80
   0 -18  -2   -0.70    3.50
  -1  18   2   22.10    4.40
  -1 -18  -2   31.90    6.20
   1 -18   2   30.70    5.50
  -1 -18  -2   24.60    4.10
   1 -18   2   25.90    5.30
   1 -18   2   30.20    9.10
   1  18  -2   32.90    5.30
  -1 -18  -2   23.20    5.00
  -1 -18   2   25.30    5.60
   1  18   2   30.90    5.20
  -1 -18   2   32.20    7.50
   1 -18  -2   31.40    5.90
  -1 -18   2   36.30    7.20
   0   0   3    8.20    1.90
   0   0  -3    9.30    1.20
  -1   0   3  439.76   29.00
   1   0   3  411.86   28.40
  -1   0   3  440.06   28.60
  -1   0  -3  406.36   28.10
   1   0  -3  416.26   28.50
   1   0   3  428.66   28.60
   1   0   3  474.45   28.40
   1   0  -3  377.96   28.60
  -2   0   3 1354.46   90.89
   2   0   3 1345.97   91.19
   2   0   3 1405.76   90.59
  -3   0  -3   12.30    2.40
   3   0  -3    4.00    2.00
   3   0   3    8.40    1.80
   3   0   3    6.90    2.60
  -3   0   3    7.50    2.90
   3   0  -3    8.40    3.80
   3   0  -3    6.00    2.00
  -3   0   3    4.40    2.20
   3   0   3    6.90    3.40
   3   0  -3    6.30    2.70
   3   0  -3    4.30    2.40
   3   0  -3    7.00    2.60
   4   0   3  141.29   12.40
   4   0  -3  157.08   10.30
   4   0   3  140.79   13.00
  -4   0   3  140.69   12.90
  -4   0  -3  134.39   11.60
   4   0  -3  138.49   11.70
  -4   0   3  143.69   12.20
   4   0  -3  145.99   11.70
  -5   0   3  356.86   27.30
   5   0  -3  402.16   26.20
  -5   0   3  367.66   27.90
   5   0  -3  387.26   27.10
  -5   0   3  337.57   28.60
   5   0   3  399.26   28.20
  -5   0  -3  368.66   27.30
  -5   0  -3  356.46   28.20
  -5   0  -3  384.46   27.80
   5   0   3  377.06   28.60
  -6   0   3   42.50    6.90
   6   0   3   44.60   10.50
   6   0  -3   52.89    9.40
   6   0   3   34.60    7.10
   6   0   3   43.40    6.90
   6   0   3   29.50    7.90
  -6   0   3   53.29    7.80
  -6   0   3   49.20    7.80
   6   0   3   40.90    7.10
  -6   0  -3   38.90    7.40
  -6   0   3   38.60    9.20
  -6   0   3   33.40    7.40
  -6   0  -3   32.10    6.20
  -6   0  -3   39.50    7.90
   6   0  -3   39.60    7.60
   6   0   3   38.50    8.70
   6   0  -3   46.10    6.80
   6   0  -3   43.60    7.40
  -7   0  -3  722.43   49.20
  -7   0  -3  704.13   49.70
  -7   0   3  647.44   48.40
  -7   0   3  684.83   49.99
   7   0   3  738.43   48.20
   7   0   3  683.23   49.80
   7   0  -3  692.63   49.10
   7   0  -3  654.03   49.40
   7   0   3  626.44   48.40
  -7   0   3  728.13   48.70
  -7   0   3  591.14   50.29
  -7   0  -3  677.73   49.10
  -8   0  -3   78.69    9.90
   8   0  -3   74.29   11.30
  -8   0   3   75.89    9.80
   8   0   3   59.79   10.20
   8   0  -3   76.09   10.10
   8   0   3   59.79    9.70
   8   0  -3   72.49    9.80
  -8   0  -3   71.49   10.20
   8   0  -3   83.49    8.60
   8   0   3   80.39    8.50
  -8   0   3   87.39   11.40
  -8   0  -3   74.69   10.80
   8   0   3   70.99   12.80
  -9   0   3  107.19   11.00
   9   0  -3  111.49   12.20
   9   0  -3  111.99   11.30
  -9   0  -3  120.09   11.70
  -9   0  -3  106.99   10.80
  -9   0   3   80.49   12.70
   9   0   3  103.59   11.40
   9   0   3   96.39   12.00
   9   0   3   99.29   13.10
   9   0  -3  106.59    9.40
   9   0  -3  110.19   10.90
  -9   0   3   96.09   13.70
 -10   0   3   24.50    4.70
 -10   0   3   15.90    5.50
 -10   0  -3   17.30    4.70
 -10   0   3   17.80    5.80
  10   0   3   35.80    8.60
 -10   0  -3   18.00    6.00
  10   0   3   29.30    8.00
  10   0  -3   22.70    4.10
  10   0   3   20.30    4.90
 -10   0  -3   23.30    7.20
   0  -1   3  252.47   18.10
   0  -1   3  240.48   17.80
   0   1   3  272.57   18.50
   0  -1  -3  308.07   18.00
   0   1  -3  291.37   17.80
   0  -1   3  249.18   18.20
   1   1  -3   38.80    4.70
   1  -1   3   39.70    3.90
   1  -1   3   41.10    3.70
   1   1  -3   42.50    4.40
   1  -1  -3   50.39    5.50
   1   1   3   49.99    4.70
   1   1   3   48.00    4.70
   1   1   3   54.59    5.50
   1  -1  -3   38.20    4.50
   1  -1  -3   44.20    4.80
   1  -1  -3   43.40    4.00
   2   1  -3 6454.35  420.76
   2  -1   3 6264.67  419.76
   2   1   3 6582.24  420.66
   3   1  -3 1634.34  109.69
  -3  -1  -3 1571.34  111.59
   3  -1   3 1699.13  109.89
   3   1  -3 1628.84  110.89
  -3   1   3 1701.13  110.49
  -3   1   3 1768.52  109.99
   3   1   3 1773.22  110.59
  -3   1  -3 1547.75  109.09
  -3  -1   3 1598.64  109.79
   3   1   3 1815.82  110.99
  -3  -1   3 1504.85  110.19
  -4  -1  -3  151.58   13.30
  -4   1   3  153.78   13.90
  -4   1   3  163.98   13.20
  -4  -1  -3  169.38   12.90
   4  -1  -3  150.18   11.70
   4  -1  -3  172.28   12.90
   4  -1  -3  156.08   11.50
   4   1   3  167.38   14.70
  -5  -1  -3  256.97   20.70
   5   1  -3  295.77   20.70
  -5   1   3  244.08   20.50
   5  -1   3  270.97   20.90
  -5  -1  -3  266.87   21.30
  -5  -1  -3  247.28   21.40
  -5   1   3  240.28   22.00
   5  -1   3  265.47   21.50
   5   1  -3  285.27   21.60
  -5  -1   3  297.37   21.20
  -5  -1   3  280.07   22.40
  -5   1  -3  270.77   20.80
   5   1   3  296.57   23.20
   5  -1  -3  297.17   20.70
  -5  -1   3  290.57   21.70
   5   1   3  294.37   22.20
  -5   1  -3  267.97   21.00
  -6   1   3  237.08   24.20
   6  -1   3  261.77   23.20
  -6  -1  -3  315.87   23.80
  -6   1   3  285.77   22.20
  -6   1   3  294.37   22.00
   6  -1   3  245.98   21.80
  -6  -1  -3  299.17   22.40
  -6  -1  -3  296.87   23.60
  -6   1   3  291.37   24.30
  -6   1   3  297.47   23.10
   6  -1   3  241.78   22.30
   6   1  -3  269.37   19.60
  -6  -1  -3  322.97   23.00
   6   1  -3  245.88   21.70
   6   1  -3  239.48   23.20
   6  -1   3  231.88   24.00
  -6   1  -3  246.68   21.90
   6  -1  -3  343.37   30.30
  -6  -1   3  257.67   22.50
   6  -1  -3  317.47   21.60
   6  -1  -3  302.27   24.30
   6   1   3  304.77   25.10
  -6  -1   3  252.27   21.80
  -6   1  -3  259.07   22.70
   6   1   3  315.17   22.80
   6   1   3  327.97   23.90
   6  -1  -3  303.97   24.30
   6   1   3  310.77   23.60
   6   1   3  299.17   23.00
  -7   1   3   59.19    8.80
  -7  -1  -3   66.19   10.20
   7  -1   3   71.39    7.70
   7  -1   3   65.09   12.20
   7   1  -3  114.79   18.30
   7  -1   3  103.39   17.50
   7   1  -3   67.29    8.90
  -7  -1  -3   52.29    9.80
  -7   1   3   49.00    9.40
  -7  -1  -3   63.69    9.20
  -7   1   3   46.70   11.10
  -7  -1  -3   63.59    9.60
  -7   1   3   56.69    8.60
   7  -1   3   63.79   10.40
   7   1  -3   59.99    9.00
   7  -1  -3   71.79    9.50
   7   1   3   60.09   11.50
  -7  -1   3   75.49   10.80
   7   1   3   54.19    8.70
  -7  -1   3   62.09   11.50
   7  -1  -3   72.29   10.30
  -7  -1   3   83.59    9.60
  -7  -1   3   76.59   10.10
  -7  -1   3   87.39    9.50
  -7   1  -3   77.79    9.20
   7  -1  -3   54.69    9.20
  -7   1  -3   74.39    9.60
   7   1   3   67.69    9.80
  -7   1  -3   77.49    9.40
  -8   1   3   21.50    6.60
   8   1  -3   22.60    5.90
  -8   1   3   18.40    5.20
   8   1  -3   25.70    7.40
   8  -1   3   15.40    5.30
   8   1  -3   19.10    5.40
  -8  -1  -3   16.30    5.50
   8  -1   3   25.00    8.10
   8   1  -3   13.90    4.50
   8  -1   3   17.90    6.10
  -8  -1  -3   19.70    5.40
  -8  -1  -3   16.30    5.60
   8  -1   3   12.00    2.70
  -8   1   3    7.90    5.40
   8  -1  -3   20.80    5.80
  -8  -1   3   20.20    5.80
   8   1   3   17.90    5.50
  -8   1  -3   19.20    5.40
   8  -1  -3   28.00    6.40
   8  -1  -3   20.30    4.30
   8  -1  -3   23.20    7.30
  -8  -1   3   10.90    5.60
  -8  -1   3   20.80    5.40
   8   1   3   22.10    7.90
  -8  -1   3   14.90    7.10
  -8   1  -3   20.80    5.30
   8   1   3   23.90    7.40
  -8  -1   3   15.60    5.90
   8   1   3   20.30    4.90
  -9   1   3   62.49   11.20
  -9  -1  -3   68.09    8.70
  -9   1   3   76.09    8.90
  -9  -1  -3   75.49    9.40
   9  -1   3   55.59    9.00
  -9   1   3   60.39   10.60
   9   1  -3   61.09    7.40
   9   1  -3   59.79    9.60
   9  -1   3   46.70    9.50
   9   1  -3   57.99    8.00
   9  -1   3   62.29   10.10
  -9   1  -3   48.90    8.70
   9  -1  -3   73.69    8.70
   9   1   3   76.79    9.10
   9   1   3   77.29   10.30
   9   1   3   82.89    7.80
   9  -1  -3   80.79    6.80
  -9  -1   3   65.69    8.80
   9  -1  -3   79.29    9.50
   9  -1  -3   78.19    9.90
  10   1  -3   11.40    2.60
  10  -1   3    6.60    4.00
  10   1  -3   14.90    3.30
 -10  -1  -3   15.40    5.60
 -10  -1  -3   16.60    6.10
 -10   1   3   20.80    4.30
 -10   1   3   12.00    4.40
  10  -1   3   10.30    3.80
  10  -1   3    7.80    4.90
 -10   1   3   17.10    5.40
 -10  -1  -3   25.10    4.80
 -10   1  -3    6.00    4.60
  10   1   3   14.30    5.20
  10  -1  -3   13.50    6.40
 -10  -1   3   11.10    4.90
 -10  -1   3    8.40    3.60
  10  -1  -3   19.80    3.80
  10   1   3   21.30    4.70
 -10   1  -3    9.70    3.90
 -10   1  -3    4.00    4.30
   0  -2  -3   15.50    3.00
   0  -2  -3   13.20    2.90
   0   2   3   18.50    2.80
   1  -2   3 2696.93  168.38
   1   2  -3 2551.94  169.88
   1   2   3 2508.45  169.68
   1   2   3 2573.84  169.88
   2  -2   3 4309.47  288.47
   2   2  -3 4172.68  289.97
   2   2  -3 4354.26  290.27
   2   2   3 4862.21  290.57
   3   2  -3  350.66   25.30
  -3  -2  -3  342.97   24.10
   3   2  -3  380.06   24.90
   3   2  -3  379.16   26.30
  -3   2   3  345.17   24.30
   3   2  -3  373.96   25.70
   3  -2   3  386.86   24.00
  -3  -2  -3  310.77   24.40
  -3  -2  -3  333.37   23.90
   3   2   3  334.27   24.80
   3   2   3  333.87   24.20
  -3  -2   3  331.07   25.00
   3   2   3  300.47   25.60
  -3   2  -3  336.57   23.50
  -3  -2   3  357.36   24.60
   3   2   3  305.37   25.10
   3  -2  -3  337.97   24.30
   4   2  -3  365.46   29.70
   4   2  -3  389.26   31.40
  -4  -2  -3  415.26   28.70
  -4   2   3  459.95   29.60
  -4  -2  -3  415.76   29.70
  -4   2   3  424.56   30.40
   4   2  -3  390.06   30.50
   4   2  -3  394.46   29.20
  -4  -2  -3  409.96   29.00
   4   2  -3  389.06   28.90
  -4  -2  -3  363.16   30.10
   4   2   3  472.55   31.00
  -4   2  -3  365.16   28.40
  -4  -2   3  439.46   29.70
   4   2   3  456.85   31.60
  -4  -2   3  407.46   29.30
  -4  -2   3  409.26   30.20
   5   2  -3   68.79   11.00
   5   2  -3   61.59    6.50
  -5  -2  -3   76.99    8.20
   5   2  -3   57.49    7.50
  -5  -2  -3   76.79    7.50
   5   2  -3   57.99    8.60
   5   2  -3   63.99    8.70
   5   2   3   67.99    8.60
  -5  -2   3   48.80    7.20
  -5  -2   3   51.79    7.00
   5   2   3   62.49   10.00
  -5   2  -3   42.20    6.30
  -5  -2   3   48.00    7.70
  -6  -2  -3    7.70    3.30
   6  -2   3    8.80    2.90
  -6   2   3    6.40    3.50
  -6  -2  -3    3.50    4.30
  -6   2   3    3.40    3.60
  -6  -2  -3    4.50    3.30
   6  -2   3   10.70    4.40
   6   2  -3    9.80    3.90
   6  -2   3    9.30    4.60
   6   2  -3    6.00    3.30
  -6  -2  -3    7.80    4.20
   6  -2   3    4.50    3.90
   6   2  -3    5.20    4.60
   6   2  -3    1.50    1.50
   6   2  -3    4.90    3.30
  -6  -2  -3    4.40    4.10
   6  -2   3   13.90    6.10
  -6   2   3    0.00    3.50
   6  -2  -3    4.00    3.30
   6  -2  -3   -0.10    1.50
   6  -2  -3    4.00    2.50
  -6  -2   3    4.30    3.70
   6   2   3    5.00    4.70
  -6  -2   3    6.40    4.20
  -6  -2   3    2.90    3.30
   6   2   3    4.30    7.30
  -6   2  -3    7.40    3.40
   6   2   3    2.70    3.00
   6   2   3    1.60    4.50
   6   2   3    3.10    3.90
   6  -2  -3    4.10    3.80
   6  -2  -3    8.80    5.10
  -6  -2   3    2.00    4.00
   6   2   3    0.70    3.40
   7   2  -3  232.88   21.80
   7  -2   3  265.97   23.30
  -7   2   3  239.28   20.90
  -7  -2  -3  257.07   22.10
  -7  -2  -3  244.28   21.60
   7   2  -3  249.97   22.80
   7   2  -3  273.87   21.60
   7  -2   3  256.77   24.40
  -7   2   3  233.18   22.30
  -7  -2  -3  235.88   22.30
   7  -2   3  280.07   23.90
  -7  -2   3  301.87   25.60
   7   2   3  270.77   23.50
  -7   2  -3  270.07   21.90
  -7  -2   3  264.67   21.50
  -7  -2   3  268.57   22.60
   7   2   3  269.07   26.20
   7  -2  -3  284.27   30.00
  -7  -2   3  261.87   23.60
   7  -2  -3  256.77   22.50
  -7   2  -3  303.07   22.00
   7   2   3  261.27   21.90
   7   2   3  283.77   24.50
   7   2   3  262.47   21.80
   7   2   3  262.47   22.10
   8   2  -3    3.80    3.20
  -8  -2  -3   10.30    4.60
   8   2  -3    6.00    5.40
  -8  -2  -3    6.10    4.70
  -8  -2  -3    5.40    7.90
  -8  -2  -3   12.80    5.00
   8   2  -3    5.30    3.70
  -8   2   3   12.90    7.60
   8  -2   3   -3.20    4.70
   8  -2   3    4.60    4.20
  -8   2   3   14.60    4.80
  -8  -2  -3   15.20    5.20
   8  -2   3   -0.10    1.70
   8  -2   3    2.50    3.90
  -8  -2   3    5.10    4.50
  -8  -2   3   -3.60    5.50
  -8  -2   3    6.20    4.70
  -8  -2   3   -2.80    3.70
   8   2   3    2.70    4.50
   8  -2  -3    8.20    4.30
   8   2   3    5.70    5.40
   8  -2  -3    6.40    5.20
   8   2   3    4.00    3.60
  -8   2  -3    1.00    3.50
   8  -2  -3   11.00    5.10
   8  -2  -3    1.90    2.80
  -8  -2   3    1.70    3.40
  -8  -2   3    4.50    4.30
  -8   2  -3    1.90    2.90
   8   2   3    6.00    4.10
   8  -2  -3   10.00    3.00
   9   2  -3   36.90    6.10
  -9  -2  -3   50.49    7.60
   9  -2   3   23.20    5.90
   9  -2   3   25.50    6.40
   9   2  -3   27.50    5.60
  -9  -2  -3   40.40    9.80
  -9  -2  -3   51.19    9.20
  -9   2   3   41.40    9.80
   9   2   3   37.20    6.10
   9   2   3   44.30    6.90
   9  -2  -3   43.80    7.60
   9  -2  -3   45.40    7.80
  -9   2  -3   23.50    8.20
   9   2   3   44.40    8.60
  -9  -2   3   34.80   10.00
   9  -2  -3   36.30    6.20
  -9  -2   3   37.80    9.10
   9   2   3   40.20    7.80
  -9   2  -3   35.00    9.60
  10   2  -3    8.80    2.70
 -10   2   3    7.60    4.60
  10   2  -3    4.60    2.40
  10  -2   3    5.60    3.20
  10  -2   3    7.40    4.50
 -10   2   3    5.20    3.20
 -10  -2  -3    4.90    4.50
 -10   2   3    5.20    4.40
 -10  -2  -3    3.10    4.20
  10  -2   3    6.30    4.00
 -10  -2  -3    2.10    3.30
 -10  -2   3   10.60    4.90
  10   2   3    9.70    3.90
  10  -2  -3    9.30    5.60
 -10   2  -3   12.20    5.50
 -10   2  -3   15.70    4.20
  10  -2  -3    4.20    2.80
 -10  -2   3    6.20    3.90
 -10   2  -3    9.40    4.90
  10   2   3    7.00    2.00
 -10  -2   3   14.30    3.80
   0  -3   3  616.94   40.60
   0   3   3  548.75   40.20
   0  -3  -3  568.64   40.60
   0  -3   3  620.14   40.50
   0   3  -3  683.03   40.00
   0  -3   3  589.94   40.30
   0  -3  -3  565.84   40.70
   1   3  -3 2383.56  165.78
   1   3   3 2542.75  166.38
   1  -3  -3 2635.14  165.38
   2   3  -3   21.90    5.70
  -2  -3  -3   14.20    2.40
   2   3  -3   29.50    6.70
  -2  -3  -3   16.60    2.90
  -2  -3  -3   11.40    2.60
  -2  -3  -3   13.70    2.70
   2  -3  -3    8.20    2.80
   2   3   3    9.90    3.20
   2   3   3   12.10    4.80
   2  -3  -3   14.10    3.70
   2   3   3   10.10    3.20
   2  -3  -3    7.40    3.20
   2   3   3    9.30    2.80
  -3  -3  -3  650.43   43.60
  -3  -3  -3  661.33   43.50
  -3  -3  -3  655.43   43.60
   3   3  -3  702.83   46.10
  -3   3   3  667.43   43.70
   3   3  -3  679.03   46.60
   3   3  -3  713.13   44.10
  -3  -3  -3  625.94   44.30
   3   3  -3  606.44   44.80
   3   3  -3  666.53   45.30
   3   3   3  601.84   44.50
   3   3   3  615.84   45.10
  -3  -3   3  618.84   43.90
   3  -3  -3  597.14   43.70
   3   3   3  600.84   45.80
   3  -3  -3  619.34   45.10
   3   3   3  620.04   44.70
   3  -3  -3  623.54   45.20
  -4  -3  -3  363.26   25.60
   4   3  -3  339.27   27.50
  -4  -3  -3  379.56   25.90
  -4  -3  -3  354.76   26.30
  -4   3   3  379.96   26.80
   4   3  -3  321.37   26.10
  -4  -3  -3  373.96   25.60
   4   3  -3  308.87   26.70
   4   3  -3  319.97   28.60
   4   3   3  353.46   25.60
   4  -3  -3  394.06   26.10
   4   3   3  400.86   26.00
   4   3   3  381.36   29.20
   4   3   3  377.66   27.90
   4   3   3  406.26   27.10
  -4  -3   3  298.57   26.40
  -4  -3   3  312.17   25.80
   5   3  -3  184.18   16.50
  -5  -3  -3  191.48   14.10
  -5   3   3  188.88   15.10
  -5   3   3  174.08   13.70
   5   3  -3  178.78   14.00
   5   3  -3  182.48   18.30
  -5  -3  -3  172.08   13.80
   5   3  -3  161.88   15.10
  -5  -3  -3  185.18   14.90
  -5  -3  -3  166.48   14.10
   5   3  -3  165.68   14.10
  -5  -3  -3  172.18   14.90
   5   3   3  152.28   12.80
  -5  -3   3  132.19   14.60
   5  -3  -3  155.08   15.50
   5   3   3  145.69   15.50
   5   3   3  151.08   17.40
   5   3   3  151.78   14.20
   6   3  -3    0.60    2.70
   6  -3   3    1.00    4.10
   6   3  -3    0.00    1.30
   6   3  -3   -9.80    7.80
   6  -3   3    0.60    1.30
  -6   3   3    1.20    3.70
   6  -3   3    3.40    3.80
  -6   3   3    1.50    2.60
   6   3  -3    0.30    3.10
  -6  -3  -3   -0.40    3.00
   6  -3   3    3.70    3.50
  -6  -3  -3    1.40    3.50
  -6  -3  -3    3.10    3.10
   6   3  -3    1.30    3.70
   6  -3   3    2.90    3.80
  -6   3   3    2.00    3.70
   6   3  -3    0.70    3.10
  -6  -3  -3    2.70    3.40
  -6  -3  -3    2.80    2.70
  -6  -3  -3    4.80    4.10
   6   3  -3    3.00    4.10
   6   3  -3    2.70    1.90
   6   3   3    2.20    2.70
  -6  -3   3    0.60    5.60
  -6  -3   3    0.80    3.00
   6  -3  -3    0.40    1.50
   6  -3  -3   -0.60    2.80
   6   3   3   14.80    8.90
   6   3   3    3.70    3.70
  -6  -3   3    6.20    3.90
  -6  -3   3    1.30    3.50
   6   3   3    1.50    2.50
   6  -3  -3    3.60    2.20
   6   3   3   -1.60    3.00
   6   3   3    1.20    3.60
   6   3   3    0.20    4.20
   6  -3  -3    1.30    4.10
  -6   3  -3   -0.20    2.40
  -6  -3   3    1.40    3.70
   6  -3  -3    4.50    3.70
   7   3  -3  208.78   22.40
   7  -3   3  256.77   23.40
  -7  -3  -3  240.98   21.50
   7  -3   3  270.27   22.00
  -7  -3  -3  230.68   20.20
   7   3  -3  266.97   22.00
  -7  -3  -3  239.38   20.60
   7  -3   3  247.18   21.80
  -7   3   3  237.48   19.50
   7   3  -3  241.68   20.40
  -7  -3  -3  233.28   21.20
   7   3   3  232.88   22.10
  -7  -3   3  243.78   20.70
   7   3   3  226.58   26.10
   7  -3  -3  224.98   20.50
   7   3   3  226.38   22.10
  -7  -3   3  244.08   21.20
  -7  -3   3  226.98   20.70
  -7  -3   3  236.58   19.90
   7  -3  -3  246.88   21.20
   7  -3  -3  227.98   21.60
  -7  -3   3  247.68   24.10
   7   3   3  214.68   19.90
  -7   3  -3  252.77   19.90
   7   3   3  240.48   20.80
  -8  -3  -3   18.30    6.20
   8   3  -3   19.90    5.90
  -8   3   3   15.10    4.60
  -8  -3  -3   13.40    5.10
   8   3  -3   23.00    5.60
   8   3  -3   14.80    4.50
  -8  -3  -3    7.70    5.50
   8  -3   3   15.80    6.10
   8  -3   3   11.50    6.30
   8  -3   3   16.30    5.90
  -8  -3  -3   11.40    4.50
  -8  -3  -3   19.50    6.00
  -8   3   3    7.90    5.50
   8  -3  -3   10.80    4.30
  -8   3  -3   11.10    4.50
  -8  -3   3    9.00    6.00
  -8  -3   3   12.20    4.60
   8  -3  -3    7.70    4.80
   8   3   3   10.80    4.40
   8   3   3   20.80    7.40
   8   3   3   20.60    7.50
  -8  -3   3   17.60    4.80
  -8  -3   3    8.70    5.10
   8  -3  -3    4.00    5.00
  -8  -3   3   19.00    5.60
  -8  -3   3   23.70    6.20
  -9  -3  -3    4.40    4.80
  -9  -3  -3    2.50    3.30
   9  -3   3    3.20    5.40
  -9   3   3    3.90    4.20
  -9  -3  -3    5.00    5.20
   9  -3   3    5.90    3.70
   9   3  -3    9.50    3.60
  -9   3   3    3.50    3.50
   9  -3   3    8.50    4.40
  -9   3   3    3.20    4.20
   9   3  -3    5.70    3.40
  -9  -3  -3    3.00    4.20
   9  -3  -3    3.70    4.00
  -9  -3   3    5.90    5.50
  -9   3  -3    1.90    3.60
  -9   3  -3   12.70    4.30
   9   3   3    3.80    4.20
   9   3   3    0.90    3.50
  -9  -3   3    8.80    4.10
  -9  -3   3    2.40    4.10
   9   3   3    6.20    3.40
   9  -3  -3    2.30    4.20
   9  -3  -3    2.80    3.30
  10  -3   3   46.90    6.50
  10  -3   3   36.30    6.90
  10  -3   3   39.90    6.70
 -10  -3  -3   39.00    6.50
 -10   3   3   32.40    6.40
 -10  -3  -3   27.40    6.70
 -10  -3  -3   25.10    7.10
  10   3  -3   36.80    4.80
 -10   3   3   38.10    5.30
 -10   3   3   39.30    8.40
 -10  -3   3   34.90    5.50
  10   3   3   35.00    6.20
  10  -3  -3   32.00    5.00
  10  -3  -3   32.20    7.10
 -10  -3   3   32.10    7.00
 -10  -3   3   21.30    5.90
  10   3   3   34.90    4.60
 -10   3  -3   27.60    7.20
 -10   3  -3   27.70    7.30
   0  -4   3 2827.02  185.58
   1   4  -3  143.89   12.70
   1  -4   3  187.98   13.00
  -1  -4  -3  175.28   12.80
   1   4  -3  165.28   12.50
   1  -4   3  192.98   13.00
  -1   4   3  165.88   12.00
   1  -4   3  168.68   10.80
  -1  -4  -3  187.38   11.80
  -1  -4  -3  179.08   12.60
   1  -4   3  170.48   10.90
  -1  -4   3  143.79   11.10
  -1  -4   3  142.99   12.50
  -1  -4   3  149.19   12.50
   1   4   3  145.39   12.90
   1   4   3  159.88   12.70
   1  -4  -3  143.69   12.90
  -1  -4   3  146.59   11.40
   1  -4  -3  145.49   13.10
   1   4   3  143.59   15.80
  -2  -4  -3  757.42   53.09
   2   4  -3  712.23   54.69
   2  -4   3  839.52   54.69
   2   4  -3  753.62   54.99
  -2  -4  -3  766.02   53.79
   2   4  -3  751.72   54.29
   2  -4   3  799.72   54.69
  -2   4   3  778.42   53.39
   2   4  -3  782.52   55.79
  -2  -4  -3  733.13   53.49
  -2  -4  -3  763.02   53.99
   2   4   3  878.11   54.59
   2   4   3  801.72   55.29
   2   4   3  801.02   54.89
   2   4   3  835.42   55.99
  -2  -4   3  784.82   53.89
   2  -4  -3  868.91   54.09
   2  -4  -3  862.11   55.29
   2  -4  -3  840.02   55.39
  -2  -4   3  875.71   54.79
   3  -4   3   98.89   10.50
  -3   4   3  122.99    9.60
   3  -4   3   97.29   10.20
  -3  -4  -3  109.09    9.60
  -3  -4  -3  116.19    9.60
  -3  -4  -3  112.29    9.30
  -3  -4  -3  102.99    9.60
   3   4   3   99.09   10.70
   3  -4  -3  116.19   11.40
   3  -4  -3  112.39    9.90
   3   4   3  105.69   13.10
   3  -4  -3  111.69   11.20
   3   4   3  102.79   11.00
   3   4   3  118.49   10.50
   4   4  -3 1009.90   71.69
   4   4  -3  969.40   69.39
  -4  -4  -3 1077.99   70.19
  -4   4   3 1068.19   69.19
   4   4  -3  932.71   69.99
  -4  -4  -3 1008.60   68.39
   4   4  -3 1048.00   68.59
   4  -4   3 1059.69   69.89
  -4  -4  -3 1019.60   69.09
  -4  -4  -3 1026.30   68.69
   4   4  -3 1005.10   68.69
   4   4  -3  997.10   70.89
  -4  -4  -3  959.80   68.89
  -4  -4  -3 1024.80   68.69
   4  -4  -3 1123.49   69.19
   4   4   3 1041.70   69.99
  -4  -4   3 1024.20   68.79
   4   4   3 1070.09   68.39
  -4  -4   3  911.71   69.19
   4   4   3  989.50   70.89
  -4  -4   3  930.71   68.19
   4   4   3 1026.90   68.99
   4   4   3  977.90   71.59
   5   4  -3  200.28   17.50
  -5   4   3  192.18   16.60
   5   4  -3  205.58   16.10
  -5  -4  -3  229.08   16.20
   5   4  -3  197.58   21.00
   5   4  -3  193.68   16.40
  -5  -4  -3  233.38   16.90
   5   4  -3  193.28   17.50
   5  -4   3  185.18   17.40
   5   4  -3  193.88   17.00
  -5   4   3  176.88   15.00
   5   4  -3  201.18   17.20
   5   4  -3  185.78   18.10
   5  -4   3  169.18   16.90
  -5  -4   3  161.08   15.30
   5   4   3  208.78   20.60
   5   4   3  207.18   17.00
   5   4   3  206.78   17.50
  -5  -4   3  165.78   16.40
  -5  -4   3  161.38   16.50
   5   4   3  211.88   18.50
   5   4   3  222.28   21.90
   5   4   3  191.78   20.00
   5  -4  -3  202.98   16.00
  -5  -4   3  161.18   15.70
   5   4   3  212.18   15.70
   5  -4  -3  171.58   16.60
  -5  -4   3  181.18   16.80
   5  -4  -3  175.78   16.40
  -6   4   3    0.80    5.10
  -6  -4  -3    3.50    3.80
   6  -4   3    2.30    3.70
  -6  -4  -3   -0.10    2.70
   6  -4   3    0.90    4.20
   6   4  -3    1.30    3.90
   6   4  -3    2.50    4.30
   6   4  -3    4.10    4.10
  -6  -4  -3   -0.70    3.30
   6  -4   3   -0.70    3.50
   6   4  -3    1.80    3.50
   6   4  -3   -2.10    9.30
  -6   4   3    1.70    2.80
  -6  -4  -3    2.00    3.50
   6   4  -3    1.30    2.80
   6   4  -3    0.00    1.40
  -6  -4  -3    1.60    3.00
   6   4  -3    3.00    3.20
  -6  -4  -3    3.00    3.10
   6  -4  -3    1.60    3.90
   6  -4  -3    1.10    3.50
  -6  -4   3   -0.80    3.90
  -6  -4   3    1.50    3.70
   6   4   3    3.20    3.40
   6   4   3   -0.90    5.40
  -6  -4   3    3.70    4.00
   6   4   3    2.70    9.30
  -6  -4   3   -1.50    2.80
   6   4   3    2.80    3.90
  -6   4  -3    1.50    2.80
   6   4   3    0.80    3.20
   6   4   3    4.30    4.40
  -6  -4   3   -0.40    3.30
   6  -4  -3    4.10    4.00
   6  -4  -3    0.20    2.50
  -6  -4   3    1.40    3.30
   6  -4  -3    5.00    2.10
  -7  -4  -3  149.19   21.50
  -7  -4  -3  123.99   13.40
  -7  -4  -3  115.69   14.10
   7  -4   3  163.28   15.90
   7   4  -3  166.28   15.40
   7   4  -3  131.99   13.10
   7  -4   3  160.28   15.60
  -7  -4  -3  111.29   15.60
   7  -4   3  145.09   16.60
  -7  -4  -3  136.39   15.10
   7   4  -3  147.39   14.20
   7   4  -3  132.69   14.20
  -7   4   3  122.79   12.70
  -7  -4   3  168.28   14.80
   7   4   3  129.59   14.30
  -7  -4   3  151.78   14.70
  -7  -4   3  153.58   15.90
  -7  -4   3  162.78   15.30
   7   4   3  137.29   15.50
   7  -4  -3  125.69   15.00
  -7   4  -3  158.18   13.40
   7  -4  -3  133.19   14.70
  -7  -4   3  119.69   16.20
  -7  -4   3  148.89   17.50
   7  -4  -3  140.79   14.20
   7   4   3  123.49   15.70
   8   4  -3  113.09   12.00
  -8  -4  -3  124.59   12.50
  -8   4   3  123.99   11.50
  -8   4   3  100.29   13.90
   8  -4   3  106.39   12.90
   8  -4   3  118.39   13.50
  -8  -4  -3  129.99   13.50
  -8  -4  -3  115.99   13.10
   8   4  -3  103.89   12.40
   8  -4   3  111.29   14.80
  -8   4   3   87.09   12.70
  -8  -4  -3   87.29   14.20
  -8  -4  -3  121.09   12.70
   8   4   3  123.99   13.00
  -8   4  -3  116.39   11.60
  -8  -4   3  114.59   12.30
   8  -4  -3  125.79   14.10
   8   4   3  130.39   14.30
  -8  -4   3  103.09   14.90
  -8  -4   3  110.89   12.70
  -8  -4   3   89.09   13.70
  -8  -4   3  112.29   13.70
  -8  -4   3  118.49   11.80
  -8  -4   3  123.99   19.50
   8  -4  -3  131.59   12.70
   8  -4  -3  130.49   13.50
  -9   4   3   27.80    9.30
   9   4  -3   14.40    4.20
   9   4  -3   16.00    5.50
  -9  -4  -3   28.10    5.50
  -9  -4  -3   21.70    7.20
   9  -4   3   22.70    6.30
   9  -4   3   16.00    5.10
   9  -4   3   12.10    6.50
  -9   4   3   27.40    6.40
   9   4   3   34.10    6.40
  -9  -4   3   10.10    5.60
  -9  -4   3   13.70    4.50
   9  -4  -3   29.10    5.90
  -9   4  -3   17.60    4.60
   9  -4  -3   27.90    5.40
  -9  -4   3   18.60    6.60
  -9  -4   3   12.60    6.40
  -9   4  -3   11.10    9.40
  10  -4   3   17.40    4.90
 -10  -4  -3   14.90    5.00
  10  -4   3   15.00    4.50
 -10  -4  -3   21.60    4.10
  10  -4   3   15.20    4.00
 -10  -4  -3   16.00    5.30
  10   4  -3   18.20    3.60
 -10   4   3   21.30    5.00
 -10   4   3   21.20    3.90
 -10  -4   3   14.80    5.40
  10   4   3   15.20    3.50
  10   4   3   13.70    3.90
 -10  -4   3    8.50    4.80
  10  -4  -3   12.40    6.60
  10  -4  -3   11.10    3.70
 -10   4  -3   15.40    3.70
 -10  -4   3   18.20    3.60
 -10   4  -3   10.70    4.10
   0  -5  -3  587.04   43.30
   0  -5   3  682.93   44.60
   0  -5   3  642.14   43.10
   0   5   3  614.84   43.70
   0  -5   3  597.14   42.60
   0   5  -3  650.23   42.40
   0  -5   3  635.94   43.70
  -1  -5  -3  673.13   42.10
   1  -5   3  677.13   44.00
   1  -5   3  599.14   41.40
  -1  -5  -3  623.44   43.40
  -1   5   3  621.04   42.70
   1   5  -3  608.04   43.10
  -1  -5  -3  636.94   41.70
  -1  -5  -3  624.74   43.90
   1  -5   3  623.44   41.60
   1  -5  -3  581.74   42.40
   1   5   3  619.64   45.20
  -1  -5   3  675.53   41.40
  -1  -5   3  621.74   41.90
   1  -5  -3  616.54   42.90
   1  -5  -3  621.04   43.80
   1   5   3  640.04   43.40
   1  -5  -3  629.54   44.10
   1   5   3  587.94   43.80
  -1  -5   3  647.04   43.40
  -1  -5   3  649.04   43.70
   2   5  -3  476.65   34.50
  -2  -5  -3  509.75   34.30
  -2   5   3  508.05   33.40
  -2  -5  -3  536.55   32.80
   2   5  -3  482.75   37.20
   2   5  -3  452.35   34.90
  -2  -5  -3  496.85   34.00
   2   5  -3  453.15   35.20
  -2  -5  -3  487.85   33.20
  -2  -5   3  479.45   34.30
   2   5   3  459.25   35.40
   2   5   3  454.65   34.90
   2   5   3  463.35   36.80
   2  -5  -3  489.15   35.40
   2  -5  -3  504.85   33.90
  -2  -5   3  479.75   34.50
  -2  -5   3  445.16   33.30
   2  -5  -3  496.85   33.40
   2  -5  -3  512.65   35.40
   2   5   3  470.25   34.40
   3   5  -3  173.28   19.50
   3   5  -3  160.58   15.80
   3   5  -3  168.38   16.10
  -3  -5  -3  191.78   15.70
   3   5  -3  164.98   14.10
   3   5  -3  168.18   15.20
   3  -5   3  182.48   15.70
  -3  -5  -3  190.88   15.60
  -3   5   3  176.58   14.00
  -3  -5  -3  188.78   13.70
  -3  -5  -3  186.88   14.50
  -3  -5  -3  185.78   14.30
  -3  -5  -3  195.48   14.90
   3  -5   3  181.48   15.90
  -3  -5   3  169.88   15.10
  -3  -5   3  151.88   14.30
   3   5   3  183.48   14.60
   3  -5  -3  172.38   16.10
   3   5   3  180.78   18.60
   3  -5  -3  184.78   16.10
   3   5   3  204.88   15.50
  -3  -5   3  168.08   15.20
   3   5   3  183.18   15.90
   3   5   3  184.88   17.30
  -3  -5   3  168.68   13.80
  -4  -5  -3  307.27   20.50
   4  -5   3  276.37   22.10
   4   5  -3  257.37   21.70
  -4  -5  -3  283.07   20.90
  -4  -5  -3  293.87   22.30
   4  -5   3  283.77   22.40
  -4  -5  -3  277.67   21.00
  -4  -5  -3  282.87   21.00
   4   5  -3  232.68   22.40
   4   5  -3  273.67   23.10
  -4  -5  -3  283.27   21.00
   4   5  -3  276.37   25.50
  -4   5   3  281.67   21.20
   4   5  -3  289.77   21.10
   4   5  -3  280.17   20.70
   4   5   3  253.57   24.60
   4   5   3  259.77   21.20
  -4  -5   3  242.78   20.30
   4  -5  -3  270.17   22.90
  -4  -5   3  241.88   22.20
  -4  -5   3  239.58   21.30
   4  -5  -3  272.57   23.00
  -4  -5   3  261.27   21.70
   4   5   3  260.07   23.10
   4   5   3  287.97   20.90
   4   5   3  266.27   26.10
  -5  -5  -3  263.07   19.40
   5  -5   3  231.18   23.80
   5   5  -3  237.68   24.50
   5   5  -3  234.68   20.50
   5   5  -3  234.38   20.50
   5   5  -3  244.98   24.80
  -5  -5  -3  268.27   20.10
   5   5  -3  240.98   21.40
   5   5  -3  254.27   19.10
   5   5  -3  202.88   20.90
   5  -5   3  196.78   20.30
  -5   5   3  237.58   17.60
   5   5   3  231.28   20.00
   5   5   3  214.58   23.90
   5   5   3  244.68   20.10
  -5  -5   3  219.28   22.30
   5  -5  -3  240.68   23.10
   5   5   3  244.68   19.80
  -5  -5   3  205.08   19.30
  -5  -5   3  207.08   18.40
  -5  -5   3  186.48   18.90
   5  -5  -3  229.88   19.80
   5   5   3  260.87   19.90
  -5  -5   3  207.38   18.10
   5   5   3  205.18   20.80
  -5  -5   3  207.88   19.30
   6  -5   3   20.10    6.00
  -6  -5  -3   15.10    4.60
   6   5  -3   24.20   12.40
  -6   5   3   16.20    4.20
   6   5  -3   33.40    7.10
  -6  -5  -3   21.50    5.50
  -6  -5  -3   14.70    5.00
   6   5  -3   29.70    6.10
  -6  -5  -3   19.00    5.20
   6   5  -3   24.90    6.80
   6   5  -3   29.60    6.50
   6   5  -3   26.90    5.70
  -6  -5  -3   17.50    4.90
   6  -5   3   16.50    5.30
  -6   5   3   11.40    6.20
  -6  -5  -3   18.40    6.00
  -6  -5  -3   15.50    5.20
   6   5  -3   28.00   10.40
   6  -5   3   24.40    7.60
   6   5   3   16.10    5.30
   6   5   3   23.30    6.70
  -6  -5   3   18.90    5.90
  -6  -5   3   21.60    6.10
   6  -5  -3   11.50    4.80
  -6  -5   3   22.10    5.20
  -6  -5   3   22.30    6.40
   6   5   3   15.00    6.20
   6   5   3   14.20    5.20
  -6  -5   3   22.40    5.10
  -6  -5   3   24.50    5.80
   6  -5  -3   15.50    4.90
  -6  -5   3   27.70    7.30
  -6  -5   3   17.60    6.40
   6  -5  -3    9.20    4.40
   6  -5  -3   18.40    5.90
   6  -5  -3   12.80    5.30
   6   5   3   13.50    5.70
  -7  -5  -3   63.69    9.00
   7  -5   3   47.80   10.10
  -7  -5  -3   38.60    9.40
  -7  -5  -3   70.99   10.60
  -7  -5  -3   58.69    8.40
  -7  -5  -3   74.19    9.70
  -7   5   3   40.70    9.30
  -7  -5  -3   55.59    9.20
   7   5  -3   49.99    8.30
   7  -5   3   65.39    9.80
   7  -5   3   75.79   11.60
   7   5  -3   54.99    9.00
   7   5  -3   59.59    8.50
   7  -5  -3   33.60    7.70
   7   5   3   47.40   10.20
   7   5   3   62.19   10.10
  -7  -5   3   55.99   10.10
  -7  -5   3   52.89    8.80
  -7  -5   3   42.10    8.70
  -7  -5   3   42.30    7.10
  -7  -5   3   39.30    9.70
  -7  -5   3   33.20    9.30
   7   5   3   55.29    7.00
  -7  -5   3   52.29    8.90
   7  -5  -3   41.90    8.60
   7  -5  -3   40.00    7.70
   7   5   3   72.09   11.40
  -7  -5   3   40.80    8.30
   7   5   3   45.10   15.70
  -7   5  -3   43.10    7.20
  -8   5   3   18.80    4.80
  -8  -5  -3   13.40    5.90
  -8   5   3   10.10    4.90
  -8  -5  -3   17.60    5.40
  -8   5   3   13.30    5.40
   8   5  -3   11.30    4.20
  -8  -5  -3   14.40    6.40
   8  -5   3   10.60    6.50
  -8  -5  -3    9.40    5.80
  -8  -5   3   16.90    5.00
   8  -5  -3   22.60    8.80
  -8  -5   3   13.70    6.70
  -8  -5   3    5.00    5.00
  -8  -5   3    7.80    5.60
  -8   5  -3   20.90    5.00
  -8   5  -3   13.20    5.90
   8   5   3   21.70    9.50
  -8  -5   3   12.30    7.50
   8  -5  -3   23.10    9.50
  -8  -5   3   14.00    5.40
   9  -5   3  128.09   14.70
   9  -5   3  150.48   13.50
   9  -5   3  147.79   14.10
  -9  -5  -3  134.19   17.40
  -9  -5  -3  123.59   12.80
  -9  -5  -3  127.59   12.20
  -9   5   3  121.99   11.50
  -9   5   3  103.39   13.10
   9   5  -3  147.89   12.70
   9   5   3  121.79   13.40
  -9  -5   3  147.19   14.40
   9  -5  -3  131.59   13.80
  -9  -5   3  148.39   16.10
   9   5   3  133.99   13.30
  -9   5  -3  136.29   11.90
  -9  -5   3  133.19   14.70
  -9   5  -3  112.89   14.00
   9  -5  -3  140.79   12.70
  10  -5   3    8.90    3.40
 -10  -5  -3    9.00    4.30
  10  -5   3   10.30    3.90
 -10   5   3    4.50    2.80
 -10  -5  -3    6.20    4.30
  10   5  -3   10.90    3.20
  10  -5   3    8.60    4.20
 -10   5  -3    8.70    2.90
 -10  -5   3   10.80    4.30
  10  -5  -3   -0.40    6.60
  10   5   3    6.90    2.80
  10   5   3    7.80    3.00
 -10   5  -3    7.90    4.30
  10  -5  -3    4.20    3.20
   0  -6   3  900.01   61.09
   0   6   3  891.01   61.29
   0   6  -3  859.21   59.89
   0   6   3  917.11   60.49
   0  -6  -3  941.11   61.49
   0  -6  -3  953.80   61.29
   0  -6   3  933.01   60.89
   0  -6   3  792.62   59.89
   0  -6   3  840.02   60.19
   1   6  -3  896.21   62.69
   1   6  -3  945.41   61.89
   1  -6   3  993.00   59.99
  -1  -6  -3  895.51   62.29
  -1  -6  -3  871.91   61.99
  -1   6   3  854.81   61.09
  -1  -6   3 1003.70   62.59
   1   6   3  903.01   61.99
   1  -6  -3  880.11   62.39
   1   6   3  819.52   64.79
   1  -6  -3  845.02   61.39
   1  -6  -3  895.51   61.29
   1   6   3  857.51   62.49
   1  -6  -3  903.71   62.79
  -1  -6   3 1028.00   62.29
  -2   6   3  147.59   11.10
  -2  -6  -3  120.19   11.90
  -2  -6  -3  119.79   11.60
  -2  -6  -3  125.59   10.50
  -2  -6  -3  127.99   10.00
   2   6   3  126.29   18.60
   2  -6  -3  157.88   13.70
   2   6   3  125.19   12.70
   2  -6  -3  162.28   12.70
   2   6   3  125.39   12.20
   2   6   3  131.79   13.40
  -3  -6  -3    4.50    2.80
   3   6  -3    5.10    4.10
   3   6  -3    9.40    4.20
  -3  -6  -3    5.40    2.30
   3  -6   3    8.10    4.30
  -3  -6  -3    5.40    4.00
  -3  -6  -3    4.90    2.80
  -3  -6  -3    3.00    2.70
   3  -6   3    8.00    4.40
  -3  -6  -3    4.00    2.80
   3   6  -3    8.10    4.50
   3   6  -3    8.80    3.20
   3   6   3   11.20   10.10
  -3  -6   3   14.30    4.40
   3  -6  -3   12.60    5.00
   3   6   3    9.80    4.30
   3  -6  -3   15.60    5.30
   3   6   3   12.60    3.80
   3   6   3    6.80    4.80
  -3  -6   3   13.90    4.50
  -3  -6   3   12.10    2.80
  -3  -6   3   17.30    4.70
  -3  -6   3   13.20    3.50
   3   6   3   10.90    4.20
  -4  -6  -3   43.20    7.20
  -4  -6  -3   41.60    6.80
   4   6  -3   44.30    7.90
  -4  -6  -3   45.90    8.00
   4   6  -3   43.70    6.50
   4  -6   3   48.90    8.50
  -4  -6  -3   36.40    5.60
   4   6  -3   35.60   13.00
   4   6  -3   52.09    7.70
   4   6  -3   42.20    8.60
   4  -6   3   61.19    9.60
   4   6  -3   55.19    9.50
  -4  -6  -3   41.40    6.70
  -4  -6  -3   41.60    6.70
   4   6   3   47.30   12.70
  -4  -6   3   49.99    7.10
  -4  -6   3   36.00    6.80
  -4  -6   3   56.39    7.90
   4   6   3   54.99    9.70
   4   6   3   52.99    7.00
   4  -6  -3   63.49   10.50
  -4  -6   3   49.99    7.70
   4   6   3   59.79    9.50
   4   6   3   53.39    7.60
   4  -6  -3   55.49    9.10
  -4  -6   3   53.59    5.90
  -4  -6   3   50.59    7.50
  -4  -6   3   51.29    6.20
   4  -6  -3   53.09    8.90
  -4  -6   3   51.89    8.80
   5   6  -3    8.00    4.50
  -5  -6  -3   11.10    4.00
  -5  -6  -3    8.80    3.90
   5   6  -3   16.00    5.00
   5  -6   3   11.60    4.60
   5   6  -3    7.20    4.80
   5   6  -3   14.60    4.90
   5   6  -3   10.50    5.50
   5   6  -3   10.50    3.90
   5  -6   3    8.20    4.80
  -5  -6  -3   10.40    4.30
  -5  -6  -3   11.50    4.30
   5  -6   3   10.20    5.40
   5  -6   3   11.50    5.10
  -5  -6  -3   10.90    4.60
   5   6  -3   26.00   13.80
   5   6  -3   15.20    5.00
  -5  -6  -3    8.10    3.40
  -5  -6  -3   10.60    4.90
  -5   6   3   10.50    3.30
  -5   6   3   11.10    4.40
   5   6   3    8.60    4.20
  -5  -6   3    7.90    4.50
   5   6   3    5.90    4.70
   5  -6  -3   11.40    4.10
  -5  -6   3    7.50    3.50
   5  -6  -3   16.40    5.50
   5   6   3    9.90    4.80
   5  -6  -3   14.20    5.10
   5   6   3   12.30    5.10
  -5  -6   3   10.40    4.60
  -5  -6   3   12.80    3.80
   5   6   3  -11.00   13.10
   5  -6  -3    6.90    4.00
  -5  -6   3   10.60    6.00
  -5  -6   3   13.30    5.30
  -5  -6   3   12.40    5.90
  -5  -6   3    9.90    4.20
   5   6   3   11.00    4.40
  -5  -6   3   12.10    4.70
  -5  -6   3    5.40    4.00
   5   6   3    9.70    5.70
   6  -6   3   11.30    5.50
  -6  -6  -3    4.00    4.40
  -6  -6  -3    2.70    4.20
  -6  -6  -3    7.00    4.20
   6   6  -3   18.40    5.60
  -6  -6  -3    8.00    4.60
   6   6  -3   15.50    7.30
  -6  -6  -3    5.40    3.60
  -6   6   3    4.10    3.90
  -6   6   3    8.60    3.50
   6   6  -3    9.10    5.10
   6   6  -3   29.60   25.70
   6   6  -3   14.00    5.20
  -6  -6  -3    2.70    3.70
  -6  -6  -3    3.10    3.60
   6   6  -3   13.80    8.50
  -6  -6   3   12.00    5.00
  -6  -6   3   12.60    5.00
  -6  -6   3   12.40    4.10
   6  -6  -3    9.80    4.60
   6   6   3    3.80    5.00
  -6  -6   3    8.30    4.90
   6   6   3    5.90    4.10
  -6  -6   3    6.90    4.00
  -6  -6   3   15.20    5.30
   6   6   3   -8.90   14.40
   6   6   3    5.30    6.90
   6   6   3    9.00    4.00
  -6  -6   3   12.90    5.00
   6   6   3    2.70    4.10
  -6  -6   3   11.60    4.30
   6  -6  -3   17.00    5.50
   6   6   3    6.20    5.40
  -7  -6  -3  208.58   19.80
  -7  -6  -3  234.28   19.80
   7   6  -3  228.88   21.00
   7   6  -3  237.48   20.60
   7  -6   3  243.08   21.90
   7  -6   3  236.18   22.90
  -7  -6  -3  219.48   20.30
  -7  -6  -3  225.88   21.70
   7  -6   3  262.27   21.70
   7   6  -3  233.18   21.50
  -7   6   3  225.58   18.80
  -7  -6  -3  233.98   20.90
   7   6   3  260.37   20.30
  -7  -6   3  238.98   20.80
  -7  -6   3  252.97   21.90
   7  -6  -3  236.98   21.60
  -7  -6   3  221.78   23.00
  -7  -6   3  233.88   21.60
  -7  -6   3  247.28   21.90
   7   6   3  276.97   21.60
   7   6   3  279.47   22.40
   7   6   3  250.17   22.10
  -7  -6   3  253.87   20.40
   7   6   3  206.68   32.90
   7   6   3  221.38   23.90
   7  -6  -3  260.57   21.10
  -7   6  -3  241.48   19.10
  -7  -6   3  237.48   19.20
  -8   6   3   13.50    5.40
  -8  -6  -3    8.20    4.80
  -8  -6  -3   12.30    5.30
  -8  -6  -3    7.70    5.10
  -8   6   3   15.80    4.30
   8  -6   3   16.40    6.90
   8   6  -3    4.90    4.20
   8  -6   3   20.70    6.40
   8   6  -3    9.90    4.20
  -8   6   3   13.30    5.40
  -8  -6  -3   10.10    4.40
  -8  -6  -3    9.60    4.50
   8  -6   3   15.00    5.00
   8   6   3    9.20    5.00
  -8  -6   3    8.80    3.90
  -8  -6   3    4.10    4.90
  -8  -6   3    5.40    3.70
  -8  -6   3   10.60    5.50
   8  -6  -3    6.00    5.00
  -8  -6   3    6.80    4.60
  -8  -6   3    8.70    5.00
  -8   6  -3    9.50    5.40
   8  -6  -3    6.90    4.00
  -8   6  -3   12.80    4.30
   8  -6  -3    1.90    2.20
  -8  -6   3    6.70    5.20
  -9  -6  -3   24.30    6.30
  -9   6   3   28.10    6.20
   9  -6   3   22.30    5.30
  -9  -6  -3   35.60    6.40
   9  -6   3   12.50    4.90
  -9  -6  -3   30.20    7.60
  -9  -6  -3   34.40    5.40
  -9   6   3   33.70    5.00
   9  -6   3   26.00    9.00
   9   6  -3   26.40    5.60
  -9  -6   3   27.80    6.80
   9  -6  -3   28.00    7.40
  -9   6  -3   21.80    4.30
  -9   6  -3   21.20    7.80
   9  -6  -3   35.80    6.30
  -9  -6   3   23.00    6.20
  -9   6  -3   18.60    5.90
   9   6   3   32.50    6.40
   9   6   3   30.90    6.20
  10  -6   3    2.20    4.10
 -10   6   3    1.00    2.30
  10  -6   3    4.10    2.90
 -10  -6  -3    2.20    3.40
  10  -6   3    1.00    2.80
  10   6  -3    1.50    2.00
  10  -6  -3    4.90    8.10
 -10  -6   3    0.90    5.20
  10  -6  -3    4.30    3.20
  10   6   3    1.80    2.30
 -10   6  -3    0.60    2.70
   0   7  -3  115.99   10.10
   0  -7   3  114.69   10.90
   0  -7   3  122.69   11.50
   0  -7   3  130.09   13.80
   0  -7   3   95.49    9.00
   0  -7   3   94.69   11.20
   1  -7   3  279.27   21.60
   1  -7   3  289.77   19.00
   1  -7   3  285.47   21.90
  -1  -7  -3  236.98   21.20
  -1  -7  -3  239.98   20.90
   1   7  -3  245.18   21.70
   1  -7   3  277.87   18.60
  -1  -7  -3  280.57   18.70
  -1  -7  -3  234.58   20.90
  -1  -7  -3  282.37   18.20
   1   7  -3  264.47   21.00
   1   7   3  241.68   19.60
   1  -7  -3  249.48   21.70
  -1  -7   3  311.77   21.40
   1   7   3  264.27   21.70
  -1  -7   3  311.07   22.00
  -1   7  -3  278.57   19.70
   1  -7  -3  240.88   21.20
  -1  -7   3  302.47   21.50
   1   7   3  259.77   21.00
   2   7  -3  644.14   44.60
  -2  -7  -3  575.04   43.20
   2   7  -3  625.24   42.00
  -2  -7  -3  580.34   42.90
   2   7  -3  672.63   43.80
  -2  -7  -3  580.04   43.30
   2   7  -3  611.44   49.99
  -2   7   3  537.75   41.80
  -2  -7  -3  541.75   40.30
  -2  -7  -3  623.04   41.00
   2  -7  -3  594.84   41.40
   2  -7  -3  564.84   44.10
   2  -7  -3  584.74   44.10
  -2  -7   3  683.53   43.60
   2   7   3  563.34   43.10
  -2  -7   3  688.03   44.00
   2  -7  -3  591.14   42.00
  -2  -7   3  673.83   43.40
  -2  -7   3  682.03   41.10
   2   7   3  546.25   43.70
   2   7   3  547.45   42.00
   3   7  -3  301.87   22.70
   3  -7   3  305.67   25.40
   3   7  -3  240.28   33.70
   3   7  -3  295.27   25.00
  -3  -7  -3  344.57   23.80
   3  -7   3  329.87   26.00
   3   7  -3  327.37   24.50
  -3  -7  -3  345.77   24.30
  -3  -7  -3  343.17   24.60
   3   7   3  249.88   26.90
  -3  -7   3  270.67   23.90
   3   7   3  312.97   24.10
  -3  -7   3  286.17   23.60
  -3  -7   3  280.67   22.00
   3  -7  -3  276.17   23.90
  -3  -7   3  293.37   21.00
   3   7   3  276.57   24.40
   3  -7  -3  296.07   25.10
   3   7   3  318.17   23.30
   3   7   3  274.97   31.70
  -3  -7   3  262.97   23.10
   4  -7   3  181.68   19.10
  -4  -7  -3  125.19   15.70
   4   7  -3  138.19   13.40
   4   7  -3  152.78   16.50
   4   7  -3  148.19   14.30
   4  -7   3  141.99   13.40
  -4  -7  -3  147.69   12.50
   4   7  -3  182.58   24.60
  -4  -7  -3  155.38   13.80
   4  -7   3  159.08   16.10
   4   7  -3  139.59   15.50
  -4  -7  -3  161.28   15.30
  -4  -7  -3  157.38   14.60
   4  -7   3  162.18   14.50
  -4  -7  -3  147.59   12.80
  -4  -7   3  135.59   13.30
  -4  -7   3  145.89   15.20
  -4  -7   3  123.89   12.70
   4  -7  -3  148.29   15.90
  -4  -7   3  138.09   14.30
   4  -7  -3  163.68   16.40
   4  -7  -3  156.28   14.60
   4   7   3  134.99   14.70
   4   7   3  149.99   19.60
  -4  -7   3  136.09   13.60
   4   7   3  132.79   15.90
   4   7   3  157.18   13.90
   4   7   3  150.68   15.40
  -4  -7   3  148.29   12.80
   4  -7  -3  146.59   14.60
  -4  -7   3  116.79   13.20
   4  -7  -3  130.89   13.80
  -4  -7   3  135.79   13.90
  -4  -7   3  126.99   14.80
  -5   7   3  129.69   10.90
   5   7  -3  138.49   22.60
  -5  -7  -3  140.79   14.20
  -5  -7  -3  142.39   12.80
  -5  -7  -3  126.19   12.10
   5  -7   3  134.89   13.80
  -5  -7  -3  148.29   13.80
   5   7  -3  135.49   14.20
  -5  -7  -3  147.29   14.30
   5  -7   3  139.19   13.30
   5   7  -3  164.68   16.80
   5  -7   3  114.69   14.20
   5   7  -3  136.09   16.00
  -5  -7  -3  138.59   11.60
   5   7  -3  143.99   15.60
   5   7  -3  132.29   13.40
   5   7  -3  143.69   14.20
  -5   7   3  102.29   12.10
  -5  -7  -3  131.79   13.00
   5   7   3  113.19   13.70
  -5  -7   3  120.89   11.60
  -5  -7   3  128.19   15.40
  -5  -7   3  122.49   13.50
  -5  -7   3  131.49   13.30
   5  -7  -3  123.19   13.20
   5   7   3  120.19   14.40
   5   7   3  124.59   24.60
  -5  -7   3  108.49   13.30
  -5  -7   3  130.69   13.00
   5  -7  -3  111.99   13.50
   5   7   3  129.09   13.80
   5  -7  -3  122.39   12.60
  -5  -7   3  114.19   13.50
  -5  -7   3  121.29   12.60
  -5  -7   3  124.39   15.10
   5  -7  -3  109.09   13.10
   5   7   3  114.99   15.90
   5   7   3  122.29   13.20
   6   7  -3  145.09   19.10
   6   7  -3  143.49   16.90
  -6  -7  -3  134.39   14.40
   6  -7   3  156.08   16.10
   6   7  -3  145.59   15.10
   6  -7   3  128.39   16.20
  -6  -7  -3  136.29   14.70
  -6  -7  -3  154.18   13.60
  -6  -7  -3  131.69   15.20
   6   7  -3  128.69   26.90
   6  -7   3  154.28   15.40
   6   7  -3  154.68   15.70
   6   7  -3  142.69   15.70
  -6  -7  -3  137.09   13.90
  -6  -7  -3  141.39   15.80
  -6  -7  -3  130.69   14.50
  -6   7   3  142.69   12.80
   6   7   3  170.08   16.60
   6   7   3  131.99   23.70
  -6  -7   3  139.19   15.40
  -6  -7   3  179.88   16.70
   6   7   3  172.28   14.80
   6  -7  -3  180.68   16.10
   6  -7  -3  179.98   16.60
   6  -7  -3  171.28   15.50
   6   7   3  148.69   18.30
   6  -7  -3  168.28   16.40
   6   7   3  175.18   16.40
  -6  -7   3  178.98   15.60
  -6  -7   3  178.68   14.40
   6   7   3  152.68   16.20
  -6  -7   3  145.99   16.30
  -6  -7   3  165.78   15.60
   7  -7   3  467.05   32.40
   7  -7   3  424.06   32.90
  -7  -7  -3  372.76   32.10
  -7  -7  -3  339.97   30.80
  -7  -7  -3  367.26   29.70
  -7  -7  -3  355.16   29.80
   7  -7   3  380.56   33.00
   7   7  -3  447.56   31.90
   7   7  -3  432.56   33.20
  -7   7   3  350.36   28.90
   7   7  -3  429.36   32.30
  -7  -7  -3  372.76   31.00
   7   7   3  390.26   46.10
   7  -7  -3  415.26   32.50
   7   7   3  379.46   32.40
  -7  -7   3  453.75   31.80
  -7  -7   3  416.06   33.10
   7   7   3  441.56   32.70
   7   7   3  350.56   35.10
  -7  -7   3  422.06   32.00
   7   7   3  411.86   31.40
  -7  -7   3  437.46   33.10
   7  -7  -3  412.56   31.40
  -7  -7   3  379.66   32.50
  -7  -7   3  459.55   30.70
   8   7  -3    4.40    3.70
  -8  -7  -3    9.10    5.00
   8  -7   3    8.40    4.80
  -8  -7  -3    6.70    3.50
  -8  -7  -3    7.60    4.30
   8  -7   3    6.50    4.90
  -8  -7  -3   10.70    4.50
   8  -7   3   16.50    6.20
  -8   7   3   12.20    3.90
  -8  -7  -3   12.00    5.50
  -8   7  -3    6.50    8.20
  -8   7  -3   16.80    3.90
  -8  -7   3   16.30    8.20
  -8  -7   3    8.20    4.50
   8   7   3   12.50    4.80
  -8  -7   3   11.80    7.20
   8  -7  -3   13.10    4.90
  -8  -7   3   10.00    5.40
   8  -7  -3    6.10    5.10
  -9   7   3    5.60    3.40
   9  -7   3    0.80    3.20
  -9  -7  -3    7.00    3.30
  -9  -7  -3    2.50    4.30
   9  -7   3   -0.20    3.70
   9  -7   3    1.10    3.90
   9   7  -3   -0.40    2.50
   9   7   3    3.50    3.40
   9  -7  -3    0.70    6.70
  -9  -7   3    2.80    4.30
  -9   7  -3    1.00    2.30
  -9  -7   3   -1.00    3.70
   9   7   3    4.30    3.30
   9  -7  -3    2.70    5.60
   0  -8   3  219.08   19.70
   0  -8  -3  272.17   20.50
   0   8   3  249.78   19.20
   0  -8  -3  262.77   20.60
   0   8   3  246.48   20.20
   0   8   3  241.28   17.20
   0  -8   3  217.98   19.50
   0   8  -3  205.88   18.60
   0  -8   3  226.08   18.90
  -1  -8  -3  796.42   52.99
  -1   8   3  739.33   51.99
   1   8  -3  697.73   53.39
   1  -8   3  722.13   53.29
  -1  -8  -3  801.52   53.59
   1  -8   3  734.73   53.19
   1  -8   3  734.03   54.19
  -1  -8  -3  801.02   52.79
   1   8  -3  659.43   53.19
   1   8  -3  753.82   52.59
   1   8   3  747.33   53.69
   1   8   3  750.32   50.99
  -1  -8   3  778.62   52.49
  -1  -8   3  727.03   52.89
  -1  -8   3  732.63   52.99
   1  -8  -3  686.43   51.99
   1  -8  -3  778.02   53.39
   1   8   3  754.52   52.59
   1  -8  -3  709.23   53.39
  -1  -8   3  805.12   58.49
  -2   8   3  280.37   20.40
  -2  -8  -3  289.27   21.60
   2  -8   3  237.78   22.10
   2  -8   3  231.58   20.80
   2  -8   3  269.17   22.50
   2   8  -3  217.98   20.90
  -2  -8  -3  290.17   22.10
  -2  -8  -3  290.67   21.70
  -2  -8   3  245.38   20.70
   2   8   3  280.17   20.30
   2   8   3  294.07   21.90
  -2  -8   3  243.08   18.10
  -2  -8   3  215.38   20.90
  -2  -8   3  238.78   21.40
  -2  -8   3  235.48   21.00
   2   8   3  278.47   22.40
   3   8  -3   72.29   10.10
  -3  -8  -3   57.59    9.40
   3  -8   3   79.89   11.40
   3  -8   3   71.09    9.10
   3   8  -3   70.19    9.20
   3  -8   3   75.49   12.00
   3   8  -3   60.19   12.80
  -3  -8  -3   75.79   15.20
  -3  -8  -3   71.29   10.00
  -3  -8  -3   59.59    7.10
  -3  -8  -3   58.29    9.00
  -3  -8  -3   60.69   10.40
  -3  -8  -3   57.39    8.70
  -3  -8  -3   65.99    6.60
   3   8  -3   75.49    8.40
   3   8   3   59.59    9.30
   3  -8  -3   87.89    9.40
   3   8   3   56.49   10.10
   3  -8  -3   76.89   10.90
  -3  -8   3   88.39   10.00
   3  -8  -3   72.39   10.90
  -3  -8   3   87.79    9.60
   3   8   3   68.59    8.90
  -3  -8   3   90.19   10.10
  -3  -8   3   89.49    7.70
   3  -8  -3   86.49    9.80
  -3  -8   3   77.89   10.10
   3   8   3   62.39    9.40
   3   8   3   87.59   22.70
   3  -8  -3   89.99   10.40
  -3  -8   3   80.79   10.10
   4  -8   3   76.49   13.10
  -4  -8  -3   74.99   12.20
   4  -8   3   77.49   12.40
   4   8  -3   94.79   10.50
  -4  -8  -3   90.29   10.80
   4  -8   3   77.69   11.00
   4   8  -3   87.39   11.60
   4   8  -3   82.29   11.00
   4   8  -3   80.39    9.80
  -4  -8  -3  104.69   11.70
   4   8  -3   73.49   10.40
   4  -8   3   70.99   10.30
  -4  -8  -3  105.59   11.50
   4  -8   3   89.19   10.20
  -4  -8  -3  100.49   11.00
   4  -8   3   68.69   10.00
   4  -8   3   89.59   13.30
   4   8  -3   64.19   11.60
  -4  -8  -3   89.49   12.40
   4  -8   3   86.89   10.40
   4  -8  -3   90.89   12.80
  -4  -8   3   80.89    9.50
   4   8   3   95.49   12.50
  -4  -8   3   81.49   10.70
   4   8   3   90.99   11.10
  -4  -8   3   83.49   11.90
   4  -8  -3  107.69   10.80
   4   8   3  111.59   11.40
   4   8   3   95.99   11.50
   4  -8  -3   89.59   10.60
  -4  -8   3   83.29   10.90
  -4  -8   3   84.59   11.20
   4   8   3   91.19   12.30
  -4  -8   3   88.09    8.00
   4  -8  -3   94.59   11.40
  -4  -8   3   85.39    9.30
   4  -8  -3   98.59   11.10
   4   8   3  120.69   25.70
  -4  -8   3   87.89   12.00
   4  -8  -3  110.39   13.70
  -5  -8  -3  130.29   13.90
  -5  -8  -3  145.79   11.70
  -5  -8  -3  124.39   14.00
  -5  -8  -3  133.79   14.70
   5   8  -3  148.59   15.00
   5  -8   3  154.28   14.70
  -5  -8  -3  119.09   13.90
   5   8  -3  101.79   27.80
   5   8  -3  139.99   15.30
   5  -8   3  167.88   14.40
   5   8  -3  162.88   14.30
  -5   8   3  123.49   11.10
  -5  -8  -3  129.09   12.70
   5   8  -3  134.49   14.00
   5  -8   3  126.39   14.80
   5   8  -3  134.09   16.10
   5   8  -3  147.39   14.30
  -5  -8  -3  125.69   15.50
   5  -8  -3  125.19   13.90
  -5  -8   3  131.39   14.90
  -5  -8   3  134.29   14.50
  -5  -8   3  127.49   13.10
  -5  -8   3  126.69   16.30
   5  -8  -3  131.39   14.70
   5   8   3  108.69   14.20
   5   8   3  129.89   14.40
  -5  -8   3  147.49   14.30
   5   8   3  127.79   15.40
   5  -8  -3  130.99   14.10
   5   8   3   97.79   25.00
  -5  -8   3  123.09   12.90
   5   8   3   92.29   17.40
   5  -8  -3  134.69   13.70
  -5  -8   3  142.89   11.70
   5   8   3  128.59   14.20
  -5  -8   3  145.19   16.80
  -6  -8  -3  368.46   32.10
   6   8  -3  427.86   33.20
   6  -8   3  438.76   32.40
  -6  -8  -3  382.46   32.40
   6   8  -3  416.26   34.70
  -6   8   3  358.66   29.20
   6  -8   3  365.66   33.00
  -6  -8  -3  393.66   31.00
  -6  -8  -3  385.06   29.70
   6   8  -3  364.96   48.80
  -6  -8  -3  399.96   32.80
   6   8  -3  433.76   32.60
   6   8  -3  436.06   33.10
  -6  -8  -3  356.46   32.20
   6  -8   3  386.46   32.50
   6   8   3  388.36   36.70
  -6  -8   3  440.36   34.10
  -6  -8   3  426.26   31.70
   6  -8  -3  445.96   32.90
   6   8   3  437.76   33.40
   6   8   3  365.76   49.90
  -6  -8   3  461.95   32.00
   6  -8  -3  447.76   32.20
   6   8   3  415.46   33.60
   6  -8  -3  421.36   33.20
  -6  -8   3  461.35   34.10
   6   8   3  398.66   31.70
   6   8   3  420.46   33.70
   6  -8  -3  431.46   32.90
  -7   8   3   94.09    9.20
  -7  -8  -3   98.89   12.10
  -7  -8  -3  108.89   10.60
   7   8  -3   83.79   12.30
  -7  -8  -3  107.29   11.00
   7   8  -3   86.69   13.30
  -7  -8  -3   90.19   11.10
   7   8  -3   84.09   14.90
   7  -8   3   73.99   11.00
   7  -8   3   77.99   12.00
  -7  -8   3   84.99   11.50
   7  -8  -3   90.09   11.30
  -7  -8   3   69.89   15.00
  -7  -8   3   71.49   18.10
  -7  -8   3   84.69   10.90
   7   8   3   76.79   12.00
   7   8   3   94.09   11.50
   7   8   3   82.39   20.70
   7   8   3   35.90   28.60
   7  -8  -3   80.89   12.30
  -7  -8   3   82.59   10.70
   8   8  -3   70.29    8.90
   8  -8   3   50.09    8.10
  -8  -8  -3   64.29    8.30
   8  -8   3   42.50    7.50
  -8   8   3   63.09    6.80
   8  -8   3   39.50    8.00
  -8  -8  -3   51.89    8.00
   8   8  -3   66.09    8.80
  -8  -8   3   68.49    9.90
  -8   8  -3   53.19    6.20
   8   8   3   49.80    8.40
   8  -8  -3   51.29    8.90
  -8  -8   3   56.89    8.30
   8  -8  -3   43.30    7.50
  -8  -8   3   69.59    9.40
   9   8  -3   29.10    5.00
   9  -8   3   40.40    7.60
   9  -8   3   42.70    7.30
   9  -8   3   32.00    5.90
  -9  -8  -3   49.30    8.00
  -9   8   3   32.90    4.50
   9  -8  -3   34.60    6.20
   9  -8  -3   29.70    9.40
  -9   8  -3   34.50    4.80
   9   8   3   29.60    5.00
   9   8   3   33.40    6.20
   0  -9  -3  107.19   11.40
   0   9   3   96.19   11.60
   0  -9   3   79.09   10.90
   0  -9  -3  118.09   10.80
   0   9   3  102.39    8.50
   0  -9   3   71.99   10.20
   0   9  -3   78.59    9.90
   0  -9  -3  111.09   11.90
   0  -9   3   84.09   10.80
   0  -9   3   86.29   12.40
   0  -9  -3  106.49   11.50
   1  -9   3  220.28   21.50
   1  -9   3  223.98   21.30
   1  -9   3  251.27   17.40
   1  -9   3  224.78   20.90
   1  -9   3  227.98   17.00
   1   9  -3  234.28   21.10
   1  -9   3  251.67   17.10
  -1  -9  -3  258.37   21.50
  -1  -9  -3  279.77   21.70
  -1  -9  -3  289.97   22.50
   1   9  -3  210.88   22.50
  -1  -9  -3  274.37   21.20
   1  -9   3  207.28   20.10
  -1   9   3  288.97   18.10
  -1  -9   3  238.38   20.80
  -1  -9   3  252.47   21.90
  -1  -9   3  257.27   20.80
   1   9   3  275.47   22.60
  -1  -9   3  259.27   21.50
   1   9   3  275.77   19.50
   1   9   3  271.27   21.40
  -1  -9   3  259.17   21.60
   2  -9   3  266.27   20.80
  -2  -9  -3  251.27   21.40
   2   9  -3  238.08   22.60
   2   9  -3  248.68   21.70
   2   9  -3  231.18   19.30
   2  -9   3  252.97   21.30
   2  -9   3  277.47   23.30
  -2  -9  -3  253.07   21.20
  -2  -9  -3  252.27   21.50
  -2  -9  -3  256.47   21.90
   2  -9   3  261.47   22.70
  -2  -9  -3  246.68   26.00
  -2  -9  -3  257.77   21.50
  -2  -9   3  240.28   21.70
   2   9   3  254.27   22.20
   2  -9  -3  246.28   21.60
   2   9   3  242.88   20.90
   2   9   3  244.18   22.20
   2  -9  -3  221.88   22.10
   2  -9  -3  238.18   22.20
  -2  -9   3  247.58   21.30
  -2  -9   3  248.28   21.50
   2  -9  -3  235.88   20.40
   2   9   3  235.78   21.20
  -2  -9   3  255.17   24.00
   3   9  -3  190.08   19.80
  -3  -9  -3  177.38   18.00
   3  -9   3  223.68   21.40
   3   9  -3  204.48   18.20
  -3  -9  -3  197.08   15.20
   3  -9   3  212.28   20.00
   3  -9   3  204.38   18.20
   3  -9   3  227.58   21.30
   3  -9   3  192.58   17.40
  -3  -9  -3  181.98   18.50
  -3  -9  -3  179.18   17.90
   3   9  -3  209.68   17.20
  -3  -9  -3  213.78   14.70
   3  -9   3  189.08   17.30
   3  -9   3  221.08   17.60
  -3  -9  -3  189.38   18.90
   3  -9  -3  203.58   18.20
   3  -9  -3  185.08   20.50
   3   9   3  173.48   17.80
   3   9   3  186.68   17.50
   3  -9  -3  209.68   19.00
   3   9   3  180.78   18.40
   3  -9  -3  175.58   19.60
  -3  -9   3  215.08   18.90
   3   9   3  170.88   19.00
  -3  -9   3  209.58   19.10
  -3  -9   3  185.18   15.90
  -3  -9   3  209.28   19.30
   3  -9  -3  180.08   19.60
  -3  -9   3  215.88   19.00
  -3  -9   3  229.68   15.20
  -3  -9   3  217.68   18.40
   3  -9  -3  195.38   17.80
   4   9  -3  153.18   13.90
  -4  -9  -3  125.09   11.20
  -4  -9  -3  121.69   13.80
   4  -9   3  121.39   14.50
   4   9  -3  133.99   16.20
   4  -9   3  118.19   16.10
   4   9  -3  124.19   14.70
   4   9  -3  137.99   14.20
  -4  -9  -3  115.69   13.70
   4  -9   3  146.59   13.60
  -4  -9  -3  112.59   13.40
  -4  -9  -3  116.09   12.70
  -4  -9  -3  111.09   10.20
  -4  -9  -3   97.19   14.30
   4  -9   3  150.28   13.30
   4  -9   3  144.09   17.20
  -4  -9  -3   96.69   14.10
   4   9  -3  157.38   13.50
   4   9  -3  148.69   14.30
   4  -9  -3  107.39   12.90
   4   9   3  123.09   13.50
   4   9   3  109.29   13.40
   4   9   3  110.49   14.60
  -4  -9   3  134.59    9.70
   4  -9  -3  106.69   15.40
  -4  -9   3  134.19   13.80
  -4  -9   3  142.79   15.60
   4   9   3  111.09   14.20
  -4  -9   3  133.79   11.40
   4  -9  -3   92.89   13.10
   4   9   3  117.39   14.00
   4  -9  -3   91.29   14.50
  -4  -9   3  117.39   11.70
  -4  -9   3  143.89   15.00
   4  -9  -3   94.79   12.70
  -4  -9   3  138.29   14.60
  -5  -9  -3    4.60    6.50
  -5   9   3   13.10    3.60
  -5  -9  -3   20.90    6.30
  -5  -9  -3   11.00    3.60
   5   9  -3    9.60    6.20
   5   9  -3   30.60    7.90
   5  -9   3   26.70    6.40
   5   9  -3   19.80    6.00
   5   9  -3   27.20    6.30
  -5  -9  -3   14.10    5.70
   5   9  -3   19.10    6.50
   5   9  -3   15.90    5.30
  -5  -9  -3   15.20    7.00
  -5  -9  -3   13.10    5.60
  -5  -9  -3   13.20    7.90
   5  -9   3   31.30    6.90
  -5  -9  -3   15.90    4.60
   5   9   3    7.60    5.30
  -5  -9   3   15.40    6.90
   5   9   3   10.80    6.40
   5   9   3   10.90    5.30
   5  -9  -3   15.60    6.50
  -5  -9   3   15.20    7.50
   5  -9  -3    9.40    5.10
   5  -9  -3   10.30    5.30
  -5  -9   3   13.30    4.40
  -5  -9   3   17.40    4.80
   5  -9  -3    6.40    5.60
   5  -9  -3   15.80    7.50
  -5  -9   3   18.40    6.70
   5   9   3   14.30    6.00
  -5  -9   3   21.60    5.90
  -5  -9   3   10.80    5.40
  -5  -9   3   18.20    3.60
   5   9   3   18.20    5.10
  -6   9   3   89.99    8.50
   6   9  -3   99.79   11.60
  -6  -9  -3   78.59    8.60
  -6  -9  -3   65.69   11.30
   6   9  -3   65.49   12.30
   6   9  -3   93.39   12.70
  -6  -9  -3   68.09    9.60
   6   9  -3   87.99   12.10
  -6  -9  -3   72.09   11.70
   6  -9   3  112.79   12.00
   6   9  -3   90.79   11.60
   6  -9   3  103.89   12.40
  -6  -9  -3   66.09   10.70
  -6  -9  -3   64.29   11.10
   6  -9  -3   90.69   12.60
   6   9   3   25.30   44.30
  -6  -9   3   85.19   12.10
  -6  -9   3   94.99   10.40
  -6  -9   3   95.39    8.50
   6  -9  -3   84.49   11.30
  -6  -9   3   96.09   10.40
   6  -9  -3   88.59   11.70
   6   9   3   67.19   12.30
   6   9   3   68.79   11.00
  -6  -9   3   83.69   12.00
   6   9   3   60.59   11.00
   6   9   3   73.29   11.90
   7  -9   3   83.49   10.80
   7  -9   3   90.59   11.60
  -7  -9  -3   64.09   10.00
  -7  -9  -3   73.49   10.30
   7   9  -3   91.19   12.40
   7   9  -3   85.39   10.60
  -7  -9  -3   80.19    9.30
   7   9  -3   85.79   10.90
  -7  -9   3   78.09   11.20
   7   9   3   71.89   11.10
   7   9   3   52.59    9.70
  -7  -9   3   81.79   11.80
   7   9   3   43.80   49.30
  -7  -9   3   82.69    9.50
   7  -9  -3   76.09   11.10
   7  -9  -3   80.59    9.10
   7  -9  -3   73.99   11.70
   7   9   3   83.09   11.00
   8  -9   3    4.40    4.30
  -8   9   3   13.70    3.40
   8   9  -3   11.50    4.70
   8  -9   3   14.10    5.40
   8   9  -3    5.20    3.60
  -8  -9  -3   13.20    4.00
  -8  -9  -3   14.10    4.20
   8  -9  -3   13.30    5.20
  -8  -9   3    9.30    3.70
   8  -9  -3   10.70    7.00
   8   9   3    9.90    4.30
  -9   9   3    3.50    2.00
   9   9  -3   13.90    3.40
   9  -9   3    8.30    4.60
   9  -9   3    8.00    3.80
   9  -9  -3    4.60    3.70
   9  -9  -3    3.40    9.10
   9   9   3    4.90    3.20
   0 -10  -3    4.40    4.30
   0  10   3    4.50    3.80
   0 -10   3    2.50    4.40
   0 -10   3    0.20    1.00
   0 -10  -3    6.30    8.40
   0 -10  -3    2.80    4.20
   0  10  -3    4.70    4.00
   0 -10   3    1.50    3.70
   0  10   3    2.80    2.50
   0  10  -3    2.10    2.20
   0 -10  -3    2.40    3.50
   0 -10  -3    3.90    3.20
   0 -10  -3    3.90    3.70
   0 -10  -3    4.80    4.40
   0 -10   3    1.10    3.70
   0 -10   3    6.80    4.70
  -1 -10  -3  267.67   21.50
  -1 -10  -3  231.48   20.80
  -1 -10  -3  265.77   21.20
  -1 -10  -3  240.08   22.30
  -1  10   3  245.68   18.00
   1 -10   3  281.27   21.50
   1 -10   3  253.57   22.40
   1 -10   3  260.47   22.60
   1  10  -3  239.38   21.80
   1 -10   3  245.88   22.50
   1 -10   3  290.67   22.60
  -1 -10  -3  256.97   21.90
  -1 -10  -3  249.97   22.10
   1 -10  -3  245.28   21.70
   1 -10  -3  273.87   22.50
  -1 -10   3  258.87   21.40
   1 -10  -3  237.18   20.00
  -1 -10   3  240.08   21.80
  -1 -10   3  253.87   21.10
   1 -10  -3  240.18   22.70
   1  10   3  232.08   21.30
   1 -10  -3  250.07   21.10
  -1 -10   3  230.28   22.10
   1  10   3  222.78   22.30
   1 -10  -3  230.08   22.00
   1  10   3  217.18   20.30
  -1 -10   3  246.38   21.60
   1  10   3  217.98   19.10
   1 -10  -3  232.18   19.30
  -2 -10  -3   94.89   11.50
  -2 -10  -3   98.19   12.20
   2 -10   3   71.79   10.10
   2 -10   3   71.99   10.20
   2  10  -3   71.29   10.00
  -2 -10  -3   95.49   11.00
  -2 -10  -3   92.29   12.10
   2 -10   3   77.49   11.20
  -2 -10  -3   89.19   10.80
   2  10  -3   62.49   15.50
   2 -10   3   66.69   11.90
   2 -10   3   54.99   11.30
   2  10  -3   63.49   11.00
  -2  10   3   90.69    7.20
   2 -10   3   72.69   10.30
  -2 -10  -3   80.59   11.00
   2 -10  -3  103.69   10.90
   2  10   3   93.99   13.20
   2  10   3   87.29   10.80
  -2 -10   3   60.39   10.00
  -2 -10   3   71.49   10.90
   2  10   3   94.69   10.00
   2 -10  -3   88.89   12.30
   2 -10  -3   84.89   11.20
   2 -10  -3  107.79   13.40
   2 -10  -3   90.29   12.60
  -2 -10   3   78.49   12.00
  -2 -10   3   71.59   11.90
  -2 -10   3   72.69   10.60
   2 -10  -3   87.39   11.90
   3 -10   3   18.80    7.60
  -3 -10  -3   11.70    4.20
   3  10  -3   16.60    6.60
   3 -10   3   18.70    7.30
   3  10  -3   17.30    5.70
  -3 -10  -3   13.20    6.10
   3 -10   3   19.10    5.60
   3 -10   3   16.70    4.50
   3  10  -3   18.50    6.70
  -3 -10  -3   15.20    3.30
   3 -10   3   23.90    7.50
   3 -10   3   15.80    7.10
   3  10  -3   16.90    5.10
  -3 -10  -3    8.30    5.10
   3 -10   3   18.80    5.90
  -3 -10  -3   11.50    5.50
  -3  10   3   10.10    3.00
  -3 -10  -3   14.70    6.60
  -3 -10  -3   20.60    6.80
   3 -10  -3    6.30    5.60
  -3 -10   3   18.40    2.60
   3  10   3   10.20    7.50
   3  10   3   18.50    6.20
   3  10   3   12.40    5.10
  -3 -10   3   14.10    5.60
   3 -10  -3    8.60    5.90
   3 -10  -3    9.90    5.40
   3 -10  -3    2.50    5.30
   3  10   3   16.90    7.30
   3  10   3   10.20    4.70
  -3 -10   3   21.20    6.70
   3 -10  -3    8.80    5.70
  -3 -10   3   11.90    5.70
  -3 -10   3   20.20    7.10
  -3 -10   3   18.20    6.40
   3 -10  -3   11.70    5.90
  -4 -10  -3  224.98   22.80
   4 -10   3  313.27   25.00
  -4 -10  -3  280.77   18.10
   4 -10   3  261.47   22.30
   4 -10   3  260.97   22.80
   4  10  -3  233.18   22.30
  -4 -10  -3  241.38   22.80
   4 -10   3  230.48   25.60
  -4 -10  -3  211.88   23.50
  -4 -10  -3  252.97   19.50
  -4  10   3  221.28   18.50
   4  10  -3  237.78   24.90
   4  10  -3  238.88   23.90
   4  10  -3  271.47   22.60
   4  10  -3  244.98   21.50
   4 -10   3  264.37   26.80
   4  10  -3  235.88   22.40
   4 -10   3  270.47   25.60
  -4 -10   3  271.27   24.90
   4 -10  -3  258.77   22.50
  -4 -10   3  279.07   28.90
   4 -10  -3  266.07   26.30
   4  10   3  246.68   23.50
   4 -10  -3  272.97   22.50
  -4 -10   3  272.67   22.90
  -4 -10   3  262.37   23.60
  -4 -10   3  259.07   20.20
   4 -10  -3  268.87   28.30
   4  10   3  280.67   22.90
   4  10   3  251.97   22.90
   4  10   3  278.77   24.00
   4 -10  -3  261.87   23.30
  -4 -10   3  309.97   25.30
  -5 -10  -3   18.80    6.40
  -5 -10  -3   24.90    7.20
  -5 -10  -3   23.10    5.90
   5 -10   3   28.50    7.30
   5 -10   3   23.90    6.40
   5  10  -3   32.50    7.10
  -5 -10  -3   22.80    7.60
  -5 -10  -3   20.70    3.90
   5  10  -3   39.10   10.20
  -5 -10  -3   17.00    4.50
   5  10  -3   30.60    8.10
  -5 -10  -3   31.90    8.30
   5  10  -3   38.40    8.00
   5  10  -3   25.40    6.60
  -5 -10  -3   19.50    7.60
   5  10  -3   33.80    7.70
   5 -10  -3   28.00    7.80
   5  10   3   21.50    7.10
  -5 -10   3   24.40    8.10
  -5 -10   3   27.60    8.20
   5 -10  -3   27.20    6.80
   5  10   3   18.70    7.40
  -5 -10   3   27.40    5.00
  -5 -10   3   34.70    6.20
  -5 -10   3   23.30    6.60
   5 -10  -3   20.40    9.20
   5  10   3   21.90    7.00
   5 -10  -3   10.90    7.10
  -5 -10   3   38.10    9.40
   5  10   3   30.10    6.80
   5  10   3   26.90    7.30
   5 -10  -3   11.30    6.30
   5 -10  -3   27.40    8.40
  -6 -10  -3   35.80    8.20
   6  10  -3   42.40    8.40
   6 -10   3   64.39   10.20
   6  10  -3   52.39   10.30
  -6 -10  -3   34.80    7.20
  -6  10   3   34.50    5.60
   6  10  -3   67.29   10.90
   6  10  -3   47.60   10.00
   6  10  -3   40.90    9.60
   6 -10   3   57.19    9.50
  -6 -10  -3   45.50    7.00
   6  10   3   68.59   11.00
   6 -10  -3   35.00    8.60
   6 -10  -3   38.00    8.00
   6  10   3   52.59    9.60
   6 -10  -3   47.80    9.30
   6  10   3   57.79   11.00
  -6 -10   3   73.29   12.30
   6  10   3   39.40    8.80
  -7  10   3   25.30    4.20
   7  10  -3   27.00    7.60
   7 -10   3   18.80    6.30
   7  10  -3   24.80    6.00
  -7 -10  -3   19.20    5.50
  -7 -10  -3   15.40    4.20
   7 -10   3   16.20    5.70
   7  10  -3   29.50    6.70
  -7 -10  -3   19.60    5.20
   7 -10  -3   22.50    5.30
   7 -10  -3    6.90    4.90
  -7 -10   3   19.50    4.40
   7  10   3   19.40    6.00
   7  10   3   17.60    6.30
   7  10   3   14.10    5.90
  -7 -10   3   12.50    9.80
   7 -10  -3   17.00    8.10
   8 -10   3   93.39   12.20
  -8  10   3   93.39    8.40
   8  10  -3  130.59   11.50
  -8 -10  -3  114.89   13.20
   8  10  -3  112.99   10.90
   8 -10  -3  117.79   16.10
   8  10   3  124.69   19.30
   8  10   3   84.39   11.70
   8 -10  -3   96.89   12.20
   8  10   3  111.19   11.10
   0  11   3  688.23   48.40
   0 -11  -3  689.73   50.19
   0 -11  -3  756.72   52.49
   0 -11  -3  660.43   52.49
   0 -11   3  630.74   51.69
   0 -11   3  645.44   52.29
   0 -11  -3  668.93   51.99
   0 -11  -3  714.93   49.90
   0 -11  -3  749.92   51.19
   0 -11   3  713.13   51.09
   0  11   3  724.33   51.59
   0 -11   3  701.93   51.59
   1 -11   3    9.00    4.60
   1 -11   3    7.50    5.30
  -1 -11  -3   20.60    7.20
  -1  11   3   13.50    3.50
  -1 -11  -3   18.40    6.80
  -1 -11  -3   17.60    5.80
  -1 -11  -3   10.10    5.00
   1 -11   3    4.00    4.80
   1  11  -3    6.90    5.00
   1 -11   3    6.70    8.80
   1  11  -3   16.30    5.30
   1 -11   3    7.60    5.80
   1 -11   3   14.10    5.80
  -1 -11  -3   11.90    5.80
  -1 -11  -3   15.30    5.80
   1  11  -3   13.70    4.30
  -1 -11   3   14.20    6.10
   1 -11  -3   10.10    5.20
   1  11   3   14.70    5.10
   1 -11  -3    9.00    5.50
   1 -11  -3   20.50    6.30
   1 -11  -3   17.50   10.60
  -1 -11   3   10.60    5.10
   1  11   3   12.60    8.10
   1 -11  -3    2.20    7.40
  -1 -11   3   11.20    5.90
   1 -11  -3   10.30    5.50
   1  11   3   12.80    4.20
  -1 -11   3    9.50    6.00
   1  11   3   14.10    6.70
  -2 -11  -3   44.60    8.80
   2 -11   3   63.99   10.40
  -2 -11  -3   37.90    9.10
   2 -11   3   52.29    8.60
  -2 -11  -3   37.50    9.00
  -2 -11  -3   55.69   10.10
  -2 -11  -3   55.99   10.40
   2  11  -3   64.99    8.30
   2 -11   3   63.69    9.40
   2 -11   3   58.19    9.20
   2  11  -3   76.69   10.60
   2 -11   3   69.89   12.80
  -2 -11  -3   55.69   10.40
  -2  11   3   46.30    5.50
   2  11  -3   75.69   12.10
   2  11  -3   77.99   13.10
   2 -11   3   77.39   13.20
   2 -11  -3   36.50    8.90
   2  11   3   37.40    8.30
   2  11   3   51.59   11.10
  -2 -11   3   62.29    9.80
  -2 -11   3   61.39   11.00
   2 -11  -3   48.00   10.60
   2 -11  -3   48.00   10.70
   2 -11  -3   51.39    9.70
  -2 -11   3   52.69    9.60
   2 -11  -3   45.50    9.60
   2  11   3   41.80    9.00
  -2 -11   3   55.79   10.10
   2  11   3   34.10    7.00
   3 -11   3   25.70    7.70
   3 -11   3   31.70    7.70
   3  11  -3   22.60    7.60
  -3 -11  -3   40.80    4.20
  -3 -11  -3   48.80   10.10
  -3 -11  -3   21.80    6.60
  -3 -11  -3   37.80    9.40
   3 -11   3   27.10    6.80
   3  11  -3   46.30    8.20
  -3 -11  -3   38.50    9.50
   3 -11   3   33.90   14.10
   3 -11   3   25.80    8.60
  -3 -11  -3   48.60   10.40
   3  11  -3   27.90    7.90
   3  11  -3   33.10    9.10
  -3  11   3   32.90    4.50
  -3 -11   3   24.10    7.30
   3 -11  -3   36.00    8.90
  -3 -11   3   49.70   10.50
  -3 -11   3   30.30   11.30
  -3 -11   3   32.00    8.40
   3 -11  -3   39.60    8.80
   3  11   3   31.40    8.30
   3  11   3   32.80    7.50
   3 -11  -3   43.00    8.50
   3 -11  -3   39.30   11.60
  -3 -11   3   31.50    7.50
   3 -11  -3   34.90    8.20
   3  11   3   49.50   11.10
   3  11   3   39.80    9.20
   3  11   3   45.10    8.20
  -4 -11  -3   47.80    9.70
  -4 -11  -3   73.89   11.80
   4  11  -3   37.20    7.90
   4 -11   3   37.50    9.00
  -4 -11  -3   61.69    8.00
   4  11  -3   35.90    8.40
   4 -11   3   39.20    7.00
  -4 -11  -3   49.60   10.10
   4 -11   3   28.50    9.60
   4  11  -3   37.30    9.30
   4  11  -3   49.00    9.30
   4  11  -3   35.70    8.10
   4 -11   3   37.90    8.80
  -4  11   3   43.60    5.30
   4  11  -3   31.40   10.00
   4 -11   3   42.30    8.50
  -4 -11  -3   40.00    8.80
   4 -11   3   32.70   10.10
  -4 -11  -3   53.99   11.10
  -4 -11   3   43.70    9.80
   4  11   3   65.29   12.70
  -4 -11   3   59.79   12.00
   4  11   3   69.69   10.60
   4 -11  -3   43.20    9.40
  -4 -11   3   41.90   10.10
  -4 -11   3   34.80    8.80
   4  11   3   63.49   11.20
   4  11   3   69.49   11.50
   4 -11  -3   40.10    8.70
   4  11   3   69.19   11.20
   4 -11  -3   42.60   10.50
   4 -11  -3   49.30   11.60
   4 -11  -3   47.50    8.30
   4 -11  -3   50.19   10.70
   5  11  -3   18.50    6.10
  -5 -11  -3   19.60    6.80
   5 -11   3   22.00    5.30
   5  11  -3   17.30    6.60
   5  11  -3   15.60    6.60
  -5 -11  -3   17.80    4.00
   5  11  -3   16.30    7.10
  -5 -11  -3   18.00    5.30
  -5 -11  -3   16.90    7.00
  -5 -11  -3   24.20    7.60
  -5 -11  -3   15.80    6.30
  -5 -11  -3    9.40    5.20
   5 -11   3   18.00    6.90
   5  11  -3   23.40    6.60
  -5  11   3   18.80    3.60
   5  11  -3   20.80    7.80
   5 -11   3   16.60    5.80
   5  11   3   19.80    6.90
   5 -11  -3   22.80    6.20
   5  11   3   24.30    6.50
  -5 -11   3   17.90    8.30
   5 -11  -3   14.90    6.60
  -5 -11   3   19.80    7.50
  -5 -11   3   14.00    6.40
   5 -11  -3   15.50    7.60
   5 -11  -3   21.50    6.90
  -5 -11   3   22.80    8.70
   5 -11  -3   16.80    8.70
  -5 -11   3   12.20    3.10
   5  11   3   20.40    6.70
   5  11   3   13.60    7.20
   5  11   3   15.80    6.50
   6 -11   3    6.10    4.90
  -6 -11  -3   17.40    4.80
   6  11  -3   11.90    6.80
  -6 -11  -3   20.10    6.70
   6  11  -3    9.70    4.90
   6  11  -3   12.30    5.50
  -6 -11  -3   17.60    6.10
  -6  11   3   16.60    3.50
   6 -11   3   16.20    6.40
  -6 -11  -3   23.00    4.20
   6  11  -3   12.40    6.00
   6 -11  -3   15.00    5.90
   6  11   3   24.90    7.70
  -6 -11   3    9.20    5.70
   6  11   3   17.10    5.70
   6  11   3   27.40    7.40
   6 -11  -3   13.20    5.90
   6 -11  -3   13.90    5.00
  -6 -11   3    9.00    2.90
  -6 -11   3    8.90    5.80
   6 -11  -3   11.10    9.40
  -7 -11  -3   17.90    4.40
   7  11  -3   22.40    6.80
  -7 -11  -3   18.60    4.00
   7 -11   3   15.80    5.60
   7  11  -3   21.20    5.80
   7  11  -3   28.40    5.90
   7 -11   3   25.50    6.60
   7 -11  -3    8.10    5.30
   7  11   3   19.00    5.60
   7  11   3   15.40    5.90
   7  11   3   13.00    4.60
   7 -11  -3    9.70   11.10
   8 -11   3    2.20    4.00
   8 -11   3    7.20    6.10
   8  11  -3    6.00    3.40
   8  11  -3    8.70    3.50
   8 -11  -3    8.10    4.90
   8  11   3    8.10    3.70
   8  11   3   12.00    4.40
   8 -11  -3    7.00   11.50
   0  12   3  147.99   15.40
   0 -12   3  175.18   16.80
   0 -12   3  172.98   18.70
   0  12   3  146.09   16.70
   0 -12  -3  162.78   16.40
   0  12  -3  153.78   13.90
   0 -12   3  186.58   21.50
   0 -12   3  152.28   13.10
   0 -12   3  166.78   17.30
   0 -12   3  161.78   12.00
   0 -12  -3  155.28   23.00
   0 -12  -3  139.09   17.20
   0 -12  -3  164.78   17.30
   0  12   3  144.59   13.90
   0 -12  -3  151.98   15.50
   1 -12   3  376.36   28.40
   1  12  -3  334.87   25.90
  -1 -12  -3  333.47   27.60
   1  12  -3  312.37   28.70
   1 -12   3  359.36   29.90
  -1 -12  -3  361.86   28.20
  -1 -12  -3  348.97   29.60
   1 -12   3  368.66   27.40
  -1  12   3  338.67   24.90
   1  12  -3  336.77   27.20
  -1 -12  -3  353.76   28.80
  -1 -12  -3  334.57   36.30
   1 -12   3  372.56   29.10
   1 -12  -3  355.76   28.10
   1 -12  -3  289.67   31.60
  -1 -12   3  320.87   29.10
   1 -12  -3  308.77   29.30
  -1 -12   3  340.37   28.80
  -1  12  -3  306.87   24.50
  -1 -12   3  315.67   33.90
   1  12   3  328.47   27.90
   1 -12  -3  327.67   28.40
   1 -12  -3  341.77   31.40
   1  12   3  306.17   25.80
   1  12   3  312.37   28.50
   1  12   3  280.57   29.40
  -1 -12   3  312.47   27.50
   2 -12   3  115.09   13.20
   2  12  -3   90.99   15.20
   2  12  -3   86.19   12.30
   2 -12   3  106.59   12.90
   2 -12   3  108.29   15.40
  -2 -12  -3   99.59   14.30
   2  12  -3   94.89   11.50
  -2 -12  -3  102.29   14.30
   2 -12   3  104.79   15.30
  -2  12   3  118.59   10.00
   2 -12   3  117.69   15.40
   2  12  -3  103.89   17.40
  -2 -12  -3  113.89   14.00
  -2 -12  -3  102.69   13.40
  -2 -12  -3  113.49   13.40
   2 -12   3  108.99   13.80
   2  12   3  106.89   14.40
   2 -12  -3  141.19   17.80
  -2 -12   3  101.09   13.50
   2 -12  -3  115.99   15.30
  -2 -12   3   93.69   15.60
   2 -12  -3  133.19   13.70
   2 -12  -3  128.99   14.20
   2  12   3  111.49   15.20
   2 -12  -3  117.49   15.10
   2  12   3  122.49   13.80
   2  12   3  114.39   12.70
  -2 -12   3  110.49   14.40
  -2  12  -3   96.09    9.50
  -2 -12   3   92.99   13.70
   3  12  -3  186.18   17.50
   3  12  -3  182.68   21.40
   3 -12   3  182.88   18.90
   3 -12   3  189.18   18.20
   3 -12   3  184.38   21.30
  -3 -12  -3  154.98   19.00
  -3 -12  -3  173.28   18.80
   3 -12   3  191.68   21.60
  -3 -12  -3  166.58   18.10
   3  12  -3  189.58   20.50
   3 -12   3  210.48   19.50
  -3 -12  -3  180.28   19.40
   3 -12   3  186.58   19.30
  -3 -12  -3  176.28   19.50
   3  12  -3  205.18   19.00
   3  12   3  185.08   18.80
  -3 -12   3  223.98   20.60
   3 -12  -3  217.78   21.80
   3  12   3  188.58   18.00
  -3 -12   3  206.08   20.60
   3  12   3  185.28   20.10
   3 -12  -3  185.38   18.30
   3  12   3  173.78   20.80
   3 -12  -3  186.18   19.00
   3 -12  -3  187.08   20.80
   3 -12  -3  165.28   20.60
  -3 -12   3  220.58   20.30
  -3 -12   3  207.48   21.30
  -4 -12  -3  108.39   15.10
   4  12  -3  115.29   13.60
   4  12  -3  119.99   17.40
  -4 -12  -3  128.09   18.00
   4 -12   3  122.49   15.10
  -4 -12  -3  123.89   15.00
   4 -12   3  120.89   17.40
   4  12  -3  142.89   15.00
   4  12  -3  123.29   16.60
   4 -12   3  111.69   17.30
   4 -12   3  132.89   15.10
   4 -12   3  116.89   13.80
  -4  12   3  136.89   10.70
  -4 -12  -3  128.79   15.80
  -4 -12  -3  134.49   15.90
   4 -12  -3  129.59   14.50
   4 -12  -3  126.29   17.10
   4 -12  -3  156.78   16.10
   4  12   3  144.09   16.80
  -4 -12   3  127.49   16.70
   4  12   3  152.58   18.20
   4 -12  -3  133.29   16.60
   4 -12  -3  119.69   16.90
  -4 -12   3  133.09   16.70
   4  12   3  149.69   15.90
   4 -12  -3  171.98   21.20
  -4 -12   3  126.39   16.30
   4  12   3  143.69   15.10
   4  12   3  151.48   16.00
  -4 -12   3  115.09   15.60
  -5 -12  -3   -1.40    3.90
  -5 -12  -3    8.10    5.40
  -5 -12  -3   -0.90    1.30
   5 -12   3   -2.50    2.70
  -5  12   3    2.20    2.30
   5  12  -3    4.00    5.20
  -5 -12  -3    1.40    4.20
   5  12  -3    8.60    6.90
  -5 -12  -3    4.50    4.90
   5 -12   3   12.50    5.70
   5  12  -3    5.40    4.70
   5  12  -3    5.70    4.60
   5 -12   3    7.50    6.20
   5  12  -3    1.70    4.40
   5 -12   3    5.90    4.10
   5 -12   3    0.40    3.20
  -5 -12  -3   -0.30    4.80
   5  12  -3    1.30    3.90
   5  12   3    7.10    4.10
   5 -12  -3    0.70    5.90
  -5 -12   3    4.30    5.40
   5  12   3    3.30    5.10
  -5 -12   3    1.80    5.00
   5  12   3    3.20    5.30
   5  12   3    0.80    2.70
   5 -12  -3    2.70    4.40
   5  12   3   -0.20    4.50
   5 -12  -3    1.00    3.90
  -5 -12   3    6.10    5.90
  -5 -12   3   -1.10    5.10
   5 -12  -3    3.50   12.70
   5  12   3   -0.60    4.40
   6 -12   3   28.20    7.70
  -6 -12  -3   39.80    7.80
   6  12  -3   37.60    7.70
   6 -12   3   19.60    6.80
  -6  12   3   35.30    4.40
   6  12  -3   40.00    9.90
  -6 -12  -3   26.50    5.00
   6  12  -3   36.00    7.70
   6  12  -3   30.40    6.70
  -6 -12   3   27.60   13.10
   6 -12  -3   33.40    6.80
   6 -12  -3   19.60    7.20
  -6 -12   3   16.80    7.40
   6  12   3   41.80    8.20
   6  12   3   34.30    8.30
   6 -12  -3   27.20    7.20
   6 -12  -3   18.60   14.10
   6  12   3   40.00    8.20
   7  12  -3   15.50    4.60
   7 -12   3   18.00    7.30
   7  12  -3   19.90    6.80
  -7  12   3   21.10    3.70
   7 -12   3   14.80    6.10
   7 -12  -3   15.50    7.90
   7 -12  -3   17.50    4.40
   7 -12  -3    3.10   14.10
   7  12   3   21.90    5.40
   7  12   3   16.80    5.10
   8  12  -3  104.59    9.80
   8  12  -3  109.09   10.10
   8 -12   3   97.89   10.90
   8  12   3  134.09   11.40
   8  12   3  131.29   12.40
   8 -12  -3  108.79   12.50
   0 -13  -3    2.90    5.60
   0  13   3    5.00    3.80
   0 -13  -3    1.60    4.70
   0 -13   3    9.70    5.90
   0 -13   3   25.60    8.60
   0 -13  -3    5.10    5.70
   0  13   3   -0.80    3.80
   0 -13   3   -0.20    2.40
   0  13  -3   17.30    6.50
   0 -13  -3    2.50    5.70
   0 -13  -3    0.90    4.90
   0  13  -3   15.90    4.80
   0 -13  -3  -19.10   17.40
  -1  13   3    8.50    5.40
  -1 -13  -3    7.00    6.10
  -1 -13  -3    3.80    4.90
  -1 -13  -3    9.30    5.70
  -1 -13  -3    4.60    4.80
   1 -13   3    7.30    6.00
   1 -13   3    2.70    4.40
   1 -13   3    2.20    4.60
   1  13  -3    0.60    3.40
  -1  13   3    6.60    3.60
   1 -13   3    4.50    5.00
   1  13  -3    1.50    4.00
  -1 -13  -3   14.90    5.80
   1 -13   3    2.30    5.70
  -1 -13  -3    5.20    5.20
   1  13   3    6.10    4.20
  -1 -13   3    9.50    6.20
   1 -13  -3    5.10    6.00
  -1 -13   3    2.20    5.30
   1 -13  -3    2.20   10.20
   1  13   3    8.50    5.10
  -1 -13   3    3.90    6.30
  -1  13  -3    3.20    3.20
  -1 -13   3    4.60    2.90
   1 -13  -3   -0.20    4.80
   1 -13  -3    6.00    5.10
   1 -13  -3   -0.60    1.90
   1 -13  -3    2.40    5.10
  -1 -13   3    0.60    4.60
  -1 -13   3    2.20    5.60
   1  13   3    5.90    9.10
  -2 -13  -3   59.49   10.10
   2  13  -3   67.69   10.70
   2 -13   3   58.99   10.20
  -2 -13  -3   69.49   12.00
  -2 -13  -3   57.79   11.80
   2  13  -3   64.59    9.80
   2 -13   3   56.09    9.40
  -2 -13  -3   67.29   10.90
   2  13  -3   84.39   14.50
  -2 -13  -3   58.59   11.00
   2 -13   3   50.89    9.00
   2 -13   3   76.39   14.60
   2 -13   3   57.49   11.70
  -2  13   3   56.49    7.30
   2  13   3   66.69   10.90
   2 -13  -3   61.79   12.80
  -2 -13   3   72.99   12.30
   2  13   3   77.19   14.30
   2 -13  -3   64.39   10.80
   2  13   3   72.09   12.60
   2  13   3   62.79    9.70
  -2 -13   3   39.20    9.50
  -2 -13   3   66.29   12.80
  -2 -13   3   61.19   10.30
   2 -13  -3   54.29   15.40
   2 -13  -3   36.20    9.90
  -2  13  -3   60.29    7.10
   2 -13  -3   77.69   12.70
   3 -13   3  137.59   14.40
  -3 -13  -3  127.69   14.80
   3  13  -3  126.39   13.40
   3  13  -3  125.09   17.60
   3 -13   3  140.69   17.60
  -3 -13  -3  107.59   15.10
   3 -13   3  143.69   19.50
   3  13  -3  118.59   16.30
   3 -13   3  125.69   17.00
  -3  13   3  102.89   10.40
  -3 -13  -3  124.49   14.70
   3 -13   3  148.29   15.50
  -3 -13  -3  124.29   14.70
  -3 -13  -3  135.49   16.00
   3  13  -3  118.69   13.90
  -3 -13   3  114.19   15.30
   3 -13  -3  110.59   14.50
   3  13   3  122.79   16.90
  -3 -13   3  127.19   16.70
   3 -13  -3  108.09   13.70
   3  13   3  123.99   14.40
   3 -13  -3  133.59   19.10
  -3 -13   3  107.09   15.10
   3  13   3  119.29   13.60
   3 -13  -3   97.59   15.50
   3 -13  -3  100.69   15.50
   3  13   3  120.09   15.80
  -3 -13   3  138.29   15.70
  -4 -13  -3   59.79   10.60
   4 -13   3   79.89   14.30
  -4 -13  -3   49.90   10.30
   4 -13   3   63.79    9.10
  -4 -13  -3   52.59   10.10
  -4 -13  -3   34.80    8.60
   4 -13   3   64.89   11.40
   4 -13   3   68.69   13.60
  -4  13   3   43.10    5.80
  -4 -13  -3   43.60   10.10
   4  13   3   52.89   10.60
   4  13   3   42.40    8.70
   4 -13  -3   37.40   11.30
   4  13   3   46.00   10.80
  -4 -13   3   60.79   13.80
   4 -13  -3   33.70   11.50
   4 -13  -3   29.30    7.00
   4  13   3   60.39    9.90
  -4 -13   3   51.99   10.20
   4 -13  -3   45.20   11.40
   4 -13  -3   36.80    9.20
   4  13   3   48.70    9.60
  -4 -13   3   61.69   10.40
  -4 -13   3   74.79   12.00
   5  13  -3   38.00    8.00
  -5 -13  -3   42.80    8.40
   5  13  -3   46.60    8.80
   5 -13   3   48.20    8.10
   5  13  -3   36.00    7.30
   5  13  -3   36.80    7.50
   5  13  -3   37.00   10.30
   5 -13   3   46.30    7.90
  -5 -13  -3   34.90    9.50
   5 -13   3   27.00    8.60
  -5 -13  -3   52.69   11.20
  -5 -13  -3   49.60   13.10
   5  13   3   47.00    8.80
  -5 -13   3   36.80    8.40
   5  13   3   46.90    8.60
   5 -13  -3   57.89   12.20
   5  13   3   41.60    6.90
   5 -13  -3   62.29   10.20
   5 -13  -3   78.09   18.10
  -5 -13   3   40.50    9.90
  -5 -13   3   47.30   30.60
   5  13   3   50.99   10.70
  -5 -13   3   42.70    9.80
  -5 -13   3   38.90    9.50
   5 -13  -3   55.39    8.90
   6 -13   3   43.50    9.80
   6  13  -3   29.60    6.30
   6 -13   3   17.70    7.40
   6  13  -3   30.90    5.90
   6  13  -3   19.90    5.50
  -6  13   3   28.60    3.90
   6  13   3   28.80    6.60
   6 -13  -3   29.50    6.40
   6  13   3   29.20    6.30
   6 -13  -3   51.29   26.30
   6 -13  -3   13.00    8.60
   6 -13  -3   27.70    6.60
   7 -13   3   10.50    6.60
   7  13  -3    5.40    3.40
   7 -13   3   -2.10    9.80
   7  13  -3    6.10    3.40
   7 -13  -3   16.30    3.70
   7  13   3   14.90    4.30
   7 -13  -3    9.50    4.00
   7 -13  -3   21.10    8.10
   7 -13  -3    5.40   11.30
   0 -14   3   59.79   11.70
   0 -14  -3   36.50   10.60
   0 -14   3   53.39    9.70
   0 -14   3   57.29   11.70
   0 -14  -3   32.00    7.70
   0 -14  -3   34.60    8.70
   0 -14   3   53.69   10.80
   0  14   3   32.20    7.50
   0 -14  -3   27.60    8.40
   0  14  -3   54.89    8.10
   0 -14  -3   41.70    9.80
   0  14   3   35.60    7.00
   0  14  -3   50.29    8.70
  -1 -14  -3  291.47   26.40
  -1 -14  -3  288.77   24.50
  -1 -14  -3  289.17   27.00
  -1 -14  -3  272.17   23.70
   1  14  -3  257.37   22.50
   1 -14   3  263.97   24.20
  -1  14   3  268.07   21.20
  -1  14   3  243.58   25.00
   1 -14   3  239.98   22.20
  -1 -14  -3  297.77   24.20
   1  14  -3  240.48   21.60
   1 -14   3  221.88   24.70
   1 -14   3  265.47   23.60
   1 -14  -3  275.47   25.60
   1 -14  -3  247.18   25.60
  -1  14  -3  235.38   20.60
  -1 -14   3  231.68   23.30
  -1 -14   3  217.78   24.50
   1  14   3  297.37   27.60
  -1 -14   3  262.77   24.80
  -1 -14   3  235.28   17.90
   1 -14  -3  276.77   23.80
   1  14   3  293.97   22.60
   1  14   3  303.17   23.90
   1 -14  -3  266.47   24.40
   1 -14  -3  224.58   24.70
   2  14  -3   12.80    5.00
   2 -14   3   14.90    6.50
  -2  14   3   31.30    5.70
  -2 -14  -3   26.60    9.90
   2 -14   3   20.50    8.10
  -2 -14  -3   34.20    8.00
  -2 -14  -3   25.50    8.80
   2  14  -3   11.80    7.70
   2 -14   3   11.10    5.40
   2 -14   3   11.80    8.70
   2 -14   3   19.70    6.90
  -2 -14  -3   31.40    7.90
   2  14  -3   16.60    7.00
  -2 -14   3   12.10    6.70
  -2 -14   3   11.60    4.00
   2 -14  -3   23.80   12.40
  -2 -14   3   14.90    7.40
   2 -14  -3   16.10    6.20
   2  14   3   23.60    9.70
  -2 -14   3   13.90    7.20
   2 -14  -3   19.40    7.10
   2 -14  -3   19.10    6.40
  -2 -14   3   13.70    8.80
   2  14   3   20.30    8.80
   2  14   3   27.10   10.10
  -2 -14   3   21.60    9.70
   2  14   3   19.30    5.80
  -2  14  -3   17.30    4.60
   2 -14  -3   12.10   20.20
   3  14  -3   71.99   10.60
  -3 -14  -3   31.80    8.90
   3 -14   3   84.49   14.50
  -3 -14  -3   45.30   11.00
   3  14  -3   79.29   15.10
   3 -14   3   74.99   10.50
  -3 -14  -3   46.50    9.00
  -3  14   3   40.90    6.80
   3  14  -3   72.79   11.10
   3 -14   3   62.39   12.40
  -3 -14  -3   48.10    9.90
   3  14  -3   66.59    9.80
   3 -14   3   71.99   11.40
  -3 -14  -3   53.49   10.20
   3 -14  -3   54.09   11.70
   3 -14  -3   46.30   15.40
  -3 -14   3   79.69   13.50
   3  14   3   47.00    8.60
  -3 -14   3   60.19   10.10
   3  14   3   47.20    9.10
  -3 -14   3   62.59    8.50
   3 -14  -3   59.09   10.70
   3 -14  -3   57.29   10.10
  -3 -14   3   47.20    9.80
  -3 -14   3   77.69   12.70
   3 -14  -3   47.70   11.00
  -3 -14   3   74.19   13.90
   3  14   3   42.30   11.00
   4  14  -3    8.10    5.00
   4  14  -3   12.30    5.10
  -4 -14  -3    2.70    5.00
  -4 -14  -3    7.00    4.90
  -4 -14  -3    4.30    5.10
   4 -14   3   15.10   11.30
   4 -14   3   11.40    4.80
   4  14  -3   10.70    4.70
   4 -14   3   10.40   12.10
   4 -14   3    5.40    5.40
   4 -14   3   12.40    5.20
  -4 -14   3   17.80    6.30
   4 -14  -3    7.30    5.30
   4  14   3    9.60    4.70
   4 -14  -3    4.50    4.20
   4 -14  -3    9.00   13.80
  -4 -14   3   13.70    5.80
   4 -14  -3   14.60    6.10
   4  14   3   11.30    7.30
  -4 -14   3   18.90   14.10
  -4 -14   3   12.80    5.90
   4  14   3   15.40    5.70
   4  14   3   13.10    5.80
  -4 -14   3   17.80    6.30
   4 -14  -3   13.30    6.40
   5  14  -3   28.30    6.20
  -5 -14  -3   23.90    5.90
  -5  14   3   19.50    3.90
   5  14  -3   15.70    4.90
   5  14  -3   30.40    6.00
   5 -14   3   19.90    5.20
   5 -14   3   26.60    5.60
   5 -14   3    6.40   10.60
   5 -14  -3   19.50    5.20
  -5 -14   3   38.00   10.70
   5  14   3   28.30    6.40
   5  14   3   23.80    5.80
   5 -14  -3   15.50   12.10
   5  14   3   33.10    7.10
   5 -14  -3   22.90    6.00
   6 -14   3   30.40   10.00
   6  14  -3   41.80    6.00
   6  14  -3   32.50    5.90
   6  14   3   47.10    8.40
   6 -14  -3   55.59   13.20
   6 -14  -3   40.60   10.90
   6 -14  -3   56.39   11.00
   6  14   3   44.40    6.90
   6 -14  -3   44.90    6.50
   0 -15  -3    7.80    3.90
   0 -15  -3   12.00    5.60
   0 -15  -3   12.40    6.00
   0 -15   3    1.20    3.90
   0  15   3    7.00    4.40
   0 -15  -3    9.40    5.50
   0  15  -3    0.70    3.30
   0 -15  -3   16.10    6.30
   0 -15   3    1.00    4.30
   0 -15   3    0.10    4.20
   0 -15   3    4.40    4.90
   0  15   3   13.90    5.20
   0 -15  -3   22.20    8.30
   0 -15   3    3.90    5.40
   1  15  -3    9.10    4.30
   1 -15   3    3.80    4.30
   1 -15   3    5.80    5.20
  -1 -15  -3   22.00    8.60
  -1 -15  -3   10.80    5.50
  -1 -15  -3   15.30    7.10
  -1  15   3   14.70    4.80
   1 -15   3    7.70    5.20
   1 -15   3    6.90    4.90
  -1 -15  -3    9.20    5.10
   1  15  -3   11.30    4.60
   1 -15   3    8.30    4.60
  -1 -15   3   21.60    8.50
   1 -15  -3    7.50    5.40
   1  15   3   13.30    5.40
  -1 -15   3   10.70    4.30
   1 -15  -3   12.10    5.70
   1 -15  -3   17.00    6.10
  -1 -15   3   13.20    5.50
  -1 -15   3   10.50    6.40
   1  15   3   16.40    5.30
  -1  15  -3   11.30    5.40
   1 -15  -3    8.90    5.00
   1 -15  -3   12.70    5.70
  -1 -15   3   22.10    7.50
   2 -15   3    3.90    4.60
  -2 -15  -3   10.50    5.70
  -2  15   3    7.00    3.40
   2 -15   3   -1.20    3.00
   2  15  -3    0.90    3.50
   2 -15   3    3.20    4.80
   2 -15   3   -0.90    3.40
   2 -15   3   -1.40    1.80
   2  15  -3   -1.10    3.40
  -2 -15  -3    8.00    4.80
   2 -15   3    3.10    4.90
  -2 -15  -3    4.60    5.20
  -2 -15  -3    3.10    4.70
   2 -15  -3    6.90    5.50
   2 -15  -3   -1.50    2.10
   2 -15  -3    2.30    8.60
  -2 -15   3   -3.20    4.50
   2  15   3   -0.80    3.50
  -2 -15   3   -1.50    3.50
  -2 -15   3    1.30    4.60
   2  15   3    4.10    4.20
  -2  15  -3   -0.30    2.50
  -2 -15   3   -0.30    4.00
   2 -15  -3    3.20    4.10
   2 -15  -3    4.70    5.30
   2 -15  -3    2.10    4.30
   3 -15   3   11.90    6.60
   3 -15   3   18.50    5.20
  -3 -15  -3   12.20    7.30
   3 -15   3   15.80    5.40
  -3  15   3   12.10    3.90
   3 -15   3    6.90    6.70
   3  15  -3   29.10    6.60
  -3 -15  -3   16.90    5.70
   3  15  -3   13.50    5.10
   3  15  -3   22.10    5.80
  -3 -15   3   26.10    6.80
  -3 -15   3   38.20    8.30
   3 -15  -3   12.80    5.00
   3 -15  -3   15.00    6.30
   3  15   3   25.00    6.80
  -3 -15   3   19.10    6.60
   3 -15  -3   13.30    6.80
  -3 -15   3   28.40    8.50
   3 -15  -3   23.80    7.00
   3  15   3   20.30    5.80
  -3  15  -3   26.10    4.70
   3 -15  -3   17.70   12.50
   4  15  -3   41.60    7.10
  -4 -15  -3   41.70    7.70
   4  15  -3   38.30    7.00
   4  15  -3   49.20    7.50
  -4 -15  -3   38.60    7.40
   4 -15   3   35.30    8.70
   4 -15   3   39.20    7.10
   4 -15  -3   37.00    6.90
   4  15   3   38.10    7.50
   4  15   3   44.30    7.40
   4  15   3   37.30    7.20
   4 -15  -3   41.10   13.70
  -4 -15   3   58.49    9.50
   4 -15  -3   27.70    6.40
  -4 -15   3   64.49    9.60
   5  15  -3    9.50    4.00
   5 -15   3    8.10    3.50
  -5  15   3   10.60    3.20
   5 -15   3    7.20    3.70
   5 -15   3   12.00   11.20
   5  15  -3   15.40    4.10
   5  15  -3    6.00    4.50
   5 -15  -3   18.00    4.70
   5 -15  -3   15.60    4.70
   5 -15  -3   10.10   10.90
   5  15   3   11.70    4.50
   6  15  -3   24.20    4.60
   6 -15   3   20.40    8.80
   6 -15  -3   21.50    9.70
   6 -15  -3   17.30    4.60
   6  15   3   22.40    4.70
   6 -15  -3   24.20    4.10
   0 -16   3   29.00    6.90
   0 -16  -3   35.40    8.30
   0  16   3   38.80    7.30
   0  16   3   34.50    6.60
   0 -16  -3   39.70    6.10
   0 -16   3   22.90    5.50
   0 -16  -3   40.50   10.00
   0 -16   3   36.80    7.70
   0 -16   3   38.20   11.20
   0  16  -3   37.50    6.60
   0 -16  -3   35.90    7.60
   1  16  -3  135.29   12.40
   1 -16   3  109.09   11.90
  -1 -16  -3  120.79   15.40
  -1 -16  -3  103.69   11.30
   1 -16   3  116.89   13.20
  -1 -16  -3  114.39   13.00
   1  16  -3  121.59   11.90
  -1 -16  -3  105.29   14.80
   1 -16   3  115.69   13.70
   1 -16   3  101.39   14.40
  -1  16   3  100.39   11.30
   1  16   3  125.69   12.50
   1 -16  -3  113.39   13.50
  -1 -16   3  125.09   13.80
   1 -16  -3  102.69   12.80
   1 -16  -3  130.29   21.20
   1 -16  -3  109.79   12.80
  -1 -16   3  121.19   12.40
   1 -16  -3  100.19   14.70
   1  16   3  114.09   12.70
  -1  16  -3  125.89   11.60
  -1 -16   3  119.19   14.00
  -1 -16   3  119.89   16.70
  -1 -16   3  129.19   18.60
   2  16  -3   20.30    5.90
   2  16  -3   18.40    6.10
  -2 -16  -3   21.90    8.10
   2 -16   3   25.60    6.90
   2 -16   3   20.70    5.50
  -2 -16  -3   17.10    5.30
  -2 -16  -3    9.90    4.70
   2  16  -3   20.00    5.20
   2 -16   3   13.70    4.30
   2 -16   3    7.10    7.40
  -2  16   3   11.90    4.00
  -2 -16   3   28.40    7.30
   2 -16  -3   18.20    6.00
  -2 -16   3   16.20    4.60
   2  16   3   25.10    6.50
  -2 -16   3   16.10    7.30
  -2 -16   3   25.20    9.20
  -2 -16   3   19.80    6.00
   2 -16  -3    8.90    4.40
   2  16   3   22.40    5.60
   2 -16  -3   20.30    8.90
   2 -16  -3   13.20    7.20
   2 -16  -3   17.20    6.50
  -2  16  -3   23.70    4.70
  -3 -16  -3   45.30    7.90
   3  16  -3   60.99    8.10
   3 -16   3   48.10    8.50
   3 -16   3   44.00    7.80
   3  16  -3   56.79    8.30
   3  16  -3   62.49    9.40
  -3 -16  -3   55.49    8.80
   3 -16  -3   39.80   12.60
   3  16   3   57.39    9.00
  -3 -16   3   54.99    9.70
   3  16   3   50.59    8.00
   3 -16  -3   55.59    9.30
  -3 -16   3   36.80    7.90
  -3  16  -3   47.40    6.30
  -3 -16   3   62.49    8.60
   3  16   3   49.60    8.60
  -4 -16  -3   15.60    7.70
   4 -16   3   14.10    4.60
   4  16  -3   12.80    4.60
  -4 -16  -3   17.10    7.40
   4 -16   3   22.80    4.60
   4  16  -3   16.50    4.40
   4 -16   3   19.40    4.70
   4  16  -3   13.30    4.20
  -4  16   3   16.70    4.40
   4  16   3   16.60    4.70
   4 -16  -3    9.40    6.90
  -4 -16   3   12.40    5.00
   4  16   3   21.50    4.70
   4 -16  -3   14.60    4.50
  -4 -16   3    9.40    4.50
   4 -16  -3   15.40    4.80
   5  16  -3   33.00    5.20
   5 -16   3   32.30    6.10
  -5 -16   3   36.30    5.50
   5 -16  -3   30.30    8.00
   5  16   3   30.30    5.20
   5 -16  -3   22.10    5.70
   5 -16  -3   26.60    5.00
   0 -17  -3    3.60    3.70
   0 -17   3    2.60    2.90
   0  17  -3    3.70    3.20
   0 -17  -3    0.40    3.70
   0  17   3    2.20    3.00
   0  17   3    7.10    3.70
   0 -17   3    3.70    4.10
   0 -17   3    4.50    3.90
   1  17  -3   16.70    5.20
  -1 -17  -3    4.30    3.60
  -1  17   3    7.00    3.50
   1 -17   3   14.00    5.00
  -1 -17  -3   10.20    3.50
   1  17  -3    9.70    3.90
   1 -17   3   13.50    4.90
   1 -17   3   12.80    4.00
  -1 -17  -3    5.20    3.70
   1  17  -3   10.00    3.60
   1 -17  -3    9.20    4.10
  -1  17  -3   18.20    4.70
  -1 -17   3   18.50    5.60
  -1 -17   3   20.60    4.80
   1  17   3   10.80    4.10
  -1 -17   3   19.70    5.40
   1 -17  -3    7.50    4.50
   1  17   3   11.20    4.20
  -2 -17  -3    1.70    3.10
   2  17  -3   -0.10    2.90
   2 -17   3   -0.60    2.90
  -2 -17  -3    0.80    2.40
   2  17  -3    1.20    4.30
  -2  17   3    2.00    2.60
  -2 -17  -3   -1.40    3.10
   2 -17   3   -1.00    2.90
   2 -17   3    3.70    4.40
   2  17  -3    0.60    2.60
   2 -17  -3    0.30    2.80
  -2 -17   3    4.40    2.90
   2  17   3   -2.80    2.90
   2 -17  -3    0.90    3.30
   2  17   3   -0.30    2.70
  -2  17  -3    0.90    2.40
  -2 -17   3   -0.40    3.30
   2 -17  -3    1.50    2.90
  -2 -17   3    1.30    3.40
  -3 -17  -3    1.90    2.60
   3  17  -3    3.20    2.80
   3  17  -3   -0.50    2.70
   3 -17   3    0.90    2.80
  -3 -17  -3    0.60    3.80
  -3  17   3    1.90    3.40
  -3 -17  -3   -0.90    2.70
   3 -17  -3    2.90    3.10
   3  17   3    0.10    2.70
  -3 -17   3    0.80    2.40
  -3 -17   3    4.80    5.20
  -3 -17   3    4.80    3.60
   3 -17  -3    3.90    4.00
   3 -17  -3    1.30    3.10
   3  17   3    0.10    2.70
   0 -18   3   42.80    6.10
   0  18   3   51.99    6.40
   0  18  -3   49.20    6.10
   0 -18   3   36.80    6.40
   0 -18   3   48.20    9.90
   0 -18  -3   54.99    8.20
   0 -18  -3   54.19    7.00
   1 -18   3   53.59    7.40
   1 -18   3   53.39    8.60
  -1 -18  -3   57.19    7.30
  -1  18   3   57.19    6.70
   1  18  -3   49.40    6.60
  -1 -18  -3   63.79    7.30
  -1 -18  -3   55.29    7.20
   1 -18   3   47.60    5.90
  -1 -18   3   61.99    8.40
  -1 -18   3   56.79    7.70
  -1  18  -3   55.99    8.90
   1  18   3   62.39    7.10
   1 -18  -3   64.39    7.50
   1 -18  -3   64.69    8.60
  -1 -18   3   48.80    8.10
   1  18   3   53.99    8.20
   0   0   4  128.19    9.70
   0   0   4  129.79    9.70
   0   0   4  134.89    9.70
   0   0   4  136.99    9.50
   1   0   4  735.43   49.00
  -1   0   4  760.32   49.30
  -1   0   4  768.02   49.00
   1   0  -4  646.44   49.30
  -1   0   4  774.62   49.90
   1   0   4  727.63   48.80
   2   0   4 4121.59  267.57
  -2   0   4 4050.29  267.97
   3   0  -4  793.92   56.29
   3   0  -4  917.01   56.29
  -3   0   4  866.61   56.49
   3   0  -4  827.12   55.79
   3   0   4  834.52   56.79
  -3   0  -4  783.42   55.59
   3   0   4  853.71   56.49
  -3   0   4  830.12   56.99
  -3   0   4  852.01   58.09
   3   0   4  790.22   55.09
   4   0  -4    5.80    2.90
   4   0   4    9.80    3.30
   4   0  -4    4.60    2.00
  -4   0   4   10.90    3.40
   4   0  -4    4.20    2.70
   4   0   4    8.50    5.00
  -4   0   4    8.40    3.60
  -5   0   4  281.57   20.80
   5   0  -4  275.97   19.90
  -5   0  -4  229.38   21.10
  -5   0   4  288.27   21.70
   5   0   4  279.07   22.30
  -5   0  -4  266.37   20.80
  -5   0  -4  257.47   21.00
  -5   0   4  273.17   22.60
   5   0   4  281.47   21.50
   5   0  -4  297.87   21.40
  -6   0  -4    2.50    3.10
  -6   0  -4    2.50    3.00
  -6   0   4    3.70    4.20
  -6   0   4    1.10    3.80
  -6   0   4    3.80    3.30
   6   0  -4    2.80    3.20
   6   0   4    7.30    6.10
   6   0  -4    4.40    3.90
   6   0   4    3.50    3.70
   6   0  -4   -0.20    1.30
   6   0   4    3.60    4.80
  -6   0   4    0.00    2.90
   6   0   4    4.10    3.20
   6   0   4   -2.40    5.40
   6   0  -4    7.10    3.40
   6   0  -4    0.30    4.00
   6   0   4    3.80    3.00
  -6   0   4    4.50    4.20
  -7   0   4   38.00    8.70
  -7   0   4   46.50    7.60
   7   0   4   40.40    7.90
  -7   0  -4   41.90    7.70
  -7   0   4   44.50    7.50
  -7   0   4   36.10    7.90
   7   0  -4   32.00   11.00
   7   0   4   33.70    6.70
  -7   0  -4   36.30    7.20
  -7   0  -4   42.90    7.90
   7   0  -4   40.30    7.40
   7   0   4   42.60    9.80
   7   0   4   42.20    7.20
   7   0  -4   37.90    7.10
   8   0   4  264.77   23.80
  -8   0  -4  223.18   21.80
  -8   0  -4  265.67   22.10
   8   0  -4  255.97   21.60
  -8   0   4  272.97   21.30
  -8   0   4  212.88   23.70
   8   0  -4  279.47   21.90
   8   0  -4  283.97   20.40
  -8   0   4  213.68   24.40
  -8   0   4  257.67   23.30
  -8   0  -4  258.67   21.90
   8   0  -4  271.87   23.00
   8   0   4  284.47   22.90
   8   0   4  275.97   20.30
   8   0   4  254.67   24.40
   9   0  -4    7.70    2.90
  -9   0  -4   10.80    3.80
   9   0  -4    4.30    4.30
  -9   0   4    4.20    4.60
   9   0   4   11.30    6.00
   9   0   4    8.80    4.40
  -9   0  -4    9.10    5.60
  -9   0   4    1.80    3.80
   9   0   4    9.50    4.70
  -9   0   4    8.20    4.10
   9   0  -4    9.10    3.50
  -9   0  -4    8.60    4.50
  10   0   4   17.30    5.70
 -10   0   4   20.80    5.80
 -10   0  -4    9.20    4.70
 -10   0   4   15.30    3.90
 -10   0  -4   17.40    4.60
  10   0   4   17.60    4.60
  10   0  -4   20.70    3.80
  10   0   4   21.90    6.60
 -10   0   4   14.50    5.00
   0  -1   4 2813.02  169.18
   0   1   4 2359.26  169.78
  -1   1   4 2169.68  138.69
   1  -1   4 2178.38  137.79
  -1  -1   4 2146.69  138.49
   1   1   4 1876.61  138.29
  -1  -1   4 2155.98  138.59
   2  -1   4   38.10    4.80
   2   1  -4   47.80    6.30
   2  -1   4   42.70    4.30
   2   1  -4   48.20    5.10
   2   1  -4   51.79    5.50
   2   1  -4   45.90    5.30
   2  -1  -4   53.69    4.90
  -2  -1   4   44.90    5.20
  -2  -1   4   46.60    4.90
  -3   1   4  150.88   13.90
  -3   1   4  148.49   12.70
   3   1  -4  149.79   12.60
  -3  -1  -4  160.98   13.20
  -3  -1  -4  158.68   11.70
   3   1  -4  140.59   12.60
   3   1  -4  157.08   14.50
   3  -1   4  137.29   12.70
  -3  -1  -4  171.38   12.40
  -3   1  -4  147.99   11.90
   3   1   4  192.48   14.20
   3  -1  -4  170.58   12.50
  -3  -1   4  157.48   13.40
  -3  -1   4  177.58   13.10
   3  -1  -4  182.98   11.60
   3  -1  -4  190.38   12.90
   3  -1  -4  182.08   11.60
   4   1  -4  817.52   57.59
  -4  -1  -4  886.31   57.59
   4   1  -4  840.52   58.99
   4   1  -4  756.92   57.19
  -4  -1  -4  895.91   58.39
  -4   1   4  925.91   59.39
   4   1  -4  819.92   59.29
   4  -1  -4  806.52   57.29
   4  -1  -4  896.91   56.89
   4   1   4  864.81   59.29
   4   1   4  838.72   58.69
  -5  -1  -4  517.25   39.30
   5   1  -4  621.74   37.90
   5  -1   4  562.64   40.10
  -5   1   4  516.65   39.20
   5  -1   4  589.94   39.70
  -5  -1  -4  504.55   40.10
   5   1  -4  566.84   39.80
  -5   1   4  571.44   40.40
  -5  -1  -4  569.74   40.20
  -5  -1  -4  532.85   38.40
   5   1   4  532.05   40.50
  -5  -1   4  575.54   39.60
   5   1   4  577.94   41.50
  -5  -1   4  581.74   40.40
  -5   1  -4  574.64   39.60
  -5   1  -4  576.74   40.10
  -5  -1   4  559.74   41.20
  -6   1   4  113.79   13.70
   6  -1   4  113.49   12.70
  -6   1   4  111.69   11.90
   6   1  -4  135.49   13.90
   6  -1   4  115.69   13.20
  -6  -1  -4  120.89   13.00
   6   1  -4  115.79   12.60
  -6  -1  -4  136.59   12.90
  -6   1   4  110.79   12.70
  -6  -1  -4  121.69   12.10
  -6   1   4  117.69   11.90
  -6  -1  -4  134.99   13.70
   6  -1   4  121.19   14.80
  -6  -1  -4  123.99   11.10
   6   1  -4  137.19   12.40
   6   1  -4  140.59   10.80
  -6   1  -4  151.88   16.00
   6   1   4  127.09   13.50
   6  -1  -4  119.69   17.00
   6   1   4  134.79   13.40
  -6  -1   4  148.99   12.60
  -6  -1   4  138.39   14.60
  -6  -1   4  108.29   14.20
  -6   1  -4  130.99   12.40
  -6  -1   4  144.19   13.50
   6  -1  -4  126.39   13.90
   6   1   4  153.88   13.00
   6   1   4  139.19   15.90
   6  -1  -4  133.49   11.50
   6   1   4  152.68   15.50
  -6  -1   4  147.29   13.20
   7  -1   4  272.27   21.30
   7   1  -4  286.67   22.30
  -7   1   4  275.67   24.10
   7   1  -4  259.87   23.00
  -7  -1  -4  273.97   23.10
   7   1  -4  279.07   22.60
  -7   1   4  296.77   22.60
  -7   1   4  230.28   26.40
  -7  -1  -4  258.67   22.70
   7  -1   4  260.47   22.80
   7  -1   4  254.97   24.20
   7  -1   4  291.27   26.10
  -7  -1  -4  275.27   23.70
   7   1  -4  287.27   24.30
  -7  -1  -4  265.57   25.00
  -7  -1   4  286.97   24.00
  -7  -1   4  266.57   24.80
   7   1   4  303.57   26.00
  -7   1  -4  272.57   23.10
  -7   1  -4  288.37   23.00
   7   1   4  295.27   23.90
  -7  -1   4  304.77   22.80
   7   1   4  301.27   26.40
   7   1   4  305.27   24.20
   7  -1  -4  311.97   23.70
  -7   1  -4  266.77   22.90
   7   1   4  287.47   23.20
   7  -1  -4  289.87   23.80
  -8   1   4   61.49    8.50
  -8  -1  -4   60.39    8.60
   8   1  -4   42.70    6.40
  -8   1   4   45.90    9.10
   8   1  -4   53.89    8.90
  -8  -1  -4   64.99    9.30
   8   1  -4   57.09    8.10
   8  -1   4   31.10    8.20
   8   1  -4   45.70    7.90
   8  -1   4   52.99    9.70
  -8   1   4   33.00    9.00
  -8  -1  -4   68.69    9.90
   8  -1   4   57.09   10.40
  -8   1  -4   36.40    7.70
  -8  -1   4   34.30   11.00
  -8  -1   4   35.90    7.20
  -8   1  -4   43.30    7.30
   8  -1  -4   47.70    8.10
   8   1   4   44.30    7.10
   8  -1  -4   38.60    8.50
   8   1   4   28.20    8.10
   8  -1  -4   54.99    8.80
   8   1   4   46.60    8.20
   8  -1  -4   47.40    6.20
   8   1   4   40.60    8.60
  -8  -1   4   34.40    8.00
  -8  -1   4   29.20    8.00
   9   1  -4    4.10    3.00
  -9   1   4    2.00    4.00
   9   1  -4    9.00    3.20
  -9  -1  -4    3.50    4.00
  -9   1   4    4.90    4.40
   9  -1   4    2.70    3.80
  -9  -1  -4    2.00    3.00
  -9   1   4    0.80    4.60
   9  -1   4    4.00    6.10
   9  -1   4    3.50    3.90
  -9  -1  -4    1.10    3.50
  -9   1  -4    2.70    4.10
  -9  -1   4    4.00    4.20
   9  -1  -4    3.50    4.10
   9   1   4    3.40    3.90
   9  -1  -4    6.20    4.80
   9  -1  -4    1.70    2.20
   9   1   4    4.40    5.10
  -9   1  -4    6.10    3.20
   9   1   4    2.70    3.50
  -9  -1   4    2.70    5.70
   9   1   4    5.80    2.80
  -9  -1   4    4.40    5.20
  -9   1  -4    7.00    5.80
   9  -1  -4    3.60    3.10
  10   1  -4   33.10    3.90
 -10   1   4   26.70    7.00
 -10   1   4   25.10    4.60
 -10  -1  -4   24.60    7.50
 -10  -1  -4   18.40    6.10
  10  -1   4   25.90    5.20
 -10   1   4   31.50    7.10
  10  -1   4   30.10    5.70
 -10  -1  -4   29.90    5.60
  10  -1   4   19.50    6.10
  10   1  -4   23.30    4.20
 -10   1  -4   16.40    5.70
 -10  -1   4   31.60    7.10
  10  -1  -4   25.60    4.20
 -10   1  -4   34.60    5.70
 -10  -1   4   23.20    6.40
 -10  -1   4   30.70    4.90
  10   1   4   25.10    5.90
  10   1   4   35.10    6.40
   0  -2  -4    4.20    1.80
   0   2   4    5.90    2.20
   0   2   4    4.30    3.00
   0   2   4    5.30    2.60
   0  -2   4    5.90    3.50
   0  -2  -4    7.20    2.00
   0  -2  -4    5.50    2.50
   1   2  -4 1721.93  114.39
   1  -2   4 1764.12  112.89
   1   2  -4 1541.15  113.79
   1   2   4 1878.71  114.49
   1   2   4 1731.53  114.09
   2   2  -4   97.19    9.00
  -2  -2  -4  105.79    7.80
  -2  -2  -4   97.59    8.20
   2   2  -4  108.89    8.80
   2   2  -4  121.99   10.80
   2   2  -4  108.99    9.20
  -2  -2  -4  101.39    7.80
   2   2   4   96.39    9.00
  -2  -2   4   87.19    8.10
   2  -2  -4  110.59    9.60
   2   2   4   96.29    8.70
   2   2   4   92.59    9.90
   2   2   4   92.79    8.20
   2  -2  -4   92.19    7.70
   2  -2  -4  114.39    9.60
  -3  -2  -4  775.62   53.09
   3  -2   4  886.31   53.09
   3   2  -4  870.51   55.79
  -3   2   4  809.62   55.39
  -3  -2  -4  750.32   52.99
  -3  -2  -4  697.73   53.59
   3   2  -4  762.32   54.49
  -3  -2  -4  740.33   53.29
   3  -2   4  872.71   53.19
   3   2  -4  850.31   54.19
   3   2  -4  870.01   55.19
   3   2   4  738.53   55.09
   3   2   4  831.12   53.49
  -3   2  -4  750.02   52.89
   3   2   4  737.03   54.59
   3   2   4  792.12   54.09
  -3  -2   4  749.13   54.39
   3  -2  -4  793.52   54.29
   3  -2  -4  884.51   53.39
   3  -2  -4  702.93   52.39
  -3  -2   4  823.92   53.89
  -4  -2  -4   84.19    7.50
  -4  -2  -4   82.49   10.90
  -4   2   4   83.69    8.00
   4  -2   4   59.59    6.40
   4   2  -4   52.39    9.60
   4  -2   4   58.19    7.30
   4   2  -4   55.59    8.80
  -4   2   4   77.79    8.70
   4   2   4   71.09   10.40
   4   2   4   70.79    8.60
   4  -2  -4   81.89    7.60
   4   2   4   81.59    7.90
  -5  -2  -4  126.49   10.50
  -5  -2  -4  125.69   11.10
  -5  -2  -4  131.19   11.90
  -5   2   4  115.89   10.70
  -5   2   4  112.09   12.50
   5   2  -4  143.99   11.00
  -5  -2  -4  111.99   11.50
   5   2  -4  148.69   11.40
   5   2  -4  124.39   11.90
  -5  -2  -4  120.69   10.20
  -5  -2  -4  124.39   11.90
  -5   2   4  138.49   12.20
  -5  -2   4  114.59   10.90
  -5  -2   4  115.39   12.30
   5   2   4  100.29   12.00
  -5  -2   4  126.69   11.80
   5  -2  -4  119.79   11.40
   5   2   4  102.69   14.00
  -5   2  -4  108.09   10.60
  -6  -2  -4  300.87   21.60
   6   2  -4  264.67   22.40
   6  -2   4  260.97   23.40
  -6  -2  -4  307.77   22.80
  -6   2   4  236.48   24.40
   6  -2   4  247.88   23.70
   6   2  -4  276.37   23.60
  -6  -2  -4  323.57   24.60
   6  -2   4  265.57   23.70
   6  -2   4  260.17   24.90
   6   2  -4  280.27   22.10
  -6   2   4  272.27   23.20
  -6  -2  -4  312.07   22.70
   6  -2   4  272.57   20.90
  -6  -2  -4  331.17   23.60
   6   2  -4  277.77   22.10
  -6   2   4  288.37   22.00
   6  -2  -4  303.17   24.30
   6   2   4  300.57   23.40
   6  -2  -4  291.17   23.40
   6   2   4  327.17   25.70
   6  -2  -4  295.97   21.20
  -6  -2   4  252.67   23.70
  -6  -2   4  285.87   23.00
   6  -2  -4  266.17   22.80
  -6  -2   4  273.87   23.30
  -6   2  -4  250.87   21.90
   6   2   4  300.77   25.90
   6   2   4  318.97   23.50
   6   2   4  297.07   25.60
  -6  -2   4  270.67   22.00
   6   2   4  303.67   23.70
   7  -2   4   93.59   15.00
   7   2  -4   72.19   10.20
  -7   2   4  100.49   10.50
  -7  -2  -4  102.99   11.60
   7   2  -4   73.29    9.90
   7  -2   4   68.49   11.90
   7  -2   4   88.59   12.90
  -7  -2  -4  102.79   11.90
   7   2  -4   83.59   12.60
  -7   2   4   98.49   12.00
  -7  -2  -4  104.59   11.10
  -7   2   4   82.19   12.90
   7  -2  -4  120.79   15.00
  -7  -2   4   89.09   10.70
  -7  -2   4   85.89   10.40
  -7  -2   4   83.89   11.30
   7   2   4  112.59   11.70
   7  -2  -4  119.49   17.10
   7   2   4  123.69   13.10
   7   2   4  119.59   13.90
  -7  -2   4   89.39   12.10
  -7   2  -4   84.59   10.30
   8  -2   4   75.99   13.00
  -8  -2  -4   89.69   11.30
  -8  -2  -4  104.39   11.30
   8   2  -4   93.09   10.00
  -8   2   4   89.99   10.30
   8  -2   4   76.19   11.70
  -8  -2  -4   88.89   11.60
   8  -2   4   97.99   12.00
   8   2  -4  111.39   12.50
  -8  -2  -4  101.19   12.00
   8   2  -4   87.59   10.20
   8   2   4   91.59   12.90
  -8   2  -4   86.99   10.60
   8  -2  -4   92.99    8.60
   8  -2  -4   80.19   11.20
  -8  -2   4   84.69   11.50
  -8  -2   4   87.69   12.60
   8   2   4   97.69   11.00
  -8   2  -4   80.99    9.60
   8  -2  -4   86.79   11.70
   8  -2  -4   85.89   10.50
  -8  -2   4   67.39   12.10
   8   2   4   96.59   10.80
  -8  -2   4   83.59   10.40
  -8  -2   4   89.89   11.40
  -9   2   4  121.39   14.70
   9   2  -4  121.39   11.40
   9  -2   4  109.49   15.00
   9  -2   4  114.29   13.00
   9  -2   4  116.99   13.00
  -9  -2  -4   99.39   14.80
  -9  -2  -4  139.49   12.90
  -9   2   4  130.99   15.80
   9   2  -4  119.79   11.10
   9   2   4  128.49   11.90
   9   2   4  131.79   14.00
   9   2   4  119.09   13.70
   9   2   4  128.49   11.50
  -9   2  -4  101.89   12.10
  -9  -2   4  106.79   15.60
  -9  -2   4   97.69   14.30
   9  -2  -4  131.59   13.00
   9  -2  -4  123.09   11.80
   9  -2  -4  120.89   12.50
  10   2  -4    1.80    2.10
  10  -2   4    4.00    3.60
 -10  -2  -4    1.20    3.10
 -10  -2  -4    5.40    3.50
 -10   2   4    1.60    5.30
 -10  -2  -4    3.00    4.30
  10  -2   4    3.10    3.10
  10  -2   4    3.00    3.80
 -10   2   4    1.20    2.70
 -10   2   4    1.90    5.10
  10   2   4    2.50    3.10
  10  -2  -4    0.90    2.40
 -10   2  -4    4.70    3.20
 -10   2  -4    1.00    3.60
 -10  -2   4    1.80    3.10
 -10   2  -4    2.70    4.00
 -10  -2   4    2.80    4.10
 -10  -2   4    2.30    3.60
  10  -2  -4   -3.50    7.30
   0  -3  -4 1976.00  130.19
   0  -3   4 1882.61  129.79
   0   3   4 2006.30  130.19
   0   3   4 2024.30  130.99
  -1   3   4  935.21   60.59
   1  -3   4  975.60   60.89
   1  -3   4  916.11   59.69
   1  -3   4  925.71   60.89
   1   3  -4  835.62   61.09
   1  -3   4  923.31   59.69
  -1  -3  -4  926.11   60.89
  -1  -3  -4  903.81   60.19
  -1  -3  -4  913.91   60.69
   1  -3  -4  931.71   61.69
   1  -3  -4  970.70   61.69
   1   3   4  908.91   61.39
   1  -3  -4  822.22   59.59
   1   3   4  834.52   61.29
   1   3   4  941.11   60.99
   1   3   4  898.91   61.69
   2   3  -4 1702.33  115.79
   2   3  -4 1528.75  114.99
  -2   3   4 1803.02  114.39
  -2  -3  -4 1752.32  114.19
   2   3  -4 1621.34  116.29
   2  -3   4 1873.91  114.89
   2  -3  -4 1792.42  114.69
   2   3   4 1729.23  115.89
   2  -3  -4 1838.32  115.89
   2   3   4 1668.13  115.49
  -3  -3  -4 1572.74  106.19
   3   3  -4 1426.26  107.39
   3  -3   4 1674.03  106.89
   3   3  -4 1519.65  108.29
   3   3  -4 1572.54  106.59
  -3   3   4 1642.84  106.69
   3   3  -4 1486.25  107.79
  -3  -3  -4 1552.34  106.19
   3  -3   4 1710.23  106.89
   3   3   4 1682.33  108.29
   3  -3  -4 1784.12  106.99
   3   3   4 1706.23  108.79
  -3  -3   4 1539.75  107.19
   4   3  -4  118.99   11.80
  -4  -3  -4  146.49   12.00
  -4   3   4  142.79   11.90
   4   3  -4  110.39   12.30
   4   3  -4  119.79   12.80
   4   3  -4  131.09   11.40
  -4  -3  -4  150.78   11.10
  -4  -3  -4  139.79   11.20
  -4  -3  -4  153.58   13.10
  -4  -3  -4  146.79   11.00
   4   3  -4  129.69   15.80
  -4   3   4  129.49   12.60
  -4  -3   4  112.09   11.60
  -4  -3   4  115.69   12.00
   4   3   4  145.49   12.30
  -4   3  -4  108.39   10.10
   4   3   4  133.99   15.20
   4   3   4  145.49   11.40
  -4  -3   4  117.09   11.40
   4   3   4  130.19   12.90
  -5  -3  -4   83.09    9.20
   5   3  -4   67.59    9.70
  -5  -3  -4   90.29    9.10
  -5   3   4   80.59    7.80
  -5  -3  -4   83.19    8.30
  -5   3   4   60.19    9.10
   5   3  -4   69.49    8.20
  -5  -3  -4   87.69    8.00
  -5  -3  -4   83.89    8.90
  -5   3   4   87.49    9.20
   5   3  -4   67.39    7.80
   5   3  -4   69.69   11.60
   5   3  -4   65.09    9.10
   5   3  -4   74.49   12.90
  -5  -3  -4   82.99    7.60
   5   3   4   73.29    8.30
   5  -3  -4   66.89    7.90
   5   3   4   94.49   17.10
   5   3   4   53.49   11.10
   5   3   4   64.39    9.40
  -5  -3   4   53.69    9.70
  -6  -3  -4   41.10    8.00
   6  -3   4   18.20    6.70
   6  -3   4   20.90    6.30
   6   3  -4   19.50    5.50
  -6  -3  -4   25.50    5.70
  -6  -3  -4   36.20    5.70
  -6   3   4   18.20    6.10
   6  -3   4   18.50    5.80
  -6  -3  -4   37.70    7.00
  -6  -3  -4   28.30    5.50
  -6   3   4   35.10    5.70
   6   3  -4   24.20    6.00
   6   3  -4   25.40    5.10
   6   3  -4   22.30    5.30
  -6  -3  -4   36.60    7.10
   6   3  -4   25.60    6.80
  -6   3   4   39.60    7.40
   6   3   4   42.20    8.60
  -6  -3   4   18.80    5.80
   6   3   4   33.20    9.20
  -6  -3   4   23.80    5.70
   6  -3  -4   37.70    6.60
   6   3   4   40.20    6.80
   6   3   4   35.70    6.60
  -6   3  -4   15.90    4.50
   6  -3  -4   32.90    4.50
  -6  -3   4   25.60    5.70
  -6  -3   4   19.50    5.60
   6   3   4   44.60    7.80
  -6  -3   4   10.20    5.50
   7  -3   4  169.78   18.30
  -7  -3  -4  169.88   16.50
   7  -3   4  192.08   17.50
  -7  -3  -4  139.59   15.50
  -7   3   4  123.69   20.90
   7   3  -4  188.98   15.80
   7   3  -4  175.68   16.70
   7  -3   4  178.78   16.90
  -7  -3  -4  152.78   15.50
  -7   3   4  157.88   14.40
  -7  -3  -4  160.98   15.10
  -7  -3   4  198.18   16.80
   7  -3  -4  150.38   15.70
  -7   3  -4  159.28   14.70
   7  -3  -4  154.78   13.00
   7   3   4  133.39   21.30
  -7  -3   4  186.08   15.80
   7   3   4  157.98   17.20
   7   3   4  146.59   15.40
   7   3   4  136.79   16.50
  -7  -3   4  149.39   18.00
   7  -3  -4  138.39   16.20
   7   3   4  151.28   15.20
  -7  -3   4  195.28   16.90
   7  -3  -4  140.69   15.00
  -8  -3  -4   66.29    9.80
  -8  -3  -4   58.99    8.70
  -8   3   4   39.20    9.20
   8   3  -4   43.50    7.30
   8  -3   4   37.30    8.20
   8  -3   4   34.10    8.40
   8   3  -4   46.70    7.80
   8  -3   4   32.80    7.50
  -8  -3  -4   61.69    8.30
  -8   3   4   53.99    7.40
  -8   3   4   46.60    9.70
  -8  -3  -4   30.10    8.60
  -8  -3   4   40.00    8.30
  -8  -3   4   41.20    7.60
  -8  -3   4   39.10    8.30
  -8  -3   4   39.70    8.30
   8   3   4   46.60    9.20
  -8   3  -4   31.90    6.80
   8  -3  -4   55.09    8.60
   8   3   4   53.59    8.00
  -8  -3   4   38.60    6.90
[truncated: 2,090,290 more chars]
